# Supplementary material for: Proteomics Coupled with Metabolite and Cell Wall Profiling Reveal Metabolic Processes of a Developing Rice Stem Internode
Source: Front Plant Sci. 2017 Jul 13;8:1134. doi: 10.3389/fpls.2017.01134 (PMC5507963; doi:10.3389/fpls.2017.01134)
Supplement: Supplementary file 1 [file Table1.XLSX]

## Sheet: cell wall composition
Table S1. Cell wall composition in elongating internode II segments.
Average (µg/mg)
Sample	Lignin	Cellulose	Xyl	Ara	Glc	Gal	GalA	GlcA	MLG	pCA	FA	Ara: Xyl ratio	FA: Ara ratio	pCA: lignin ratio
S1	48.9452	160.445	121.503	53.0373	74.5137	28.0363	30	0	24.8881	2.45459	1.24625	0.437985	0.0237365	0.059553
S2	35.8547	147.073	110.89	52.4497	104.265	32.6153	10	0.556219	47.5365	0.134823	0.116777	0.475702	0.00384626	0.00368439
S3	38.6051	169.857	130.699	51.5122	120	28.5607	10.4457	0.462803	47.8022	0.447443	2.60336	0.396929	0.0505573	0.0140303
S4	40.3929	200	160	42.7613	116.078	20.9699	0	1	55.9544	1.0538	5.08599	0.275181	0.118485	0.0322751
S5	53.0299	238.557	180	37.5627	105.939	14.9947	0	1	40.5837	2.60545	4.88719	0.212906	0.129635	0.0526061
S6	80	263.916	180	34.455	97.8424	11.684	0	1.03251	36.3406	4.22256	5.48135	0.187093	0.159215	0.0535973
S7	90	293.575	180	31.6747	97.5157	10.4396	0	0.676254	36.6974	5.58143	5.12259	0.179749	0.161776	0.0644271
S8	110	303.703	170	28.7431	75.3704	8.47074	0	0.480576	35.7836	7.51516	4.15454	0.169568	0.145882	0.0691806
Standard error
Sample	Lignin	Cellulose	Xyl	Ara	Glc	Gal	GalA	GlcA	MLG	pCA	FA	Ara: Xyl ratio	FA: Ara ratio	pCA: lignin ratio
S1	8.43204	5.47959	3.77162	2.71769	4.83755	1.94606	20	0	1.95828	0.357256	0.243489	0.0314422	0.00509973	0.00463636
S2	6.9882	2.23296	3.97085	2.33969	3.33244	1.50315	10.2263	0.556219	0.21317	0.0788552	0.0102841	0.0381642	0.0017061	0.00302398
S3	6.58731	7.52465	8.25493	0.693328	9.72009	0.482809	10.4457	0.462803	0.268625	0.152904	0.836294	0.0223281	0.0162685	0.00447515
S4	6.67763	10	20	1.4824	8.11397	1.10461	0	1	0.412609	0.130876	0.603718	0.0304343	0.0116907	0.00689226
S5	3.92997	8.8475	10	0.927042	4.34433	0.958063	0	1	0.148977	0.371595	0.489988	0.019595	0.009986	0.00596344
S6	10	4.6231	20	1.19127	2.72644	0.546325	0	1.03251	0.264017	0.316178	0.212769	0.014294	0.0055279	0.00914971
S7	10	8.23049	10	0.298083	3.10267	0.195186	0	0.676254	0.290621	0.261047	0.0522278	0.0120093	0.00294889	0.0106049
S8	10	7.22102	20	1.46012	4.06005	0.293222	0	0.480576	0.0896471	0.297648	0.19866	0.010136	0.0135188	0.010748
Sample S1 to S8 are segments from the elongating rice internode II. The internode was divided into eight uneven segments, from the youngest segment (S1) to the oldest (S8). The abbreviations for cell wall components are: Xyl, Xylose; Ara, Arabinose ; Glc, glucose; Gal, galactose; GalA, galacturonic acid; GlcA, glucuronic acid; MLG, mixed-linkage glucan; pCA, p-coumaric acid; FA, ferulic acid.
