# Supplementary material for: Proteomics Coupled with Metabolite and Cell Wall Profiling Reveal Metabolic Processes of a Developing Rice Stem Internode
Source: Front Plant Sci. 2017 Jul 13;8:1134. doi: 10.3389/fpls.2017.01134 (PMC5507963; doi:10.3389/fpls.2017.01134)
Supplement: Supplementary file 2 [file Table2.XLSX]

## Sheet: count
Table S2. Proteins identified with at least 2 unique peptides in both Experiment 2 and Experiment 3.
	Experiment 2				Normalized protein abundance (fmol) based on Experiment 2							iTRAQ peak intensity of Experiment 3 (log scale Arbitrary Units)
Protein Locus ID	Peptide count	Unique peptide	Confidence score	Description	Technical rep 1	Technical rep 2	Technical rep 3	Mean	Standard deviation	Coefficient of Variation		Technical rep 1	Technical rep 2	Technical rep 3	Technical rep 4	Mean	Standard deviation	Coefficient of Variation
LOC_Os03g16860	100	25	1281.56	DnaK family protein, putative, expressed	7.91269	8.49747	8.47173	8.29396	0.330439	0.0398409		16.3207	16.6211	16.5627	16.7391	16.5609	0.176146	0.0106362
LOC_Os01g62290	98	8	1196.87	DnaK family protein, putative, expressed	3.4143	3.30907	3.64441	3.45592	0.1715	0.0496249		17.0055	16.9867	16.8182	16.9	16.9276	0.0862148	0.00509315
LOC_Os03g60620	92	9	1054.08	DnaK family protein, putative, expressed	2.28221	2.3774	2.26616	2.30859	0.0601334	0.0260477		16.6827	16.6997	16.5142	16.606	16.6257	0.0847383	0.00509684
LOC_Os05g38530	90	5	1118.18	DnaK family protein, putative, expressed	1.32725	1.33882	1.43641	1.36749	0.0599636	0.0438492		17.322	17.1543	17.2976	17.4942	17.317	0.139368	0.00804802
LOC_Os10g30580	85	21	1187.06	cell division control protein 48 homolog E, putative, expressed	6.69828	8.80052	6.47525	7.32468	1.28297	0.175156		16.9634	16.9456	16.8665	16.9465	16.9305	0.043424	0.00256484
LOC_Os03g05730	84	18	1147.37	cell division control protein 48 homolog E, putative, expressed	5.22533	5.92209	4.27157	5.13966	0.828586	0.161214		17.4827	17.4594	17.3554	17.4271	17.4312	0.0553948	0.00317792
LOC_Os09g30412	84	8	1167.3	heat shock protein, putative, expressed	3.39442	3.8905	3.23618	3.50703	0.341386	0.0973433		18.544	18.6118	18.6021	18.6192	18.5943	0.0342273	0.00184074
LOC_Os02g41630	83	50	1126.72	phenylalanine ammonia-lyase, putative, expressed	19.8429	19.1068	21.9456	20.2984	1.47321	0.0725776		18.6788	18.6316	18.7282	18.7464	18.6963	0.051719	0.00276628
LOC_Os02g32350	79	69	856.726	TUDOR protein with multiple SNc domains, putative, expressed	5.02257	6.02827	4.47609	5.17564	0.787332	0.152123		17.6887	17.6836	17.7283	17.7103	17.7027	0.0206335	0.00116555
LOC_Os08g39140	79	20	1082.29	heat shock protein, putative, expressed	8.196	10.778	7.67909	8.88436	1.66018	0.186865		17.7341	17.7433	17.6761	17.6412	17.6987	0.0485437	0.00274279
LOC_Os06g45120	78	33	895.317	ATP synthase, putative, expressed	9.69436	10.4102	9.4118	9.83879	0.514645	0.0523077		15.1162	15.0863	14.7802	14.5349	14.8794	0.275317	0.0185033
LOC_Os01g49190	76	8	1002.34	ATP synthase, putative, expressed	17.7172	23.782	21.6606	21.0533	3.07772	0.146187		14.834	14.8965	14.9876	15.1085	14.9567	0.119265	0.00797402
LOC_Os02g50550	74	39	824.283	dynamin, putative, expressed	2.71203	5.09998	2.5219	3.44464	1.43672	0.417088		17.0178	16.9763	16.8627	16.7722	16.9076	0.111388	0.006588
LOC_Os06g13820	74	38	819.159	dynamin, putative, expressed	1.96481	2.47762	1.97406	2.13883	0.293434	0.137194		16.3659	16.3542	16.4589	16.5036	16.4206	0.0724757	0.00441369
LOC_Os12g42876	74	31	985.089	5-methyltetrahydropteroyltriglutamate--homocysteine methyltransferase, putative, expressed	9.65933	13.8484	10.2629	11.2569	2.26454	0.201169		13.0883	12.5213	12.3051	13.4306	12.8363	0.515757	0.0401795
LOC_Os03g16920	73	14	835.109	DnaK family protein, putative, expressed	5.16634	3.45687	4.45762	4.36028	0.858883	0.196979		18.1076	18.1888	18.153	18.0114	18.1152	0.0767573	0.00423717
LOC_Os10g08550	72	24	921.633	enolase, putative, expressed	20.0023	24.5638	22.0874	22.2178	2.28354	0.10278		16.832	16.7154	16.482	16.4102	16.6099	0.197216	0.0118734
LOC_Os05g47980	71	3	966.545	ATP synthase, putative, expressed	15.5071	20.8155	18.9587	18.4271	2.69381	0.146187		14.4635	13.9873	12.4601	12.1637	13.2687	1.12821	0.085028
LOC_Os04g32560	70	28	810.14	ATP-dependent Clp protease ATP-binding subunit clpA homolog CD4B,chloroplast precursor, putative, expressed	3.93223	4.31151	2.89635	3.71336	0.732528	0.197268		17.243	17.2669	17.2121	17.2838	17.2515	0.0310973	0.00180259
LOC_Os01g60190	68	41	787.784	2,3-bisphosphoglycerate-independent phosphoglycerate mutase, putative, expressed	13.9281	14.9432	15.7705	14.8806	0.922803	0.0620137		16.3632	16.2766	16.0615	16.2913	16.2481	0.130066	0.00800501
LOC_Os12g42884	67	23	918.331	5-methyltetrahydropteroyltriglutamate--homocysteine methyltransferase, putative, expressed	9.7666	12.7148	8.55279	10.3447	2.14038	0.206905		18.6383	18.6384	18.6882	18.6186	18.6459	0.0297116	0.00159347
LOC_Os02g02410	66	47	888.106	DnaK family protein, putative, expressed	14.1457	12.9615	13.9995	13.7022	0.645646	0.0471199		18.2235	18.3107	18.2959	18.3467	18.2942	0.0517195	0.0028271
LOC_Os06g02380	66	43	884.198	T-complex protein, putative, expressed	9.10424	9.89292	9.88585	9.62767	0.453318	0.0470849		18.4326	18.5472	18.6802	18.7188	18.5947	0.130678	0.00702772
LOC_Os04g43760	66	36	881.234	phenylalanine ammonia-lyase, putative, expressed	13.0069	10.9132	16.4331	13.4511	2.78664	0.207168		18.1074	18.0625	18.061	18.0731	18.076	0.0215938	0.00119461
LOC_Os03g50480	65	60	834.681	phosphoglucomutase, putative, expressed	13.6196	14.4563	13.9045	13.9935	0.425375	0.0303981		17.6387	17.5778	17.576	17.8051	17.6494	0.107848	0.0061106
LOC_Os02g43020	65	48	800.832	heat shock protein STI, putative, expressed	7.17686	6.86758	7.09248	7.04564	0.15987	0.0226907		16.9448	16.9742	17.04	17.0826	17.0104	0.062464	0.00367211
LOC_Os03g56810	65	7	878.708	tubulin/FtsZ domain containing protein, putative, expressed	6.4622	7.25342	7.22302	6.97955	0.448296	0.0642299		16.8929	16.7905	16.3902	16.4053	16.6197	0.259765	0.01563
LOC_Os01g59150	65	3	878.341	tubulin/FtsZ domain containing protein, putative, expressed	6.63319	8.61041	8.01373	7.75244	1.01417	0.13082		17.1949	16.9951	17.0367	16.9962	17.0557	0.0947696	0.00555647
LOC_Os03g52840	64	8	743.358	serine hydroxymethyltransferase, mitochondrial precursor, putative, expressed	6.70645	8.15101	7.51888	7.45878	0.724155	0.0970876		17.9219	17.9104	17.9358	17.8524	17.9051	0.0366579	0.00204734
LOC_Os05g34170	64	6	892.91	tubulin/FtsZ domain containing protein, putative, expressed	5.09768	6.57315	5.9314	5.86741	0.739815	0.126089		17.2101	17.1072	16.8548	16.9004	17.0181	0.168632	0.00990898
LOC_Os03g01530	64	3	857.37	tubulin/FtsZ domain containing protein, putative, expressed	1.1908	1.3334	1.28754	1.27058	0.0727983	0.0572952		16.9914	16.7724	16.1366	16.1721	16.5181	0.429737	0.0260161
LOC_Os01g18050	64	2	880.689	tubulin/FtsZ domain containing protein, putative, expressed	8.83932	11.866	10.5162	10.4072	1.5163	0.145698		20.8198	20.5405	20.2866	20.4413	20.5221	0.22433	0.0109312
LOC_Os03g04410	63	50	752.88	aconitate hydratase protein, putative, expressed	7.7638	9.50024	5.48343	7.58249	2.01453	0.265682		17.6565	17.6842	17.5542	17.5402	17.6088	0.0722089	0.00410073
LOC_Os01g08560	62	42	758.727	DnaK family protein, putative, expressed	4.28267	5.37428	4.67279	4.77658	0.553155	0.115806		16.7793	16.7414	16.855	16.8989	16.8187	0.0713288	0.00424105
LOC_Os03g14450	62	13	808.43	enolase, putative, expressed	4.3572	5.15099	4.82397	4.77739	0.39894	0.083506		16.6639	16.5016	16.1344	16.1089	16.3522	0.274546	0.0167896
LOC_Os03g16980	61	51	872.181	NAD dependent epimerase/dehydratase family domain containing protein, expressed	30.1658	33.2162	32.9823	32.1214	1.69767	0.0528516		17.6385	17.5914	17.4588	17.5576	17.5616	0.0761195	0.00433443
LOC_Os03g45920	61	12	835.771	tubulin/FtsZ domain containing protein, putative, expressed	9.46891	13.3143	12.3714	11.7182	2.00419	0.171032		17.1151	17.1125	17.1241	16.9874	17.0848	0.0650952	0.00381012
LOC_Os08g43680	60	52	419.12	glutathione S-transferase, C-terminal domain containing protein, expressed	2.30112	2.21487	2.2687	2.26156	0.0435656	0.0192635		15.8461	15.7761	15.9088	15.9869	15.8795	0.0897872	0.00565429
LOC_Os10g32550	60	20	701.026	T-complex protein, putative, expressed	6.84366	7.2303	7.13372	7.06923	0.201227	0.0284652		16.9154	16.8724	16.6098	16.597	16.7487	0.168724	0.0100739
LOC_Os02g07870	59	12	673.473	ATP synthase, putative, expressed	2.99379	3.15669	3.22708	3.12585	0.11966	0.0382806		17.4558	17.4038	17.4452	17.5601	17.4663	0.066486	0.00380654
LOC_Os10g21266	59	4	783.352	ATP synthase subunit beta, putative, expressed	0.608348	0.505019	0.467016	0.526795	0.0731391	0.138838		16.5365	16.4048	16.0146	16.0688	16.2562	0.254407	0.0156498
LOC_Os03g04970	58	16	656.293	T-complex protein, putative, expressed	4.03094	4.7615	4.60315	4.4652	0.38432	0.0860702		16.4351	16.4457	16.416	16.8692	16.5415	0.218776	0.0132259
LOC_Os03g50290	56	26	845.695	14-3-3 protein, putative, expressed	21.0435	21.4034	25.7843	22.7437	2.63933	0.116047		17.4687	17.4402	17.6776	17.6791	17.5664	0.129784	0.00738822
LOC_Os12g25690	56	3	708.666	UDP-glucose 6-dehydrogenase, putative, expressed	3.91647	5.0579	4.38123	4.45187	0.573986	0.128932		16.6023	16.5467	16.3475	16.4276	16.481	0.115062	0.0069815
LOC_Os06g04270	55	46	621.347	transketolase, chloroplast precursor, putative, expressed	9.78303	10.4749	9.79948	10.0191	0.394773	0.039402		17.6296	17.5785	17.5115	17.5271	17.5617	0.0535738	0.00305061
LOC_Os01g38970	55	46	563.08	carbamoyl-phosphate synthase large chain, putative, expressed	2.11622	2.78877	2.26592	2.3903	0.353109	0.147725		17.5422	17.5125	17.5307	17.4632	17.5122	0.03486	0.00199062
LOC_Os03g31300	55	42	604.727	chaperone protein clpB 1, putative, expressed	1.48176	1.40578	1.72333	1.53696	0.165811	0.107882		17.1781	17.2597	17.1983	17.1368	17.1932	0.0512005	0.00297795
LOC_Os03g21040	55	40	789.371	stress responsive protein, putative, expressed	50.0004	52.4273	51.8403	51.4227	1.26624	0.0246242		18.2392	18.2616	18.1386	18.1682	18.2019	0.0579978	0.00318636
LOC_Os01g67860	55	26	832.538	fructose-bisphospate aldolase isozyme, putative, expressed	24.0888	24.4478	23.8937	24.1434	0.281068	0.0116416		17.7325	17.6443	17.7531	17.8212	17.7378	0.0729166	0.00411081
LOC_Os03g55070	55	7	678.757	UDP-glucose 6-dehydrogenase, putative, expressed	14.011	17.5698	15.9307	15.8372	1.78125	0.112473		17.5106	17.4901	17.2348	17.1603	17.349	0.177628	0.0102386
LOC_Os02g55420	54	49	683.848	aminotransferase, classes I and II, domain containing protein, expressed	7.62679	8.46945	7.65523	7.91716	0.47851	0.0604396		17.0191	16.9955	16.7656	17.0971	16.9694	0.142581	0.00840229
LOC_Os04g40950	54	11	816.071	glyceraldehyde-3-phosphate dehydrogenase, putative, expressed	24.3351	22.381	35.7966	27.5042	7.24754	0.263506		17.0798	16.9962	16.2858	16.4933	16.7138	0.385328	0.0230545
LOC_Os11g09280	53	50	743.133	OsPDIL1-1 protein disulfide isomerase PDIL1-1, expressed	14.2727	14.2493	14.3866	14.3029	0.0734452	0.00513499		18.3398	18.1908	18.3559	18.4829	18.3423	0.119575	0.00651908
LOC_Os03g03830	53	45	510.397	EF hand family protein, putative, expressed	1.72874	1.90334	1.73055	1.78754	0.100288	0.0561037		17.1975	17.1648	17.2468	17.2628	17.218	0.0450581	0.00261692
LOC_Os02g53420	53	21	627.16	DnaK family protein, putative, expressed	4.22218	4.78848	4.61886	4.54317	0.290633	0.0639713		17.6022	17.6544	17.806	17.7912	17.7134	0.100784	0.0056897
LOC_Os06g02144	52	46	524.107	6-phosphogluconate dehydrogenase, decarboxylating, putative, expressed	9.12332	12.0624	9.89917	10.3616	1.52316	0.147		17.7976	17.717	17.8763	18.0136	17.8511	0.126347	0.00707781
LOC_Os05g23740	52	34	590.392	DnaK family protein, putative, expressed	8.83299	7.32207	10.0456	8.73356	1.3645	0.156236		17.0436	17.0847	16.7169	16.7155	16.8902	0.201598	0.0119358
LOC_Os08g37490	52	26	724.771	14-3-3 protein, putative, expressed	3.52244	3.75314	4.57986	3.95181	0.555999	0.140695		16.7132	16.7033	16.6048	16.5818	16.6508	0.0671598	0.00403343
LOC_Os04g58200	51	46	603.073	protochlorophyllide reductase A, chloroplast precursor, putative, expressed	7.43071	11.722	11.0706	10.0744	2.31258	0.22955		17.5076	17.4289	17.5069	17.4342	17.4694	0.0437579	0.00250483
LOC_Os12g32986	51	33	513.399	heat shock protein, putative, expressed	1.62392	1.47913	1.30665	1.4699	0.15884	0.108062		15.8681	15.856	15.8766	15.9169	15.8794	0.0264114	0.00166325
LOC_Os02g01280	51	29	600.076	T-complex protein, putative, expressed	3.4349	3.6522	3.5593	3.5488	0.109034	0.0307243		16.5544	16.558	16.5246	16.4222	16.5148	0.0635195	0.00384621
LOC_Os05g40420	51	23	651.203	2,3-bisphosphoglycerate-independent phosphoglycerate mutase, putative, expressed	4.19073	4.47859	4.95837	4.54256	0.3878	0.0853702		16.7689	16.6748	16.4317	16.4663	16.5854	0.162751	0.00981288
LOC_Os07g09060	51	9	558.034	aldehyde dehydrogenase, putative, expressed	7.18456	8.46797	7.53175	7.72809	0.663853	0.0859012		18.0762	17.9838	17.9747	18.0993	18.0335	0.0634586	0.00351892
LOC_Os01g08510	50	44	412.068	MAR-binding filament-like protein 1, putative, expressed	0.983262	1.09449	1.00761	1.02845	0.0584706	0.056853		16.9597	16.9374	16.9157	17.0084	16.9553	0.0396681	0.00233957
LOC_Os04g01740	50	15	548.11	heat shock protein, putative, expressed	2.20908	2.60653	2.40496	2.40686	0.198735	0.0825703		16.3369	16.4555	16.2844	16.2866	16.3408	0.0801548	0.00490518
LOC_Os06g15990	49	46	538.222	aldehyde dehydrogenase, putative, expressed	11.2328	12.4459	10.4984	11.3924	0.983532	0.0863324		17.8957	17.9404	17.8766	17.7832	17.874	0.066187	0.00370298
LOC_Os12g17910	49	36	676.59	T-complex protein, putative, expressed	8.27002	9.07287	8.62928	8.65739	0.402164	0.0464532		17.7703	17.7902	17.9624	17.8293	17.838	0.0864416	0.00484592
LOC_Os02g07260	49	29	711.98	phosphoglycerate kinase protein, putative, expressed	23.2906	24.5503	27.7376	25.1928	2.29208	0.0909814		17.2595	17.3079	17.2118	17.1441	17.2309	0.0698816	0.00405561
LOC_Os02g38920	49	13	723.024	glyceraldehyde-3-phosphate dehydrogenase, putative, expressed	9.15971	9.95408	13.178	10.7639	2.12805	0.197702		17.8289	17.7207	17.4571	17.5324	17.6348	0.170383	0.00966178
LOC_Os03g51600	49	10	654.256	tubulin/FtsZ domain containing protein, putative, expressed	13.7624	19.3332	15.2149	16.1035	2.88975	0.179448		16.392	16.51	16.0591	15.721	16.1705	0.355326	0.0219737
LOC_Os01g63270	48	44	498.892	alpha-glucan phosphorylast isozyme, putative, expressed	2.34459	2.81334	2.29523	2.48439	0.28595	0.115099		17.0901	17.0653	16.9434	17.0091	17.027	0.0652521	0.00383227
LOC_Os10g10244	48	39	407.743	alanyl-tRNA synthetase, putative, expressed	1.68681	1.96795	1.62821	1.76099	0.181613	0.103131		17.3959	17.4044	17.3787	17.4277	17.4017	0.0203888	0.00117166
LOC_Os05g33380	48	15	737.472	fructose-bisphospate aldolase isozyme, putative, expressed	19.2739	20.066	19.8208	19.7202	0.405525	0.0205639		18.2615	18.2008	18.2615	18.2656	18.2474	0.0310929	0.00170397
LOC_Os12g25700	48	7	602.053	UDP-glucose 6-dehydrogenase, putative, expressed	4.31724	5.52241	4.6754	4.83835	0.618892	0.127914		16.8412	16.9455	16.7823	16.8239	16.8482	0.0693733	0.00411754
LOC_Os06g37180	48	4	603.539	ATP synthase, putative, expressed	6.25736	7.06428	6.69435	6.672	0.40392	0.0605396		18.1696	18.2102	17.8919	17.9079	18.0449	0.168392	0.00933186
LOC_Os11g14220	48	3	645.803	tubulin/FtsZ domain containing protein, putative, expressed	11.989	16.8291	13.3813	14.0665	2.49176	0.177142		17.5044	17.5002	17.3926	16.9134	17.3277	0.280939	0.0162133
LOC_Os04g38870	47	7	708.868	14-3-3 protein, putative, expressed	8.37092	8.17857	10.4655	9.005	1.26849	0.140865		16.5485	16.6041	16.5633	16.6818	16.5994	0.0597372	0.00359875
LOC_Os03g50540	46	42	540.285	2Fe-2S iron-sulfur cluster binding domain containing protein, expressed	6.00582	6.66407	6.15269	6.27419	0.345538	0.0550728		17.1844	17.2506	17.3598	17.1479	17.2357	0.0930002	0.0053958
LOC_Os05g41640	46	34	590.29	phosphoglycerate kinase protein, putative, expressed	9.18711	8.36246	8.89707	8.81555	0.418325	0.0474531		17.7131	17.7038	17.742	17.8236	17.7456	0.0544628	0.00306909
LOC_Os03g02260	46	14	486.068	DnaK family protein, putative, expressed	2.2012	2.49032	2.17005	2.28719	0.176603	0.0772139		16.6858	16.7458	16.7739	16.7405	16.7365	0.0368272	0.00220041
LOC_Os10g36650	46	3	669.908	actin, putative, expressed	3.09363	3.33494	3.41682	3.2818	0.168021	0.0511977		15.6526	16.0316	15.9523	15.8557	15.873	0.163619	0.010308
LOC_Os01g51380	46	3	570.269	ATP synthase, putative, expressed	4.16745	4.70486	4.45849	4.4436	0.269014	0.0605396		16.6829	16.6211	16.7343	16.6945	16.6832	0.0468495	0.00280819
LOC_Os03g24220	45	39	510.357	villin protein, putative, expressed	3.94883	4.20358	2.81594	3.65612	0.738679	0.202039		17.6502	17.5722	17.7326	17.7599	17.6788	0.0849621	0.00480589
LOC_Os01g46980	45	38	588.193	vacuolar ATP synthase subunit E, putative, expressed	6.25634	4.43527	7.15836	5.94999	1.38715	0.233135		17.1022	17.0303	17.0001	17.1371	17.0674	0.0632032	0.00370315
LOC_Os01g09560	45	37	504.715	mitochondrial-processing peptidase subunit alpha, mitochondrial precursor, putative, expressed	7.39651	8.22108	7.45682	7.69147	0.459644	0.0597603		17.8372	17.9474	17.8044	18.0475	17.9092	0.110693	0.00618081
LOC_Os02g48110	45	36	457.773	DnaK family protein, putative, expressed	1.98394	2.32291	2.12162	2.14282	0.170473	0.0795554		16.8509	16.866	16.7699	16.7777	16.8161	0.0493521	0.00293481
LOC_Os08g03290	45	24	672.503	glyceraldehyde-3-phosphate dehydrogenase, putative, expressed	25.5064	24.9649	30.3026	26.9246	2.93794	0.109117		18.1597	18.0534	17.8398	18.3094	18.0906	0.197415	0.0109126
LOC_Os08g33370	45	19	708.846	14-3-3 protein, putative, expressed	12.7443	13.4161	16.835	14.3318	2.19369	0.153065		17.1993	17.261	17.2908	17.0649	17.204	0.100269	0.00582824
LOC_Os02g36974	45	6	666.453	14-3-3 protein, putative, expressed	9.44063	9.08617	11.584	10.0369	1.35146	0.134649		16.8104	16.7743	16.7582	16.7792	16.7805	0.0218517	0.00130221
LOC_Os02g05330	45	6	568.046	DEAD-box ATP-dependent RNA helicase, putative, expressed	2.96552	3.86805	3.44149	3.42502	0.451489	0.131821		16.3691	16.1886	16.2878	16.1811	16.2567	0.0893639	0.00549707
LOC_Os08g06100	44	39	637.972	O-methyltransferase, putative, expressed	28.0688	24.123	33.9341	28.7087	4.93676	0.171961		15.3888	16.1639	15.6794	15.6052	15.7094	0.327168	0.0208263
LOC_Os03g49380	44	39	408.79	lipoxygenase, putative, expressed	1.31603	1.51278	1.27052	1.36644	0.12876	0.0942301		16.8212	16.6574	16.9761	17.2048	16.9149	0.232982	0.0137738
LOC_Os03g64210	44	30	570.888	T-complex protein, putative, expressed	4.78277	5.4255	5.05507	5.08778	0.322615	0.0634097		17.4193	17.4617	17.3318	17.5188	17.4329	0.078765	0.00451817
LOC_Os01g64630	44	14	561.708	actin, putative, expressed	1.92984	2.22976	2.90964	2.35641	0.50203	0.213048		16.7095	16.6362	16.7974	16.7773	16.7301	0.0729917	0.0043629
LOC_Os07g38730	44	13	594.686	tubulin/FtsZ domain containing protein, putative, expressed	19.9656	26.827	24.1856	23.6594	3.46083	0.146277		17.9016	17.8726	17.7285	17.6626	17.7913	0.114418	0.00643108
LOC_Os10g35250	43	38	405.815	vacuolar protein-sorting protein bro1, putative, expressed	1.68262	1.92164	1.69154	1.76527	0.135497	0.0767571		17.1956	17.2202	17.2043	17.2254	17.2114	0.0138459	0.000804462
LOC_Os04g42140	43	36	421.505	eukaryotic initiation factor iso-4F subunit p82-34, putative, expressed	2.1072	2.40729	2.1431	2.21919	0.16388	0.0738464		17.6585	17.7171	17.7196	17.6204	17.6789	0.0481394	0.00272299
LOC_Os02g41590	43	33	528.752	kinase, pfkB family, putative, expressed	20.9196	22.1676	25.0218	22.703	2.10281	0.0926226		12.8674	12.993	12.7146	11.9291	12.626	0.478364	0.0378871
LOC_Os06g45710	43	20	550.439	phosphoglycerate kinase protein, putative, expressed	4.9267	5.09999	5.83159	5.2861	0.480294	0.0908598		17.4202	17.4449	17.2231	17.1638	17.313	0.140537	0.00811741
LOC_Os03g31210	43	18	396.502	UDP-glucose 6-dehydrogenase, putative, expressed	4.31498	5.36129	4.50405	4.72677	0.557578	0.117962		18.2949	18.3114	18.2204	18.3121	18.2847	0.0435606	0.00238236
LOC_Os05g04510	43	12	655.79	S-adenosylmethionine synthetase, putative, expressed	16.3097	11.0445	18.2158	15.19	3.71444	0.244532		17.5622	17.5359	17.3269	17.325	17.4375	0.129291	0.00741456
LOC_Os01g70170	42	38	519.005	transaldolase, putative, expressed	10.5137	11.0673	10.5946	10.7252	0.298977	0.0278761		16.9212	16.8788	16.9916	17.0361	16.9569	0.0703434	0.00414836
LOC_Os05g35460	42	34	535.899	patellin protein, putative, expressed	4.39847	4.65424	5.25808	4.77026	0.441393	0.0925301		17.1513	17.0627	17.0564	17.2108	17.1203	0.0742864	0.00433909
LOC_Os02g40830	42	33	482.332	succinyl-CoA ligase beta-chain, mitochondrial precursor, putative, expressed	5.80195	6.20578	6.14181	6.04984	0.217057	0.0358781		18.1211	18.1733	18.1587	18.1526	18.1514	0.0219838	0.00121113
LOC_Os05g48240	42	29	412.675	dynamin family protein, putative, expressed	2.96965	3.27359	3.09443	3.11256	0.152775	0.0490833		17.6802	17.6828	17.7015	17.7696	17.7085	0.0418249	0.00236185
LOC_Os09g12660	42	22	480.373	glucose-1-phosphate adenylyltransferase large subunit, chloroplast precursor, putative, expressed	7.23136	9.39082	7.67279	8.09832	1.14089	0.14088		17.1783	17.144	17.1174	17.1446	17.1461	0.024967	0.00145613
LOC_Os06g09450	42	20	452.255	sucrose synthase, putative, expressed	1.86443	2.38751	1.68549	1.97914	0.364801	0.184323		17.4722	17.3737	16.853	16.8412	17.135	0.334917	0.0195458
LOC_Os04g51630	42	15	582.76	60S ribosomal protein L7, putative, expressed	4.02081	4.81583	4.71142	4.51602	0.432027	0.0956654		18.2594	18.3664	18.406	18.1855	18.3043	0.100554	0.00549344
LOC_Os02g41650	42	13	439.74	phenylalanine ammonia-lyase, putative, expressed	0.884449	1.10086	0.882127	0.955813	0.125622	0.13143		17.2769	17.2989	17.2102	17.4006	17.2967	0.0788862	0.00456078
LOC_Os11g07020	42	3	497.29	fructose-bisphospate aldolase isozyme, putative, expressed	12.8872	11.2056	16.4135	13.5021	2.65782	0.196845		18.0766	18.0578	18.2849	18.1554	18.1437	0.103173	0.00568643
LOC_Os01g73310	42	3	625.628	actin, putative, expressed	3.95029	3.12881	3.70385	3.59432	0.42155	0.117282		17.3919	17.2507	17.215	17.1736	17.2578	0.0947814	0.00549208
LOC_Os04g50204	41	35	395.046	protein transport protein-related, putative, expressed	1.01247	1.29947	1.03551	1.11582	0.159461	0.14291		16.7141	16.6567	16.5593	16.5876	16.6294	0.0697254	0.00419289
LOC_Os01g51410	41	12	461.8	glycine dehydrogenase, putative, expressed	3.58163	3.92251	2.63777	3.38063	0.665537	0.196868		18.5157	18.583	18.6547	18.7839	18.6343	0.11475	0.00615799
LOC_Os09g29840	41	11	392.156	heat shock protein, putative, expressed	0.536386	0.540512	0.647112	0.57467	0.0627708	0.109229		15.7664	15.8204	15.7052	15.7275	15.7549	0.0504903	0.00320475
LOC_Os03g61970	41	3	576.571	actin, putative, expressed	8.10731	6.64887	9.40543	8.05387	1.37906	0.171229		16.7511	16.5632	16.2631	16.1449	16.4306	0.27688	0.0168515
LOC_Os02g01560	41	2	568.947	40S ribosomal protein S4, putative, expressed	5.18378	5.39129	6.23925	5.60477	0.559184	0.0997693		19.2508	19.1514	19.3451	19.189	19.2341	0.0845803	0.00439742
LOC_Os02g58340	41	35	439.875	oligopeptidase, putative, expressed	2.13335	1.96882	2.50496	2.20238	0.274653	0.124707		15.5647	15.5235	15.2213	14.9003	15.3024	0.308739	0.0201758
LOC_Os11g32260	41	38	381.152	lysosomal alpha-mannosidase precursor, putative, expressed	2.42395	2.55702	2.80824	2.5964	0.195147	0.0751606		18.7102	18.727	18.4968	18.8957	18.7075	0.163506	0.00874016
LOC_Os10g33800	40	36	532.658	lactate/malate dehydrogenase, putative, expressed	28.8095	29.5761	36.3517	31.5791	4.15092	0.131445		17.2726	17.2411	17.4305	17.5496	17.3735	0.143695	0.00827096
LOC_Os01g31690	40	35	581.189	oxygen-evolving enhancer protein 1, chloroplast precursor, putative, expressed	27.665	17.7192	32.5224	25.9689	7.54595	0.290577		17.9449	18.0322	17.9689	17.9814	17.9818	0.0368406	0.00204877
LOC_Os03g55090	40	34	482.264	alpha-glucan phosphorylast isozyme, putative, expressed	5.509	7.24293	6.63433	6.46209	0.879699	0.136132		17.1439	17.1508	17.0548	17.0245	17.0935	0.063459	0.00371247
LOC_Os09g02700	40	29	427.092	polyadenylate-binding protein, putative, expressed	4.01213	4.2454	4.39749	4.21834	0.194099	0.0460131		17.1222	17.1567	16.941	16.7966	17.0041	0.167577	0.00985505
LOC_Os11g34450	40	26	571.505	14-3-3 protein, putative, expressed	5.83817	4.84396	6.6654	5.78251	0.911996	0.157716		16.5726	16.6027	16.6061	16.6291	16.6026	0.0231719	0.00139567
LOC_Os05g34540	40	9	491.562	rab GDP dissociation inhibitor alpha, putative, expressed	3.59661	4.42824	3.94903	3.99129	0.417424	0.104584		17.6058	17.634	17.3917	17.4104	17.5105	0.12711	0.00725906
LOC_Os11g01510	40	3	406.973	ubiquitin-activating enzyme, putative, expressed	1.79178	2.07186	1.6685	1.84405	0.206696	0.112088		17.9761	17.9897	17.8484	17.8972	17.9278	0.066853	0.00372901
LOC_Os11g26850	39	36	574.316	erythronate-4-phosphate dehydrogenase, putative, expressed	18.7217	20.0771	19.664	19.4876	0.694732	0.03565		17.5332	17.457	17.0338	16.9294	17.2383	0.301137	0.017469
LOC_Os07g47290	39	35	459.017	xylose isomerase, putative, expressed	5.07401	5.59808	5.34932	5.34047	0.262149	0.0490873		17.4363	17.3951	17.3842	17.592	17.4519	0.096084	0.00550564
LOC_Os03g04240	39	32	494.168	glutathione S-transferase, putative, expressed	8.18859	9.58821	9.39295	9.05658	0.758022	0.0836984		18.0324	17.9953	17.9652	18.032	18.0062	0.0324022	0.0017995
LOC_Os05g38150	39	29	416.598	amino acid kinase, putative, expressed	2.68351	3.07876	2.54006	2.76744	0.278982	0.100809		16.1959	15.9969	16.0225	15.9762	16.0479	0.100502	0.00626261
LOC_Os06g51150	39	26	448.613	catalase isozyme B, putative, expressed	7.58502	8.39282	7.70421	7.89402	0.436069	0.0552405		18.0413	18.1008	18.0687	18.0765	18.0718	0.0245256	0.00135712
LOC_Os04g38600	39	22	490.845	glyceraldehyde-3-phosphate dehydrogenase, putative, expressed	6.732	7.25305	8.03785	7.34097	0.657349	0.0895453		17.5986	17.6241	17.2979	17.2436	17.441	0.198168	0.0113622
LOC_Os02g02560	39	8	393.281	UTP--glucose-1-phosphate uridylyltransferase, putative, expressed	0.937368	0.992384	1.03509	0.988282	0.0489926	0.0495735		17.4536	17.1228	16.8794	17.0264	17.1205	0.243543	0.0142252
LOC_Os01g25610	39	2	543.085	40S ribosomal protein S4, putative, expressed	5.18499	5.3924	6.22033	5.59924	0.547788	0.0978326		18.3805	18.1809	18.1728	18.0231	18.1893	0.146683	0.00806421
LOC_Os08g37320	38	38	539.085	expressed protein	6.73429	2.0928	6.72525	5.18411	2.67716	0.516416		17.8939	18.0202	17.9349	17.8436	17.9232	0.0747001	0.00416779
LOC_Os05g05470	38	35	408.931	T-complex protein, putative, expressed	4.01996	4.30628	4.29578	4.20734	0.162362	0.0385901		17.4564	17.468	17.4874	17.4865	17.4746	0.0150218	0.000859641
LOC_Os02g38210	38	35	423.294	elongation factor Tu, putative, expressed	8.2196	8.58406	7.95303	8.25223	0.316777	0.0383869		16.7495	16.702	16.809	16.7339	16.7486	0.0448752	0.00267934
LOC_Os04g31700	38	31	488.176	methylisocitrate lyase 2, putative, expressed	6.73708	7.12401	7.63064	7.16391	0.448117	0.062552		17.9464	17.832	17.8723	17.98	17.9077	0.06757	0.00377324
LOC_Os08g13690	38	16	525.062	60S ribosomal protein L7, putative, expressed	6.49691	6.37197	9.52826	7.46571	1.78731	0.239402		17.6872	17.7712	17.8869	17.7681	17.7783	0.0821757	0.00462224
LOC_Os01g46610	38	14	500.603	dehydrogenase, putative, expressed	6.77007	7.27951	7.84831	7.2993	0.539393	0.0738966		17.937	17.9508	17.7213	17.6562	17.8163	0.149823	0.00840934
LOC_Os06g13810	38	11	459.452	pyrophosphate--fructose 6-phosphate 1-phosphotransferase subunit beta, putative, expressed	9.30651	10.1637	9.2862	9.58547	0.500866	0.0522526		17.3363	17.3055	16.9009	16.9317	17.1186	0.234299	0.0136868
LOC_Os05g23860	38	6	459.014	rab GDP dissociation inhibitor alpha, putative, expressed	0.959773	1.15246	0.956343	1.02286	0.112252	0.109744		17.0827	17.0318	16.8117	16.7769	16.9258	0.153867	0.00909067
LOC_Os02g56000	38	4	436.313	26S protease regulatory subunit 6A, putative, expressed	1.6797	2.28601	1.93969	1.96847	0.30418	0.154526		15.3957	15.3518	14.7132	14.3731	14.9584	0.499583	0.0333981
LOC_Os04g32950	37	36	443.255	calreticulin precursor protein, putative, expressed	6.14843	6.58368	6.62937	6.45383	0.265462	0.0411325		18.2077	18.2254	18.2663	18.3765	18.269	0.0757517	0.00414647
LOC_Os10g41960	37	35	380.936	eukaryotic translation initiation factor 3 subunit B, putative, expressed	1.88557	2.61301	1.79926	2.09928	0.446991	0.212925		17.3672	17.3612	17.1917	17.2564	17.2941	0.0851538	0.00492386
LOC_Os02g03860	37	34	512.452	mitochondrial ATP synthase precursor, putative, expressed	8.57537	8.59926	9.51087	8.89517	0.533349	0.0599594		17.8524	17.9173	17.7179	17.7445	17.808	0.0931894	0.005233
LOC_Os08g41990	37	33	364.115	aminotransferase, putative, expressed	8.62131	8.62224	8.30805	8.5172	0.181129	0.0212663		16.8184	16.8664	16.8423	16.731	16.8145	0.0590559	0.0035122
LOC_Os08g02120	37	32	494.274	kinase, pfkB family, putative, expressed	23.3546	26.2517	26.6018	25.4027	1.78231	0.0701623		13.8055	14.5795	15.9944	15.9666	15.0865	1.07967	0.0715652
LOC_Os04g46620	37	32	342.649	T-complex protein, putative, expressed	3.17637	3.77652	4.15741	3.70343	0.494591	0.133549		16.7993	16.7657	16.7225	16.7001	16.7469	0.0443021	0.00264539
LOC_Os02g11050	37	17	453.853	26S protease regulatory subunit, putative, expressed	3.51158	2.96295	3.60226	3.35893	0.345912	0.102983		16.6156	16.4861	16.1517	16.1983	16.3629	0.224173	0.0137
LOC_Os06g40940	37	7	403.34	glycine dehydrogenase, putative, expressed	1.04703	1.14668	0.771107	0.988272	0.194559	0.196868		18.7696	18.6859	18.8109	18.8755	18.7855	0.0794018	0.00422677
LOC_Os12g01520	37	2	367.785	ubiquitin-activating enzyme, putative, expressed	0.969039	1.1565	0.874712	1.00008	0.143436	0.143424		16.9325	16.8672	16.556	16.5395	16.7238	0.205124	0.0122654
LOC_Os01g07910	36	32	435.443	NADH-cytochrome b5 reductase, putative, expressed	5.9741	5.57429	6.90227	6.15022	0.681283	0.110774		17.583	17.6388	17.2129	17.1485	17.3958	0.250768	0.0144154
LOC_Os02g51750	36	31	448.514	annexin, putative, expressed	6.29494	6.75592	6.54778	6.53288	0.230848	0.0353363		18.0453	18.0488	17.9312	18.0868	18.0281	0.0672269	0.00372902
LOC_Os12g13320	36	29	450.361	argininosuccinate synthase, chloroplast precursor, putative, expressed	4.03437	5.4346	4.68248	4.71715	0.700758	0.148555		15.1358	14.8719	15.29	15.3178	15.1539	0.204334	0.0134839
LOC_Os05g08840	36	21	403.544	DnaK family protein, putative, expressed	0.864323	0.954422	0.983874	0.934206	0.0622867	0.0666734		17.2218	17.2161	17.1769	17.2504	17.2163	0.0302546	0.00175732
LOC_Os06g04510	36	8	453.378	enolase, putative, expressed	2.08548	2.64432	2.63071	2.4535	0.318791	0.129933		17.1141	17.071	16.9768	16.9465	17.0271	0.0785988	0.0046161
LOC_Os06g07630	36	4	422.161	26S protease regulatory subunit 6A, putative, expressed	1.41213	1.92186	1.63071	1.6549	0.255725	0.154526		16.6082	16.5983	16.3882	16.4339	16.5071	0.112581	0.00682011
LOC_Os01g18860	36	6	544.062	S-adenosylmethionine synthetase, putative, expressed	2.75335	2.16902	2.75156	2.55798	0.33685	0.131686		14.2816	14.0686	14.1149	14.0731	14.1346	0.100249	0.00709245
LOC_Os03g11410	35	33	424.715	mitochondrial-processing peptidase subunit, mitochondrial precursor, putative, expressed	7.47424	7.808	7.93584	7.73936	0.238335	0.0307951		17.1879	17.0746	16.9284	16.9161	17.0267	0.129319	0.00759508
LOC_Os07g04840	35	32	468.612	PsbP, putative, expressed	14.9891	19.767	12.3431	15.6997	3.76263	0.239662		17.4211	17.4194	16.8722	16.9104	17.1558	0.305797	0.0178248
LOC_Os10g39740	35	31	409.443	glutathione S-transferase, putative, expressed	9.80133	7.62948	11.1712	9.53399	1.78591	0.18732		17.6183	17.6297	17.6438	17.776	17.6669	0.0734663	0.0041584
LOC_Os12g36180	35	28	337.484	auxilin, putative, expressed	1.52058	1.64078	0.405469	1.18894	0.681165	0.572917		15.7649	15.7694	15.8405	15.8996	15.8186	0.0641394	0.00405468
LOC_Os05g50380	35	28	398.811	glucose-1-phosphate adenylyltransferase large subunit, chloroplast precursor, putative, expressed	6.95855	8.01274	7.79788	7.58973	0.557067	0.0733975		16.8869	16.8163	16.9108	16.9579	16.893	0.0590361	0.00349471
LOC_Os04g55720	35	28	390.082	D-3-phosphoglycerate dehydrogenase, chloroplast precursor, putative, expressed	3.55574	3.94431	4.0106	3.83688	0.245718	0.0640412		17.5245	17.4239	17.515	17.7094	17.5432	0.11972	0.0068243
LOC_Os07g48490	35	27	425.041	stress responsive protein, putative, expressed	20.3015	20.9156	21.7837	21.0003	0.744734	0.0354631		18.0736	18.1183	18.0263	18.1788	18.0993	0.0649966	0.00359112
LOC_Os06g29180	35	26	388.223	erythronate-4-phosphate dehydrogenase domain containing protein, expressed	5.59258	6.40572	5.39429	5.79753	0.535959	0.0924461		17.5188	17.5721	17.4762	17.4723	17.5098	0.0465312	0.00265743
LOC_Os08g35740	35	25	359.86	12-oxophytodienoate reductase, putative, expressed	2.31654	2.50191	2.1758	2.33142	0.163566	0.0701574		17.237	16.9061	17.2615	17.3353	17.185	0.19054	0.0110876
LOC_Os05g06280	35	24	247.672	ATKINESIN-13A/KINESIN-13A, putative, expressed	0.844235	0.859286	0.734948	0.812823	0.06786	0.0834869		16.2944	16.1971	16.3931	16.3665	16.3128	0.087691	0.0053756
LOC_Os03g50520	35	22	355.889	dynamin family protein, putative, expressed	1.92619	1.98673	1.87293	1.92862	0.0569388	0.0295231		17.6524	17.6493	17.7103	17.7331	17.6863	0.0419872	0.002374
LOC_Os03g03720	35	21	465.967	glyceraldehyde-3-phosphate dehydrogenase, putative, expressed	6.78632	7.77841	8.50195	7.68889	0.861312	0.11202		18.4143	18.3919	18.4968	18.5195	18.4556	0.0620565	0.00336247
LOC_Os02g08490	35	21	275.423	chaperone protein clpB 1, putative, expressed	0.638504	0.613959	0.610476	0.620979	0.0152763	0.0246004		16.735	16.7765	16.7288	16.7304	16.7427	0.0227026	0.00135597
LOC_Os06g14510	35	12	321.277	glucose-6-phosphate isomerase, putative, expressed	1.52683	1.65468	1.6065	1.596	0.0645674	0.0404557		17.141	17.1185	17.0177	17.0854	17.0906	0.0537233	0.00314343
LOC_Os04g54410	34	32	335.113	expressed protein	1.34682	2.03513	1.58671	1.65622	0.349376	0.210948		16.056	15.9777	15.8513	16.0389	15.981	0.0927672	0.00580484
LOC_Os03g06200	34	30	408.543	aminotransferase, putative, expressed	6.43218	6.97899	7.20025	6.87047	0.395364	0.0575454		18.1828	18.2737	18.0884	18.0373	18.1455	0.104527	0.00576047
LOC_Os03g04220	34	29	399.011	glutathione S-transferase, putative, expressed	18.8605	17.9005	20.9337	19.2315	1.55031	0.0806127		17.4177	17.3495	17.2914	17.2664	17.3312	0.0673271	0.00388473
LOC_Os12g17310	34	27	291.807	prefoldin, putative, expressed	1.0755	1.25318	1.17676	1.16848	0.0891252	0.0762744		16.896	16.8631	16.8852	16.9922	16.9091	0.0570486	0.00337384
LOC_Os03g63480	34	27	335.162	ankyrin repeat domain containing protein, expressed	5.19284	3.98773	4.35947	4.51334	0.617116	0.136731		16.5647	16.6632	16.4073	16.3753	16.5026	0.135339	0.00820104
LOC_Os01g65380	34	24	409.596	patellin protein, putative, expressed	4.7144	4.68093	6.12494	5.17342	0.82421	0.159316		16.8537	16.9516	16.8421	16.7475	16.8487	0.0834652	0.0049538
LOC_Os09g39380	34	23	379.424	monodehydroascorbate reductase, putative, expressed	3.5736	4.08218	3.8568	3.83753	0.254839	0.0664071		18.0471	18.1165	17.9342	17.854	17.988	0.116712	0.00648835
LOC_Os05g45950	34	23	405.817	outer mitochondrial membrane porin, putative, expressed	9.23321	12.1542	11.2295	10.8723	1.49291	0.137313		17.6665	17.6065	17.6675	17.8883	17.7072	0.124038	0.00700496
LOC_Os07g08330	34	17	453.69	ribosomal protein L4, putative, expressed	6.56077	6.23292	6.47333	6.42234	0.169769	0.0264342		18.0412	18.0626	18.1387	18.0532	18.0739	0.0440513	0.00243729
LOC_Os07g22720	34	14	321.66	2-oxo acid dehydrogenases acyltransferase domain containing protein, expressed	3.37062	4.40476	4.51018	4.09519	0.629706	0.153767		17.6022	17.7242	17.673	17.5994	17.6497	0.0602321	0.00341265
LOC_Os07g10250	34	14	361.255	DEAD-box ATP-dependent RNA helicase 52B, putative, expressed	3.08515	3.32841	3.20266	3.20541	0.121652	0.037952		16.6948	16.634	16.6684	16.6089	16.6515	0.0377617	0.00226777
LOC_Os03g27230	34	23	398.207	phospho-2-dehydro-3-deoxyheptonate aldolase, chloroplast precursor, putative, expressed	3.14617	3.5791	3.51108	3.41212	0.232814	0.0682315		17.2098	16.9033	16.0171	15.5112	16.4103	0.784296	0.0477928
LOC_Os07g42960	33	22	376.142	phospho-2-dehydro-3-deoxyheptonate aldolase, chloroplast precursor, putative, expressed	2.79592	3.07384	2.87006	2.91327	0.14391	0.0493981		16.8785	16.8259	16.8177	16.7908	16.8282	0.0367438	0.00218346
LOC_Os02g22780	33	21	317.839	T-complex protein, putative, expressed	1.6381	1.68118	1.92078	1.74669	0.152301	0.087194		17.5259	17.5637	17.4971	17.6229	17.5524	0.0543398	0.00309586
LOC_Os02g08100	33	21	457.685	AMP-binding domain containing protein, expressed	9.91286	9.40707	9.6966	9.67218	0.253779	0.0262381		17.5228	17.409	17.2641	17.4156	17.4029	0.106183	0.00610149
LOC_Os04g42920	33	19	282.746	dehydrogenase, putative, expressed	1.11862	1.2558	1.25025	1.20823	0.0776472	0.0642655		16.7075	16.7154	16.62	16.6871	16.6825	0.0433428	0.00259811
LOC_Os08g18110	33	17	328.444	alpha-soluble NSF attachment protein, putative, expressed	2.65808	2.29355	3.57292	2.84151	0.659115	0.231959		16.6072	16.688	16.7783	16.973	16.7616	0.157301	0.00938457
LOC_Os05g28190	32	30	264.135	ranBP1 domain containing protein, expressed	2.43318	2.08301	2.63925	2.38514	0.281213	0.117902		16.231	16.2357	16.1566	16.2733	16.2242	0.0488426	0.00301049
LOC_Os03g63410	32	30	398.69	elongation factor Tu, putative, expressed	5.13962	5.48854	4.80329	5.14382	0.342641	0.0666123		16.4555	16.4961	16.1476	16.245	16.3361	0.167006	0.0102231
LOC_Os03g50300	32	29	243.091	CASP, putative, expressed	0.818944	2.61551	2.8767	2.10372	1.12029	0.532527		16.8756	16.8649	16.8089	16.9192	16.8672	0.045386	0.00269079
LOC_Os10g35960	32	28	296.203	NAD-dependent malic enzyme, mitochondrial precursor, putative, expressed	1.68271	1.73506	1.71278	1.71019	0.0262732	0.0153628		18.0596	18.0455	18.1618	18.0024	18.0673	0.0675255	0.00373743
LOC_Os08g44680	32	28	389.319	photosystem I reaction center subunit II, chloroplast precursor, putative, expressed	11.3084	3.06197	10.7665	8.37896	4.61262	0.5505		16.7541	16.6986	16.5694	16.4437	16.6164	0.138764	0.00835103
LOC_Os03g10510	32	28	510.908	outer mitochondrial membrane porin, putative, expressed	10.7634	12.974	11.6256	11.7876	1.1142	0.0945225		18.3543	18.2881	18.2927	18.4514	18.3466	0.0760855	0.00414711
LOC_Os06g11800	32	26	423.775	annexin, putative, expressed	4.0168	4.58227	4.54185	4.38031	0.315451	0.0720159		17.5991	17.5335	17.4978	17.6711	17.5754	0.0763671	0.00434512
LOC_Os04g56740	32	26	307.816	IQ calmodulin-binding motif family protein, putative, expressed	1.60727	1.70021	2.39012	1.8992	0.42768	0.22519		16.7892	16.7344	16.9273	16.8377	16.8221	0.0818423	0.00486516
LOC_Os12g42980	32	23	374.07	cysteine synthase, putative, expressed	3.70865	3.2634	3.81225	3.59477	0.29161	0.0811206		17.2303	17.2817	17.0682	16.9832	17.1408	0.139014	0.00811009
LOC_Os05g06430	32	20	415.532	OsPDIL2-1 protein disulfide isomerase PDIL2-1, expressed	7.44319	7.56248	7.90886	7.63818	0.241889	0.0316684		17.9031	18.0636	18.1187	18.1683	18.0634	0.115113	0.00637273
LOC_Os06g34690	32	19	414.93	T-complex protein, putative, expressed	2.72672	2.83719	2.83002	2.79798	0.0618108	0.0220912		17.2182	17.2201	17.1784	17.2065	17.2058	0.0192364	0.00111802
LOC_Os01g22520	32	18	470.205	dihydrolipoyl dehydrogenase 1, mitochondrial precursor, putative, expressed	7.97632	8.80042	8.34176	8.37283	0.412928	0.0493176		17.4413	17.3992	17.4115	17.3954	17.4119	0.0208013	0.00119466
LOC_Os02g41680	32	4	339.754	phenylalanine ammonia-lyase, putative, expressed	0.167729	0.180825	0.149492	0.166015	0.0157367	0.0947906		17.6295	17.6378	17.6312	17.6037	17.6255	0.0149858	0.000850231
LOC_Os03g53650	32	3	362.593	cysteine synthase, putative, expressed	0.232795	0.156075	0.185668	0.191513	0.0386929	0.202038		16.8158	16.716	16.3902	16.3353	16.5643	0.237371	0.0143303
LOC_Os08g25734	32	13	316.142	glucose-1-phosphate adenylyltransferase large subunit, chloroplast precursor, putative, expressed	5.6401	7.46316	7.01793	6.70706	0.950452	0.141709		14.9075	14.7762	14.128	14.1221	14.4834	0.417306	0.0288126
LOC_Os03g59264	32	11	265.484	calreticulin family protein, expressed	4.13823	4.62956	4.47921	4.41567	0.251757	0.0570145		16.4947	15.839	16.394	16.1793	16.2267	0.290009	0.0178723
LOC_Os05g06750	32	15	437.644	dihydrolipoyl dehydrogenase, mitochondrial precursor, putative, expressed	3.10618	3.09138	3.12216	3.10657	0.0153935	0.00495514		16.8504	17.1037	16.7866	16.6926	16.8583	0.17596	0.0104376
LOC_Os12g14070	32	17	338.613	DnaK family protein, putative, expressed	1.65395	1.32001	1.97567	1.64987	0.327849	0.198712		20.2376	20.0411	19.7325	19.8937	19.9763	0.215042	0.0107649
LOC_Os04g45490	31	29	320.192	elongation factor, putative, expressed	2.02826	2.32504	2.13577	2.16303	0.150257	0.0694659		17.3197	17.3394	17.4506	17.3426	17.3631	0.0592386	0.00341175
LOC_Os04g58110	31	28	365.657	pyruvate kinase, putative, expressed	8.41053	9.5382	8.9583	8.96901	0.56391	0.0628732		17.6307	17.6071	17.8539	17.7745	17.7165	0.117701	0.00664356
LOC_Os03g36540	31	28	309.474	magnesium-chelatase subunit chlI, chloroplast precursor, putative, expressed	3.17091	3.01428	3.01991	3.06837	0.0888511	0.0289571		17.452	17.4807	17.3974	17.3223	17.4131	0.0696809	0.00400164
LOC_Os02g21970	31	28	381.136	26S protease regulatory subunit 6B, putative, expressed	3.37597	3.61797	3.73533	3.57642	0.18325	0.0512383		17.2142	17.2022	16.3284	16.32	16.7662	0.510418	0.0304432
LOC_Os02g57240	31	27	335.327	oxidoreductase, aldo/keto reductase family protein, putative, expressed	3.20257	3.08732	5.08813	3.79268	1.12337	0.296196		17.5145	17.4336	17.4537	17.4814	17.4708	0.03513	0.00201078
LOC_Os10g35010	31	26	309.865	ATTIC110/TIC110, putative, expressed	1.64518	1.58645	1.68546	1.63903	0.0497895	0.0303774		16.9343	16.8155	16.9357	16.9572	16.9107	0.0642982	0.00380222
LOC_Os01g19450	31	26	321.381	ATP-citrate synthase subunit 1, putative, expressed	2.55513	2.54326	2.60901	2.56913	0.0350362	0.0136374		17.8269	17.7192	17.789	17.8732	17.8021	0.0650814	0.00365583
LOC_Os04g35570	31	21	277.493	Regulator of chromosome condensation domain containing protein, expressed	2.02178	3.00235	2.60686	2.54366	0.493326	0.193943		17.2187	17.128	17.2607	17.3553	17.2407	0.0943665	0.00547348
LOC_Os02g57180	31	21	330.468	NADH dehydrogenase 1 alpha subcomplex subunit 9,mitochondrial precursor, putative, expressed	3.02258	3.16475	3.43071	3.20601	0.207171	0.0646194		17.3881	17.351	17.3297	17.379	17.362	0.026678	0.00153658
LOC_Os05g49800	31	13	297.076	ketol-acid reductoisomerase, chloroplast precursor, putative, expressed	1.70404	1.82343	1.77927	1.76891	0.0603622	0.0341239		16.865	16.8662	16.7944	16.7006	16.8066	0.0782299	0.00465472
LOC_Os05g29990	31	12	341.5	NAD dependent epimerase/dehydratase family domain containing protein, expressed	1.39578	1.48444	1.42942	1.43655	0.0447583	0.0311569		17.2432	17.3634	17.0844	17.1619	17.2132	0.119276	0.00692935
LOC_Os05g36290	31	11	373.756	actin, putative, expressed	1.06154	0.966712	0.895943	0.974733	0.0830913	0.0852451		16.5883	16.6435	16.7166	16.7011	16.6624	0.0585773	0.00351555
LOC_Os05g24601	31	11	323.721	coatomer subunit delta, putative, expressed	2.06414	1.73528	2.02376	1.94106	0.179354	0.0923999		17.3734	17.4494	17.8047	17.7626	17.5975	0.217833	0.0123786
LOC_Os09g19734	31	6	390.459	isochorismate synthase 1, chloroplast precursor, putative, expressed	9.82108	10.7895	10.9714	10.5273	0.618344	0.058737		18.2372	18.0811	18.1705	18.3298	18.2047	0.105144	0.00577567
LOC_Os09g07830	31	28	398.875	acetyl-CoA acetyltransferase, cytosolic, putative, expressed	7.14846	6.90585	7.13483	7.06305	0.136311	0.0192992		18.2509	18.1931	18.3967	18.4485	18.3223	0.120076	0.00655355
LOC_Os06g43850	30	28	391.821	ATP synthase F1, delta subunit family protein, putative, expressed	3.10035	4.75734	2.82115	3.55961	1.04662	0.294026		17.5423	17.4831	17.4166	17.4974	17.4849	0.0520511	0.00297692
LOC_Os07g49400	30	26	433.266	OsAPx2 - Cytosolic Ascorbate Peroxidase encoding gene 4,5,6,8, expressed	22.0575	24.6466	24.0157	23.5733	1.35006	0.0572707		18.6499	18.7228	18.6665	18.5433	18.6456	0.0750192	0.00402343
LOC_Os07g46370	30	26	280.378	WD domain, G-beta repeat domain containing protein, expressed	1.18867	1.47203	1.0298	1.23017	0.224018	0.182103		17.0202	16.9052	16.6751	16.7357	16.834	0.157728	0.00936957
LOC_Os05g22614	30	26	331.863	PTAC16, putative, expressed	2.96263	3.12558	2.80132	2.96318	0.162127	0.0547138		15.5092	15.6019	15.3798	15.1516	15.4106	0.195231	0.0126686
LOC_Os05g03190	30	25	264.992	IQ calmodulin-binding motif domain containing protein, expressed	2.06322	1.85868	2.16808	2.02999	0.157351	0.0775133		17.0468	16.9779	17.1499	17.0573	17.058	0.0706561	0.00414211
LOC_Os02g57260	30	25	309.106	3-ketoacyl-CoA thiolase, peroxisomal precursor, putative, expressed	3.26093	2.80887	3.24326	3.10436	0.256047	0.0824801		17.3393	17.3952	17.4557	17.3752	17.3914	0.048744	0.00280277
LOC_Os09g36450	30	24	408.057	triosephosphate isomerase, chloroplast precursor, putative, expressed	5.92811	8.58216	7.55147	7.35391	1.33801	0.181945		17.0321	16.9441	16.9773	17.1383	17.0229	0.0850405	0.00499564
LOC_Os04g32020	30	23	288.702	2-oxoglutarate dehydrogenase E1 component, mitochondrial precursor, putative, expressed	1.65122	1.51065	0.805817	1.32256	0.452999	0.342517		18.1142	18.103	17.9754	18.012	18.0512	0.0681678	0.00377637
LOC_Os10g35370	30	22	381.184	oxidoreductase, short chain dehydrogenase/reductase family domain containing family, expressed	5.41793	5.95355	6.33534	5.90228	0.460852	0.0780803		17.3129	17.2953	17.2856	17.2949	17.2972	0.0113758	0.000657669
LOC_Os01g71230	30	16	392.314	nascent polypeptide-associated complex subunit alpha-like protein 3, putative, expressed	12.6131	12.6976	15.185	13.4986	1.46109	0.10824		15.6808	15.6644	15.6703	15.4319	15.6118	0.120168	0.00769724
LOC_Os06g39344	30	2	351.318	enoyl-CoA hydratase/isomerase family protein, putative, expressed	3.07867	2.53532	3.53576	3.04992	0.500843	0.164215		17.2483	17.2586	17.2601	17.2467	17.2534	0.0068907	0.000399382
LOC_Os05g33570	30	23	285.411	pyruvate, phosphate dikinase, chloroplast precursor, putative, expressed	1.74112	2.2974	1.33645	1.79166	0.48246	0.269281		17.0738	16.9962	17.2551	17.2537	17.1447	0.130555	0.00761489
LOC_Os02g47590	29	25	302.942	ornithine carbamoyltransferase, putative, expressed	4.23778	4.05859	4.3573	4.21789	0.150345	0.0356445		17.4766	17.5342	17.5561	17.4434	17.5026	0.05175	0.00295671
LOC_Os01g43540	29	25	289.679	suppressor of G2 allele of SKP1, putative, expressed	4.89194	6.36856	5.38966	5.55005	0.751266	0.135362		17.4161	17.5088	17.5713	17.6061	17.5256	0.0833128	0.00475378
LOC_Os04g53230	29	22	332.124	aminomethyltransferase, putative, expressed	5.03853	4.90935	4.95158	4.96648	0.0658661	0.0132621		17.1053	17.2149	16.8123	17.2922	17.1062	0.210396	0.0122994
LOC_Os05g46560	29	20	308.551	RAN GTPase-activating protein 1, putative, expressed	2.29794	5.9446	5.23504	4.49253	1.9334	0.430359		17.2081	17.1552	17.1572	17.0842	17.1511	0.0509194	0.00296886
LOC_Os08g22354	29	16	311.822	polyadenylate-binding protein, putative, expressed	1.5397	1.77941	1.7606	1.69324	0.133302	0.0787262		17.2382	17.2227	17.3494	17.2614	17.2679	0.0565929	0.00327734
LOC_Os01g23740	29	15	333.327	OsPDIL2-2 protein disulfide isomerase PDIL2-2, expressed	1.96443	1.98194	1.90616	1.95084	0.0396699	0.0203348		17.519	17.603	17.6452	17.6786	17.6114	0.0689557	0.0039154
LOC_Os12g30540	29	14	216.129	ubiquitin carboxyl-terminal hydrolase, putative, expressed	0.60048	0.682772	0.581893	0.621715	0.053687	0.0863531		16.8352	16.7533	16.9014	16.9536	16.8609	0.0865476	0.00513304
LOC_Os03g59050	29	12	328.401	DEAD-box ATP-dependent RNA helicase, putative, expressed	1.05619	1.07921	1.18036	1.10525	0.066052	0.0597619		16.0993	16.0529	15.889	15.8894	15.9827	0.109567	0.00685534
LOC_Os02g07490	29	10	319.557	glyceraldehyde-3-phosphate dehydrogenase, putative, expressed	1.86092	1.6525	1.74318	1.7522	0.104503	0.0596408		16.4914	16.5028	16.3593	16.3647	16.4296	0.0781665	0.00475767
LOC_Os05g02520	29	6	408.016	cupin domain containing protein, expressed	13.2437	15.7194	14.4273	14.4634	1.23826	0.085613		17.9255	17.9954	17.9619	17.8635	17.9366	0.0564799	0.00314887
LOC_Os05g28280	28	27	330.895	peptidase, M24 family protein, putative, expressed	3.4488	4.59146	4.00857	4.01628	0.57137	0.142263		17.0651	17.1396	17.2058	17.1156	17.1315	0.0584458	0.0034116
LOC_Os09g17730	28	26	257.782	proton pump interactor, putative, expressed	0.768592	0.819903	0.938426	0.842307	0.0871051	0.103412		16.6391	16.484	16.5818	16.7467	16.6129	0.109782	0.00660826
LOC_Os10g07200	28	25	253.348	hsp20/alpha crystallin family protein, putative, expressed	2.0024	2.88119	2.39377	2.42579	0.440268	0.181495		16.9072	16.8534	16.8636	16.8947	16.8797	0.0253833	0.00150378
LOC_Os07g42600	28	23	304.454	aminotransferase, classes I and II, domain containing protein, expressed	3.78835	4.46422	3.45026	3.90094	0.516272	0.132345		16.8945	16.8832	16.7853	16.8662	16.8573	0.0494159	0.00293142
LOC_Os01g64280	28	23	239.715	sorting nexin 1, putative, expressed	1.01711	0.86125	1.04014	0.972836	0.09732	0.100037		16.9145	16.8936	16.7813	16.9714	16.8902	0.0797142	0.00471956
LOC_Os05g41670	28	20	274.7	ICE-like protease p20 domain containing protein, putative, expressed	5.23319	6.11281	5.73534	5.69378	0.441281	0.0775022		16.8978	16.8719	16.9306	16.96	16.9151	0.0383815	0.00226907
LOC_Os02g50620	28	19	365.553	dehydrogenase E1 component domain containing protein, expressed	3.35792	2.9553	3.52198	3.2784	0.291591	0.088943		17.271	17.2066	17.2117	17.3047	17.2485	0.0475306	0.00275564
LOC_Os01g53930	28	19	306.786	hexokinase, putative, expressed	3.17111	2.65474	2.86682	2.89756	0.259554	0.0895768		17.0871	17.0252	17.0944	17.1256	17.0831	0.0420504	0.00246153
LOC_Os03g40270	28	14	322.069	alpha-1,4-glucan-protein synthase, putative, expressed	6.97985	6.97543	7.62804	7.19444	0.375513	0.0521949		18.0672	18.1497	17.8765	17.8346	17.982	0.150813	0.0083869
LOC_Os03g59310	28	13	377.489	ribosomal protein, putative, expressed	9.63711	7.79358	11.4144	9.61505	1.81054	0.188302		18.7912	18.8935	18.9479	18.7859	18.8546	0.079483	0.00421557
LOC_Os02g14110	28	12	245.092	aminotransferase, classes I and II, domain containing protein, expressed	1.24845	1.16412	1.61588	1.34281	0.240209	0.178884		17.15	17.229	17.0075	16.9507	17.0843	0.127813	0.00748134
LOC_Os12g21798	28	3	341.559	40S ribosomal protein S3a, putative, expressed	1.65142	1.0869	2.08923	1.60919	0.502498	0.312269		14.69	14.7518	14.2728	14.4626	14.5443	0.219581	0.0150974
LOC_Os02g56270	27	25	249.807	ENTH domain containing protein, expressed	2.05495	2.82819	2.17256	2.3519	0.416648	0.177154		15.9124	15.8138	15.9731	16.0652	15.9411	0.105612	0.00662516
LOC_Os09g07460	27	24	351.33	kelch repeat protein, putative, expressed	4.831	4.96038	5.66177	5.15105	0.447003	0.0867791		17.7115	17.7219	17.5771	17.5723	17.6457	0.0821006	0.00465272
LOC_Os07g46750	27	24	470.268	elongation factor protein, putative, expressed	18.0981	15.5523	19.4547	17.7017	1.98117	0.11192		16.8084	16.9937	16.7934	16.8231	16.8546	0.0934817	0.00554635
LOC_Os01g32080	27	24	335.655	thiamine pyrophosphate enzyme, C-terminal TPP binding domain containing protein, expressed	3.33739	3.19208	3.34395	3.29114	0.0858489	0.0260849		17.4218	17.4461	17.285	17.2647	17.3544	0.0927975	0.0053472
LOC_Os08g41390	27	23	325.637	peptidyl-prolyl isomerase, putative, expressed	5.23266	5.55773	6.20452	5.66497	0.494726	0.0873307		17.1454	17.0816	17.138	17.304	17.1672	0.0955133	0.0055637
LOC_Os07g33630	27	23	229.818	HEAT repeat family protein, putative, expressed	1.01112	0.975727	0.956165	0.981004	0.0278558	0.0283951		17.1647	17.2179	17.2882	17.243	17.2284	0.0515027	0.0029894
LOC_Os07g04240	27	23	297.582	succinate dehydrogenase flavoprotein subunit,mitochondrial precursor, putative, expressed	2.67525	3.11494	3.33835	3.04285	0.337378	0.110876		18.5156	18.5308	18.611	18.6257	18.5708	0.0556448	0.00299637
LOC_Os02g01010	27	22	260.498	OsPDIL1-4 protein disulfide isomerase PDIL1-4, expressed	2.37886	2.43988	2.30837	2.3757	0.0658118	0.0277021		16.972	17.0414	16.8593	16.8927	16.9414	0.0817437	0.00482509
LOC_Os01g09010	27	22	249.49	transferase family protein, putative, expressed	4.89371	5.33894	5.28137	5.17134	0.242155	0.0468264		17.5844	17.5727	17.508	17.46	17.5313	0.0582193	0.00332088
LOC_Os07g48960	27	20	179.71	OsLonP3 - Putative Lon protease homologue, expressed	0.732005	0.615933	0.888398	0.745445	0.136729	0.183419		17.3121	17.1484	17.2439	17.1701	17.2186	0.0745335	0.00432866
LOC_Os11g29400	27	19	267.801	6-phosphogluconate dehydrogenase, decarboxylating, putative, expressed	1.76164	1.96755	2.09542	1.94154	0.168401	0.0867357		16.5181	16.3536	16.4158	16.5849	16.4681	0.103265	0.00627059
LOC_Os02g07760	27	19	230.394	aldehyde dehydrogenase, putative, expressed	1.42922	1.57629	1.57648	1.52733	0.0849691	0.0556324		17.6753	17.629	17.8025	17.9142	17.7552	0.128886	0.00725904
LOC_Os07g42300	27	16	377.605	elongation factor protein, putative, expressed	14.0655	8.16056	18.1106	13.4455	5.00389	0.37216		16.9552	16.9425	16.2618	16.272	16.6079	0.393803	0.0237118
LOC_Os02g01500	27	13	255.369	2-oxo acid dehydrogenases acyltransferase domain containing protein, expressed	1.57388	1.84592	1.48612	1.63531	0.187603	0.114721		16.9958	17.09	17.0188	16.8937	16.9996	0.081185	0.00477571
LOC_Os07g41360	27	11	304.641	alpha-1,4-glucan-protein synthase, putative, expressed	6.94927	6.48348	7.14569	6.85948	0.340116	0.0495833		17.4362	17.4574	17.1743	17.1618	17.3074	0.161242	0.00931636
LOC_Os05g48290	27	10	293.179	T-complex protein, putative, expressed	1.09531	1.21081	1.22535	1.17715	0.0712543	0.060531		16.5284	16.4817	16.3289	16.721	16.515	0.161609	0.00978557
LOC_Os03g42220	27	9	293.881	T-complex protein, putative, expressed	3.05964	3.28519	3.17529	3.17337	0.112786	0.0355415		16.5136	16.4464	16.3358	16.3524	16.4121	0.0834041	0.00508188
LOC_Os03g56460	27	7	259.257	glucose-6-phosphate isomerase, putative, expressed	1.51751	1.60767	1.63508	1.58675	0.0615132	0.0387668		17.0895	17.063	17.017	17.2129	17.0956	0.0837065	0.00489638
LOC_Os06g47320	26	24	325.305	T-complex protein, putative, expressed	4.0693	4.08924	4.06662	4.07505	0.0123602	0.00303313		15.9359	15.8298	15.4848	15.5584	15.7022	0.215143	0.0137014
LOC_Os04g45070	26	24	333.524	remorin, putative, expressed	11.3841	5.49835	12.7492	9.87719	3.85312	0.390103		17.6188	17.5474	17.5631	17.6614	17.5977	0.0523732	0.00297614
LOC_Os02g04100	26	24	324.26	peptidase, T1 family, putative, expressed	8.17124	5.81926	8.60005	7.53018	1.49714	0.198818		16.2719	16.1746	16.2799	16.444	16.2926	0.111683	0.00685484
LOC_Os06g49110	26	23	257.14	delta-aminolevulinic acid dehydratase, chloroplast precursor, putative, expressed	3.44397	3.27614	3.3767	3.3656	0.084468	0.0250974		17.146	17.1888	17.1188	17.095	17.1371	0.0402766	0.00235025
LOC_Os03g08280	26	23	364.401	peptidase, T1 family, putative, expressed	7.76104	9.15946	8.61827	8.51292	0.705138	0.0828315		18.0494	17.9178	17.9609	18.1724	18.0251	0.112451	0.00623856
LOC_Os06g45820	26	22	257.457	OsFtsH2 FtsH protease, homologue of AtFtsH2/8, expressed	1.27462	1.02095	1.20601	1.1672	0.131213	0.112418		16.9646	16.9388	16.7941	16.9997	16.9243	0.0903271	0.00533712
LOC_Os05g46290	26	22	220.88	T-complex protein, putative, expressed	1.15545	1.15615	1.07688	1.12949	0.0455618	0.0403383		16.907	16.8237	16.8136	16.8663	16.8526	0.0428154	0.00254057
LOC_Os03g21950	26	22	251.575	fumarate hydratase, mitochondrial precursor, putative, expressed	2.61843	3.14119	2.59055	2.78339	0.310178	0.111439		17.3991	17.3212	17.3695	17.3701	17.365	0.0323136	0.00186085
LOC_Os01g42880	26	22	281.791	transferase family protein, putative, expressed	4.93558	6.08366	5.31253	5.44392	0.58521	0.107498		16.717	16.6624	16.5221	16.6106	16.628	0.0829261	0.00498713
LOC_Os12g22030	26	21	332.163	serine hydroxymethyltransferase, mitochondrial precursor, putative, expressed	9.15726	11.4999	12.2017	10.9529	1.5942	0.14555		16.8827	16.8905	16.844	16.7764	16.8484	0.0521698	0.00309642
LOC_Os01g66940	26	21	297.03	kinase, pfkB family, putative, expressed	4.89892	5.31142	4.91565	5.042	0.23348	0.046307		16.5492	16.5781	15.5921	15.8468	16.1415	0.498513	0.0308839
LOC_Os08g34720	26	20	335.912	D-3-phosphoglycerate dehydrogenase, chloroplast precursor, putative, expressed	4.76995	5.36165	5.44677	5.19279	0.368652	0.070993		17.1016	16.8556	17.1349	17.1769	17.0673	0.144408	0.0084611
LOC_Os08g02640	26	20	282.549	succinate dehydrogenase iron-sulfur subunit 2,mitochondrial precursor, putative, expressed	2.84054	3.36932	3.37902	3.19629	0.308127	0.0964012		18.183	18.2572	18.3194	18.3604	18.28	0.0773329	0.00423046
LOC_Os03g41419	26	19	238.564	serpin domain containing protein, putative, expressed	1.89371	2.39825	2.10844	2.13347	0.253199	0.11868		17.385	17.2381	17.3578	17.3518	17.3332	0.065013	0.00375078
LOC_Os09g31486	26	16	215.982	DnaK family protein, putative, expressed	0.905316	0.948699	0.969643	0.94122	0.0328093	0.0348583		16.8952	16.8811	16.9519	17.0731	16.9503	0.0873913	0.00515573
LOC_Os08g44340	26	16	279.152	monodehydroascorbate reductase, putative, expressed	2.08609	2.24995	2.23365	2.18989	0.0902693	0.0412209		17.59	17.5896	17.6502	17.7982	17.657	0.0983564	0.00557039
LOC_Os01g52390	26	15	301.965	plasminogen activator inhibitor 1 RNA-binding protein, putative, expressed	2.27232	2.2238	2.16405	2.22005	0.0542291	0.0244269		16.0481	16.0895	16.0564	15.9726	16.0416	0.0493911	0.00307893
LOC_Os03g57120	26	14	274.362	ferredoxin--NADP reductase, chloroplast precursor, putative, expressed	1.16226	1.26538	1.43375	1.28713	0.137046	0.106474		17.6968	17.7764	17.6199	17.5519	17.6612	0.0969278	0.00548817
LOC_Os03g38000	26	8	391.504	40S ribosomal protein S3-1, putative, expressed	10.1423	9.76552	11.0548	10.3209	0.662918	0.0642309		16.5171	16.5938	16.3173	16.1965	16.4062	0.181979	0.0110921
LOC_Os01g14580	26	8	262.615	dehydrogenase, putative, expressed	0.405326	0.83852	0.587356	0.610401	0.217515	0.356347		15.9241	15.8662	15.5617	15.6123	15.7411	0.180674	0.0114779
LOC_Os05g30530	26	7	351.271	40S ribosomal protein S4, putative, expressed	3.24261	3.53956	3.74842	3.5102	0.254177	0.0724109		17.8878	18.0483	18.0942	17.9611	17.9979	0.0918008	0.00510065
LOC_Os03g63710	26	6	218.893	GTPase-activating protein, putative, expressed	1.52273	1.41479	1.31123	1.41625	0.105758	0.0746743		17.0805	17.044	17.1963	17.1572	17.1195	0.0696204	0.00406672
LOC_Os07g49150	26	4	266.852	26S protease regulatory subunit 4, putative, expressed	1.78097	1.89505	1.98943	1.88848	0.104385	0.0552745		17.4452	17.3991	17.5091	17.5286	17.4705	0.0594695	0.00340399
LOC_Os05g49760	26	4	312.554	dehydrogenase, putative, expressed	0.169638	0.197071	0.203041	0.189917	0.017814	0.0937988		16.9771	17.1739	16.9455	16.9089	17.0013	0.118358	0.00696167
LOC_Os01g53900	26	2	300.564	elongation factor, putative, expressed	0.285595	0.362136	0.115093	0.254275	0.126465	0.497355		16.6556	16.6423	16.9033	16.8545	16.7639	0.134338	0.00801355
LOC_Os05g50480	26	24	211.019	protein of unknown function DUF1296 domain containing protein, expressed	1.2599	1.2427	0.902752	1.13512	0.201419	0.177443		12.8892	12.1587	11.1617	12.1374	12.0867	0.708875	0.058649
LOC_Os02g09490	25	25	300.512	dehydrogenase, putative, expressed	8.88443	9.27893	9.23118	9.13151	0.215306	0.0235783		19.1587	19.1358	19.3773	19.1974	19.2173	0.10968	0.00570735
LOC_Os10g17280	25	23	283.988	ATP synthase gamma chain, putative, expressed	3.94517	3.81457	4.62818	4.12931	0.436943	0.105815		17.0862	17.0824	17.1526	17.1108	17.108	0.0322796	0.00188681
LOC_Os03g56800	25	23	291.898	CBS domain containing membrane protein, putative, expressed	6.30694	7.79648	7.0887	7.06404	0.745077	0.105475		17.2774	17.747	17.7829	17.8058	17.6533	0.251743	0.0142604
LOC_Os03g11720	25	23	201.614	glycosyl hydrolase, family 31, putative, expressed	1.15561	0.990327	1.21739	1.12111	0.117396	0.104714		17.2436	17.173	17.0929	16.9998	17.1273	0.104951	0.00612769
LOC_Os03g07570	25	23	250.378	aminotransferase, putative, expressed	2.61198	3.2145	2.81199	2.87949	0.306879	0.106574		17.4111	17.3724	17.3424	17.3393	17.3663	0.0334024	0.0019234
LOC_Os02g57640	25	23	269.24	KH domain containing protein, putative, expressed	2.46656	2.71298	2.93799	2.70584	0.2358	0.0871447		17.4197	17.3428	17.3849	17.4509	17.3996	0.0464957	0.00267223
LOC_Os02g14160	25	23	281.346	peroxidase precursor, putative, expressed	3.73594	2.84168	4.11809	3.56523	0.655105	0.183748		16.8831	16.9894	16.7497	16.8829	16.8762	0.098164	0.0058167
LOC_Os08g09250	25	22	316.46	glyoxalase family protein, putative, expressed	20.2713	21.3983	22.6794	21.4496	1.20487	0.056172		16.4926	16.5696	15.9726	15.54	16.1437	0.481975	0.0298553
LOC_Os02g01960	25	22	231.906	tetratricopeptide repeat domain containing protein, expressed	1.50265	1.58479	1.59842	1.56195	0.0518083	0.0331689		16.8324	16.8635	17.01	16.9152	16.9053	0.0777228	0.00459755
LOC_Os08g38900	25	21	337.837	caffeoyl-CoA O-methyltransferase, putative, expressed	17.6882	21.1753	20.7284	19.864	1.89749	0.095524		18.1093	18.1937	17.8641	17.7603	17.9818	0.203373	0.0113099
LOC_Os03g45320	25	21	244.604	dehydrogenase, putative, expressed	2.2131	1.93391	2.13796	2.09499	0.144475	0.068962		16.2169	16.2223	16.2972	16.293	16.2574	0.0437082	0.00268851
LOC_Os01g68770	25	21	281.471	selenium-binding protein, putative, expressed	3.12848	3.64715	3.47334	3.41632	0.263993	0.0772741		17.6782	17.6829	17.5099	17.5346	17.6014	0.0919695	0.00522512
LOC_Os10g35720	25	20	202.241	OsGrx_S17 - glutaredoxin subgroup II, expressed	1.83968	2.00058	1.78627	1.87551	0.111558	0.0594816		17.0225	17.0896	16.7794	16.8413	16.9332	0.146645	0.00866018
LOC_Os07g31380	25	19	225.091	NAD-dependent malic enzyme, mitochondrial precursor, putative, expressed	1.07387	1.04707	0.97599	1.03231	0.0505815	0.0489984		17.0318	17.0349	17.0743	17.0566	17.0494	0.01996	0.00117072
LOC_Os01g14950	25	18	228.225	importin subunit alpha, putative, expressed	1.6235	2.17292	2.03902	1.94515	0.286487	0.147283		16.9816	16.9552	16.9393	16.9492	16.9563	0.0180766	0.00106607
LOC_Os02g37862	25	16	360.169	60S ribosomal protein L6, putative, expressed	4.36644	6.0539	5.91538	5.44524	0.936832	0.172046		18.0074	18.1731	18.2233	18.0838	18.1219	0.0956721	0.00527936
LOC_Os09g33810	25	7	290.715	ankyrin repeat domain containing protein, putative, expressed	2.77121	2.48671	2.77128	2.6764	0.164278	0.0613804		16.347	16.3742	16.2428	16.1717	16.2839	0.0938426	0.00576289
LOC_Os08g40110	25	7	271.008	peptidase, putative, expressed	2.87033	10.7276	8.14264	7.24686	4.00451	0.552585		17.6013	17.7095	17.5634	17.4261	17.5751	0.117043	0.00665959
LOC_Os06g45590	25	5	314.76	glyceraldehyde-3-phosphate dehydrogenase, putative, expressed	0.133902	0.153856	0.112221	0.133326	0.0208232	0.156182		16.4291	16.4311	15.9346	15.8898	16.1711	0.299575	0.0185253
LOC_Os05g35290	25	3	292.382	phenylalanine ammonia-lyase, putative, expressed	0.0651178	0.0904667	0.087815	0.0811331	0.0139329	0.171729		17.0234	17.0947	16.942	16.8423	16.9756	0.10858	0.00639621
LOC_Os03g18690	25	3	260.982	26S protease regulatory subunit 4, putative, expressed	1.14261	1.2158	1.27635	1.21159	0.0669698	0.0552745		16.2853	16.345	16.0207	16.0143	16.1663	0.173584	0.0107374
LOC_Os08g03640	25	2	327.231	60S acidic ribosomal protein P0, putative, expressed	9.35817	13.6147	12.563	11.8453	2.21718	0.187178		12.9603	12.5521	10.7342	10.1378	11.5961	1.37169	0.118289
LOC_Os06g13030	24	23	178.733	OsLIM - LIM domain protein, putative actin-binding protein and transcription factor, expressed	0.342808	0.352812	0.337958	0.344526	0.00757464	0.0219857		14.9258	14.8299	14.9502	14.9648	14.9177	0.0606539	0.00406591
LOC_Os03g62620	24	23	258.328	late embryogenesis abundant protein, putative, expressed	5.33805	5.40152	5.93231	5.55729	0.326319	0.058719		17.0759	17.1094	16.9489	17.1627	17.0742	0.090871	0.00532211
LOC_Os03g02040	24	22	286.183	remorin, putative, expressed	3.98123	4.85951	2.84101	3.89392	1.01208	0.259913		18.1518	18.2384	18.1513	18.079	18.1552	0.0652172	0.00359221
LOC_Os02g52250	24	22	187.181	SKIP/SNW domain containing protein, expressed	0.685777	0.817621	0.900396	0.801265	0.10824	0.135087		16.3222	16.4342	16.3967	16.4234	16.3941	0.050495	0.00308007
LOC_Os01g05470	24	22	195.185	transcription factor X1, putative, expressed	0.769145	0.748673	0.598264	0.705361	0.0933117	0.132289		16.7652	16.7153	16.8549	16.9376	16.8183	0.0983168	0.00584583
LOC_Os09g23160	24	21	288.873	annexin, putative, expressed	3.50116	2.67576	5.32284	3.83325	1.35443	0.353336		16.6899	16.6265	16.6722	16.737	16.6814	0.0456659	0.00273753
LOC_Os08g36150	24	21	253.434	activator of 90 kDa heat shock protein ATPase homolog, putative, expressed	2.36827	1.90575	2.07168	2.11523	0.234315	0.110775		16.6269	16.5917	16.7004	16.6543	16.6433	0.0458789	0.0027566
LOC_Os04g54810	24	21	201.004	beta-D-xylosidase, putative, expressed	1.52064	13.7203	10.9964	8.74578	6.40367	0.732201		17.6363	17.6751	17.3748	17.32	17.5015	0.180093	0.0102901
LOC_Os02g37590	24	21	250.06	glycerophosphoryl diester phosphodiesterase family protein, putative, expressed	2.51263	3.26086	1.82163	2.5317	0.719804	0.284316		17.3707	17.3479	17.4654	17.4767	17.4152	0.0653613	0.00375312
LOC_Os12g41500	24	20	228.774	rhodanese-like domain containing protein, putative, expressed	2.81801	2.84736	2.80521	2.82353	0.0216144	0.00765513		17.064	17.1332	17.2322	17.3108	17.185	0.108603	0.00631961
LOC_Os05g44310	24	20	191.219	vesicle-fusing ATPase, putative, expressed	0.93724	0.758478	0.935832	0.877183	0.102804	0.117198		17.3375	17.4042	17.0946	17.141	17.2443	0.149823	0.00868823
LOC_Os04g35900	24	20	248.064	translocon Tic40, putative, expressed	1.94022	1.71528	1.64233	1.76595	0.155272	0.087926		16.1816	16.1529	15.9106	15.965	16.0525	0.13481	0.00839806
LOC_Os03g17690	24	20	370.021	OsAPx1 - Cytosolic Ascorbate Peroxidase encoding gene 1-8, expressed	33.308	43.1854	30.4353	35.6429	6.68805	0.18764		19.1214	19.1569	19.0741	18.9887	19.0853	0.0727486	0.00381176
LOC_Os02g07230	24	20	252.127	porphobilinogen deaminase, chloroplast precursor, putative, expressed	2.0621	2.49405	2.65171	2.40262	0.305254	0.12705		17.6405	17.448	17.6934	17.8209	17.6507	0.154865	0.00877387
LOC_Os01g13160	24	20	222.963	expressed protein	1.48965	1.78706	1.41275	1.56315	0.197682	0.126464		16.3529	16.3912	16.4001	16.2612	16.3513	0.0634721	0.00388177
LOC_Os10g25130	24	19	247.495	aminotransferase, classes I and II, domain containing protein, expressed	2.93112	3.66458	3.38572	3.32714	0.370222	0.111274		17.6735	17.641	17.631	17.6403	17.6465	0.0186087	0.00105453
LOC_Os07g36940	24	19	163.208	eukaryotic translation initiation factor 4G, putative, expressed	0.202191	0.184262	0.198598	0.195017	0.00948584	0.0486411		16.0008	15.9744	16.0817	16.0231	16.02	0.0456928	0.00285224
LOC_Os06g36700	24	19	258.435	T-complex protein, putative, expressed	2.37988	2.71299	2.66411	2.58566	0.179876	0.0695667		17.3058	17.2985	17.2657	17.1306	17.2502	0.0815757	0.00472898
LOC_Os03g14250	24	19	166.897	plant protein of unknown function DUF869 domain containing protein, expressed	0.517514	0.502698	0.537114	0.519109	0.0172633	0.0332557		17.133	17.1552	17.2011	17.2075	17.1742	0.036014	0.00209698
LOC_Os06g01680	24	18	190.195	expressed protein	0.456311	0.431176	0.443993	0.443827	0.0125685	0.0283184		16.0217	16.0281	16.0304	15.9067	15.9967	0.0601275	0.00375874
LOC_Os05g06350	24	18	274.095	importin subunit alpha, putative, expressed	6.49614	8.86994	7.07548	7.48052	1.23765	0.16545		17.4043	17.4273	17.4367	17.4051	17.4183	0.0162716	0.000934167
LOC_Os04g32650	24	18	193.387	tRNA synthetase class II core domain containing protein, expressed	1.48498	1.57684	1.65394	1.57192	0.0845863	0.0538107		17.2575	17.0547	17.0712	17.17	17.1383	0.0943277	0.0055039
LOC_Os11g37890	24	16	252.761	NAD dependent epimerase/dehydratase family protein, putative, expressed	2.0699	1.97497	1.90318	1.98268	0.0836286	0.0421795		17.8993	17.6636	17.631	18.2865	17.8701	0.302229	0.0169126
LOC_Os06g01630	24	16	216.739	2-oxo acid dehydrogenases acyltransferase domain containing protein, expressed	1.24191	1.14011	1.06477	1.14893	0.0889008	0.0773771		17.0372	17.0955	17.0148	17.1102	17.0644	0.0456585	0.00267565
LOC_Os01g46070	24	13	303.728	lactate/malate dehydrogenase, putative, expressed	4.35152	2.73511	5.71224	4.26629	1.49039	0.349342		16.8318	16.9619	16.546	16.318	16.6644	0.28899	0.0173417
LOC_Os05g23720	24	11	228.498	mitochondrial carrier protein, putative, expressed	1.37808	1.46876	2.40828	1.75171	0.570416	0.325634		18.1086	18.0631	18.4724	18.1418	18.1965	0.186778	0.0102645
LOC_Os06g44620	24	10	271.989	AMP-binding domain containing protein, expressed	0.60749	0.567166	0.558787	0.577815	0.0260391	0.0450648		15.3605	16.5431	16.6923	16.7056	16.3254	0.647443	0.0396587
LOC_Os12g43600	24	9	333.315	RNA recognition motif containing protein, expressed	9.07259	2.74522	11.5101	7.77596	4.524	0.581794		17.07	17.1586	16.7601	16.5993	16.897	0.261851	0.0154969
LOC_Os03g11970	24	9	262.885	tubulin/FtsZ domain containing protein, putative, expressed	1.09965	1.16634	1.24236	1.16945	0.0714066	0.06106		17.1745	17.0289	17.1487	17.1082	17.1151	0.0635971	0.00371585
LOC_Os08g21660	24	7	265.996	WD domain, G-beta repeat domain containing protein, expressed	2.4669	2.65135	2.43829	2.51885	0.115639	0.0459094		17.7091	17.7376	17.4596	17.3588	17.5663	0.186322	0.0106068
LOC_Os04g28180	24	7	334.978	ribosomal protein, putative, expressed	3.4957	3.73862	4.54465	3.92632	0.549089	0.139848		15.3798	15.5266	15.7663	15.6187	15.5728	0.162213	0.0104164
LOC_Os03g58204	24	7	274.441	ribosomal protein L4, putative, expressed	1.93183	1.69887	1.86337	1.83136	0.119737	0.0653818		17.1518	17.1935	17.2442	17.124	17.1784	0.0523839	0.00304941
LOC_Os07g43170	24	6	286.363	adenylate kinase, putative, expressed	4.2552	5.85168	3.82492	4.64394	1.06784	0.229942		17.6479	17.7957	17.1131	17.1519	17.4272	0.345886	0.0198475
LOC_Os05g23620	24	6	258.087	cytochrome c1-1, heme protein, mitochondrial precursor, putative, expressed	2.30594	1.53284	2.50705	2.11528	0.514331	0.243151		19.222	19.1771	19.2553	19.2577	19.228	0.03766	0.0019586
LOC_Os01g52470	24	6	221.626	elongation factor, putative, expressed	0.40568	0.547511	0.221642	0.391611	0.163389	0.417224		15.5237	15.717	15.4903	15.403	15.5335	0.1325	0.00852994
LOC_Os06g05660	24	2	225.367	NAP domain containing protein, putative, expressed	1.07058	1.31145	1.08312	1.15505	0.135587	0.117386		17.1277	17.1466	16.9935	16.8489	17.0292	0.138159	0.00811308
LOC_Os11g26860	23	22	308.977	serine hydroxymethyltransferase, mitochondrial precursor, putative, expressed	6.75415	8.27957	7.20721	7.41364	0.783385	0.105668		16.7362	16.628	16.875	16.962	16.8003	0.147816	0.0087984
LOC_Os07g04530	23	22	158.387	GYF domain containing protein, putative, expressed	0.820727	0.970987	0.898063	0.896592	0.0751407	0.083807		16.336	16.3765	16.3926	16.4235	16.3822	0.0364296	0.00222374
LOC_Os06g04280	23	22	223.333	3-phosphoshikimate 1-carboxyvinyltransferase, chloroplast precursor, putative, expressed	2.8565	3.43114	3.23263	3.17342	0.291858	0.0919694		16.9635	16.9014	16.8904	16.9229	16.9195	0.0322672	0.0019071
LOC_Os04g52130	23	22	229.037	coproporphyrinogen III oxidase, chloroplast precursor, putative, expressed	3.14095	3.42112	3.52866	3.36358	0.200153	0.0595061		17.5078	17.6019	17.7555	17.6777	17.6357	0.105845	0.00600173
LOC_Os02g03260	23	21	228.098	3-isopropylmalate dehydratase large subunit 2, putative, expressed	3.17741	3.87713	3.43052	3.49502	0.354288	0.101369		16.93	16.8599	17.3872	17.4668	17.161	0.310252	0.018079
LOC_Os08g34760	23	20	171.389	expressed protein	0.5711	0.567559	0.374136	0.504265	0.112708	0.22351		15.0233	14.8537	14.8517	14.7604	14.8723	0.109661	0.00737354
LOC_Os04g51120	23	20	248.587	ENTH domain containing protein, expressed	1.57052	1.561	1.20961	1.44704	0.20568	0.142138		16.5789	16.4374	16.4574	16.4246	16.4745	0.0708522	0.00430071
LOC_Os03g59640	23	20	164.109	magnesium-chelatase subunit chlD, chloroplast precursor, putative, expressed	0.69543	0.847767	0.651332	0.73151	0.103068	0.140898		17.2104	17.0493	16.9818	16.8639	17.0264	0.144653	0.00849581
LOC_Os03g18810	23	20	237.736	aminotransferase, classes I and II, domain containing protein, expressed	2.05946	1.78733	1.94737	1.93139	0.136766	0.0708122		17.7047	17.5742	17.667	17.7659	17.6779	0.0803113	0.00454302
LOC_Os03g17470	23	20	304.344	IN2-1 protein, putative, expressed	4.82759	4.27496	5.49183	4.86479	0.609285	0.125244		17.717	17.713	17.7464	17.7747	17.7378	0.0287933	0.00162328
LOC_Os02g44870	23	20	229.367	dehydrin, putative, expressed	12.8542	8.73323	10.5409	10.7094	2.06563	0.19288		16.4866	16.5219	16.5913	16.6061	16.5515	0.0566968	0.00342548
LOC_Os05g46230	23	19	251.713	NAP domain containing protein, putative, expressed	3.25279	3.63296	3.29721	3.39432	0.207856	0.0612365		17.7231	17.7767	17.7952	17.7463	17.7603	0.0319605	0.00179955
LOC_Os03g26630	23	18	188.341	SAP domain containing protein, expressed	1.05948	1.56943	0.903116	1.17734	0.348442	0.295957		16.1792	16.1931	16.4673	16.5652	16.3512	0.194804	0.0119137
LOC_Os01g69130	23	18	163.865	dynamin family protein, putative, expressed	0.752813	0.846448	0.866384	0.821882	0.0606402	0.0737821		16.5027	16.4797	16.4995	16.5307	16.5031	0.0210026	0.00127264
LOC_Os07g49520	23	17	232.825	2-oxoglutarate dehydrogenase E1 component, mitochondrial precursor, putative, expressed	0.697919	0.817355	0.563823	0.693032	0.126836	0.183016		17.3287	17.3104	17.4124	17.4758	17.3819	0.0767863	0.00441761
LOC_Os06g15360	23	17	211.099	RAD23 DNA repair protein, putative, expressed	3.88737	4.02802	3.6462	3.85386	0.1931	0.0501056		16.565	16.5598	16.4808	16.519	16.5311	0.039359	0.0023809
LOC_Os03g19410	23	17	207.8	OsPOP7 - Putative Prolyl Oligopeptidase homologue, expressed	1.12955	1.32387	1.05208	1.1685	0.140018	0.119827		16.4385	16.7182	16.6578	16.6553	16.6175	0.122776	0.00738838
LOC_Os04g35520	23	16	301.818	OsAPx7 - Stromal Ascorbate Peroxidase encoding gene 5,8, expressed	4.131	3.75777	4.18164	4.02347	0.231493	0.0575356		17.5938	17.6254	17.5924	17.6028	17.6036	0.0152347	0.00086543
LOC_Os02g46130	23	14	200.508	tRNA synthetases class II domain containing protein, expressed	1.30444	1.552	1.75016	1.53554	0.223314	0.145431		16.7653	16.7511	16.7335	16.9194	16.7923	0.0857255	0.00510504
LOC_Os05g49880	23	12	335.08	lactate/malate dehydrogenase, putative, expressed	5.74421	3.61786	7.97951	5.78053	2.18105	0.37731		16.6261	16.7695	16.3384	16.1905	16.4811	0.263961	0.0160159
LOC_Os03g42110	23	12	244.674	semialdehyde dehydrogenase, NAD binding domain containing protein, putative, expressed	2.10595	2.00221	2.22412	2.11076	0.111034	0.052604		16.9567	16.8787	16.8592	16.8639	16.8896	0.0454812	0.00269285
LOC_Os02g12800	23	11	253.467	elongation factor 1-gamma, putative, expressed	9.7299	12.4087	10.6726	10.9371	1.35883	0.124241		17.7263	17.7706	17.8416	17.7458	17.7711	0.0503758	0.00283471
LOC_Os12g07220	23	8	326.56	bacterial transferase hexapeptide domain containing protein, expressed	8.04945	8.25366	9.55489	8.61933	0.816623	0.0947432		17.6606	17.6017	17.511	17.4477	17.5553	0.0944697	0.00538127
LOC_Os06g05860	23	8	198.769	6-phosphofructokinase, putative, expressed	0.575002	0.58527	0.551017	0.57043	0.0175782	0.0308157		17.0081	17.1839	17.4897	17.5565	17.3096	0.258275	0.0149209
LOC_Os12g07820	23	7	294.594	OsAPx6 - Stromal Ascorbate Peroxidase encoding gene 5,8, expressed	3.38479	3.22231	3.57496	3.39402	0.17651	0.0520063		17.5914	17.634	17.7074	17.6456	17.6446	0.0479106	0.00271532
LOC_Os09g23550	23	7	248.58	dehydrogenase, putative, expressed	3.78902	3.93801	4.07859	3.93521	0.144805	0.0367973		18.7603	18.6684	18.665	18.7956	18.7223	0.0658517	0.00351728
LOC_Os01g61380	23	7	265.134	lactate/malate dehydrogenase, putative, expressed	1.44889	1.74325	1.67937	1.62384	0.154838	0.095353		16.7436	16.659	16.5735	16.5818	16.6395	0.0793737	0.0047702
LOC_Os02g53790	23	6	277.29	adenylate kinase, putative, expressed	1.79765	1.96243	1.6557	1.80526	0.153508	0.0850339		16.7808	16.7446	16.2033	15.9572	16.4215	0.406922	0.0247798
LOC_Os09g31180	23	4	310.166	ribosomal protein L6, putative, expressed	4.42864	6.26728	4.3832	5.02637	1.0749	0.213852		18.6285	18.6266	18.3156	18.2469	18.4544	0.201907	0.0109409
LOC_Os06g40560	23	4	243.365	26S protease regulatory subunit S10B, putative, expressed	0.622326	0.451207	0.517581	0.530372	0.0862737	0.162667		16.3058	16.3419	16.2097	16.3661	16.3059	0.0687256	0.00421477
LOC_Os04g52450	23	3	228.267	aminotransferase, putative, expressed	0.491883	0.64739	0.626089	0.588454	0.0843082	0.143271		14.1322	14.3492	13.8373	13.1299	13.8622	0.531347	0.0383308
LOC_Os01g21320	23	3	249.926	NAD dependent epimerase/dehydratase family domain containing protein, expressed	0.533336	0.400448	0.454366	0.462716	0.0668364	0.144444		16.629	16.6858	16.839	16.8716	16.7563	0.117378	0.00700496
LOC_Os06g39870	23	2	300.67	26S protease regulatory subunit 8, putative, expressed	0.153002	0.133329	0.150151	0.145494	0.0106313	0.0730703		16.683	16.6322	16.7149	17.0959	16.7815	0.212334	0.0126529
LOC_Os06g30460	22	22	195.342	2-oxo acid dehydrogenases acyltransferase domain containing protein, expressed	1.25845	1.25581	1.28321	1.26582	0.0151122	0.0119386		17.0504	17.0953	17.0587	16.9303	17.0337	0.0716132	0.00420421
LOC_Os09g33986	22	21	232.569	peptidase, T1 family, putative, expressed	3.56213	5.54729	3.20971	4.10638	1.26024	0.3069		16.8032	16.6547	16.8659	16.8789	16.8007	0.102801	0.00611889
LOC_Os06g51410	22	21	190.671	OsPOP15 - Putative Prolyl Oligopeptidase homologue, expressed	1.06164	1.11623	0.804531	0.994134	0.166455	0.167437		17.0393	16.9812	17.0691	17.1465	17.059	0.068774	0.00403154
LOC_Os06g12600	22	20	237.792	kinase, pfkB family, putative, expressed	1.58906	1.73761	1.62933	1.652	0.076825	0.0465043		16.8513	16.8786	16.6611	16.5782	16.7423	0.146021	0.0087217
LOC_Os03g64400	22	20	199.451	oxidoreductase/ transition metal ion binding protein, putative, expressed	0.912218	1.10977	0.895514	0.9725	0.119171	0.122541		16.6755	16.6991	16.6065	16.6655	16.6616	0.0393436	0.00236132
LOC_Os02g10510	22	20	211.56	Ubiquitin family domain containing protein, expressed	3.10021	3.32136	3.0369	3.15282	0.149354	0.0473716		16.9107	16.913	16.8303	16.8175	16.8679	0.0510796	0.00302822
LOC_Os12g08760	22	19	289.644	carboxyvinyl-carboxyphosphonate phosphorylmutase, putative, expressed	8.91623	12.1971	12.5381	11.2171	1.99992	0.178292		17.7284	17.6884	17.6659	17.6962	17.6947	0.0258934	0.00146334
LOC_Os08g01930	22	19	241.113	KH domain-containing protein, putative, expressed	2.45107	2.91398	2.11223	2.49243	0.40247	0.161477		17.5368	17.6833	17.5007	17.4772	17.5495	0.0925272	0.00527235
LOC_Os05g31750	22	19	259.115	annexin, putative, expressed	2.91929	2.87252	3.16606	2.98596	0.157714	0.0528186		17.4056	17.2858	17.422	17.539	17.4131	0.103582	0.00594849
LOC_Os03g61220	22	19	171.018	DEAD-box ATP-dependent RNA helicase 3, putative, expressed	0.892416	0.819966	0.798177	0.836853	0.0493369	0.0589552		17.3368	17.3521	17.465	17.3396	17.3734	0.0614117	0.00353481
LOC_Os01g43090	22	19	262.918	oxidoreductase, aldo/keto reductase family protein, putative, expressed	3.16956	3.30651	4.1218	3.53262	0.514816	0.145732		17.4195	17.4908	17.4789	17.374	17.4408	0.0543545	0.00311652
LOC_Os12g08170	22	18	222.956	2-oxo acid dehydrogenases acyltransferase domain containing protein, expressed	1.82482	2.32013	1.96821	2.03772	0.254865	0.125073		17.5575	17.6082	17.5653	17.4941	17.5563	0.0470313	0.00267889
LOC_Os07g45090	22	18	232.524	NADH-ubiquinone oxidoreductase 51 kDa subunit, mitochondrial precursor, putative, expressed	1.81815	1.98984	1.88299	1.89699	0.0866966	0.0457022		17.3705	17.3854	17.3524	17.4822	17.3976	0.057976	0.00333241
LOC_Os05g22970	22	18	215.228	glyoxalase family protein, putative, expressed	1.76664	2.61905	1.6641	2.0166	0.524253	0.259969		17.2695	17.2246	16.7705	16.9131	17.0444	0.241809	0.014187
LOC_Os03g21490	22	18	228.013	ABC transporter, ATP-binding protein, putative, expressed	1.67557	1.84266	1.80475	1.77433	0.087599	0.0493703		16.8381	16.8459	16.9628	16.9064	16.8883	0.0583127	0.00345285
LOC_Os02g48010	22	18	153.547	nuclear matrix constituent protein 1-like, putative, expressed	0.335908	0.46412	0.392794	0.397607	0.0642414	0.16157		13.7679	13.2227	13.0548	12.8306	13.219	0.399645	0.0302326
LOC_Os01g19470	22	18	168.274	nodal modulator 1 precursor, putative, expressed	0.664593	0.781321	0.556136	0.66735	0.112618	0.168754		16.0689	16.0218	16.0698	16.0094	16.0425	0.0314618	0.00196116
LOC_Os02g21460	22	17	164.293	uncharacterized protein yqjG, putative, expressed	1.89033	1.95464	1.70106	1.84868	0.131823	0.071307		16.1123	16.282	15.9111	16.0595	16.0912	0.153085	0.00951357
LOC_Os01g59600	22	15	283.346	peptidase, T1 family, putative, expressed	4.03263	4.63987	4.60133	4.42461	0.340013	0.0768459		16.4354	16.449	16.5976	16.5793	16.5153	0.0849194	0.00514186
LOC_Os09g26730	22	14	265.386	chaperonin, putative, expressed	6.79337	8.52393	5.68732	7.00154	1.42972	0.2042		18.1471	18.0695	17.7805	17.8563	17.9634	0.173155	0.00963933
LOC_Os04g39700	22	14	331.186	60S ribosomal protein L6, putative, expressed	2.0661	2.6209	2.79856	2.49519	0.382073	0.153124		17.4199	17.5044	17.5552	17.4373	17.4792	0.0624133	0.00357072
LOC_Os08g42560	22	13	163.885	tRNA synthetase class II core domain containing protein, expressed	0.616158	0.640365	0.630307	0.628943	0.012161	0.0193355		16.4633	16.3803	16.2509	16.3538	16.3621	0.0875484	0.00535069
LOC_Os07g05400	22	13	245.791	ferredoxin--NADP reductase, chloroplast precursor, putative, expressed	4.78278	4.97401	5.75758	5.17146	0.516525	0.0998799		17.0409	17.1494	16.9983	16.9123	17.0253	0.0985541	0.0057887
LOC_Os03g29260	22	13	289.434	elongation factor protein, putative, expressed	3.68542	2.1069	4.61093	3.46775	1.26613	0.365115		16.8581	16.9899	16.8209	16.7543	16.8558	0.0991657	0.00588319
LOC_Os02g48720	22	10	200.02	mitochondrial carrier protein, putative, expressed	1.07461	1.13109	1.32109	1.1756	0.129128	0.10984		18.3107	18.2913	18.369	18.3677	18.3347	0.0397074	0.0021657
LOC_Os01g61710	22	9	209.359	coatomer subunit delta, putative, expressed	1.1302	1.30119	1.16999	1.20046	0.089476	0.0745347		16.5652	16.6371	16.6685	16.6267	16.6244	0.0432317	0.0026005
LOC_Os05g31000	22	8	293.841	nascent polypeptide-associated complex subunit alpha, putative, expressed	6.76514	6.64398	7.85035	7.08649	0.664289	0.0937402		17.5389	17.5181	17.5719	17.423	17.513	0.063943	0.00365118
LOC_Os03g46770	22	7	294.695	RNA recognition motif containing protein, expressed	2.69694	1.42422	3.18923	2.4368	0.910812	0.373774		16.1247	16.1543	16.2552	16.1905	16.1812	0.0562124	0.00347394
LOC_Os02g01332	22	3	290.433	ribosomal protein L6, putative, expressed	4.68242	6.62642	4.63437	5.3144	1.1365	0.213852		18.1924	18.1581	18.1347	18.0617	18.1367	0.0553613	0.00305244
LOC_Os07g38970	21	21	229.233	succinyl-CoA ligase subunit alpha-2, mitochondrial precursor, putative, expressed	4.79105	6.192	6.26467	5.74924	0.830608	0.144473		17.4831	17.4316	17.4427	17.5399	17.4743	0.048984	0.0028032
LOC_Os05g49150	21	21	212.877	eukaryotic translation initiation factor 3 subunit D, putative, expressed	2.67828	2.37094	2.46957	2.50626	0.156921	0.0626115		17.175	17.1325	16.9169	16.9212	17.0364	0.136622	0.00801939
LOC_Os09g36800	21	20	211.088	3-dehydroquinate synthase, putative, expressed	2.14607	2.18323	2.27554	2.20161	0.0666666	0.0302808		18.1225	18.1116	18.1629	18.2239	18.1552	0.0508205	0.00279922
LOC_Os07g44660	21	20	213.452	FGGY family of carbohydrate kinases, putative, expressed	2.19996	2.1173	2.18567	2.16764	0.0441832	0.0203831		17.7142	17.6806	17.756	17.8049	17.7389	0.0537092	0.00302776
LOC_Os02g54700	21	20	205.9	RNA recognition motif containing protein, putative, expressed	2.44403	2.65531	3.20114	2.76683	0.390678	0.141201		16.9595	17.0062	16.8908	16.9901	16.9617	0.0510331	0.00300873
LOC_Os01g18070	21	20	263.868	bacterial transferase hexapeptide domain containing protein, expressed	3.87226	3.48957	4.94828	4.10337	0.75632	0.184317		17.0902	16.8418	17.1107	17.1915	17.0585	0.150967	0.00884996
LOC_Os01g04650	21	20	232.411	PB1 domain containing protein, expressed	3.34688	3.44577	3.0545	3.28238	0.20345	0.0619824		16.5963	16.6346	16.6652	16.5572	16.6133	0.0468801	0.00282184
LOC_Os11g40140	21	19	266.673	peptidase, T1 family, putative, expressed	6.60937	7.06434	7.0884	6.9207	0.269891	0.0389977		16.4655	16.4412	16.1764	15.9429	16.2565	0.246686	0.0151746
LOC_Os07g44410	21	18	162.2	WD40-like Beta Propeller Repeat family protein, expressed	0.989837	0.944133	0.957516	0.963829	0.0234969	0.0243787		17.461	17.3919	17.3806	17.3028	17.3841	0.0647945	0.00372723
LOC_Os06g20320	21	18	162.013	peptidyl-prolyl cis-trans isomerase, FKBP-type, putative, expressed	0.637047	0.842072	0.622898	0.700672	0.12266	0.17506		17.0029	17.0065	16.8566	16.783	16.9123	0.110908	0.00655785
LOC_Os03g06220	21	18	183.128	DEAD-box ATP-dependent RNA helicase, putative, expressed	2.21018	2.43429	2.61712	2.42053	0.203818	0.0842038		16.7975	16.8334	16.8266	16.8107	16.8171	0.0161552	0.000960645
LOC_Os02g56850	21	18	221.77	glutathione reductase, putative, expressed	2.8701	3.22822	3.29931	3.13254	0.230045	0.073437		16.6446	16.6152	15.982	15.5093	16.1878	0.54593	0.0337249
LOC_Os02g47880	21	18	196.051	tetratricopeptide repeat domain containing protein, expressed	0.89564	0.876995	0.656124	0.809586	0.133229	0.164564		16.7941	16.7847	16.8934	16.8449	16.8293	0.0502282	0.00298457
LOC_Os02g01030	21	18	220.534	tetratricopeptide repeat domain containing protein, expressed	3.09034	2.95754	3.022	3.02329	0.0664083	0.0219655		16.9865	17.1552	17.149	17.0833	17.0935	0.0783893	0.0045859
LOC_Os01g69990	21	18	131.575	GYF domain containing protein, putative, expressed	0.422049	0.483271	0.379839	0.428386	0.052006	0.1214		16.6593	16.7374	16.7354	16.6334	16.6914	0.0530556	0.00317863
LOC_Os01g36090	21	18	231.951	DNA-damage-repair/toleration protein DRT102, putative, expressed	2.15887	2.16441	2.39658	2.23995	0.135667	0.0605671		17.2902	17.3678	17.346	17.2869	17.3227	0.0404533	0.00233527
LOC_Os08g32870	21	17	219.809	aldehyde dehydrogenase, putative, expressed	3.12993	3.15941	3.13144	3.14026	0.0166017	0.00528672		16.8117	16.9375	16.5998	16.492	16.7102	0.201469	0.0120566
LOC_Os05g02650	21	17	177.582	expressed protein	0.592686	0.537213	0.382066	0.503989	0.10917	0.216612		15.551	15.5089	15.4872	15.5078	15.5138	0.0267802	0.00172622
LOC_Os02g51080	21	17	208.205	FAD binding domain containing protein, expressed	1.68853	2.00995	1.69231	1.79693	0.184491	0.10267		17.3253	17.3172	17.3952	17.4599	17.3744	0.0669118	0.00385117
LOC_Os05g51180	21	16	183.915	hyaluronan/mRNA binding family domain containing protein, expressed	5.31426	5.65469	5.70934	5.55943	0.214072	0.0385061		16.9707	17.0116	17.1031	17.0613	17.0367	0.0577445	0.00338942
LOC_Os05g27940	21	16	262.667	40S ribosomal protein S7, putative, expressed	2.81648	4.08529	2.63484	3.17887	0.790219	0.248585		17.0391	17.0751	16.9481	16.8944	16.9892	0.0827474	0.00487059
LOC_Os05g05830	21	16	218.217	bifunctional protein folD, putative, expressed	4.11152	4.87976	4.44795	4.47975	0.385106	0.0859661		16.739	16.4977	16.3332	16.3183	16.4721	0.195646	0.0118775
LOC_Os03g58040	21	16	237.9	glutamate dehydrogenase protein, putative, expressed	2.80867	3.0236	2.96185	2.93137	0.11066	0.0377503		17.4659	17.4362	17.3857	17.363	17.4127	0.0468464	0.00269036
LOC_Os11g43950	21	15	135.14	dnaJ domain containing protein, expressed	0.352446	0.429283	0.246278	0.342669	0.0918933	0.268169		15.9069	15.8861	15.9117	15.9723	15.9193	0.0370987	0.00233043
LOC_Os11g41890	21	15	168.25	RNA recognition motif containing protein, putative, expressed	1.11456	1.07455	1.26369	1.15093	0.0996745	0.0866032		16.3672	16.5074	16.5274	16.5438	16.4864	0.0808954	0.00490678
LOC_Os08g40560	21	15	161.231	ZOS8-11 - C2H2 zinc finger protein, expressed	0.586683	0.59632	0.662797	0.615267	0.0414432	0.0673582		16.0157	16.0588	16.0958	16.1761	16.0866	0.0680707	0.00423151
LOC_Os01g49290	21	15	212.053	WD repeat-containing protein, putative, expressed	7.61402	8.19881	9.47617	8.42967	0.952298	0.11297		17.8508	17.7739	17.6631	17.8081	17.774	0.0803424	0.00452023
LOC_Os10g42100	21	14	215.768	pyruvate kinase, putative, expressed	1.76237	1.75389	1.8642	1.79349	0.0613853	0.0342268		16.9654	16.8787	16.8218	16.8033	16.8673	0.0728178	0.0043171
LOC_Os05g42190	21	9	322.839	NADPH-dependent FMN reductase domain containing protein, expressed	4.37204	5.10354	2.80971	4.0951	1.17173	0.286129		16.0484	16.113	15.263	15.8853	15.8274	0.388293	0.0245329
LOC_Os01g57570	21	9	332.055	NADPH-dependent FMN reductase domain containing protein, expressed	5.77366	7.41552	4.28386	5.82435	1.56645	0.268948		17.4266	17.4471	17.2739	17.267	17.3536	0.0964875	0.00556007
LOC_Os01g53680	21	9	165.447	6-phosphofructokinase, putative, expressed	0.713979	0.733172	0.695309	0.714153	0.0189324	0.0265102		15.4349	15.3077	15.7778	15.7217	15.5605	0.225752	0.014508
LOC_Os01g01450	21	9	322.062	stress responsive protein, putative, expressed	8.76522	9.12296	8.99833	8.96217	0.181591	0.0202619		17.9087	17.8596	17.8317	17.8385	17.8596	0.0348153	0.00194939
LOC_Os06g35814	21	8	253.075	ras-related protein, putative, expressed	0.768406	1.1012	0.664524	0.844711	0.228121	0.270058		16.0558	16	15.8457	15.7226	15.906	0.151147	0.0095025
LOC_Os04g56160	21	7	153.954	plasma membrane ATPase, putative, expressed	0.279479	0.271485	0.164111	0.238358	0.0644238	0.270281		16.8185	16.8538	16.7759	16.7016	16.7874	0.065476	0.0039003
LOC_Os01g24680	21	7	143.894	3-hydroxyacyl-CoA dehydrogenase, putative, expressed	0.425964	0.455214	0.602098	0.494425	0.0943876	0.190904		17.2614	17.166	17.1211	17.4579	17.2516	0.149476	0.00866444
LOC_Os08g33720	21	5	230.458	lactate/malate dehydrogenase, putative, expressed	0.832634	1.02037	0.964222	0.939076	0.0963621	0.102614		16.3373	16.2993	16.2088	16.0157	16.2153	0.143538	0.008852
LOC_Os07g41750	21	4	302.16	40S ribosomal protein S3-1, putative, expressed	0.8421	0.640433	0.648074	0.710202	0.11429	0.160926		15.6025	15.6946	15.164	14.7433	15.3011	0.438016	0.0286264
LOC_Os12g02370	21	3	273.179	chalcone--flavonone isomerase, putative, expressed	3.54318	4.63267	3.49555	3.89047	0.643208	0.165329		14.4595	14.2927	14.9312	13.631	14.3286	0.537966	0.0375449
LOC_Os05g16660	21	3	224.679	WD domain, G-beta repeat domain containing protein, expressed	0.534555	0.555118	0.565966	0.55188	0.0159541	0.0289087		16.7483	16.7471	16.0414	15.8545	16.3478	0.468023	0.028629
LOC_Os11g02440	21	2	278.062	chalcone--flavonone isomerase, putative, expressed	3.23487	4.21605	3.11703	3.52265	0.603385	0.171287		12.4312	12.5124	11.3183	11.5146	11.9441	0.615458	0.051528
LOC_Os01g06270	21	19	141.856	expressed protein	0.774361	0.774743	0.565645	0.704916	0.120613	0.171102		17.9056	17.7566	18.0238	18.0681	17.9385	0.139322	0.00776662
LOC_Os02g52390	21	17	135.606	M16 domain containing zinc peptidase, putative, expressed	0.369701	0.393803	0.358097	0.373867	0.0182143	0.0487186		17.4427	17.3559	17.2916	17.4711	17.3903	0.082048	0.00471803
LOC_Os03g40720	21	5	219.325	UDP-glucose 6-dehydrogenase, putative, expressed	1.59431	1.92098	1.84817	1.78782	0.171489	0.0959208		14.6999	14.7929	14.771	14.8091	14.7682	0.0481463	0.00326013
LOC_Os06g06030	20	20	257.041	peptidase, T1 family, putative, expressed	5.04109	7.16658	4.09622	5.43463	1.57256	0.289359		17.0866	17.0874	16.9008	16.9909	17.0164	0.089443	0.00525627
LOC_Os10g41410	20	19	233.723	nucleoside diphosphate kinase, putative, expressed	8.1148	1.27461	7.6211	5.67017	3.81466	0.672759		18.8406	18.7414	18.6824	18.6879	18.7381	0.0733411	0.00391402
LOC_Os12g13390	20	18	183.634	aspartyl aminopeptidase, putative, expressed	1.85327	2.27613	2.96871	2.36603	0.563129	0.238005		16.9174	16.9122	16.9726	16.942	16.936	0.0276143	0.00163051
LOC_Os08g30060	20	18	199.119	proton pump interactor, putative, expressed	0.792799	0.950221	0.852866	0.865295	0.0794438	0.0918112		16.8468	16.8264	16.8734	16.9043	16.8627	0.0337727	0.00200281
LOC_Os07g28940	20	18	188.983	ATGRIP/GRIP, putative, expressed	0.470907	0.561776	0.527102	0.519928	0.0458576	0.0881998		16.3174	16.3154	16.3814	16.4229	16.3593	0.0523418	0.00319952
LOC_Os05g51530	20	18	186.549	vacuolar ATP synthase subunit C, putative, expressed	1.21136	1.0275	0.932606	1.05716	0.141725	0.134062		16.9183	16.8919	16.8172	16.9165	16.886	0.0474118	0.00280777
LOC_Os05g42350	20	18	175.702	ferredoxin--nitrite reductase, putative, expressed	3.39521	3.28701	3.26239	3.31487	0.0706538	0.0213142		18.0395	18.0155	17.7899	18.1275	17.9931	0.143777	0.00799066
LOC_Os04g42600	20	18	180.686	polyadenylate-binding protein, putative, expressed	1.28738	1.25872	1.30282	1.28297	0.0223801	0.0174439		17.1709	17.1841	17.1909	17.3792	17.2313	0.0989971	0.0057452
LOC_Os01g73514	20	18	124.777	5-oxoprolinase, putative, expressed	0.585128	0.583385	0.541854	0.570122	0.0244964	0.0429669		17.1389	17.1799	17.0383	17.0842	17.1103	0.0620096	0.0036241
LOC_Os10g11140	20	17	228.744	phosphoglucomutase, putative, expressed	1.71627	1.86871	1.99703	1.86067	0.140552	0.0755382		17.312	17.318	17.295	17.2533	17.2946	0.0291808	0.00168728
LOC_Os03g27800	20	17	146.638	paramyosin, putative, expressed	0.467896	0.590974	0.476019	0.511629	0.0688339	0.134539		15.6655	15.6065	15.7066	15.7563	15.6837	0.0634727	0.00404704
LOC_Os01g15600	20	17	182.246	PUR ALPHA-1, putative, expressed	2.83225	2.67588	2.53498	2.68104	0.148698	0.0554628		16.4779	16.3878	16.3514	16.5343	16.4379	0.0834469	0.00507651
LOC_Os07g32880	20	16	184.144	ATP synthase gamma chain, putative, expressed	2.09685	2.21107	2.13408	2.14733	0.0582552	0.0271291		17.3567	17.2912	17.5084	17.5716	17.432	0.130123	0.00746463
LOC_Os01g36930	20	16	195.014	ubiquitin carboxyl-terminal hydrolase 6, putative, expressed	1.02534	1.26874	1.50526	1.26645	0.239969	0.189482		17.4354	17.4184	17.4476	17.3921	17.4234	0.0240599	0.0013809
LOC_Os03g17020	20	15	164.341	GTPase-activating protein, putative, expressed	0.428199	0.542256	0.689601	0.553352	0.131054	0.236836		16.7144	16.6666	16.7151	16.6909	16.6967	0.0230531	0.00138069
LOC_Os03g01190	20	15	176.827	dehydrogenase, putative, expressed	1.77987	1.74787	1.79721	1.77498	0.0250292	0.0141011		17.5585	17.5229	17.579	17.6514	17.5779	0.0541864	0.00308264
LOC_Os01g01660	20	15	300.998	isoflavone reductase, putative, expressed	9.92226	10.5101	11.7909	10.7411	0.955503	0.0889577		18.0194	18.0491	18.3203	18.2371	18.1565	0.145649	0.00802189
LOC_Os01g10050	20	14	142.025	DEAD-box ATP-dependent RNA helicase, putative, expressed	1.01705	0.804169	0.821689	0.880971	0.118177	0.134144		16.2069	16.1422	16.0176	15.9994	16.0915	0.0997226	0.0061972
LOC_Os10g28200	20	13	167.405	NAD dependent epimerase/dehydratase family protein, putative, expressed	1.36158	1.44269	1.3514	1.38522	0.0500245	0.036113		17.9199	17.9472	18.0316	18.0788	17.9944	0.0736696	0.00409403
LOC_Os06g09630	20	13	199.804	3-oxoacyl-synthase, putative, expressed	3.28051	2.98799	3.40177	3.22343	0.212714	0.0659901		17.0901	17.1524	16.9738	16.8549	17.0178	0.131434	0.00772332
LOC_Os02g46962	20	13	191.267	VHS and GAT domain containing protein, expressed	1.73362	1.59992	1.64641	1.65998	0.0678788	0.0408912		15.5111	15.5546	15.3711	15.2413	15.4195	0.142272	0.00922675
LOC_Os11g38670	20	11	180.984	DEAD-box ATP-dependent RNA helicase, putative, expressed	0.701573	0.786601	0.750923	0.746366	0.0426972	0.0572068		16.8392	16.8223	16.7082	16.7549	16.7811	0.0607614	0.00362082
LOC_Os04g52370	20	9	162.493	UTP--glucose-1-phosphate uridylyltransferase, putative, expressed	1.4465	1.48798	1.32428	1.41959	0.0851023	0.0599486		17.4296	17.3711	17.4192	17.3194	17.3848	0.0505182	0.00290588
LOC_Os04g45480	20	5	207.169	heat shock protein STI, putative, expressed	0.634763	0.690575	0.599115	0.641484	0.0460987	0.0718625		16.5219	16.577	16.525	16.4975	16.5304	0.033454	0.00202379
LOC_Os09g23540	20	4	225.749	dehydrogenase, putative, expressed	3.17175	3.43418	3.52121	3.37571	0.181918	0.0538901		17.6455	17.726	17.7856	17.7712	17.732	0.0630617	0.00355637
LOC_Os01g54870	20	4	215.367	60S ribosomal protein L18a, putative, expressed	0.880391	0.471153	0.764166	0.705237	0.210888	0.299031		19.4707	19.6186	19.6402	19.4157	19.5363	0.110182	0.00563986
LOC_Os06g07140	20	2	247.124	peptidase, T1 family, putative, expressed	2.51949	3.11412	2.94695	2.86019	0.306664	0.107218		18.2291	17.9543	17.808	18.3153	18.0767	0.236192	0.0130661
LOC_Os03g26970	20	2	290.404	peptidase, T1 family, putative, expressed	1.67077	2.09277	1.62448	1.79601	0.258044	0.143676		18.1121	18.1427	17.8826	17.8246	17.9905	0.160336	0.00891223
LOC_Os05g44070	20	7	222.291	ras-related protein, putative, expressed	0.267534	0.260272	0.57404	0.367282	0.179094	0.487621		20.6363	20.5176	20.7297	20.8673	20.6877	0.147869	0.00714769
LOC_Os03g21260	20	6	187.798	2,3-bisphosphoglycerate-independent phosphoglycerate mutase, putative, expressed	0.298755	0.355027	0.299539	0.317774	0.0322646	0.101533		16.9862	17.12	16.5206	16.4257	16.7631	0.341468	0.0203702
LOC_Os08g05570	19	19	181.985	monodehydroascorbate reductase, putative, expressed	2.55195	3.19196	2.93261	2.89218	0.321917	0.111306		17.5139	17.4035	17.4937	17.5562	17.4919	0.0643735	0.0036802
LOC_Os08g02420	19	19	267.025	OsCML7 - Calmodulin-related calcium sensor protein, expressed	5.0007	1.93991	5.05199	3.99754	1.78214	0.445809		17.4675	17.4078	17.0491	17.1178	17.2605	0.207817	0.01204
LOC_Os03g48930	19	19	210.272	peptidase, T1 family, putative, expressed	1.978	3.10912	1.86978	2.31896	0.686427	0.296006		17.3632	17.1801	17.1199	17.3898	17.2632	0.133497	0.007733
LOC_Os01g03510	19	19	210.805	WD domain, G-beta repeat domain containing protein, expressed	1.8285	2.08363	2.10498	2.0057	0.153836	0.0766991		17.5259	17.4882	17.6276	17.6383	17.57	0.0743981	0.00423438
LOC_Os03g60460	19	18	186.305	aminopeptidase, putative, expressed	1.76851	1.7244	1.72112	1.73801	0.0264653	0.0152273		17.0756	16.9945	17.0291	17.0852	17.0461	0.0422148	0.00247651
LOC_Os03g59220	19	18	239.071	cytochrome b-c1 complex subunit 7, putative, expressed	3.58403	0.723543	3.87992	2.72916	1.74321	0.638733		17.4501	17.5421	17.4908	17.4051	17.472	0.0584089	0.00334299
LOC_Os02g22260	19	18	223.268	fruit protein PKIWI502, putative, expressed	3.11298	3.03438	3.24437	3.13058	0.106095	0.0338898		17.9499	17.9812	17.8224	17.7508	17.8761	0.108155	0.00605028
LOC_Os01g55870	19	18	180.228	chorismate mutase, chloroplast precursor, putative, expressed	1.5818	0.890782	1.67735	1.38331	0.42921	0.310277		17.53	17.509	17.4318	17.4327	17.4759	0.0510931	0.00292364
LOC_Os08g44860	19	17	183.74	aminopeptidase, putative, expressed	1.10066	1.27611	1.18467	1.18715	0.0877506	0.0739171		17.6843	17.5878	17.6349	17.6439	17.6377	0.0395999	0.00224518
LOC_Os06g51510	19	17	244.195	expressed protein	4.14132	2.97224	3.2366	3.45005	0.613072	0.177699		17.5443	17.5837	17.6505	17.6593	17.6094	0.0549961	0.0031231
LOC_Os06g01490	19	17	180.212	monocopper oxidase, putative, expressed	1.36108	1.59039	1.35116	1.43421	0.135347	0.0943702		17.3409	17.3156	17.2226	17.1705	17.2624	0.0796104	0.00461178
LOC_Os03g55280	19	17	209.012	semialdehyde dehydrogenase, NAD binding domain containing protein, putative, expressed	3.62242	3.76305	3.88636	3.75728	0.132066	0.0351494		17.3134	17.372	17.3083	17.0358	17.2574	0.15053	0.00872265
LOC_Os02g02890	19	17	252.669	peptidyl-prolyl cis-trans isomerase, putative, expressed	24.6728	16.3973	23.7255	21.5985	4.52926	0.209702		18.9242	19.0236	19.0403	18.853	18.9603	0.0879695	0.00463967
LOC_Os01g51300	19	17	195.114	WD domain, G-beta repeat domain containing protein, expressed	1.6156	1.62473	1.5067	1.58234	0.0656689	0.041501		17.3959	17.4162	17.3995	17.1702	17.3454	0.117173	0.00675525
LOC_Os08g43560	19	16	233.1	OsAPx4 - Peroxisomal Ascorbate Peroxidase encoding gene 5,8,9, expressed	1.89496	1.86917	2.15962	1.97458	0.160766	0.0814178		17.6821	17.5695	18.0832	18.0873	17.8555	0.269222	0.0150778
LOC_Os07g39620	19	16	181.871	C2 domain containing protein, putative, expressed	2.24728	2.22554	2.16768	2.2135	0.041142	0.0185868		16.04	16.0518	15.5997	15.5223	15.8035	0.281804	0.0178318
LOC_Os07g26610	19	16	153.351	phosphoglucomutase, putative, expressed	0.943999	0.77357	1.08089	0.932821	0.153966	0.165055		17.0147	17.0214	17.0963	17.1079	17.0601	0.0488536	0.00286363
LOC_Os06g39230	19	16	203.179	aldehyde dehydrogenase, putative, expressed	3.12887	3.45021	3.12765	3.23558	0.185882	0.0574493		18.2758	18.1673	18.3317	18.4365	18.3028	0.112261	0.00613351
LOC_Os05g48620	19	16	121.268	tRNA-binding arm, putative, expressed	0.444304	0.543221	0.405713	0.464413	0.070925	0.15272		16.9106	16.8714	16.9271	16.992	16.9253	0.05024	0.00296833
LOC_Os05g01450	19	16	262.004	eukaryotic translation initiation factor 3 subunit F, putative, expressed	3.64001	2.59545	3.89781	3.37776	0.68965	0.204174		17.7028	17.6157	17.626	17.7177	17.6655	0.0521377	0.00295138
LOC_Os03g38980	19	16	157.168	tRNA synthetases class II domain containing protein, expressed	1.84233	1.9929	1.93857	1.9246	0.0762528	0.0396201		17.1833	17.1951	17.1102	17.1532	17.1605	0.0378836	0.00220761
LOC_Os01g67134	19	16	218.329	ribosomal L18p/L5e family protein, putative, expressed	4.6365	5.6023	6.18754	5.47545	0.783259	0.143049		16.6489	16.6513	16.6116	16.806	16.6795	0.0862878	0.0051733
LOC_Os11g10480	19	15	258.388	dehydrogenase, putative, expressed	5.32711	4.54402	5.57758	5.14957	0.539168	0.104702		17.6571	17.6353	17.4331	17.4978	17.5558	0.108017	0.00615276
LOC_Os04g56400	19	15	239.403	glutamine synthetase, catalytic domain containing protein, expressed	2.24412	2.20695	2.32531	2.25879	0.0605299	0.0267974		18.1751	18.158	18.1962	18.3417	18.2177	0.0841134	0.00461711
LOC_Os08g20660	19	14	132.44	sucrose-phosphate synthase, putative, expressed	0.229989	0.266105	0.267374	0.254489	0.0212275	0.083412		17.0366	16.986	17.118	17.1483	17.0722	0.0743289	0.00435379
LOC_Os02g10260	19	14	134.173	outer membrane protein, OMP85 family protein, expressed	0.859206	0.92263	1.01232	0.931384	0.0769299	0.0825974		16.736	16.8072	16.8265	16.8268	16.7991	0.0430556	0.00256297
LOC_Os01g47080	19	14	153.567	pyruvate kinase, putative, expressed	0.813091	0.692326	0.756995	0.754137	0.060433	0.0801353		16.6045	16.4928	16.5044	16.4936	16.5238	0.0540657	0.00327198
LOC_Os08g36320	19	13	211.131	decarboxylase, putative, expressed	1.26927	1.42676	1.41826	1.37143	0.0885741	0.0645851		17.0167	16.9359	16.795	16.8447	16.8981	0.0982543	0.00581453
LOC_Os07g36190	19	13	241.404	hydrolase, NUDIX family, domain containing protein, expressed	3.68659	3.21097	4.39645	3.76467	0.596582	0.158469		17.3984	17.3463	17.202	17.2036	17.2876	0.1002	0.00579609
LOC_Os02g53330	19	13	160.155	1-aminocyclopropane-1-carboxylate deaminase, putative, expressed	1.46132	1.70139	1.55489	1.57253	0.121007	0.0769506		16.6854	16.6955	16.7788	16.8093	16.7422	0.0612383	0.00365771
LOC_Os09g10600	19	12	221.53	enoyl-acyl-carrier-protein reductase NADH, chloroplast precursor, expressed	1.27069	1.33682	1.25222	1.28658	0.0444835	0.034575		17.4204	17.3927	17.4536	17.4911	17.4395	0.042494	0.00243666
LOC_Os05g06460	19	12	184.684	dihydrolipoyl dehydrogenase, putative, expressed	1.24644	1.87099	1.16997	1.42913	0.384567	0.269091		18.4617	18.452	18.5685	18.4877	18.4925	0.0528999	0.00286062
LOC_Os09g32800	19	11	236.936	peptidase, T1 family, putative, expressed	9.09351	12.1809	8.54224	9.93888	1.96111	0.197317		17.4434	17.4829	17.4239	17.3092	17.4149	0.074574	0.0042822
LOC_Os03g07840	19	11	157.495	adenylosuccinate synthetase, chloroplast precursor, putative, expressed	1.15028	1.5037	1.30324	1.31907	0.177242	0.134368		16.8993	16.935	16.7171	16.6967	16.812	0.122575	0.00729093
LOC_Os03g02960	19	11	204.495	nascent polypeptide-associated complex subunit alpha, putative, expressed	4.76225	2.86901	4.86015	4.1638	1.12239	0.269559		15.4001	15.4274	15.4063	15.3897	15.4059	0.0159227	0.00103355
LOC_Os06g37440	19	10	218.41	elongation factor 1-gamma, putative, expressed	0.987715	1.13395	1.03003	1.05056	0.0752514	0.0716295		17.9537	17.9153	17.8867	17.7871	17.8857	0.0712446	0.00398332
LOC_Os01g43410	19	10	171.855	CAMK_CAMK_like.9 - CAMK includes calcium/calmodulin depedent protein kinases, expressed	0.72459	0.816319	0.864185	0.801698	0.0709366	0.0884829		16.9439	16.8404	16.9179	16.9855	16.9219	0.0610782	0.00360941
LOC_Os01g09000	19	9	143.994	glutaminyl-tRNA synthetase, putative, expressed	0.477245	0.567074	0.525863	0.523394	0.0449656	0.0859115		17.1273	17.0589	17.0538	17.0886	17.0822	0.0337651	0.00197663
LOC_Os01g07740	19	9	122.459	DEAD-box ATP-dependent RNA helicase 14, putative, expressed	0.361955	0.397642	0.415831	0.39181	0.0274076	0.0699513		16.4961	16.5115	16.5461	16.5404	16.5235	0.0237636	0.00143817
LOC_Os07g48460	19	8	171.309	stress responsive protein, putative, expressed	0.328178	0.346331	0.36944	0.347983	0.0206806	0.0594298		18.4289	18.3877	18.4502	18.5029	18.4424	0.0479367	0.00259926
LOC_Os12g32240	19	5	236.236	eukaryotic translation initiation factor 5A, putative, expressed	2.81224	0.972697	1.83546	1.87347	0.920361	0.491261		16.5436	16.6027	15.8615	15.5911	16.1497	0.50181	0.0310724
LOC_Os05g46430	19	5	237.29	60S ribosomal protein L28-1, putative, expressed	3.83588	2.03578	3.82007	3.23058	1.03476	0.320301		18.1468	18.0729	18.2884	18.5093	18.2544	0.192084	0.0105227
LOC_Os09g14670	19	4	154.158	phosphoenolpyruvate carboxylase, putative, expressed	0.224367	0.275356	0.214997	0.23824	0.0324827	0.136344		16.9636	16.9187	16.9585	17.0146	16.9638	0.0393197	0.00231786
LOC_Os02g14929	19	4	194.332	T-complex protein, putative, expressed	0.58782	0.600232	0.509864	0.565972	0.048986	0.086552		16.194	16.1346	16.04	15.9868	16.0889	0.0930392	0.00578284
LOC_Os05g02820	19	18	118.126	protein transport protein-related, putative, expressed	0.979749	1.0101	0.794357	0.928069	0.116788	0.12584		16.996	17.0263	17.3674	17.2459	17.1589	0.178105	0.0103797
LOC_Os07g32460	18	18	173.122	src homology-3 domain protein 3, putative, expressed	0.988517	0.927817	1.002	0.972779	0.0395178	0.0406236		16.4092	16.3568	16.3071	16.3378	16.3527	0.0428617	0.00262107
LOC_Os03g25140	18	18	139.844	peptidyl-prolyl isomerase PASTICCINO1, putative, expressed	1.06629	1.06007	1.02377	1.05005	0.0229657	0.0218711		16.7053	16.6275	16.7853	16.962	16.77	0.143305	0.00854529
LOC_Os08g44530	18	17	168.482	dihydroxy-acid dehydratase, putative, expressed	2.01253	2.22129	2.21546	2.14976	0.118878	0.0552981		17.0992	17.0476	17.0637	17.0235	17.0585	0.0317632	0.00186202
LOC_Os02g01450	18	17	188.047	expressed protein	1.23616	0.91285	1.31674	1.15525	0.213756	0.18503		17.0161	17.0189	17.0567	17.1555	17.0618	0.0651279	0.00381717
LOC_Os12g25710	18	16	132.974	bifunctional aminoacyl-tRNA synthetase, putative, expressed	0.871658	0.86916	0.948339	0.896386	0.0450102	0.050213		17.2465	17.3158	17.184	17.235	17.2453	0.0542657	0.00314669
LOC_Os11g43900	18	16	235.739	translationally-controlled tumor protein, putative, expressed	15.3537	6.91355	13.3753	11.8808	4.41408	0.371529		17.1007	17.1785	17.0343	17.0331	17.0867	0.0689181	0.00403344
LOC_Os10g32880	18	16	185.346	WD domain, G-beta repeat domain containing protein, expressed	1.31229	1.3454	1.34839	1.33536	0.0200325	0.0150016		17.4597	17.4131	17.6156	17.6292	17.5294	0.109211	0.00623016
LOC_Os04g56520	18	16	197.668	alpha-1,4-glucan-protein synthase, putative, expressed	1.68314	1.72593	2.38444	1.93117	0.393128	0.20357		17.2339	17.2711	17.6731	17.441	17.4048	0.200297	0.0115082
LOC_Os03g61990	18	16	234.519	glycine-rich RNA-binding protein 7, putative, expressed	2.14062	2.5935	1.61552	2.11655	0.489436	0.231243		16.6858	16.7851	16.4303	16.3761	16.5693	0.197337	0.0119098
LOC_Os03g21460	18	16	230.077	metallo-beta-lactamase family protein, putative, expressed	4.17832	4.24741	4.97787	4.46787	0.443027	0.0991585		17.8818	17.9376	17.8773	17.7711	17.8669	0.0695375	0.00389197
LOC_Os02g39160	18	16	147.152	hydroxymethylbutenyl 4-diphosphate synthase, putative, expressed	0.907265	0.781099	0.819002	0.835789	0.0647366	0.0774557		17.0709	17.0454	16.8483	16.82	16.9461	0.130253	0.00768629
LOC_Os10g06720	18	15	176.099	aldose 1-epimerase, putative, expressed	2.08803	1.68197	2.14321	1.97107	0.251885	0.127791		17.2346	17.2449	17.228	17.1915	17.2248	0.0232166	0.00134786
LOC_Os08g29370	18	15	149.265	peptidyl-prolyl cis-trans isomerase, chloroplast precursor, putative, expressed	2.10206	2.21241	2.29588	2.20345	0.0972226	0.0441229		17.0786	17.1836	17.1613	16.9967	17.105	0.0851703	0.00497925
LOC_Os06g14370	18	15	205.219	caleosin related protein, putative, expressed	2.19294	2.55348	2.17647	2.30763	0.213071	0.0923334		17.7111	17.7558	17.858	17.819	17.786	0.0653206	0.00367259
LOC_Os06g01850	18	15	151.531	ferredoxin--NADP reductase, chloroplast precursor, putative, expressed	1.13746	1.24295	1.43939	1.27327	0.153228	0.120342		17.2441	17.2239	17.2916	17.3547	17.2786	0.0581068	0.00336294
LOC_Os04g55960	18	15	180.974	NADPH reductase, putative, expressed	0.716525	0.763322	0.646165	0.708671	0.0589724	0.0832155		16.927	16.8633	17.0059	17.0669	16.9658	0.0891584	0.0052552
LOC_Os04g42320	18	15	119.11	AT hook motif family protein, expressed	0.419237	0.416036	0.356442	0.397239	0.0353669	0.0890318		16.6241	16.5321	16.4667	16.5688	16.5479	0.0660427	0.003991
LOC_Os02g50350	18	15	204.205	dihydroorotate dihydrogenase protein, putative, expressed	2.70647	2.387	2.314	2.46916	0.208734	0.0845365		17.6595	17.631	17.7204	17.7478	17.6897	0.0537867	0.00304056
LOC_Os02g24354	18	15	140.398	pyridoxal-dependent decarboxylase protein, putative, expressed	1.52353	1.96685	1.66833	1.71957	0.22606	0.131463		17.3967	17.357	17.4537	17.5462	17.4384	0.0821164	0.00470894
LOC_Os01g07520	18	15	143.511	proline-rich family protein, putative, expressed	1.88628	2.50865	1.58981	1.99491	0.468953	0.235074		17.2345	17.2313	17.1341	17.1869	17.1967	0.0470366	0.00273521
LOC_Os11g09329	18	14	129.804	VHS and GAT domain containing protein, expressed	1.12452	1.00919	1.1303	1.088	0.068317	0.0627912		15.7612	15.7704	15.6002	15.6823	15.7036	0.0794179	0.00505732
LOC_Os10g30870	18	14	156.163	expressed protein	2.26312	2.24027	2.2446	2.24933	0.0121381	0.00539632		16.5921	16.5054	16.524	16.4384	16.515	0.0632441	0.0038295
LOC_Os09g27830	18	14	142.513	OsPDIL2-3 protein disulfide isomerase PDIL2-3, expressed	1.76983	1.90098	2.0397	1.9035	0.134952	0.0708967		17.1173	17.1893	16.9664	16.7311	17.001	0.202531	0.0119129
LOC_Os09g07350	18	14	208.23	fasciclin-like arabinogalactan protein 8 precursor, putative, expressed	1.58666	1.47104	1.53208	1.52993	0.057839	0.037805		17.1398	17.1539	17.2073	17.2802	17.1953	0.0636312	0.00370049
LOC_Os07g49330	18	14	150.459	phospholipase C, putative, expressed	0.708298	0.791921	0.743433	0.747884	0.0419887	0.0561434		17.7393	17.6726	17.6902	17.7526	17.7137	0.0383409	0.00216448
LOC_Os05g05840	18	14	118.297	tRNA synthetase class II core domain containing protein, expressed	2.67268	4.37061	4.473	3.83876	1.01116	0.263407		15.9659	15.8931	15.9807	15.8319	15.9179	0.0689169	0.00432952
LOC_Os04g59150	18	14	187.309	peroxidase precursor, putative, expressed	2.37414	2.15352	2.32676	2.28481	0.116142	0.0508323		17.0769	17.192	17.069	16.9843	17.0805	0.0853192	0.00499511
LOC_Os04g56290	18	14	185.499	aldose 1-epimerase, putative, expressed	1.72965	1.57657	1.5507	1.61897	0.0967188	0.059741		17.6637	17.6481	17.589	17.6059	17.6267	0.03505	0.00198847
LOC_Os03g50510	18	14	137.191	threonine dehydratase biosynthetic, chloroplast precursor, putative, expressed	0.620842	0.673368	0.759794	0.684668	0.0701617	0.102476		17.1688	17.1733	17.1715	17.0972	17.1527	0.0370329	0.00215902
LOC_Os01g54860	18	14	145.854	enoyl-CoA hydratase/isomerase family protein, putative, expressed	1.23693	1.28388	1.17267	1.23116	0.0558284	0.0453461		17.0948	17.0902	17.0068	17.076	17.0669	0.0408914	0.00239594
LOC_Os01g39310	18	14	117.004	SEY1, putative, expressed	0.398611	0.390403	0.347659	0.378891	0.0273574	0.072204		17.4791	17.5045	17.6954	17.7262	17.6013	0.127484	0.00724286
LOC_Os10g36870	18	13	166.795	src homology-3 domain protein 3, putative, expressed	1.20236	1.23297	1.23295	1.22276	0.0176658	0.0144475		16.3189	16.2697	16.3154	16.368	16.318	0.0401802	0.00246233
LOC_Os08g38910	18	13	229.76	caffeoyl-CoA O-methyltransferase, putative, expressed	2.42428	2.47516	2.96958	2.62301	0.301221	0.114838		17.2151	17.1424	17.1804	17.2212	17.1898	0.0363621	0.00211533
LOC_Os03g44620	18	13	181.922	chaperone protein dnaJ, putative, expressed	1.87879	2.20746	2.0142	2.03348	0.165183	0.0812313		16.7174	16.5682	16.728	16.7074	16.6802	0.0751693	0.00450649
LOC_Os02g35160	18	13	168.269	ligatin, putative, expressed	0.78131	1.0047	1.03484	0.940281	0.138496	0.147292		16.1869	16.2604	16.0588	16.1291	16.1588	0.0856125	0.0052982
LOC_Os05g02530	18	12	239.146	glutathione S-transferase, N-terminal domain containing protein, expressed	4.91532	6.27668	4.25079	5.1476	1.03272	0.200623		18.6773	18.8085	18.6911	18.6562	18.7083	0.0683595	0.00365397
LOC_Os03g64320	18	12	111.036	expressed protein	0.463295	0.508455	0.447872	0.473207	0.0314841	0.0665333		16.6758	16.6797	16.8083	16.8531	16.7542	0.0902124	0.00538446
LOC_Os01g02880	18	12	186.053	fructose-bisphospate aldolase isozyme, putative, expressed	2.15487	2.40438	2.60946	2.38957	0.227659	0.0952721		17.409	17.3442	17.5273	17.5611	17.4604	0.101257	0.00579925
LOC_Os08g33440	18	11	208.331	2-oxo acid dehydrogenases acyltransferase domain containing protein, expressed	3.50007	4.70678	4.69293	4.29993	0.692729	0.161103		17.6428	17.6247	17.6629	17.6583	17.6472	0.0173026	0.000980472
LOC_Os02g49720	18	11	137.385	aldehyde dehydrogenase, putative, expressed	0.805383	0.965151	0.925602	0.898712	0.0832093	0.0925873		16.2792	16.1806	16.2152	16.2582	16.2333	0.0440965	0.00271642
LOC_Os03g29240	18	10	122.797	PDI, putative, expressed	0.992411	1.0776	1.10905	1.05969	0.0603487	0.0569495		16.5517	16.5109	16.3695	16.3438	16.444	0.102732	0.0062474
LOC_Os12g06890	18	9	184.724	OsNucAP3 - Putative Nucleoporin Autopeptidase homologue, expressed	0.564297	0.642764	0.513951	0.573671	0.0649158	0.113159		16.0044	16.0535	16.0842	15.9466	16.0222	0.0601692	0.00375538
LOC_Os10g27190	18	9	254.301	40S ribosomal protein S17, putative, expressed	9.36847	4.89305	8.10373	7.45508	2.30714	0.309472		15.6567	15.4859	14.6293	15.3673	15.2848	0.452877	0.0296292
LOC_Os02g38840	18	9	172.032	glucose-6-phosphate 1-dehydrogenase, cytoplasmic isoform, putative, expressed	0.539856	0.56631	0.780395	0.628854	0.131903	0.209752		17.3024	17.3727	17.2082	17.3032	17.2966	0.0675642	0.00390621
LOC_Os02g34810	18	9	177.565	OsAPx8 - Thylakoid-bound Ascorbate Peroxidase encoding gene 5,8, expressed	0.567742	0.545163	0.506226	0.53971	0.0311186	0.0576579		17.7606	17.785	17.7353	17.6673	17.7371	0.050709	0.00285893
LOC_Os12g07830	18	6	230.789	OsAPx5 - Stromal Ascorbate Peroxidase encoding gene 5,8, expressed	0.897687	0.722651	1.04395	0.888096	0.160864	0.181133		16.4652	16.4815	16.3452	16.3191	16.4028	0.0824913	0.00502912
LOC_Os03g21550	18	6	183.433	eukaryotic translation initiation factor 2 subunit beta, putative, expressed	1.46866	1.64392	1.58128	1.56462	0.0888067	0.0567594		16.8652	17.0361	16.6879	16.7971	16.8466	0.145937	0.00866274
LOC_Os05g36260	18	3	198.339	soluble inorganic pyrophosphatase, putative, expressed	0.529104	0.493427	0.553919	0.525484	0.0304084	0.0578675		14.0684	14.0347	13.4862	13.4013	13.7476	0.352884	0.0256687
LOC_Os02g57540	18	3	218.548	60S ribosomal protein L28-1, putative, expressed	3.15529	1.53994	3.15048	2.61523	0.931239	0.356082		19.2992	19.1514	19.674	19.4597	19.3961	0.223973	0.0115473
LOC_Os12g34874	18	2	163.362	bifunctional 3-dehydroquinate dehydratase/shikimate dehydrogenase,chloroplast precursor, putative, expressed	0.217307	0.227129	0.218093	0.220843	0.00545827	0.0247156		16.5464	16.9303	17.1475	16.6556	16.8199	0.271583	0.0161465
LOC_Os05g49180	18	16	178.478	protein of unknown function DUF1296 domain containing protein, expressed	1.33636	1.50264	1.07941	1.30614	0.213228	0.163251		13.7671	13.9472	14.0731	13.9675	13.9387	0.127034	0.00911373
LOC_Os02g47850	18	14	148.893	class I glutamine amidotransferase, putative, expressed	1.57773	1.52138	1.43148	1.5102	0.0737668	0.0488458		16.8371	16.7135	16.9477	16.9099	16.8521	0.103117	0.00611898
LOC_Os03g59300	18	13	150.174	expressed protein	1.60305	1.65366	1.65838	1.63836	0.030672	0.0187211		19.7101	19.5627	19.5765	19.5382	19.5969	0.0771279	0.00393572
LOC_Os07g02210	18	3	229.026	eukaryotic translation initiation factor 5A, putative, expressed	2.42816	1.37136	2.30807	2.03586	0.578598	0.284203		16.1689	16.3277	15.9914	16.1209	16.1522	0.13893	0.00860132
LOC_Os05g30480	18	2	181.393	DnaK family protein, putative, expressed	0.615735	0.751685	0.567133	0.644851	0.0956596	0.148344		18.6664	18.4406	18.8707	18.9489	18.7317	0.227692	0.0121555
LOC_Os08g44810	17	17	140.131	lactate/malate dehydrogenase, putative, expressed	2.02724	2.03007	1.96693	2.00808	0.0356694	0.0177629		16.9153	16.896	17.0095	17.0115	16.9581	0.0610594	0.00360061
LOC_Os08g01760	17	17	164.651	dehydrogenase, putative, expressed	1.18341	1.13588	1.30775	1.20901	0.0887477	0.073405		17.1934	17.1684	17.2256	17.1426	17.1825	0.0354247	0.00206167
LOC_Os06g12530	17	17	185.958	CS domain containing protein, putative, expressed	1.13386	1.17855	0.984254	1.09889	0.101758	0.0926013		17.1757	17.2493	17.3052	17.3504	17.2701	0.0753235	0.00436149
LOC_Os05g33940	17	17	200.352	alpha/beta hydrolase fold, putative, expressed	1.45077	1.47462	1.56002	1.49514	0.0574404	0.0384181		17.29	17.3965	17.3106	17.1622	17.2898	0.0967707	0.00559697
LOC_Os04g55040	17	17	215.941	vacuolar ATP synthase subunit D 1, putative, expressed	4.12766	3.91048	4.42633	4.15482	0.258996	0.0623364		17.1965	17.2387	17.0697	16.9494	17.1136	0.130898	0.00764877
LOC_Os03g14990	17	17	157.399	chorismate synthase 2, chloroplast precursor, putative, expressed	1.89959	1.69256	1.96103	1.85106	0.140662	0.0759897		17.5803	17.5694	17.6453	17.6716	17.6167	0.0496408	0.00281783
LOC_Os03g11220	17	17	169.074	keratin, type I cytoskeletal 9, putative, expressed	0.795046	0.698662	0.637229	0.710312	0.0795506	0.111994		16.6045	16.7881	16.8534	16.8025	16.7621	0.108751	0.00648791
LOC_Os12g06810	17	16	118.3	WD domain, G-beta repeat domain containing protein, expressed	0.40716	0.466401	0.418469	0.430676	0.0314506	0.0730262		16.7157	16.7109	16.8114	16.8369	16.7687	0.0648875	0.00386956
LOC_Os08g05830	17	16	174.379	transaldolase, putative, expressed	1.81115	1.9031	2.02324	1.9125	0.106359	0.0556124		17.2357	17.2287	17.2177	17.4101	17.273	0.0916565	0.00530633
LOC_Os06g11135	17	16	213.669	gibberellin receptor GID1L2, putative, expressed	5.14668	6.14248	6.05877	5.78265	0.552347	0.095518		17.8728	17.8621	17.8572	17.8573	17.8624	0.00735098	0.000411534
LOC_Os05g27920	17	16	141.887	phox domain-containing protein, putative, expressed	0.891409	0.865189	0.875915	0.877504	0.0131822	0.0150223		16.5598	16.5398	16.4872	16.4774	16.516	0.0399987	0.00242181
LOC_Os03g63860	17	16	229.394	DANA2, putative, expressed	3.37536	5.36222	3.86854	4.20204	1.03456	0.246205		17.77	17.7613	17.8477	17.8642	17.8108	0.0526697	0.00295718
LOC_Os03g60740	17	16	193.906	expressed protein	2.85496	2.76097	3.31457	2.97683	0.29624	0.0995152		17.2127	17.2337	17.1123	17.1229	17.1704	0.0617381	0.00359562
LOC_Os03g50090	17	16	151.59	transposon protein, putative, CACTA, En/Spm sub-class, expressed	0.700501	0.706763	0.989783	0.799016	0.165239	0.206803		16.1616	16.0964	16.0829	16.289	16.1575	0.0941394	0.00582636
LOC_Os03g40010	17	16	139.582	DEK C terminal domain containing protein, expressed	0.456392	0.391886	0.452975	0.433751	0.0362965	0.0836804		16.2626	16.3564	16.422	16.3023	16.3358	0.0691223	0.00423133
LOC_Os03g32470	17	16	210.017	leucoanthocyanidin dioxygenase, putative, expressed	1.89587	1.90738	1.73844	1.84723	0.0943889	0.0510976		17.0319	17.0176	16.9348	16.8223	16.9516	0.0962691	0.00567905
LOC_Os03g27010	17	16	159.798	expressed protein	0.953557	0.9654	0.830073	0.916344	0.0749466	0.0817887		16.7075	16.6974	16.788	16.7895	16.7456	0.0500414	0.00298833
LOC_Os02g18410	17	16	240.183	salt stress root protein RS1, putative, expressed	9.94958	5.96412	13.0473	9.65366	3.55084	0.367823		17.8832	18.0255	17.8733	18.0866	17.9671	0.105724	0.00588431
LOC_Os02g02990	17	16	214.82	translation initiation factor eIF3 subunit, putative, expressed	2.32291	1.11497	2.08735	1.84174	0.640329	0.347675		16.8888	17.0054	17.0161	16.9579	16.967	0.0579796	0.00341719
LOC_Os01g67000	17	16	162.341	membrane-associated 30 kDa protein, chloroplast precursor, putative, expressed	0.848007	0.618733	0.699235	0.721992	0.116319	0.161108		16.2938	16.3796	16.2533	16.2412	16.292	0.0625903	0.00384179
LOC_Os01g13210	17	16	254.537	salt stress root protein RS1, putative, expressed	6.58619	4.94449	5.60211	5.71093	0.826245	0.144678		17.0656	17.2316	17.2439	17.4285	17.2424	0.148319	0.00860202
LOC_Os08g09940	17	15	212.515	GTP-binding protein, putative, expressed	2.35892	2.17857	2.14555	2.22768	0.114848	0.0515549		17.6667	17.6856	17.5736	17.6464	17.6431	0.0489949	0.002777
LOC_Os06g06790	17	15	143.088	OsPDIL1-5 protein disulfide isomerase PDIL1-5, expressed	0.590903	0.586694	0.657469	0.611689	0.0397029	0.0649071		16.798	16.7962	16.6744	16.6848	16.7384	0.0679661	0.0040605
LOC_Os02g44520	17	15	127.204	OsSub19 - Putative Subtilisin homologue, expressed	0.586573	0.600507	0.641	0.60936	0.028273	0.0463978		17.263	17.3075	17.3727	17.4328	17.344	0.0743706	0.00428797
LOC_Os07g43070	17	14	144.793	expressed protein	1.01426	1.13189	0.917193	1.02112	0.107515	0.105291		17.0365	17.0624	17.1202	17.1692	17.0971	0.0594615	0.00347788
LOC_Os06g39760	17	14	188.547	WD domain, G-beta repeat domain containing protein, expressed	2.02994	2.21763	2.41927	2.22228	0.19471	0.0876173		17.5617	17.5184	17.489	17.6452	17.5536	0.0679908	0.00387334
LOC_Os03g52780	17	14	128.697	expressed protein	0.72547	0.7677	0.755334	0.749501	0.0217111	0.0289675		15.5681	15.5622	15.7391	15.7564	15.6565	0.105697	0.00675105
LOC_Os01g40570	17	14	204.56	outer mitochondrial membrane porin, putative, expressed	2.67684	3.2799	3.09767	3.01813	0.309299	0.10248		17.4003	17.2938	17.3368	17.5874	17.4046	0.129503	0.00744077
LOC_Os01g39790	17	14	203.748	esterase/lipase/thioesterase, putative, expressed	1.41316	0.731511	1.3817	1.17546	0.38479	0.327354		17.3088	17.0867	17.0275	17.1365	17.1399	0.121097	0.00706521
LOC_Os12g38000	17	13	227.939	60S ribosomal protein L8, putative, expressed	5.01868	7.03425	7.68775	6.58023	1.39125	0.211429		19.0169	19.0167	19.3199	19.1812	19.1337	0.146348	0.0076487
LOC_Os07g23880	17	13	123.933	glycosyl hydrolase, family 31, putative, expressed	0.680302	0.797664	0.665468	0.714478	0.072422	0.101364		17.2125	17.1781	17.0515	17.1283	17.1426	0.0698514	0.00407473
LOC_Os06g44460	17	13	133.625	D-3-phosphoglycerate dehydrogenase, chloroplast precursor, putative, expressed	0.408818	0.534443	0.478505	0.473922	0.0629374	0.132801		16.8674	16.8352	16.8858	16.9226	16.8777	0.0364893	0.00216198
LOC_Os04g35180	17	13	216.712	co-chaperone GrpE protein, putative, expressed	2.36731	1.83481	2.84703	2.34972	0.506343	0.215491		17.0166	16.9884	16.8382	16.8517	16.9237	0.0918467	0.00542709
LOC_Os12g35570	17	11	130.088	tRNA synthetase, putative, expressed	0.514605	0.530997	0.652268	0.565957	0.0751961	0.132865		16.5299	16.2655	16.0417	16.7549	16.398	0.310513	0.018936
LOC_Os10g23100	17	11	172.989	ras-related protein, putative, expressed	1.31917	1.57578	1.26809	1.38768	0.164888	0.118823		16.2126	16.2032	16.1004	16.1418	16.1645	0.0530124	0.00327956
LOC_Os05g49890	17	11	176.367	ras-related protein, putative, expressed	1.18694	1.48065	1.77685	1.48148	0.294953	0.199094		17.1627	17.1313	17.1769	17.1072	17.1445	0.0313637	0.00182937
LOC_Os05g42230	17	11	202.312	universal stress protein domain containing protein, putative, expressed	2.92854	3.03784	3.00389	2.99009	0.0559433	0.0187096		16.8772	16.9118	17.037	17.0057	16.9579	0.0756787	0.00446273
LOC_Os04g07280	17	11	112.241	AGAP002737-PA, putative, expressed	0.244829	0.308839	0.377578	0.310415	0.0663887	0.21387		16.975	16.9416	16.8656	17.0081	16.9476	0.0610283	0.003601
LOC_Os03g06620	17	11	214.409	1,2-dihydroxy-3-keto-5-methylthiopentene dioxygenase protein, putative, expressed	2.80175	3.65676	2.14113	2.86655	0.759891	0.265089		17.3071	17.281	16.9479	17.3831	17.2298	0.192848	0.0111927
LOC_Os05g47640	17	10	154.433	threonine synthase, chloroplast precursor, putative, expressed	1.38909	1.47393	1.36015	1.40773	0.0591345	0.0420071		16.5398	16.5703	16.4135	16.5624	16.5215	0.0731383	0.00442686
LOC_Os04g44560	17	10	114.298	expressed protein	0.529301	0.591216	0.552665	0.557727	0.0312661	0.0560598		16.4686	16.4151	16.0636	16.0695	16.2542	0.217782	0.0133985
LOC_Os03g51080	17	10	182.194	glutamate decarboxylase, putative, expressed	0.688498	0.72997	0.711359	0.709942	0.0207726	0.0292596		16.0892	16.0058	15.8998	15.8572	15.963	0.104771	0.00656335
LOC_Os03g18180	17	10	247.311	ranBP1 domain containing protein, expressed	2.38108	1.19455	3.73346	2.43636	1.27036	0.521416		15.6792	16.1453	15.9307	16.3028	16.0145	0.270574	0.0168956
LOC_Os12g37870	17	9	175.613	ATP-grasp domain containing protein, expressed	3.21879	3.69757	3.57151	3.49595	0.248171	0.0709881		17.4584	17.3535	17.4101	17.5875	17.4524	0.0997578	0.00571601
LOC_Os09g12570	17	9	194.965	ubiquitin-conjugating enzyme, putative, expressed	3.40697	0.706143	3.13774	2.41695	1.48771	0.61553		16.7416	16.7125	16.7766	16.8597	16.7726	0.0636769	0.00379648
LOC_Os08g23810	17	9	228.961	enoyl-acyl-carrier-protein reductase NADH, chloroplast precursor, expressed	2.97901	3.69671	2.99697	3.22423	0.40928	0.126939		17.9419	17.9048	17.8457	17.8075	17.875	0.0599378	0.00335317
LOC_Os08g23180	17	9	158.47	fasciclin-like arabinogalactan protein 8 precursor, putative, expressed	2.61441	1.7526	2.51556	2.29419	0.471626	0.205574		17.0811	17.1491	17.0793	17.0451	17.0887	0.0435931	0.00255099
LOC_Os03g57220	17	9	155.481	hydroxyacid oxidase 1, putative, expressed	0.591872	0.495075	0.54759	0.544846	0.048457	0.0889372		16.5221	16.3184	16.2694	16.2333	16.3358	0.128989	0.00789609
LOC_Os03g04250	17	9	250.075	glutathione S-transferase, putative, expressed	2.02556	2.44266	2.25912	2.24245	0.209051	0.0932247		17.6453	17.6673	17.8024	17.8356	17.7376	0.0953409	0.00537506
LOC_Os02g28980	17	9	148.211	peptidyl-prolyl isomerase, putative, expressed	0.274152	0.22165	0.245359	0.247054	0.0262919	0.106422		15.723	15.828	15.7728	15.8705	15.7986	0.064316	0.004071
LOC_Os01g09570	17	9	132.147	6-phosphofructokinase, putative, expressed	0.408562	0.404678	0.435514	0.416251	0.0167947	0.0403476		17.6299	17.6394	17.8144	17.831	17.7287	0.108855	0.00614007
LOC_Os05g41180	17	8	199.606	peptidase, T1 family, putative, expressed	2.11639	2.54097	3.27219	2.64318	0.584636	0.221186		16.8019	16.906	16.9656	16.9878	16.9153	0.0831176	0.00491375
LOC_Os05g08990	17	7	114.503	glutaminyl-tRNA synthetase, putative, expressed	0.288425	0.320905	0.26561	0.291646	0.0277883	0.0952806		17.3029	17.2657	17.3507	17.5574	17.3692	0.1302	0.00749605
LOC_Os11g36470	17	5	127.211	ubiquitin carboxyl-terminal hydrolase 21, putative, expressed	0.130133	0.123428	0.104401	0.119321	0.0133487	0.111873		16.4332	16.3237	16.2266	16.2753	16.3147	0.0884076	0.00541889
LOC_Os08g04460	17	5	257.994	NADPH-dependent FMN reductase domain containing protein, expressed	5.04138	6.56159	4.35319	5.31872	1.13002	0.212462		16.8268	16.8374	16.476	16.7769	16.7293	0.170912	0.0102163
LOC_Os03g55150	17	5	201.675	eukaryotic translation initiation factor 5A, putative, expressed	4.51118	1.85812	2.84854	3.07261	1.34065	0.436323		15.966	16.0059	15.6045	15.2225	15.6997	0.365815	0.0233008
LOC_Os08g02410	17	4	240.197	40S ribosomal protein S13, putative, expressed	4.43527	1.35657	4.03272	3.27486	1.67343	0.510993		18.383	18.4688	18.2789	18.5215	18.4131	0.106068	0.00576047
LOC_Os07g39870	17	4	170.935	eukaryotic peptide chain release factor subunit 1-1, putative, expressed	0.733063	0.713866	0.713354	0.720094	0.0112345	0.0156014		17.1539	17.1535	17.4301	17.1858	17.2309	0.133713	0.00776008
LOC_Os02g47600	17	4	203.496	soluble inorganic pyrophosphatase, putative, expressed	1.23068	1.40101	1.31243	1.31471	0.0851867	0.064795		17.2254	17.1975	17.0857	17.0911	17.1499	0.0719923	0.00419782
LOC_Os06g35540	17	3	147.252	aminotransferase, classes I and II, domain containing protein, expressed	0.464825	0.442564	0.59737	0.501587	0.0836941	0.166859		16.8522	16.8539	16.7173	16.74	16.7908	0.0724002	0.00431189
LOC_Os02g53060	17	3	211.06	peptidase, T1 family, putative, expressed	2.37542	4.04775	2.38372	2.93563	0.963129	0.328082		14.7239	14.8367	15.3104	15.1662	15.0093	0.274806	0.018309
LOC_Os02g34860	17	2	155.799	Regulator of chromosome condensation domain containing protein, expressed	0.241315	0.313386	0.32652	0.29374	0.045874	0.156172		15.9228	15.899	16.0429	16.0506	15.9788	0.0791044	0.00495057
LOC_Os02g10310	17	2	139.164	fumarylacetoacetase, putative, expressed	2.47524	2.23168	2.62167	2.44286	0.197	0.080643		18.972	19.2542	19.2725	19.1068	19.1514	0.14071	0.00734726
LOC_Os01g42830	17	16	174.68	adaptin ear-binding coat-associated protein 2, putative, expressed	0.725217	0.826072	0.787029	0.779439	0.050854	0.0652443		16.6663	16.3821	16.5635	16.7237	16.5839	0.149968	0.00904299
LOC_Os05g03120	17	15	98.4237	retrotransposon protein, putative, unclassified, expressed	0.293268	0.326759	0.391714	0.337247	0.0500538	0.148419		17.7405	17.7332	18.1456	18.2435	17.9657	0.267279	0.0148772
LOC_Os07g08340	17	14	147.638	pyruvate kinase, putative, expressed	0.707398	0.713635	0.659032	0.693355	0.0298875	0.0431056		16.7467	16.7917	16.8178	16.7186	16.7687	0.0444967	0.00265356
LOC_Os12g35040	17	13	138.453	2,3-bisphosphoglycerate-independent phosphoglycerate mutase, putative, expressed	0.581581	0.594503	0.567562	0.581215	0.0134741	0.0231827		17.4673	17.5427	17.0845	16.752	17.2116	0.366239	0.0212786
LOC_Os06g45440	16	16	171.478	haloacid dehalogenase-like hydrolase domain-containing protein 3, putative, expressed	1.18911	1.28051	1.44246	1.30403	0.128301	0.0983885		17.1746	17.1632	17.0409	17.0097	17.0971	0.0840019	0.00491322
LOC_Os12g28270	16	15	138.59	amidohydrolase, putative, expressed	1.25521	1.82649	1.43566	1.50579	0.292023	0.193934		16.9449	16.8686	16.8009	16.9087	16.8808	0.0617246	0.0036565
LOC_Os12g08280	16	15	188.926	inositol-1-monophosphatase, putative, expressed	1.79458	1.55882	1.76048	1.70463	0.127419	0.074749		17.3237	17.303	17.247	17.2532	17.2817	0.0375695	0.00217395
LOC_Os07g01760	16	15	123.817	aminotransferase, classes I and II, domain containing protein, expressed	1.04205	1.04824	0.983142	1.02448	0.0359317	0.0350732		16.3385	16.1703	16.4123	16.6277	16.3872	0.189636	0.0115722
LOC_Os05g32220	16	15	150.942	L1P family of ribosomal proteins domain containing protein, expressed	1.24871	1.6284	1.45074	1.44261	0.189975	0.131688		16.672	16.7938	16.4916	16.3354	16.5732	0.201345	0.0121488
LOC_Os03g18590	16	15	158.09	malonyl CoA-acyl carrier protein transacylase, mitochondrial precursor, putative, expressed	2.05311	2.57403	2.33117	2.31944	0.26066	0.112381		16.918	16.8964	16.8735	16.7468	16.8587	0.0767883	0.00455482
LOC_Os02g13990	16	15	139.659	U2 small nuclear ribonucleoprotein A, putative, expressed	1.24067	1.04811	1.07922	1.12267	0.103369	0.0920746		16.8925	16.9977	16.9617	16.8849	16.9342	0.0546152	0.00322514
LOC_Os09g16910	16	14	135.881	cysteine desulfurase 1, mitochondrial precursor, putative, expressed	0.718608	0.772885	0.673446	0.721646	0.0497888	0.0689934		17.0257	16.9676	17.0526	17.0494	17.0238	0.0393374	0.00231073
LOC_Os09g10760	16	14	182.739	RNA recognition motif containing protein, putative, expressed	2.10877	2.68125	1.7024	2.16414	0.491768	0.227235		17.0503	16.9731	17.0072	16.9262	16.9892	0.0525409	0.0030926
LOC_Os07g38300	16	14	173.24	ribosome recycling factor, putative, expressed	2.33694	2.47075	1.89091	2.23287	0.303606	0.135971		17.6299	17.7527	17.5524	17.6219	17.6392	0.0832645	0.00472043
LOC_Os06g43840	16	14	121.786	protein kinase domain containing protein, expressed	0.513495	0.480857	0.311294	0.435215	0.108553	0.249423		15.6379	15.6639	15.8926	15.8808	15.7688	0.136652	0.00866598
LOC_Os06g43590	16	14	174.272	SNF7 domain containing protein, putative, expressed	2.23624	2.37091	2.76726	2.45814	0.276043	0.112298		17.107	17.0362	17.253	17.4455	17.2104	0.180894	0.0105107
LOC_Os02g56130	16	14	149.773	PCNA - Putative DNA replicative polymerase clamp, expressed	0.725185	0.47578	0.764591	0.655185	0.156614	0.239037		17.4402	17.4286	17.4119	17.4815	17.4406	0.0296667	0.00170102
LOC_Os02g42740	16	14	141.614	cytochrome b5-like Heme/Steroid binding domain containing protein, expressed	0.8632	0.891872	0.999971	0.918348	0.0721269	0.0785399		16.0665	15.8611	15.9193	16.0096	15.9641	0.0916098	0.00573848
LOC_Os01g54940	16	14	140.321	dehydrogenase, putative, expressed	0.937861	0.755561	1.07368	0.922366	0.159623	0.173059		17.0857	17.0361	17.013	17.0259	17.0402	0.0318155	0.00186708
LOC_Os01g53700	16	14	141.349	mitochondrial-processing peptidase subunit, mitochondrial precursor, putative, expressed	1.18277	1.32769	1.23085	1.2471	0.0738144	0.0591886		16.4605	16.4175	16.1586	16.1637	16.3001	0.161386	0.00990094
LOC_Os01g16900	16	14	167.445	dehydrogenase, putative, expressed	1.11706	0.961614	1.15223	1.07697	0.101438	0.0941881		17.256	17.2471	17.2328	17.293	17.2572	0.0257259	0.00149073
LOC_Os11g38650	16	13	161.038	UDP-glucoronosyl/UDP-glucosyl transferase, putative, expressed	1.14233	1.20196	1.19882	1.18104	0.0335591	0.0284149		17.137	17.159	17.1257	16.9836	17.1013	0.0797101	0.00466105
LOC_Os07g47510	16	13	160.799	stress-related protein, putative, expressed	1.43006	1.19707	1.64841	1.42518	0.22571	0.158373		17.6034	17.6795	17.58	17.5321	17.5987	0.0614633	0.00349248
LOC_Os05g28290	16	13	244.138	ranBP1 domain containing protein, expressed	5.47751	3.27789	6.27409	5.00983	1.55188	0.309768		15.9912	16.0103	15.6778	15.9354	15.9037	0.153926	0.00967864
LOC_Os03g20860	16	13	157.6	expressed protein	0.824033	1.07064	0.947157	0.947276	0.123302	0.130165		17.4211	17.3475	17.4519	17.6312	17.4629	0.120432	0.00689643
LOC_Os02g13060	16	13	156.614	expressed protein	1.36368	1.34497	1.44301	1.38388	0.052053	0.0376137		17.1808	17.218	17.3684	17.303	17.2675	0.0844444	0.00489036
LOC_Os01g44230	16	13	109.699	transcription factor X1, putative, expressed	0.579003	0.530671	0.676258	0.595311	0.0741507	0.124558		17.5354	17.464	17.6349	17.6548	17.5723	0.0891101	0.00507106
LOC_Os01g01710	16	13	128.958	1-deoxy-D-xylulose 5-phosphate reductoisomerase, chloroplast precursor, putative, expressed	0.702304	0.751724	0.674402	0.709476	0.0391566	0.0551909		16.8884	16.9379	16.9117	16.8351	16.8933	0.0437438	0.00258942
LOC_Os09g35970	16	12	180.857	6-phosphogluconolactonase, putative, expressed	2.61883	3.22503	3.26227	3.03538	0.361221	0.119003		16.5032	16.3277	15.493	15.3776	15.9254	0.572369	0.0359407
LOC_Os06g40640	16	12	156.421	fructose-bisphospate aldolase isozyme, putative, expressed	1.07468	1.41095	0.841976	1.1092	0.286052	0.257891		17.9033	17.7993	17.9872	18.1143	17.951	0.133221	0.00742135
LOC_Os04g30430	16	12	143.262	nuclear transport factor 2, putative, expressed	3.12623	1.87957	2.39113	2.46564	0.626664	0.254159		17.6047	17.5692	17.5825	17.5318	17.5721	0.0305578	0.001739
LOC_Os02g47020	16	12	134.039	phosphoribulokinase/Uridine kinase family protein, expressed	1.70493	1.61369	1.57784	1.63215	0.0655287	0.0401486		17.4435	17.5546	17.3848	17.2796	17.4156	0.114796	0.00659154
LOC_Os01g63780	16	12	139.195	nsp1-like C-terminal region family protein, expressed	0.457207	0.477188	0.454176	0.462857	0.0125032	0.0270131		16.848	16.8966	16.885	17.0177	16.9118	0.073561	0.00434968
LOC_Os08g43540	16	11	185.021	peptidase, T1 family, putative, expressed	5.28544	4.98505	6.78075	5.68375	0.961834	0.169225		17.2983	17.2082	17.1615	17.2842	17.238	0.0645798	0.00374635
LOC_Os05g47890	16	11	138.907	WD domain, G-beta repeat domain containing protein, expressed	1.34281	1.35138	1.54914	1.41444	0.116732	0.0825288		16.6784	16.6571	16.5508	16.5329	16.6048	0.0735724	0.00443079
LOC_Os01g70320	16	11	122.105	expressed protein	0.645709	0.683703	0.67556	0.668324	0.0200041	0.0299317		16.5386	16.5542	16.6019	16.5419	16.5591	0.0292628	0.00176717
LOC_Os07g06830	16	10	114.124	gibberellin receptor GID1L2, putative, expressed	0.417419	0.435217	0.480242	0.444293	0.03238	0.0728799		16.7586	17.0372	16.9724	16.806	16.8936	0.132575	0.00784767
LOC_Os05g38400	16	10	92.8787	OsFtsH8 FtsH protease, homologue of AtFtsH3/10, expressed	0.288564	0.371591	0.281322	0.313826	0.0501572	0.159825		16.9044	16.8559	16.9085	16.9115	16.8951	0.0262641	0.00155454
LOC_Os02g05630	16	10	201.939	protein phosphatase 2C, putative, expressed	1.68911	2.02432	1.86069	1.85804	0.167624	0.0902158		16.7139	16.6134	16.2417	16.2957	16.4662	0.232754	0.0141353
LOC_Os08g10510	16	9	135.421	aminotransferase, putative, expressed	0.761517	0.949545	1.0429	0.917989	0.143323	0.156127		16.5203	16.4197	16.4129	16.6186	16.4928	0.0971427	0.00588999
LOC_Os06g47330	16	9	105.959	dynamin family protein, putative, expressed	0.665045	0.570463	0.617957	0.617822	0.0472909	0.0765445		15.931	16.0474	15.8403	15.8473	15.9165	0.0964989	0.00606281
LOC_Os04g42580	16	9	135.411	carboxyvinyl-carboxyphosphonate phosphorylmutase, putative, expressed	0.915764	1.01925	0.930731	0.955249	0.0559317	0.0585519		17.2205	17.1691	17.2644	17.3833	17.2593	0.0913718	0.00529406
LOC_Os03g03910	16	8	151.074	catalase domain containing protein, expressed	1.12162	1.19302	1.14378	1.15281	0.0365466	0.0317023		17.2937	17.3416	17.3433	17.3077	17.3216	0.02477	0.00143001
LOC_Os12g33610	16	7	140.159	phenylalanine ammonia-lyase, putative, expressed	4.23957	5.23296	4.70715	4.72656	0.496977	0.105146		15.0858	14.8943	13.8607	13.8885	14.4323	0.648841	0.0449575
LOC_Os11g33330	16	6	168.309	peptidase, M24 family protein, putative, expressed	0.654582	0.792732	0.635458	0.694257	0.0858155	0.123608		17.9975	18.0005	17.8071	17.8383	17.9109	0.102596	0.00572817
LOC_Os09g32650	16	6	101.082	leucyl-tRNA synthetase, cytoplasmic, putative, expressed	0.160757	0.174188	0.17835	0.171098	0.00919471	0.0537393		16.1567	16.0272	15.998	15.9636	16.0364	0.0843121	0.00525755
LOC_Os08g14700	16	6	114.608	glucan endo-1,3-beta-glucosidase precursor, putative, expressed	0.676036	0.873548	0.562758	0.704114	0.157286	0.223381		16.9478	17.0147	16.926	16.822	16.9276	0.0798942	0.00471975
LOC_Os08g10600	16	6	166.298	UTP--glucose-1-phosphate uridylyltransferase, putative, expressed	0.686736	0.724695	0.78652	0.73265	0.0503653	0.068744		17.1322	17.1294	17.1921	17.1988	17.1631	0.0374335	0.00218104
LOC_Os04g26870	16	6	180.573	oxidoreductase, aldo/keto reductase family protein, putative, expressed	0.961467	1.07349	1.12898	1.05465	0.0853332	0.0809116		17.5791	17.5789	17.6064	17.6852	17.6124	0.050217	0.00285123
LOC_Os02g39570	16	6	123.556	ACT domain containing protein, expressed	1.59305	1.80257	1.65132	1.68231	0.108143	0.0642825		14.339	14.2804	14.0962	14.3513	14.2667	0.117817	0.00825814
LOC_Os07g10660	16	4	202.577	ribosomal protein, putative, expressed	0.519584	0.328207	0.598999	0.482263	0.139201	0.28864		17.7628	17.8146	17.6762	17.5989	17.7131	0.0952021	0.00537466
LOC_Os06g13720	16	4	147.648	dehydrogenase E1 component domain containing protein, expressed	0.31199	0.26391	0.22188	0.265927	0.0450885	0.169553		16.8647	16.8076	16.8389	16.8537	16.8412	0.0247682	0.00147069
LOC_Os03g21940	16	4	184.494	60S ribosomal protein L19-3, putative, expressed	0.97899	1.03459	1.3626	1.12539	0.207298	0.1842		16.3341	16.2924	16.5249	16.5029	16.4136	0.117433	0.00715461
LOC_Os02g57040	16	4	173.25	dehydrogenase, putative, expressed	0.954649	0.934058	1.09246	0.993723	0.0861287	0.0866727		17.8743	17.8753	18.0721	18.1595	17.9953	0.143641	0.00798213
LOC_Os06g04800	16	3	178.986	peptidase, T1 family, putative, expressed	1.02332	1.76789	0.9992	1.26347	0.43701	0.345881		15.0794	14.938	14.6179	13.8966	14.6329	0.527529	0.0360508
LOC_Os02g12794	16	3	187.137	elongation factor 1-gamma, putative, expressed	1.45109	1.4105	1.41914	1.42691	0.0213811	0.0149842		17.8914	17.9029	17.9379	17.8137	17.8865	0.0524229	0.00293087
LOC_Os03g22790	16	13	125.225	beta-amylase, putative, expressed	1.20095	1.5456	1.19498	1.31384	0.200725	0.152777		17.4177	17.5044	17.5395	17.2975	17.4398	0.107803	0.00618145
LOC_Os04g28420	16	10	132.802	peptidyl-prolyl isomerase, putative, expressed	0.873479	0.934741	0.944585	0.917602	0.0385273	0.041987		14.7729	14.5315	13.5651	14.491	14.3401	0.531455	0.0370608
LOC_Os02g21660	16	6	239.557	L1P family of ribosomal proteins domain containing protein, expressed	3.72438	4.22411	4.78906	4.24585	0.532673	0.125457		17.4888	17.6611	17.8217	17.6254	17.6493	0.136863	0.00775462
LOC_Os09g33500	16	12	205.857	transketolase, putative, expressed	5.17585	5.69082	5.32979	5.39882	0.264336	0.0489618		16.3074	16.1536	16.4947	16.4262	16.3455	0.149523	0.00914769
LOC_Os09g04790	15	15	203.392	PAP fibrillin family domain containing protein, expressed	2.26909	1.39624	2.42237	2.02923	0.553519	0.272773		17.245	17.2706	17.2469	17.306	17.2672	0.028415	0.00164561
LOC_Os07g36080	15	15	222.49	oxygen evolving enhancer protein 3 domain containing protein, expressed	7.74203	1.55785	8.71777	6.00588	3.88288	0.646512		19.0665	19.1548	19.1283	19.058	19.1019	0.0471548	0.00246859
LOC_Os06g12580	15	15	170.246	pro-resilin precursor, putative, expressed	2.75996	2.51734	2.59104	2.62278	0.124386	0.0474251		14.4439	14.4847	14.5069	14.4753	14.4777	0.0261582	0.00180679
LOC_Os03g61600	15	15	186.244	phosphoribosylformylglycinamidine synthase, putative, expressed	2.66779	2.94832	3.08394	2.90001	0.212239	0.0731855		17.4467	17.492	17.3328	17.3379	17.4024	0.0795754	0.00457268
LOC_Os03g20100	15	15	147.096	S1 RNA binding domain containing protein, expressed	1.58675	1.75009	1.62026	1.65237	0.0862702	0.0522101		17.1888	17.2345	17.1251	17.0712	17.1549	0.0715953	0.00417347
LOC_Os03g18130	15	15	122.613	asparagine synthetase, putative, expressed	1.765	1.87441	1.84306	1.82749	0.0563427	0.0308306		17.0326	16.9977	16.9959	17.0793	17.0264	0.0391077	0.00229689
LOC_Os01g47690	15	15	201.1	metallo-beta-lactamase family protein, putative, expressed	3.08995	3.27357	3.80988	3.39113	0.374087	0.110313		16.9756	16.9571	17.0414	17.1082	17.0206	0.0687448	0.00403892
LOC_Os08g43270	15	14	133.765	BAG domain-containing protein, putative, expressed	0.98874	1.15646	1.04909	1.06476	0.0849523	0.0797851		17.1504	17.1299	17.2195	17.3463	17.2115	0.0976706	0.00567472
LOC_Os08g40090	15	14	93.4139	leucine rich repeat containing protein, expressed	0.479688	0.524811	0.523275	0.509258	0.0256203	0.050309		16.5284	16.5727	16.4257	16.3288	16.4639	0.109108	0.00662709
LOC_Os07g38170	15	14	113.427	remorin, putative, expressed	2.10862	1.96043	2.09044	2.05316	0.0808254	0.0393662		17.3947	17.2569	17.5493	17.545	17.4365	0.13964	0.00800848
LOC_Os07g35520	15	14	142.587	glucan endo-1,3-beta-glucosidase precursor, putative, expressed	2.501	2.67775	2.13417	2.43764	0.277273	0.113747		17.6615	17.7436	17.901	17.7539	17.765	0.0996409	0.00560883
LOC_Os06g48530	15	14	109.281	ZOS6-09 - C2H2 zinc finger protein, expressed	0.250112	0.215808	0.143406	0.203109	0.0544746	0.268204		16.228	16.1678	16.2369	16.2347	16.2168	0.0329488	0.00203176
LOC_Os06g02240	15	14	151.383	RNA recognition motif containing protein, putative, expressed	1.51349	1.14168	1.99213	1.5491	0.426339	0.275217		16.5923	16.3715	16.8136	16.7986	16.644	0.207825	0.0124865
LOC_Os02g27950	15	14	103.924	ataxin-2 related protein, putative, expressed	0.456218	0.465211	0.538188	0.486539	0.0449547	0.0923968		16.5834	16.6348	16.7557	16.7165	16.6726	0.0779101	0.00467294
LOC_Os01g11230	15	14	186.921	SOUL heme-binding protein, putative, expressed	2.94589	3.18532	2.71832	2.94984	0.233521	0.0791637		16.3184	16.3516	16.0892	15.9516	16.1777	0.190585	0.0117807
LOC_Os12g23180	15	13	127.678	3-beta hydroxysteroid dehydrogenase/isomerase family protein, putative, expressed	0.752844	0.686413	0.735851	0.725036	0.0345105	0.0475983		18.3297	18.3584	18.2285	18.2813	18.2995	0.057039	0.00311697
LOC_Os11g38260	15	13	149.98	PAP fibrillin family domain containing protein, expressed	0.991503	1.02682	1.3769	1.13174	0.213044	0.188245		16.4222	16.3963	16.4533	16.3602	16.408	0.0395071	0.00240779
LOC_Os06g38960	15	13	129.062	expressed protein	0.873149	0.747213	1.10162	0.907327	0.179657	0.198007		16.6758	16.5624	16.6928	16.7592	16.6725	0.0817788	0.004905
LOC_Os05g48020	15	13	137.977	SNARE domain containing protein, putative, expressed	1.05225	0.902482	1.35219	1.10231	0.228993	0.20774		16.7915	16.8274	17.1099	17.1484	16.9693	0.185847	0.010952
LOC_Os04g20230	15	13	174.578	neighbor of COX4, putative, expressed	1.04036	1.42031	0.761862	1.07418	0.330523	0.3077		17.0069	17.0685	17.0214	17.0437	17.0351	0.0269493	0.00158199
LOC_Os03g52490	15	13	147.521	nucleic acid binding protein, putative, expressed	1.55705	1.81085	1.84348	1.73713	0.156801	0.0902648		17.5316	17.5646	17.4996	17.5248	17.5301	0.0267639	0.00152674
LOC_Os03g15950	15	13	140.282	enolase, putative, expressed	0.903164	0.961668	0.967048	0.94396	0.0354327	0.0375362		16.7614	16.7759	16.6535	16.5849	16.6939	0.0908883	0.0054444
LOC_Os03g04460	15	13	152.652	outer mitochondrial membrane porin, putative, expressed	1.06509	1.23169	1.20055	1.16578	0.0885788	0.0759824		17.0982	17.1666	17.1134	17.2658	17.161	0.075767	0.00441506
LOC_Os02g42960	15	13	121.971	thylakoid lumenal protein, putative, expressed	0.861812	0.43911	1.07721	0.79271	0.324613	0.409498		17.0347	17.0687	16.8707	16.8625	16.9592	0.107807	0.00635686
LOC_Os02g17390	15	13	120.847	3-hydroxyacyl-CoA dehydrogenase, putative, expressed	1.32551	1.37435	1.47948	1.39311	0.0786811	0.0564787		17.1885	17.0948	17.3502	17.1781	17.2029	0.106777	0.0062069
LOC_Os01g73790	15	13	140.104	NAD dependent epimerase/dehydratase family protein, putative, expressed	1.51129	1.42738	1.46196	1.46687	0.0421688	0.0287474		17.496	17.3954	17.4662	17.6217	17.4948	0.0945203	0.00540275
LOC_Os11g43970	15	12	95.1858	AAA-type ATPase family protein, putative, expressed	0.253427	0.180092	0.102074	0.178531	0.0756889	0.423953		16.3281	16.4081	16.3029	16.2206	16.3149	0.0772481	0.00473481
LOC_Os09g20820	15	12	151.03	enolase, putative, expressed	0.849207	0.801864	0.965485	0.872185	0.0841961	0.0965346		17.3963	17.3691	17.4345	17.3856	17.3964	0.0277859	0.00159722
LOC_Os08g13920	15	12	197.382	glycosyl hydrolases family 16, putative, expressed	2.04799	3.85803	4.64309	3.51637	1.33086	0.378474		18.3645	18.3751	18.3289	18.3488	18.3543	0.0200886	0.00109449
LOC_Os08g07830	15	12	134.455	DUF292 domain containing protein, expressed	0.876675	0.934507	0.746916	0.8527	0.0960661	0.112661		17.942	17.9903	17.8104	17.775	17.8794	0.103115	0.00576726
LOC_Os08g04180	15	12	133.565	tryptophan synthase beta chain 1, putative, expressed	0.870663	0.991847	0.995314	0.952608	0.0709875	0.0745191		17.0401	17.0293	17.1388	17.1958	17.101	0.0801763	0.00468839
LOC_Os05g15770	15	12	144.772	glycosyl hydrolase, putative, expressed	1.39637	1.75473	1.79428	1.64846	0.219209	0.132978		18.0291	17.9941	18.0704	18.2647	18.0896	0.120826	0.00667934
LOC_Os05g11780	15	12	160.792	mitochondrial carrier protein, putative, expressed	1.45393	1.47997	1.82023	1.58471	0.204383	0.128972		18.5057	18.4526	18.6531	19.1352	18.6866	0.310824	0.0166335
LOC_Os04g54440	15	12	140.796	RNA binding protein, putative, expressed	1.05146	0.827301	0.896785	0.925182	0.114747	0.124026		16.6831	16.7511	16.7795	16.7362	16.7375	0.0404764	0.00241831
LOC_Os03g60780	15	12	114.792	armadillo/beta-catenin-like repeat containing protein, expressed	0.35958	0.418831	0.391564	0.389992	0.029657	0.0760452		16.0185	16.0739	16.1864	15.9146	16.0484	0.113252	0.00705692
LOC_Os02g46520	15	12	130.663	hydrolase, putative, expressed	1.47825	1.59414	1.58096	1.55111	0.0634486	0.0409052		16.9964	16.8911	16.884	16.881	16.9131	0.0557006	0.00329333
LOC_Os01g65790	15	12	127.562	pectinesterase, putative, expressed	1.11272	0.984698	1.17538	1.09093	0.0971895	0.0890885		16.3699	16.2192	16.2319	16.2596	16.2702	0.0686242	0.00421779
LOC_Os10g37230	15	11	136.408	expressed protein	0.77367	0.576435	0.916556	0.755554	0.170783	0.226037		17.6475	17.7028	17.6259	17.6151	17.6478	0.0390317	0.0022117
LOC_Os05g38950	15	11	90.7987	TBC domain containing protein, expressed	0.334166	0.446463	0.414334	0.398321	0.0578359	0.145199		15.8431	15.6707	15.9644	15.7047	15.7957	0.134915	0.00854125
LOC_Os04g02900	15	11	143.687	dehydrogenase E1 component domain containing protein, expressed	1.39647	1.40262	1.3082	1.3691	0.0528288	0.0385865		17.752	17.7418	17.7981	17.8526	17.7861	0.050635	0.00284688
LOC_Os01g51754	15	11	113.329	alpha-amylase precursor, putative, expressed	0.440812	0.428324	0.36341	0.410849	0.0415548	0.101144		14.7719	14.8129	14.3048	14.2814	14.5428	0.288919	0.0198669
LOC_Os01g16910	15	11	141.274	outer mitochondrial membrane porin, putative, expressed	3.08538	2.98197	3.47007	3.17914	0.257207	0.0809045		16.768	16.7063	16.7114	16.7934	16.7448	0.0427979	0.0025559
LOC_Os12g43630	15	9	138.967	lactate/malate dehydrogenase, putative, expressed	1.08714	0.909969	1.15402	1.05038	0.126112	0.120063		16.8176	16.81	16.7093	16.6251	16.7405	0.0913933	0.00545941
LOC_Os12g41220	15	9	162.096	ubiquitin-conjugating enzyme, putative, expressed	2.16976	0.530734	1.582	1.4275	0.830364	0.581692		17.1282	17.167	16.9559	17.021	17.068	0.096976	0.00568174
LOC_Os03g49220	15	7	94.3996	adenylosuccinate synthetase, chloroplast precursor, putative, expressed	0.482643	0.581509	0.583493	0.549215	0.0576616	0.104989		16.9951	16.9435	16.872	16.9321	16.9357	0.0505325	0.00298379
LOC_Os04g19740	15	6	126.182	transketolase, chloroplast precursor, putative, expressed	0.944356	0.875702	0.987522	0.93586	0.056392	0.0602569		16.5514	16.5413	16.587	16.4774	16.5393	0.0456657	0.00276105
LOC_Os12g03190	15	4	128.735	bifunctional aspartokinase/homoserine dehydrogenase, putative, expressed	0.548385	0.516519	0.533907	0.532937	0.0159553	0.0299384		16.6399	16.5926	16.5415	16.4119	16.5465	0.0983271	0.00594248
LOC_Os07g48300	15	4	145.357	eukaryotic translation initiation factor 2 subunit beta, putative, expressed	0.347998	0.416488	0.426794	0.397093	0.0428287	0.107856		16.2911	16.5247	16.1512	16.2727	16.3099	0.15604	0.00956722
LOC_Os05g44050	15	4	167.949	ras-related protein, putative, expressed	1.20137	1.71021	1.20752	1.37304	0.29202	0.212682		17.5765	17.6165	17.4304	17.5113	17.5337	0.0813914	0.004642
LOC_Os03g38260	15	4	159.207	60S ribosomal protein L19-3, putative, expressed	0.658215	0.700868	0.825858	0.728314	0.0871265	0.119628		16.0285	15.939	16.1812	16.0059	16.0387	0.102363	0.00638227
LOC_Os02g13970	15	11	94.315	Complex I intermediate-associated protein 30 domain containing protein, putative, expressed	0.538898	0.505147	0.583042	0.542362	0.0390629	0.0720236		16.9355	16.8623	16.9005	16.9804	16.9197	0.0503119	0.00297358
LOC_Os01g44220	15	8	138.236	glucose-1-phosphate adenylyltransferase large subunit, chloroplast precursor, putative, expressed	0.833912	0.879757	0.953942	0.889204	0.0605705	0.0681177		15.8958	15.3006	15.5417	15.3464	15.5211	0.270804	0.0174474
LOC_Os12g40880	14	14	149.127	phosphoribulokinase/Uridine kinase family protein, expressed	0.688207	0.783171	0.801703	0.757694	0.0608866	0.0803578		17.4389	17.5245	17.7477	17.6732	17.5961	0.139954	0.00795371
LOC_Os10g28020	14	14	134.34	OsPOP21 - Putative Prolyl Oligopeptidase homologue, expressed	0.767996	0.7389	0.588605	0.698501	0.0962779	0.137835		17.0195	16.9466	17.1074	17.1747	17.062	0.0998107	0.00584987
LOC_Os08g15204	14	14	135.804	thioredoxin domain-containing protein 9, putative, expressed	1.80276	2.3397	2.04086	2.06111	0.26904	0.130532		17.0162	16.968	16.8809	17.0106	16.9689	0.0624949	0.0036829
LOC_Os07g30970	14	14	169.079	nucleoside diphosphate kinase, putative, expressed	13.3116	3.92344	12.0417	9.75891	5.0934	0.521923		18.367	18.3184	18.0506	18.1137	18.2124	0.153909	0.00845076
LOC_Os06g06980	14	14	126.984	caffeoyl-CoA O-methyltransferase, putative, expressed	1.38182	1.48403	1.5583	1.47472	0.0886038	0.0600819		16.2508	16.2033	15.9017	15.8694	16.0563	0.198578	0.0123676
LOC_Os05g51700	14	14	165.195	nucleoside diphosphate kinase, putative, expressed	2.39381	1.60063	2.75021	2.24822	0.588456	0.261743		17.8773	17.8268	17.8149	17.8124	17.8328	0.0302989	0.00169905
LOC_Os03g62790	14	14	117.603	pirin, putative, expressed	1.13457	0.646697	1.12508	0.968784	0.278976	0.287965		16.7321	16.745	16.7403	16.7437	16.7403	0.00578963	0.000345851
LOC_Os02g58090	14	14	120.716	PSP domain containing protein, expressed	0.594221	0.86086	0.445202	0.633427	0.210584	0.332452		16.6995	16.7633	16.8006	16.7582	16.7554	0.0417789	0.00249346
LOC_Os09g31080	14	13	152.566	induced stolen tip protein TUB8, putative, expressed	3.25187	1.10259	1.8513	2.06858	1.09099	0.527411		15.7044	15.5763	15.5317	15.5263	15.5847	0.0828924	0.00531883
LOC_Os07g25420	14	13	164.696	26S proteasome non-ATPase regulatory subunit 8, putative, expressed	1.96997	2.23293	2.13505	2.11265	0.132903	0.0629083		16.9157	16.8849	16.5358	16.5705	16.7267	0.20132	0.0120358
LOC_Os04g58580	14	13	134.284	phosphomannomutase, putative, expressed	1.00007	1.17369	1.14792	1.10723	0.0936909	0.0846175		17.2912	17.2825	17.3651	17.415	17.3385	0.0630532	0.00363661
LOC_Os03g53230	14	13	101.75	bifunctional 3-phosphoadenosine 5-phosphosulfate synthetase, putative, expressed	1.04618	1.02495	1.06638	1.04584	0.020717	0.019809		17.3343	17.4243	17.281	17.2696	17.3273	0.0705235	0.00407008
LOC_Os03g19890	14	13	190.62	NADH dehydrogenase 1 alpha subcomplex subunit 5, putative, expressed	5.34752	3.28033	6.1262	4.91802	1.47075	0.299053		18.1582	18.2686	18.0727	18.0057	18.1263	0.113568	0.00626538
LOC_Os02g38220	14	13	102.736	eukaryotic translation initiation factor 4B, putative, expressed	0.380724	0.383611	0.343048	0.369128	0.0226315	0.0613107		16.5782	16.6524	16.7155	16.7184	16.6661	0.0660705	0.00396436
LOC_Os02g33080	14	13	147.801	N-carbamoylputrescine amidase, putative, expressed	1.26584	1.45406	1.44024	1.38671	0.10491	0.0756535		17.0846	17.127	16.8905	16.8748	16.9942	0.130138	0.00765778
LOC_Os02g19924	14	13	135.963	aminotransferase, classes I and II, domain containing protein, expressed	1.21483	1.16213	1.21596	1.19764	0.030757	0.0256814		18.0292	18.1186	18.1463	18.1351	18.1073	0.0533318	0.00294532
LOC_Os01g68380	14	13	89.5858	expressed protein	0.311753	0.345898	0.482975	0.380209	0.0906207	0.238345		16.5418	16.4915	16.4238	16.4231	16.47	0.0576285	0.00349899
LOC_Os01g65680	14	13	159.948	4,5-DOPA dioxygenase extradiol, putative, expressed	2.56365	2.51459	2.52628	2.53484	0.0256229	0.0101083		14.348	14.5328	14.6644	14.2774	14.4557	0.175968	0.0121729
LOC_Os01g12880	14	13	115.658	VHS and GAT domain containing protein, expressed	0.623458	0.623837	0.522599	0.589965	0.0583408	0.0988885		16.7057	16.7294	16.1647	15.9183	16.3795	0.403172	0.0246144
LOC_Os10g41440	14	12	112.57	KH domain containing protein, putative, expressed	0.830536	0.943266	0.977922	0.917241	0.0770627	0.0840157		17.3297	17.3612	17.3389	17.3868	17.3541	0.0254518	0.00146661
LOC_Os08g44850	14	12	138.08	C2 domain containing protein, putative, expressed	4.14596	4.34122	4.53486	4.34068	0.194448	0.0447967		16.531	16.7425	16.7146	16.5463	16.6336	0.110403	0.00663733
LOC_Os07g14590	14	12	112.211	hydrolase, putative, expressed	4.02629	4.91513	3.75218	4.2312	0.607951	0.143683		16.5847	16.5963	16.3851	16.2999	16.4665	0.147414	0.00895234
LOC_Os06g40460	14	12	93.7735	expressed protein	0.307396	0.307105	0.31589	0.31013	0.00498981	0.0160894		16.4239	16.3905	16.4571	16.4866	16.4395	0.0415588	0.00252798
LOC_Os06g10430	14	12	114.554	protein of unknown function DUF1296 domain containing protein, expressed	0.374004	0.371446	0.406143	0.383864	0.0193366	0.0503735		16.4595	16.3959	16.6668	16.6937	16.554	0.148521	0.00897192
LOC_Os05g39770	14	12	105.725	aminotransferase, putative, expressed	1.63849	1.55914	1.72991	1.64251	0.0854552	0.0520272		16.5656	16.6259	16.5252	16.5126	16.5573	0.0509906	0.00307964
LOC_Os05g38170	14	12	128.411	phosphoribosyl transferase, putative, expressed	1.11835	1.18695	1.01756	1.10762	0.085202	0.0769237		16.6038	16.5359	16.8524	17.4375	16.8574	0.409946	0.0243185
LOC_Os05g14194	14	12	111.481	glyoxalase family protein, putative, expressed	1.52671	1.37028	1.42204	1.43967	0.0796921	0.0553543		17.337	17.2762	16.9358	16.9591	17.127	0.209047	0.0122057
LOC_Os04g33460	14	12	119.466	1,4-alpha-glucan-branching enzyme 2, chloroplast precursor, putative, expressed	0.674745	0.69029	0.375445	0.58016	0.177459	0.305879		17.4188	17.2758	17.2892	17.3843	17.342	0.0703487	0.00405654
LOC_Os03g13970	14	12	141.367	26S proteasome non-ATPase regulatory subunit 4, putative, expressed	6.75959	4.70499	6.7769	6.08049	1.19125	0.195914		17.2236	17.2606	17.2551	17.1363	17.2189	0.0574332	0.00333548
LOC_Os01g13190	14	12	123.602	histidinol dehydrogenase, chloroplast precursor, putative, expressed	0.935904	1.05732	1.01456	1.00259	0.0615839	0.0614246		16.7332	16.7015	16.6933	16.6696	16.6994	0.0263137	0.00157573
LOC_Os08g02690	14	11	101.854	MA3 domain containing protein, expressed	0.644489	0.603524	0.459197	0.56907	0.0973325	0.171038		16.7021	16.7372	16.7814	16.8242	16.7612	0.0530202	0.00316326
LOC_Os07g05420	14	11	110.893	anthocyanidin 3-O-glucosyltransferase, putative, expressed	0.632079	0.598903	0.620151	0.617044	0.016805	0.0272347		17.3854	17.3871	17.2921	17.2591	17.3309	0.0653057	0.00376816
LOC_Os06g42000	14	11	162.188	peroxiredoxin, putative, expressed	7.62344	2.10095	4.34115	4.68851	2.77758	0.592423		16.7429	16.863	16.4787	16.3248	16.6023	0.244938	0.0147532
LOC_Os06g01500	14	11	147.002	IQ calmodulin-binding motif family protein, putative, expressed	1.88309	2.16922	1.96932	2.00721	0.14678	0.0731266		16.5578	16.5283	16.3188	16.0676	16.3681	0.226832	0.0138582
LOC_Os05g07060	14	11	151.468	fasciclin domain containing protein, expressed	1.61086	1.61435	1.54492	1.59004	0.0391184	0.0246021		16.8995	16.8494	16.671	16.9045	16.8311	0.109623	0.00651314
LOC_Os04g44920	14	11	93.1524	oxidoreductase, short chain dehydrogenase/reductase family domain containing protein, expressed	0.545451	0.736142	0.433865	0.571819	0.152854	0.267312		17.796	17.628	17.8416	18.0428	17.8271	0.170609	0.00957022
LOC_Os03g61920	14	11	132.489	electron transfer flavoprotein subunit alpha, mitochondrial precursor, putative, expressed	0.621906	0.757035	0.650161	0.676367	0.0712747	0.105379		15.8758	15.9052	15.8019	15.6603	15.8108	0.109332	0.00691501
LOC_Os03g17450	14	11	167.054	nucleotide binding protein, putative, expressed	1.72096	2.23762	1.81255	1.92371	0.275687	0.14331		17.7658	17.7062	17.6369	17.5643	17.6683	0.0870783	0.00492851
LOC_Os01g18320	14	11	132.026	protoporphyrinogen oxidase, chloroplast precursor, putative, expressed	1.30661	1.44996	1.38574	1.38077	0.0718063	0.0520045		17.2952	17.4076	17.3215	17.2274	17.3129	0.0745535	0.00430623
LOC_Os08g04280	14	10	116.461	actin, putative, expressed	0.918645	0.934875	0.941576	0.931699	0.0117911	0.0126555		16.7921	16.7929	16.8119	16.8187	16.8039	0.0134694	0.000801561
LOC_Os07g34570	14	10	107.832	FAD dependent oxidoreductase domain containing protein, expressed	0.830848	0.674576	0.901071	0.802165	0.11594	0.144533		18.5989	18.5432	18.6709	18.8224	18.6589	0.120901	0.00647952
LOC_Os04g31190	14	10	93.693	dynamin family protein, putative, expressed	0.350202	0.434981	0.48595	0.423711	0.0685721	0.161837		15.6383	15.8567	15.5652	15.3922	15.6131	0.192425	0.0123246
LOC_Os04g30760	14	10	144.306	3-oxoacyl-reductase, chloroplast precursor, putative, expressed	2.04596	2.0477	2.48543	2.19303	0.253229	0.11547		15.9253	15.9679	15.6321	15.4907	15.754	0.230437	0.0146272
LOC_Os03g53860	14	10	146.165	periplasmic beta-glucosidase precursor, putative, expressed	1.04767	1.18092	1.18016	1.13625	0.0767141	0.067515		16.4187	16.4518	16.4061	16.4085	16.4213	0.0210316	0.00128075
LOC_Os01g52010	14	10	121.228	alliin lyase precursor, putative, expressed	0.872598	0.711972	0.802797	0.795789	0.0805418	0.10121		17.2909	17.2933	17.1292	17.0777	17.1978	0.11095	0.00645142
LOC_Os01g42294	14	10	111.306	inactive receptor kinase At2g26730 precursor, putative, expressed	0.434334	0.423631	0.441543	0.433169	0.00901231	0.0208055		16.437	16.4152	16.5421	16.5911	16.4964	0.0840042	0.00509229
LOC_Os08g42410	14	9	150.882	transketolase, putative, expressed	1.36848	1.54862	1.39133	1.43614	0.0980754	0.0682908		18.1282	18.0474	17.9347	17.6956	17.9515	0.188123	0.0104795
LOC_Os07g03160	14	9	99.1034	WD domain, G-beta repeat domain containing protein, expressed	0.351004	0.432962	0.433573	0.405846	0.0474957	0.117029		17.778	17.7125	17.7169	17.6198	17.7068	0.065236	0.00368424
LOC_Os08g14230	14	8	111.173	villin, putative, expressed	0.315602	0.333309	0.242095	0.297002	0.0483677	0.162853		16.6865	16.7087	16.9963	16.7174	16.7772	0.146648	0.00874091
LOC_Os02g29480	14	8	127.732	RNA-binding protein-like, putative, expressed	3.94398	3.18321	4.0493	3.72549	0.472578	0.12685		16.2787	16.1551	16.0648	15.8615	16.09	0.175759	0.0109234
LOC_Os01g40860	14	8	131.535	aldehyde dehydrogenase, putative, expressed	0.838446	0.877043	0.792833	0.836108	0.042154	0.0504169		17.6616	17.6024	17.6836	17.8803	17.707	0.120524	0.00680659
LOC_Os11g45990	14	7	121.071	von Willebrand factor type A domain containing protein, putative, expressed	1.03936	1.12828	1.34573	1.17112	0.157614	0.134583		17.6871	17.6206	17.7576	17.8101	17.7188	0.0826581	0.00466499
LOC_Os08g44770	14	7	168.967	copper/zinc superoxide dismutase, putative, expressed	7.88515	1.8242	5.86222	5.19052	3.0858	0.594507		16.5376	16.6175	16.4546	16.3756	16.4963	0.104401	0.00632876
LOC_Os03g27260	14	7	164.242	40S ribosomal protein S6, putative, expressed	2.61659	2.55973	3.20605	2.79412	0.357873	0.128081		19.0584	19.1748	19.3281	19.2735	19.2087	0.118575	0.00617298
LOC_Os03g06740	14	6	110.391	glutathione reductase, putative, expressed	0.590165	0.613123	0.596874	0.600054	0.0118048	0.019673		17.1271	17.0407	17.0353	17.2536	17.1142	0.101982	0.00595894
LOC_Os01g68320	14	6	92.7905	DEAD-box ATP-dependent RNA helicase 30, putative, expressed	0.19322	0.202927	0.171363	0.18917	0.0161672	0.0854638		16.2026	16.1619	15.8918	15.905	16.0403	0.164798	0.010274
LOC_Os09g33480	14	5	122.605	DAG protein, chloroplast precursor, putative, expressed	0.627345	0.635278	0.612946	0.62519	0.0113208	0.0181077		16.4244	16.394	16.4088	16.4889	16.429	0.041822	0.00254562
LOC_Os03g22180	14	5	182.605	60S ribosomal protein L18-3, putative, expressed	0.924198	1.39632	1.00446	1.10833	0.252619	0.227928		17.2977	17.4197	17.2204	17.1365	17.2686	0.120347	0.00696913
LOC_Os02g54060	14	3	169.642	chaperonin, putative, expressed	1.81583	2.08013	1.70951	1.86849	0.190836	0.102134		18.1834	18.1423	18.1558	18.2935	18.1937	0.0686808	0.00377496
LOC_Os01g62020	14	2	149.924	NAD dependent epimerase/dehydratase family domain containing protein, expressed	0.194766	0.231078	0.220639	0.215494	0.018695	0.086754		16.1216	16.0097	16.243	16.2746	16.1622	0.121172	0.00749725
LOC_Os03g62600	14	6	143.702	ras-related protein, putative, expressed	0.236538	0.274326	0.223943	0.244936	0.0262203	0.10705		16.8945	16.7226	16.5934	16.7934	16.751	0.126542	0.00755433
LOC_Os03g60870	14	6	139.318	ras-related protein, putative, expressed	0.168101	0.218953	0.192035	0.19303	0.0254407	0.131796		13.9707	14.0927	13.5674	13.5747	13.8014	0.270604	0.019607
LOC_Os01g36860	14	2	111.378	DEAD-box ATP-dependent RNA helicase 40, putative, expressed	0.747078	0.911804	0.733826	0.797569	0.0991517	0.124317		18.8431	18.782	19.0081	19.0069	18.91	0.115275	0.00609595
LOC_Os10g18340	13	13	148.84	expressed protein	1.98791	1.63463	1.3562	1.65958	0.316592	0.190766		17.4339	17.5048	17.4987	17.425	17.4656	0.0419674	0.00240286
LOC_Os09g39780	13	13	138.752	peptidyl-prolyl cis-trans isomerase, putative, expressed	2.83252	0.476854	2.42142	1.91026	1.25827	0.65869		17.9901	17.9817	17.9046	17.93	17.9516	0.0410835	0.00228857
LOC_Os07g25430	13	13	186.876	photosystem I reaction center subunit IV A, chloroplast precursor, putative, expressed	19.2185	7.87641	23.1018	16.7322	7.91133	0.47282		17.6057	17.3836	17.3847	17.7196	17.5234	0.167405	0.0095532
LOC_Os05g45930	13	13	114.17	IQ calmodulin-binding motif family protein, putative, expressed	0.592036	0.530869	0.454482	0.525796	0.0689169	0.131072		16.5896	16.6479	16.8314	16.7906	16.7149	0.114729	0.00686387
LOC_Os05g04220	13	13	137.7	nitrogen regulatory protein P-II, putative, expressed	1.06937	0.249872	1.26312	0.860788	0.537865	0.624852		17.2558	17.3108	17.0781	17.0709	17.1789	0.122646	0.00713935
LOC_Os03g18850	13	13	143.517	pathogenesis-related Bet v I family protein, putative, expressed	2.61696	0.871198	2.45285	1.98034	0.964041	0.486807		17.0928	16.9797	16.8706	16.9619	16.9762	0.0912212	0.00537347
LOC_Os02g35039	13	13	142.4	NAD dependent epimerase/dehydratase family protein, putative, expressed	1.78517	2.65218	3.40456	2.61397	0.810368	0.310014		17.7663	17.7814	17.721	17.6621	17.7327	0.0535861	0.00302189
LOC_Os02g03890	13	13	158.936	nuclear transport factor 2, putative, expressed	1.68443	1.29793	1.84447	1.60894	0.280982	0.174637		17.0149	17.0069	17.1411	17.0585	17.0553	0.0615127	0.00360666
LOC_Os01g60440	13	13	118.095	HEAT repeat family protein, putative, expressed	0.559839	0.60113	0.606976	0.589315	0.0256935	0.0435989		15.7907	15.6069	15.7889	15.6393	15.7065	0.0971287	0.006184
LOC_Os12g10784	13	12	140.991	2-dehydro-3-deoxyphosphooctonate aldolase, putative, expressed	1.30645	1.20909	1.70727	1.4076	0.264048	0.187587		17.9063	17.9685	17.8418	17.8425	17.8898	0.0606094	0.00338793
LOC_Os11g29370	13	12	132.059	haloacid dehalogenase-like hydrolase family protein, putative, expressed	1.19039	1.33279	1.38207	1.30175	0.0995409	0.076467		17.6788	17.6464	17.79	17.7771	17.7231	0.0712487	0.00402011
LOC_Os10g38970	13	12	107.418	ethylene-responsive element-binding protein, putative, expressed	0.538086	0.412411	0.592174	0.514223	0.0922264	0.179351		17.8078	17.8924	17.8377	17.7689	17.8267	0.0520951	0.0029223
LOC_Os10g32710	13	12	86.1482	WD domain, G-beta repeat domain containing protein, expressed	0.401445	0.449177	0.633018	0.494547	0.122271	0.247239		16.6323	16.6651	16.7116	16.7106	16.6799	0.038415	0.00230307
LOC_Os09g07500	13	12	87.6849	expressed protein	0.686392	0.591129	0.198389	0.49197	0.258672	0.525788		17.5124	17.5289	17.7639	17.733	17.6345	0.132278	0.0075011
LOC_Os08g33190	13	12	127.114	linker histone H1 and H5 family protein, expressed	1.54278	1.96186	1.37308	1.62591	0.303068	0.1864		16.7254	16.6882	16.8695	16.9562	16.8098	0.125039	0.00743847
LOC_Os08g23150	13	12	96.3451	indole-3-glycerol phosphate synthase, chloroplast precursor, putative, expressed	0.709007	0.661447	0.649701	0.673385	0.0314039	0.0466358		18.0021	17.9138	18.1106	18.076	18.0256	0.0872009	0.00483761
LOC_Os08g03520	13	12	189.058	retrotransposon protein, putative, Ty1-copia subclass, expressed	17.5812	9.96226	20.4337	15.9924	5.4135	0.338505		16.9096	16.7357	16.6816	16.7451	16.768	0.0984769	0.0058729
LOC_Os07g08030	13	12	172.784	ribose-5-phosphate isomerase A, putative, expressed	2.6932	2.98887	2.69505	2.79237	0.170173	0.0609422		18.2059	18.1412	18.218	18.0923	18.1643	0.0586907	0.00323109
LOC_Os06g49800	13	12	105.226	ubiquitin interaction motif family protein, expressed	0.57027	0.510329	0.349948	0.476849	0.113913	0.238886		16.709	16.7723	16.5905	16.5248	16.6491	0.112053	0.00673024
LOC_Os04g58240	13	12	143.559	expressed protein	1.65681	1.25829	1.26825	1.39445	0.227263	0.162977		17.8843	18.0098	17.8468	17.8844	17.9063	0.071227	0.00397776
LOC_Os04g57520	13	12	89.3203	UBX domain-containing protein, putative, expressed	0.953086	0.977847	1.06604	0.998991	0.0593706	0.0594306		17.0754	17.2363	17.2209	17.1079	17.1601	0.0804293	0.00468698
LOC_Os04g41260	13	12	87.3137	amine oxidase, flavin-containing, domain containing protein, expressed	0.580173	0.478153	0.456129	0.504818	0.066182	0.131101		18.1163	18.0052	18.3162	18.2099	18.1619	0.132588	0.00730036
LOC_Os04g39150	13	12	175.777	pathogenesis-related Bet v I family protein, putative, expressed	1.7151	0.901832	1.97934	1.53209	0.561583	0.366547		17.5343	17.5016	17.4563	17.5349	17.5068	0.0370745	0.00211772
LOC_Os04g39040	13	12	110.517	UBA and UBX domain-containing protein, putative, expressed	0.765622	0.70006	0.558664	0.674782	0.105769	0.156746		16.3123	16.3244	16.4526	16.2514	16.3352	0.0845714	0.00517726
LOC_Os03g60509	13	12	193.432	expressed protein	8.87682	9.54953	10.0465	9.49096	0.587054	0.061854		17.2152	17.1697	16.8633	16.8675	17.0289	0.189702	0.01114
LOC_Os02g49680	13	12	107.174	arsenate reductase, putative, expressed	1.01324	1.22478	1.06675	1.10159	0.10999	0.0998468		17.4254	17.4096	17.4906	17.5026	17.4571	0.0464062	0.00265831
LOC_Os12g32620	13	11	152.292	OsWLIM1 - LIM domain protein, putative actin-binding protein and transcription factor, expressed	1.03944	1.33925	1.08293	1.15387	0.162007	0.140403		15.9733	15.9539	16.0836	15.9741	15.9962	0.0589985	0.00368828
LOC_Os11g20790	13	11	163.592	adenylate kinase, putative, expressed	3.86784	3.55894	4.44779	3.95819	0.451259	0.114006		17.7885	17.892	17.742	17.7612	17.7959	0.0668184	0.0037547
LOC_Os09g38090	13	11	78.2017	expressed protein	0.405867	0.593884	0.718746	0.572832	0.157498	0.274946		16.3897	16.4893	16.3178	16.392	16.3972	0.0703844	0.00429246
LOC_Os09g36680	13	11	149.023	ribonuclease T2 family domain containing protein, expressed	4.01667	4.90972	3.60636	4.17758	0.666412	0.159521		18.075	18.1741	17.8971	17.9011	18.0118	0.13633	0.00756892
LOC_Os08g06020	13	11	99.4814	MSP domain containing protein, expressed	0.490629	0.426697	0.635333	0.517553	0.106892	0.206534		17.2061	17.2118	17.2177	17.2884	17.231	0.0385803	0.002239
LOC_Os07g44350	13	11	112.488	sec20 domain containing protein, expressed	0.541835	0.503703	0.633683	0.55974	0.0668146	0.119367		16.4505	16.5062	16.6089	16.6365	16.5505	0.0871407	0.00526513
LOC_Os07g42410	13	11	83.5523	expressed protein	0.396305	0.518788	0.435113	0.450069	0.0625963	0.139082		16.257	16.2647	16.38	16.3653	16.3168	0.0648823	0.00397642
LOC_Os07g38580	13	11	110.101	zinc finger family protein, putative, expressed	0.586373	0.580287	0.527003	0.564554	0.0326628	0.0578558		16.6842	16.7108	16.851	16.7778	16.7559	0.074588	0.00445144
LOC_Os07g31540	13	11	146.875	ubiquitin family protein, putative, expressed	1.11904	1.62425	1.09871	1.28067	0.297725	0.232476		14.4053	14.2584	14.5053	14.7218	14.4727	0.19458	0.0134446
LOC_Os06g12260	13	11	86.6833	N-rich protein, putative, expressed	1.00005	0.831105	0.922164	0.917774	0.0845585	0.0921344		16.0669	16.1055	16.192	16.1777	16.1355	0.0593762	0.00367984
LOC_Os06g11620	13	11	141.725	RNA recognition motif containing protein, putative, expressed	2.42168	0.672606	2.56047	1.88492	1.05218	0.558212		16.5997	16.5388	16.453	16.4977	16.5223	0.0623711	0.00377496
LOC_Os06g07780	13	11	116.057	vesicle-associated membrane protein, putative, expressed	0.244942	0.373674	0.293956	0.304191	0.0649735	0.213595		17.1014	17.0536	17.1291	17.1847	17.1172	0.0547581	0.00319901
LOC_Os06g04560	13	11	94.0672	kinesin motor domain containing protein, expressed	0.512451	0.534989	0.820679	0.622706	0.171819	0.275923		16.642	16.6738	16.7032	16.7537	16.6932	0.047493	0.00284506
LOC_Os04g56970	13	11	86.1392	tubulin/FtsZ domain containing protein, putative, expressed	0.329411	0.339769	0.327255	0.332145	0.00669028	0.0201427		15.7748	15.7426	15.5703	16.7434	15.9578	0.531413	0.0333012
LOC_Os04g56590	13	11	103.779	ATP/GTP binding protein, putative, expressed	1.19706	1.56833	1.49516	1.42018	0.196664	0.138478		17.6281	17.656	17.7959	17.6968	17.6942	0.0734414	0.0041506
LOC_Os03g52630	13	11	105.592	endoglucanase, putative, expressed	0.5705	0.546393	0.58813	0.568341	0.0209524	0.0368658		16.3684	16.3989	16.5111	16.5416	16.455	0.0842666	0.00512103
LOC_Os02g46260	13	11	124.024	OsSCP9 - Putative Serine Carboxypeptidase homologue, expressed	0.704928	0.808498	0.799681	0.771036	0.0574205	0.0744719		15.7042	15.6091	15.1675	15.0893	15.3925	0.30909	0.0200806
LOC_Os10g35870	13	10	151.103	cytochrome b5-like Heme/Steroid binding domain containing protein, expressed	3.561	4.11297	4.33725	4.00374	0.399486	0.0997783		17.0833	17.0632	17.2154	17.3727	17.1836	0.142973	0.00832031
LOC_Os09g34070	13	10	83.7687	RNA recognition motif containing protein, expressed	0.292987	0.322389	0.295787	0.303721	0.0162277	0.0534297		15.733	15.7587	15.51	15.4534	15.6138	0.1546	0.0099015
LOC_Os08g14330	13	10	115.438	aldose 1-epimerase, putative, expressed	0.877761	0.803148	0.907433	0.862781	0.0537319	0.0622776		16.5032	16.5463	16.3123	16.0623	16.356	0.220643	0.01349
LOC_Os08g06200	13	10	132.032	stomatin-like protein 2, putative, expressed	1.12461	1.11105	1.1828	1.13949	0.0381169	0.0334509		17.0304	16.8884	17.0742	17.294	17.0718	0.168034	0.00984283
LOC_Os07g43390	13	10	104.207	4-alpha-glucanotransferase, chloroplast precursor, putative, expressed	0.425396	0.361443	0.431406	0.406082	0.0387746	0.0954848		16.8601	16.7703	16.7263	16.6956	16.7631	0.0715656	0.00426924
LOC_Os07g11060	13	10	80.7812	expressed protein	0.72705	0.61488	0.682615	0.674848	0.0564873	0.0837036		18.1244	18.1404	18.5163	18.3078	18.2722	0.18263	0.00999495
LOC_Os06g35470	13	10	92.407	L1P family of ribosomal proteins domain containing protein, expressed	1.21124	1.04372	1.11126	1.12208	0.0842811	0.0751118		16.7217	16.7533	16.6606	16.666	16.7004	0.0447892	0.00268192
LOC_Os05g46620	13	10	126.644	chaperone protein dnaJ 10, putative, expressed	1.02044	1.12265	1.27237	1.13849	0.126708	0.111295		17.2328	17.2051	17.219	17.3529	17.2524	0.0679095	0.00393622
LOC_Os05g03480	13	10	117.442	acyl-coenzyme A dehydrogenase, mitochondrial precursor, putative, expressed	0.712081	0.81616	0.804158	0.777467	0.0569424	0.0732409		18.365	18.2548	18.3569	18.3856	18.3406	0.0584692	0.00318797
LOC_Os04g02870	13	10	146.015	RNA recognition motif containing protein, putative, expressed	0.972668	0.762411	1.1222	0.952427	0.180747	0.189775		17.1674	17.2214	17.2011	17.1431	17.1832	0.0348023	0.00202536
LOC_Os03g42320	13	10	104.63	Sec1 family transport protein, putative, expressed	0.97942	1.01017	0.988843	0.992813	0.0157569	0.0158709		17.8127	17.7184	17.8518	17.8746	17.8144	0.0689284	0.00386926
LOC_Os03g13220	13	10	106.504	expressed protein	1.03321	0.832484	0.972154	0.945949	0.102896	0.108775		17.785	17.7874	17.8635	17.9014	17.8343	0.0576997	0.00323532
LOC_Os03g04169	13	10	113.195	ATP phosphoribosyltransferase, putative, expressed	0.735135	0.656171	0.804687	0.731998	0.074308	0.101514		17.005	17.001	16.9368	17.1011	17.0109	0.0677427	0.0039823
LOC_Os02g45540	13	10	108.292	synthase, putative, expressed	1.63952	1.75119	1.74899	1.71323	0.0638461	0.0372665		16.0345	16.0799	15.6033	15.6702	15.847	0.244963	0.015458
LOC_Os01g67054	13	10	130.531	calreticulin precursor protein, putative, expressed	0.982469	1.16839	1.12446	1.09178	0.0971768	0.0890081		17.4111	17.3095	17.4855	17.6047	17.4527	0.124387	0.0071271
LOC_Os01g27990	13	10	91.8681	NPL4, putative, expressed	0.637333	0.782471	0.663605	0.69447	0.0773351	0.111359		15.1198	14.9123	14.8283	14.8005	14.9152	0.144435	0.00968371
LOC_Os10g39620	13	9	100.807	ubiquitin family protein, putative, expressed	0.784778	0.829852	0.855528	0.823386	0.0358156	0.043498		17.6	17.5819	17.5055	17.585	17.5681	0.0424993	0.00241912
LOC_Os08g43190	13	9	136.533	dehydrogenase, putative, expressed	0.82913	0.929968	0.917671	0.892256	0.0550141	0.0616573		16.1763	16.139	16.1626	16.1817	16.1649	0.0190455	0.0011782
LOC_Os08g15030	13	9	101.667	aspartate carbamoyltransferase, putative, expressed	0.355025	0.3735	0.404539	0.377688	0.0250214	0.0662489		16.4792	16.5036	16.5451	16.5227	16.5127	0.0280242	0.00169713
LOC_Os03g55110	13	9	95.0625	26S proteasome non-ATPase regulatory subunit 10, putative, expressed	0.523091	0.542107	0.593647	0.552948	0.0365063	0.0660211		18.1306	18.2808	18.3457	17.9587	18.179	0.172295	0.00947774
LOC_Os03g17700	13	9	83.3903	CGMC_MAPKCGMC_2_ERK.2 - CGMC includes CDA, MAPK, GSK3, and CLKC kinases, expressed	0.484356	0.4524	0.465938	0.467565	0.0160401	0.0343056		16.8154	16.8047	16.8159	16.8298	16.8165	0.0102833	0.000611499
LOC_Os03g07910	13	9	112.164	nitrilase, putative, expressed	0.886337	0.934932	0.933573	0.91828	0.0276723	0.0301349		18.2984	18.1901	18.3504	18.301	18.285	0.0676501	0.00369977
LOC_Os02g12850	13	9	142.723	RNA recognition motif containing protein, expressed	0.993022	0.792117	0.805415	0.863518	0.112351	0.130108		16.8449	16.7893	16.6919	16.6034	16.7324	0.10676	0.00638042
LOC_Os12g44340	13	8	89.636	ATMAP70 protein, putative, expressed	0.509646	0.535149	0.525061	0.523285	0.0128436	0.0245442		16.7297	16.7855	16.6575	16.6263	16.6998	0.0717155	0.0042944
LOC_Os05g02670	13	8	84.138	kinesin motor domain containing protein, putative, expressed	0.280498	0.299234	0.277106	0.285613	0.0119175	0.041726		16.7036	16.7739	16.7587	16.7355	16.743	0.0306024	0.00182777
LOC_Os04g43750	13	8	115.878	kinase, pfkB family, putative, expressed	0.922632	0.771333	0.798124	0.830696	0.0807378	0.097193		17.1569	17.1028	16.9945	17.03	17.071	0.0728579	0.00426793
LOC_Os01g57450	13	8	146.747	universal stress protein domain containing protein, putative, expressed	2.63018	2.41957	2.05634	2.3687	0.290284	0.12255		16.2421	16.3725	16.4191	16.552	16.3964	0.127942	0.00780308
LOC_Os12g16410	13	7	127.217	isoflavone reductase, putative, expressed	0.92287	1.04236	0.809128	0.924786	0.116628	0.126113		17.8569	17.8922	17.8277	17.8325	17.8523	0.0294863	0.00165168
LOC_Os07g43700	13	7	126.988	lactate/malate dehydrogenase, putative, expressed	0.270731	0.199097	0.295595	0.255141	0.0501023	0.196371		16.2333	16.3495	16.2392	16.1009	16.2307	0.101698	0.00626577
LOC_Os02g48290	13	7	147.71	thioredoxin reductase 2, putative, expressed	1.50929	1.36838	1.76511	1.54759	0.20112	0.129957		17.57	17.549	17.5028	17.4051	17.5067	0.0733611	0.00419045
LOC_Os02g32490	13	6	102.571	AMP-binding enzyme, putative, expressed	0.314209	0.357455	0.360752	0.344139	0.0259726	0.0754715		16.0536	16.0591	16.1661	16.0565	16.0838	0.0548831	0.00341231
LOC_Os02g04700	13	6	87.8146	tRNA synthetases class II domain containing protein, expressed	0.407093	0.456619	0.463693	0.442468	0.0308398	0.0696994		16.9714	16.7276	16.9939	16.973	16.9165	0.126351	0.00746912
LOC_Os04g40874	13	5	115.009	glucose-6-phosphate 1-dehydrogenase, cytoplasmic isoform, putative, expressed	0.734815	0.737955	0.84603	0.772933	0.0633233	0.0819259		17.3873	17.3475	17.0754	17.1439	17.2385	0.15227	0.00883314
LOC_Os01g62870	13	5	133.004	oxidoreductase, aldo/keto reductase family protein, putative, expressed	0.314523	0.327013	0.378937	0.340158	0.0341598	0.100423		16.2299	16.2767	16.0102	15.8455	16.0906	0.200468	0.0124587
LOC_Os11g16590	13	4	150.94	ATP-dependent Clp protease ATP-binding subunit clpA homolog CD4B,chloroplast precursor, putative, expressed	0.189414	0.222768	0.20401	0.205397	0.0167202	0.081404		16.6663	16.7393	16.8424	16.897	16.7863	0.103327	0.00615545
LOC_Os02g50320	13	4	80.2667	ATMAP70 protein, putative, expressed	0.188982	0.17304	0.196293	0.186105	0.0118903	0.0638899		16.2305	16.4087	15.9926	15.9682	16.15	0.209143	0.01295
LOC_Os01g64090	13	4	199.284	L1P family of ribosomal proteins domain containing protein, expressed	1.67634	1.99476	2.12596	1.93235	0.231211	0.119652		17.3621	17.3721	17.2597	17.3108	17.3262	0.051821	0.00299091
LOC_Os11g03470	13	2	116.584	bifunctional aspartokinase/homoserine dehydrogenase, putative, expressed	1.15948	1.10982	1.1039	1.1244	0.0305276	0.0271501		16.2893	16.2771	16.0587	16.0338	16.1647	0.137243	0.00849026
LOC_Os09g04670	13	2	103.52	DAG protein, chloroplast precursor, putative, expressed	1.31078	1.33485	1.36002	1.33522	0.0246184	0.0184377		16.5258	16.4925	16.5785	16.5308	16.5319	0.0354295	0.0021431
LOC_Os01g51010	13	13	84.4477	DUF292 domain containing protein, expressed	0.258038	0.395356	0.326342	0.326579	0.068659	0.210237		18.0983	18.0978	18.1156	17.9413	18.0632	0.0817279	0.00452454
LOC_Os01g10940	13	5	146.206	S-adenosylmethionine synthetase 2, putative, expressed	0.990587	1.06018	0.986717	1.01249	0.0413407	0.0408306		14.1759	13.8331	13.9177	13.6164	13.8858	0.231299	0.0166572
LOC_Os08g44280	12	12	123.548	protein-L-isoaspartate O-methyltransferase, putative, expressed	1.25028	1.56217	1.22873	1.34706	0.186602	0.138525		17.4933	17.5157	17.597	17.6024	17.5521	0.0557442	0.00317592
LOC_Os08g12840	12	12	153.6	FabA-like domain containing protein, expressed	2.20855	0.556433	2.72725	1.83075	1.13365	0.61923		17.5155	17.5184	17.5105	17.5404	17.5212	0.0132006	0.00075341
LOC_Os07g37250	12	12	120.885	THYLAKOID FORMATION1, chloroplast precursor, putative, expressed	0.812384	0.861187	0.947499	0.87369	0.0684199	0.0783114		17.0006	16.9345	16.8919	17.0485	16.9689	0.0693972	0.00408967
LOC_Os07g37240	12	12	146.589	chlorophyll A-B binding protein, putative, expressed	3.81216	3.82699	3.46046	3.69987	0.207464	0.0560735		18.4509	18.4213	18.577	18.7406	18.5474	0.145382	0.00783837
LOC_Os06g50000	12	12	173.666	LYR motif containing protein, putative, expressed	3.54232	2.01223	3.45749	3.00401	0.859959	0.28627		18.214	18.2099	18.1766	18.1664	18.1917	0.02382	0.00130939
LOC_Os06g09610	12	12	132.942	peroxiredoxin, putative, expressed	4.31102	0.676614	3.66081	2.88281	1.93809	0.67229		17.7227	17.8357	17.8893	17.806	17.8134	0.0696348	0.00390912
LOC_Os04g52760	12	12	100.338	gamma-soluble NSF attachment protein, putative, expressed	1.34117	1.32851	1.39319	1.35429	0.0342785	0.0253111		17.1022	17.0409	17.1537	17.2919	17.1472	0.106941	0.00623663
LOC_Os03g60340	12	12	101.149	leaf senescence related protein, putative, expressed	1.21873	1.33702	1.29323	1.28299	0.0598096	0.0466173		16.4932	16.3661	16.1835	16.2911	16.3334	0.130198	0.00797122
LOC_Os03g56300	12	12	140.902	4Fe-4S binding domain containing protein, expressed	1.41041	2.30871	1.31752	1.67888	0.547421	0.326064		18.0817	18.3487	18.4272	18.3563	18.3035	0.152026	0.00830586
LOC_Os03g47610	12	12	101.031	thiamine biosynthesis protein thiC, putative, expressed	0.637671	0.596767	0.681969	0.638802	0.0426126	0.066707		16.8338	16.7604	16.8526	16.8885	16.8338	0.0539615	0.00320554
LOC_Os03g40830	12	12	87.7944	OsSub30 - Putative Subtilisin homologue, expressed	3.82363	4.38748	4.60599	4.27236	0.403684	0.0944874		16.692	16.7391	16.7483	16.7056	16.7212	0.0267818	0.00160167
LOC_Os03g04960	12	12	82.8825	cysteinyl-tRNA synthetase, putative, expressed	2.66186	2.6728	2.75047	2.69504	0.0483142	0.0179271		17.8076	17.9257	17.9636	18.0082	17.9263	0.0860145	0.00479824
LOC_Os02g39930	12	12	133.316	OsTIL-1 Temperature-induced lipocalin-1, expressed	1.492	1.63001	0.896594	1.33954	0.389755	0.290963		17.1264	17.059	17.0312	17.1661	17.0957	0.0616906	0.00360855
LOC_Os02g18850	12	12	103.031	OsPOP5 - Putative Prolyl Oligopeptidase homologue, expressed	0.577882	0.542747	0.39952	0.506716	0.0944822	0.18646		17.4404	17.4975	17.2814	17.3578	17.3943	0.0946195	0.0054397
LOC_Os01g55270	12	12	119.662	SGS domain containing protein, expressed	1.07309	1.30877	1.0209	1.13425	0.153373	0.13522		17.4912	17.6988	17.8497	17.6802	17.68	0.146985	0.00831365
LOC_Os01g37960	12	12	130.763	hydrolase, putative, expressed	3.78071	1.582	4.1023	3.15501	1.37172	0.434775		17.7738	17.7994	17.659	17.5865	17.7047	0.0996663	0.00562938
LOC_Os12g40550	12	11	111.172	peptidase, putative, expressed	0.5964	0.760991	0.659579	0.672323	0.0830321	0.1235		15.8131	15.6906	15.9129	15.7951	15.8029	0.0910626	0.00576239
LOC_Os12g35580	12	11	143.323	riboflavin synthase alpha chain, putative, expressed	1.50534	1.70635	1.66757	1.62642	0.106635	0.0655643		18.1002	18.1923	18.2308	18.1786	18.1755	0.054865	0.00301863
LOC_Os11g07830	12	11	131.066	dirigent, putative, expressed	1.88154	0.620194	1.87355	1.45843	0.725942	0.497757		17.5077	17.6192	17.5019	17.3487	17.4944	0.111116	0.00635152
LOC_Os10g36000	12	11	149.829	remorin C-terminal domain containing protein, putative, expressed	1.2949	1.16818	0.950013	1.13769	0.17445	0.153336		17.3259	17.4589	17.403	17.4673	17.4138	0.0651534	0.00374148
LOC_Os08g34210	12	11	100.899	aldehyde dehydrogenase, putative, expressed	0.838224	0.903046	0.871202	0.870824	0.0324126	0.0372206		16.5113	16.5113	16.3681	16.4169	16.4519	0.0714325	0.00434191
LOC_Os07g31270	12	11	99.5554	cupin 2, conserved barrel domain protein, putative, expressed	2.90908	3.04079	3.05619	3.00202	0.0808572	0.0269343		17.5982	17.5613	17.4437	17.4657	17.5172	0.0743103	0.00424213
LOC_Os07g07310	12	11	82.7554	polynucleotide phosphorylase, putative, expressed	0.431591	0.547214	0.296055	0.424953	0.125711	0.295824		16.6567	16.6815	16.8747	16.9129	16.7814	0.131062	0.00780992
LOC_Os07g07060	12	11	87.1478	prolyl-tRNA synthetase, putative, expressed	0.276949	0.255608	0.308701	0.280419	0.0267161	0.0952721		16.5506	16.6017	16.5646	16.5684	16.5713	0.0216595	0.00130705
LOC_Os06g40600	12	11	84.1368	elongation factor, putative, expressed	1.9108	2.81567	2.38879	2.37176	0.452675	0.190861		16.0775	16.0385	15.5719	15.7543	15.8605	0.240382	0.015156
LOC_Os05g44130	12	11	120.303	gamma-glutamyl hydrolase precursor, putative, expressed	1.09243	1.29493	1.22134	1.2029	0.102499	0.0852102		17.4635	17.4965	17.6127	17.5933	17.5415	0.0727001	0.00414446
LOC_Os05g32140	12	11	93.0112	NAD dependent epimerase/dehydratase family protein, putative, expressed	0.4598	0.538934	0.56999	0.522908	0.0568159	0.108654		17.792	17.6325	17.8947	17.7905	17.7774	0.108221	0.00608756
LOC_Os05g09490	12	11	164.46	peptidase, T1 family, putative, expressed	3.14585	3.75123	3.80087	3.56599	0.36469	0.102269		16.6456	16.4144	15.7406	15.3664	16.0417	0.591679	0.0368837
LOC_Os04g57020	12	11	113.957	expressed protein	0.53077	0.617717	0.679761	0.609416	0.0748414	0.122808		16.8575	16.7615	16.7073	16.5545	16.7202	0.126727	0.00757928
LOC_Os04g35140	12	11	102.451	OsSub41 - Putative Subtilisin homologue, expressed	0.997028	0.950941	1.18145	1.04314	0.121976	0.116932		16.3017	16.3178	16.2876	16.1429	16.2625	0.0806813	0.00496119
LOC_Os03g51220	12	11	69.7233	SWI/SNF-related matrix-associated actin-dependent regulator of chromatin subfamily C member, putative, expressed	0.124287	0.132124	0.114649	0.123687	0.00875257	0.0707641		15.9405	15.9499	15.5523	15.5217	15.7411	0.236049	0.0149957
LOC_Os03g19680	12	11	97.3106	enoyl-CoA hydratase/isomerase family protein, putative, expressed	0.508178	0.42149	0.684627	0.538098	0.134096	0.249203		17.2097	17.2802	17.3811	17.4174	17.3221	0.0947781	0.00547151
LOC_Os03g16690	12	11	109.758	oxysterol-binding protein, putative, expressed	0.888282	0.90387	0.950353	0.914168	0.0322916	0.0353235		17.0852	16.989	17.017	16.9903	17.0204	0.0451125	0.00265051
LOC_Os02g07720	12	11	101.386	cytidylyltransferase domain containing protein, expressed	0.615734	0.521622	0.64212	0.593159	0.0633419	0.106787		16.9477	16.9189	17.0276	17.2097	17.026	0.130851	0.00768536
LOC_Os02g05830	12	11	144.701	ribulose bisphosphate carboxylase small chain, chloroplast precursor, putative, expressed	1.70288	0.730969	1.79769	1.41051	0.590408	0.418577		19.0489	19.076	18.844	18.9015	18.9676	0.112538	0.00593315
LOC_Os02g04460	12	11	127.019	ribosomal protein L3, putative, expressed	1.41632	1.65437	1.53812	1.53627	0.119038	0.0774849		16.8353	16.8651	16.6766	16.7205	16.7744	0.0902195	0.00537842
LOC_Os02g02870	12	11	168.075	glycine-rich protein 2, putative, expressed	9.35661	9.5047	7.33027	8.73053	1.21491	0.139157		17.1443	17.0037	16.939	16.9872	17.0186	0.0881935	0.00518219
LOC_Os01g65090	12	11	89.4987	aminotransferase, classes I and II, domain containing protein, expressed	0.627891	0.672892	0.678724	0.659836	0.0278179	0.0421588		17.4551	17.4773	17.5702	17.4495	17.488	0.0561056	0.00320823
LOC_Os01g32870	12	11	99.2406	heat shock protein DnaJ, putative, expressed	1.03151	0.84068	1.15499	1.00906	0.158352	0.156931		16.7858	16.7224	17.0089	17.0326	16.8874	0.156395	0.00926103
LOC_Os01g21180	12	11	131.139	translation machinery-associated protein 20, putative, expressed	1.20921	1.72942	0.950381	1.29634	0.396758	0.306061		17.9312	18.0506	17.9475	17.7706	17.925	0.115718	0.00645572
LOC_Os01g16110	12	11	85.7832	la domain containing protein, putative, expressed	0.321289	0.440901	0.356399	0.372863	0.061482	0.164892		16.7477	16.6944	16.6932	16.7968	16.733	0.049537	0.00296043
LOC_Os01g16090	12	11	114.861	RNA binding protein, putative, expressed	1.54095	1.52063	1.50756	1.52305	0.0168262	0.0110477		16.5603	16.5014	16.737	16.6581	16.6142	0.104317	0.00627876
LOC_Os12g13380	12	10	143.329	adenylate kinase, putative, expressed	1.81266	1.95604	1.75257	1.84042	0.10454	0.0568023		17.7377	17.8418	17.6535	17.5483	17.6953	0.124649	0.00704419
LOC_Os11g34210	12	10	94.7737	aspartyl/glutamyl-tRNA amidotransferase subunit B, putative, expressed	0.448276	0.412783	0.414288	0.425116	0.0200715	0.0472143		15.7663	15.6668	15.5243	15.7002	15.6644	0.102164	0.00652203
LOC_Os08g37060	12	10	118.024	gibberellin receptor GID1L2, putative, expressed	1.01013	0.918682	1.08641	1.00507	0.0839765	0.0835526		18.1035	18.0567	18.1097	18.1404	18.1026	0.0345925	0.00191092
LOC_Os08g36630	12	10	125.135	bifunctional monodehydroascorbate reductase and carbonic anhydrasenectarin-3 precursor, putative, expressed	0.884558	0.659017	1.01902	0.854199	0.181911	0.212961		17.2176	17.2399	17.4185	17.6258	17.3754	0.189551	0.0109091
LOC_Os06g11130	12	10	135.459	gibberellin receptor GID1L2, putative, expressed	3.77725	3.82501	4.54838	4.05021	0.432087	0.106683		17.3101	17.3263	17.1372	17.1264	17.225	0.107898	0.00626406
LOC_Os06g05080	12	10	117.863	cytochrome c oxidase subunit 5B, mitochondrial precursor, putative, expressed	1.31189	0.671041	0.514783	0.832573	0.422393	0.507335		17.7136	17.6943	17.7348	17.6504	17.6983	0.0359396	0.00203069
LOC_Os05g07730	12	10	103.4	retrotransposon protein, putative, unclassified, expressed	0.296684	0.362188	0.332979	0.330617	0.0328157	0.099256		17.0948	17.1129	17.0596	17.1051	17.0931	0.0235333	0.00137677
LOC_Os05g04380	12	10	111.973	peroxidase precursor, putative, expressed	2.2677	2.18443	3.38957	2.6139	0.673036	0.257483		17.0175	16.9338	16.9042	17.5944	17.1125	0.324816	0.0189812
LOC_Os04g55650	12	10	122.839	oryzain alpha chain precursor, putative, expressed	3.78893	6.3548	6.1783	5.44067	1.43317	0.263418		17.7034	17.7352	17.9081	17.9348	17.8204	0.117913	0.00661677
LOC_Os03g53270	12	10	152.144	stem-specific protein TSJT1, putative, expressed	1.7822	2.11204	2.14116	2.0118	0.19937	0.0991002		16.3533	16.335	16.2107	16.2092	16.277	0.0778887	0.00478518
LOC_Os03g05812	12	10	75.0484	expressed protein	1.09292	1.29739	0.767181	1.0525	0.267408	0.25407		17.1615	17.0667	17.2471	17.1434	17.1547	0.0740721	0.0043179
LOC_Os01g66560	12	10	106.542	signal recognition particle 72 kDa protein, putative, expressed	0.655288	0.487873	0.627302	0.590154	0.0896766	0.151955		17.0987	17.1214	17.236	17.2022	17.1646	0.0651183	0.00379376
LOC_Os01g15830	12	10	88.4907	peroxidase precursor, putative, expressed	0.831511	0.609092	0.914545	0.78505	0.157938	0.201182		16.4297	16.5042	16.2387	16.081	16.3134	0.19105	0.0117112
LOC_Os01g04330	12	10	116.212	OsCML16 - Calmodulin-related calcium sensor protein, expressed	1.23708	0.894904	1.4604	1.19746	0.284821	0.237854		15.6506	15.7036	15.4526	15.4761	15.5707	0.125085	0.00803335
LOC_Os01g01800	12	10	87.178	expressed protein	0.319348	0.590491	0.342388	0.417409	0.150336	0.360164		15.8974	15.8433	16.0341	16.0927	15.9668	0.116132	0.0072733
LOC_Os11g36340	12	9	109.822	lymphoid organ expressed yellow head virus receptor protein, putative, expressed	1.29354	1.3144	1.22487	1.2776	0.0468463	0.0366673		16.5742	16.5472	16.8834	16.784	16.6972	0.163141	0.00977058
LOC_Os09g04730	12	9	95.7657	dehydrogenase/reductase SDR family member 2, putative, expressed	1.33492	1.8695	1.57197	1.59213	0.26786	0.16824		16.4502	15.5991	18.0704	18.0993	17.0547	1.23924	0.0726623
LOC_Os08g43360	12	9	134.149	RNA recognition motif containing protein, putative, expressed	1.55188	1.22459	1.55241	1.44296	0.189115	0.13106		16.2959	16.3072	16.324	16.3544	16.3204	0.025448	0.00155928
LOC_Os04g47370	12	9	127.119	coiled-coil domain-containing protein 124, putative, expressed	0.784406	0.555344	0.744951	0.6949	0.122459	0.176225		17.0866	17.1575	17.2245	17.2335	17.1755	0.0682776	0.00397528
LOC_Os04g40400	12	9	78.9539	eukaryotic translation initiation factor 4B, putative, expressed	0.512286	0.424883	0.433144	0.456771	0.0482546	0.105643		16.9799	16.98	17.0388	17.036	17.0087	0.0331877	0.00195122
LOC_Os03g15780	12	9	85.4803	anthranilate synthase component I-1, chloroplast precursor, putative, expressed	0.412987	0.430844	0.443694	0.429175	0.0154212	0.0359321		16.4601	16.4325	16.5509	16.5147	16.4896	0.0532952	0.00323206
LOC_Os02g08480	12	9	123.126	ubiquitin fusion degradation protein, putative, expressed	2.93343	3.19519	3.48103	3.20321	0.273888	0.0855042		16.806	16.8279	17.0202	17.0726	16.9317	0.134491	0.00794314
LOC_Os12g34524	12	8	87.9477	peroxidase precursor, putative, expressed	0.748201	0.712816	0.720489	0.727169	0.0186139	0.0255978		18.4801	18.6009	18.5217	18.4593	18.5155	0.0625627	0.00337894
LOC_Os08g25720	12	8	121.228	pyrophosphate--fructose 6-phosphate 1-phosphotransferase subunit alpha, putative, expressed	1.03682	0.998086	0.935265	0.990056	0.0512499	0.0517647		17.6914	17.6208	17.647	17.6204	17.6449	0.0334283	0.0018945
LOC_Os08g25090	12	8	92.3948	co-chaperone GrpE protein, putative, expressed	1.2654	1.12511	1.17756	1.18936	0.0708857	0.0596		17.1432	17.191	17.0423	16.738	17.0286	0.20342	0.0119457
LOC_Os07g48810	12	8	111.3	parvulin-type peptidyl prolyl cis/trans isomerase, putative, expressed	0.344003	0.254665	0.385057	0.327908	0.0666694	0.203317		16.9691	16.9804	16.7115	16.2941	16.7388	0.321429	0.0192027
LOC_Os07g42700	12	8	85.173	paramyosin, putative, expressed	0.391437	0.458214	0.415946	0.421866	0.0337797	0.080072		16.2492	16.223	16.4538	16.4668	16.3482	0.13001	0.00795255
LOC_Os06g48200	12	8	102.967	glycosyl hydrolases family 16, putative, expressed	1.08867	0.891513	0.972053	0.98408	0.099129	0.100733		17.0137	17.074	16.8161	16.7533	16.9143	0.153816	0.00909387
LOC_Os06g19660	12	8	70.5987	WD domain, G-beta repeat domain containing protein, expressed	0.400162	0.404201	0.402608	0.402324	0.00203472	0.00505742		13.6298	13.6729	13.1356	13.0356	13.3685	0.329678	0.0246608
LOC_Os04g59190	12	8	124.895	peroxidase precursor, putative, expressed	2.58094	2.04053	3.08888	2.57012	0.52426	0.203983		17.4962	17.3794	17.3792	17.356	17.4027	0.0632737	0.00363586
LOC_Os04g55060	12	8	88.6955	3-oxoacyl-synthase III, chloroplast precursor, putative, expressed	0.704464	0.742763	0.703964	0.717064	0.0222578	0.0310401		16.4847	16.5038	16.5598	16.5858	16.5336	0.0472207	0.00285605
LOC_Os04g16680	12	8	121.211	fructose-1,6-bisphosphatase, putative, expressed	0.713884	0.809994	1.00646	0.843445	0.149128	0.176808		17.9561	17.8619	17.676	17.79	17.821	0.118175	0.00663121
LOC_Os03g21960	12	8	94.1589	aminotransferase, putative, expressed	0.841652	0.773496	0.673638	0.762929	0.0845042	0.110763		16.8845	16.9635	17.0559	17.0737	16.9944	0.0877744	0.0051649
LOC_Os02g38200	12	8	123.781	dehydrogenase, putative, expressed	1.42521	1.47971	1.45658	1.45383	0.0273491	0.0188117		16.904	16.8779	16.9932	16.8739	16.9123	0.0556065	0.00328794
LOC_Os11g05562	12	7	157.859	40S ribosomal protein S25, putative, expressed	1.64569	0.763697	1.60259	1.33733	0.497246	0.371821		17.6807	17.9038	17.9181	17.9057	17.8521	0.114434	0.0064101
LOC_Os01g62420	12	7	133.004	triosephosphate isomerase, cytosolic, putative, expressed	2.11351	2.58665	2.20034	2.30017	0.251873	0.109502		15.707	15.711	15.6922	15.3644	15.6186	0.169686	0.0108643
LOC_Os01g01650	12	7	140.274	isoflavone reductase homolog IRL, putative, expressed	0.967942	0.995162	0.887972	0.950359	0.0557163	0.0586266		17.7007	17.7666	17.7961	17.7911	17.7636	0.0439207	0.0024725
LOC_Os04g45670	12	6	86.0917	src homology-3 domain protein 3, putative, expressed	0.546129	0.559774	0.619821	0.575241	0.0392056	0.0681551		16.5113	16.5329	16.5604	16.6086	16.5533	0.0420047	0.00253754
LOC_Os03g22340	12	6	174.489	60S ribosomal protein L22-2, putative, expressed	9.44932	4.10948	8.5611	7.3733	2.86123	0.388052		17.5148	17.4798	17.7263	17.8162	17.6343	0.162978	0.00924212
LOC_Os03g08770	12	6	103.959	modifier of rudimentary protein, expressed	0.876564	0.917078	0.865129	0.886257	0.0272971	0.0308005		17.1807	17.2412	17.3011	17.4166	17.2849	0.100606	0.00582047
LOC_Os02g52430	12	6	149.457	regulator of ribonuclease, putative, expressed	4.04042	2.61385	4.15769	3.60399	0.859487	0.238482		18.1228	18.2053	17.9636	17.9623	18.0635	0.120872	0.00669148
LOC_Os01g07810	12	6	144.211	protein of unknown function domain containing protein, expressed	1.60009	1.43598	1.82836	1.62147	0.197064	0.121534		16.7809	16.659	16.8066	16.828	16.7686	0.0756018	0.00450853
LOC_Os05g34180	12	5	117.372	hydrolase, NUDIX family, domain containing protein, expressed	0.835766	0.469352	0.821099	0.708739	0.207445	0.292696		16.4921	16.458	16.2941	16.3222	16.3916	0.0980347	0.00598079
LOC_Os07g47710	12	4	173.287	60S ribosomal protein L22-2, putative, expressed	2.31862	1.00258	2.00946	1.77689	0.688154	0.38728		17.0042	17.0276	17.1902	17.2033	17.1063	0.105005	0.00613836
LOC_Os05g01480	12	4	173.111	ras-related protein, putative, expressed	0.321483	0.364189	0.341736	0.342469	0.0213624	0.0623777		15.3631	15.1402	15.1933	14.9434	15.16	0.17288	0.0114037
LOC_Os01g51770	12	4	91.6378	outer mitochondrial membrane porin, putative, expressed	0.29743	0.250271	0.262111	0.269937	0.0245339	0.0908875		16.7235	16.9391	16.7731	16.8176	16.8133	0.0922196	0.00548491
LOC_Os11g10520	12	3	150.933	dehydrogenase, putative, expressed	0.94582	0.866037	0.94438	0.918746	0.0456525	0.04969		17.3447	17.2278	17.3276	17.4628	17.3407	0.0963611	0.00555693
LOC_Os08g41730	12	3	114.463	peptidase, T1 family, putative, expressed	0.209336	0.222911	0.170864	0.201037	0.0269976	0.134292		15.0577	15.3033	14.7854	14.7163	14.9657	0.269033	0.0179767
LOC_Os07g06950	12	3	83.981	ubiquitin carboxyl-terminal hydrolase, putative, expressed	0.169436	0.160983	0.151882	0.160767	0.00877887	0.0546061		17.0017	16.9748	16.9429	17.0566	16.994	0.0481478	0.00283322
LOC_Os01g26920	12	2	103.743	expressed protein	0.527843	0.534854	0.690134	0.584277	0.0917418	0.157018		16.857	16.911	16.6848	16.5616	16.7536	0.160243	0.00956472
LOC_Os01g23620	12	2	123.825	miro, putative, expressed	0.436976	0.632251	0.398017	0.489081	0.12551	0.256623		17.2218	17.1182	17.0375	17.0965	17.1185	0.0768398	0.0044887
LOC_Os08g14570	12	9	105.026	NADPH reductase, putative, expressed	0.830119	0.473092	0.462794	0.588669	0.209166	0.35532		15.0604	15.2018	15.3917	15.2254	15.2198	0.135796	0.00892231
LOC_Os08g41340	12	7	116.053	ras-related protein, putative, expressed	0.396816	0.588846	0.508344	0.498002	0.0964317	0.193637		16.8487	16.9306	16.7918	16.7489	16.83	0.0785732	0.00466864
LOC_Os08g02700	12	6	146.155	fructose-bisphospate aldolase isozyme, putative, expressed	0.503217	0.585448	1.10953	0.732733	0.328899	0.448866		15.6901	15.6578	15.7137	15.6348	15.6741	0.0348123	0.00222101
LOC_Os06g38040	12	4	107.787	retrotransposon protein, putative, unclassified, expressed	8.50339	14.3522	18.1232	13.6596	4.84718	0.354855		17.5087	17.4406	17.4913	17.3753	17.454	0.0598796	0.00343071
LOC_Os01g54590	12	4	143.363	ras-related protein, putative, expressed	0.162732	0.182213	0.212705	0.185883	0.0251876	0.135502		18.0635	18.1548	18.2683	18.5454	18.258	0.209136	0.0114545
LOC_Os01g06660	12	4	101.651	thiamine pyrophosphate enzyme, C-terminal TPP binding domain containing protein, expressed	0.15078	0.125253	0.11202	0.129351	0.0197023	0.152316		16.1333	16.1928	15.9066	15.7377	15.9926	0.209983	0.01313
LOC_Os06g45360	12	2	135.474	peptidase, M24 family protein, putative, expressed	0.305239	0.3859	0.33678	0.342639	0.0406483	0.118633		17.8763	17.9805	17.8537	18.2511	17.9904	0.182328	0.0101347
LOC_Os03g01120	12	2	74.8153	E1-E2 ATPase domain containing protein, expressed	0.223735	0.286044	0.24644	0.252073	0.0315342	0.1251		16.305	16.4273	17.0522	17.1612	16.7364	0.432769	0.0258579
LOC_Os11g21990	11	11	70.8826	expressed protein	1.68572	1.54002	1.89349	1.70641	0.177638	0.104101		16.3201	16.2898	16.6008	16.2472	16.3645	0.160332	0.00979752
LOC_Os07g38130	11	11	92.4895	polygalacturonase inhibitor 1 precursor, putative, expressed	1.16738	1.13262	1.30823	1.20274	0.0929906	0.0773155		16.3217	16.2498	16.1654	15.9446	16.1703	0.16351	0.0101117
LOC_Os06g51029	11	11	80.2263	OsFtsH1 FtsH protease, homologue of AtFtsH1/5, expressed	0.575744	0.509122	0.510342	0.531736	0.0381169	0.0716839		17.5075	17.4463	17.509	17.6252	17.522	0.0747466	0.00426587
LOC_Os06g10770	11	11	113.107	peptidase, putative, expressed	1.43667	1.4526	1.51769	1.46899	0.0429255	0.0292211		16.9838	17.0196	17.0686	16.9194	16.9978	0.0628152	0.00369549
LOC_Os04g25560	11	11	117.859	OsSCP23 - Putative Serine Carboxypeptidase homologue, expressed	1.81382	1.62711	1.89242	1.77778	0.136275	0.0766546		17.3796	17.3682	17.3844	17.428	17.39	0.0262034	0.00150681
LOC_Os03g59700	11	11	92.2167	peptidyl-prolyl cis-trans isomerase, putative, expressed	0.508366	0.687075	0.4561	0.550514	0.121119	0.220011		17.3741	17.4908	17.4961	17.4053	17.4416	0.0612867	0.00351383
LOC_Os03g51150	11	11	79.4905	expressed protein	0.74026	0.80966	0.906969	0.818963	0.0837429	0.102255		17.3479	17.3387	17.239	17.3084	17.3085	0.0492903	0.00284775
LOC_Os01g16940	11	11	124.443	MazG nucleotide pyrophosphohydrolase domain containing protein, expressed	0.815096	1.14829	0.952665	0.972018	0.16744	0.17226		16.3531	16.2715	16.3633	16.2562	16.311	0.0549943	0.0033716
LOC_Os11g36050	11	10	136.428	prefoldin subunit, putative, expressed	1.07267	0.937007	0.788743	0.932805	0.142008	0.152238		16.6648	16.7369	16.6223	16.7803	16.7011	0.070911	0.0042459
LOC_Os11g11050	11	10	82.0993	initiation factor 2 subunit family domain containing protein, expressed	0.75133	0.785135	0.871759	0.802741	0.0621148	0.0773784		16.6119	16.5798	16.1243	16.0694	16.3463	0.289243	0.0176947
LOC_Os10g42540	11	10	136.095	expressed protein	2.26339	0.885861	1.44166	1.53031	0.693031	0.452871		17.5504	17.6851	17.8107	17.9974	17.7609	0.190165	0.0107069
LOC_Os10g42280	11	10	154.49	cyclase/dehydrase family protein, putative, expressed	3.67447	3.52454	4.27179	3.8236	0.395318	0.103389		17.0161	16.9506	17.0104	17.0483	17.0064	0.0407097	0.00239379
LOC_Os10g17454	11	10	91.6367	RNA recognition motif containing protein, expressed	0.44869	0.490516	0.49781	0.479005	0.0265058	0.055335		16.028	16.089	15.8665	15.7529	15.9341	0.153021	0.0096034
LOC_Os09g34970	11	10	77.3552	arsenical pump-driving ATPase, putative, expressed	0.465995	0.57873	0.633907	0.559544	0.0855842	0.152953		16.937	16.9719	16.5917	16.6172	16.7795	0.202842	0.0120887
LOC_Os09g26880	11	10	78.1769	aldehyde dehydrogenase, putative, expressed	0.30432	0.331881	0.410573	0.348924	0.055139	0.158025		17.2075	17.1998	17.2464	17.2384	17.223	0.022846	0.00132648
LOC_Os07g44650	11	10	110.197	LYR motif containing protein, putative, expressed	0.916908	0.408304	1.08293	0.802713	0.35151	0.437902		17.3972	17.5348	17.1643	16.9768	17.2683	0.247267	0.0143191
LOC_Os07g32380	11	10	93.4095	protein phosphatase 2C, putative, expressed	0.614082	0.498092	0.641303	0.584492	0.0760524	0.130117		16.5442	16.5358	16.6278	16.6296	16.5843	0.0513186	0.0030944
LOC_Os07g31720	11	10	105.29	GTPase activating protein, putative, expressed	2.4223	1.6985	1.671	1.9306	0.426049	0.220682		16.4677	16.2409	16.4193	16.2095	16.3343	0.128253	0.00785175
LOC_Os06g06530	11	10	83.4189	proline-rich cell wall protein-like, putative, expressed	0.626974	0.522303	0.512547	0.553942	0.0634361	0.114518		15.501	15.3143	15.1743	15.1998	15.2974	0.148773	0.00972538
LOC_Os04g53490	11	10	103.915	OsCHL Chloroplastic lipocalin, expressed	0.976602	0.965968	1.07409	1.00555	0.0595933	0.0592642		16.3668	16.2627	17.019	16.9861	16.6587	0.399615	0.0239884
LOC_Os04g17050	11	10	98.3444	glutaredoxin family protein, expressed	0.616555	0.71262	0.686499	0.671892	0.0496704	0.0739262		14.9961	15.9165	15.8238	15.1312	15.4669	0.470402	0.0304135
LOC_Os04g10400	11	10	132.1	electron transfer flavoprotein subunit beta, putative, expressed	1.03457	0.887743	1.31201	1.07811	0.215458	0.199848		15.6573	15.6839	15.5982	15.3866	15.5815	0.134753	0.00864829
LOC_Os03g45340	11	10	95.8314	hsp20/alpha crystallin family protein, putative, expressed	1.21714	1.1417	1.29215	1.217	0.0752244	0.0618115		16.691	16.4151	16.6217	16.5483	16.569	0.117999	0.00712166
LOC_Os03g15560	11	10	90.623	wibg, putative, expressed	1.38214	1.3693	1.17989	1.31044	0.113245	0.0864172		16.2946	16.1941	16.3774	16.1928	16.2647	0.0889838	0.00547097
LOC_Os03g10120	11	10	82.8862	proteasome subunit, putative, expressed	0.575253	0.527587	0.54006	0.547633	0.0247192	0.0451382		17.0992	17.4755	17.5016	17.508	17.3961	0.198428	0.0114065
LOC_Os03g09210	11	10	128.388	NADH dehydrogenase 1 alpha subcomplex subunit 13, putative, expressed	3.33972	0.510592	2.68702	2.17911	1.48138	0.679807		17.4438	17.377	17.2374	17.2921	17.3376	0.0911904	0.0052597
LOC_Os03g03990	11	10	83.2035	signal recognition particle 43 kDa protein, chloroplast precursor, putative, expressed	0.56601	0.513664	0.518169	0.532614	0.0290092	0.0544657		16.5213	16.4507	16.4205	16.4341	16.4566	0.0448183	0.00272342
LOC_Os02g42290	11	10	140.723	OsClp3 - Putative Clp protease homologue, expressed	4.28503	4.4502	5.04903	4.59475	0.401992	0.0874894		18.0003	17.9743	18.0336	18.0556	18.016	0.0359053	0.00199297
LOC_Os01g50910	11	10	100.434	late embryogenesis abundant protein, group 3, putative, expressed	0.81751	0.574667	0.556028	0.649402	0.145884	0.224644		14.6402	14.6067	14.771	14.8804	14.7246	0.125775	0.00854181
LOC_Os01g48280	11	10	134.207	ubiquitin-conjugating enzyme, putative, expressed	3.33432	1.18256	3.75501	2.7573	1.37989	0.500449		17.3173	17.3972	17.2884	17.2131	17.304	0.0761156	0.00439873
LOC_Os01g42870	11	10	123.898	transferase family protein, putative, expressed	1.78275	1.84713	2.68322	2.10437	0.502334	0.238711		16.9904	16.8995	16.8544	16.7698	16.8785	0.0919534	0.00544796
LOC_Os12g07650	11	9	112.612	OsGrx_S16 - glutaredoxin subgroup II, expressed	1.1803	1.21329	1.13919	1.17759	0.0371274	0.0315282		16.5039	16.3354	16.331	16.4762	16.4116	0.0912629	0.00556087
LOC_Os11g32650	11	9	127.927	chalcone synthase, putative, expressed	2.12145	2.07763	2.10571	2.10159	0.0221998	0.0105633		17.797	17.7065	17.7231	17.7594	17.7465	0.0402844	0.00226999
LOC_Os10g43050	11	9	105.226	OsClp11 - Putative Clp protease homologue, expressed	0.82204	0.867842	0.885542	0.858475	0.0327711	0.0381736		16.3736	16.4921	16.3555	16.1904	16.3529	0.124138	0.00759122
LOC_Os09g02284	11	9	86.92	DNA-directed RNA polymerase subunit, putative, expressed	0.643701	0.569489	0.607875	0.607022	0.0371134	0.0611401		17.1068	17.0091	17.355	17.77	17.3102	0.33934	0.0196035
LOC_Os07g10460	11	9	98.6785	5-nucleotidase surE, putative, expressed	1.57166	1.57325	1.27819	1.47437	0.169891	0.11523		15.3144	15.3601	15.3074	15.2349	15.3042	0.0517537	0.00338166
LOC_Os05g43360	11	9	126.3	NADH dehydrogenase flavoprotein 2, mitochondrial precursor, putative, expressed	1.99441	1.95849	2.22737	2.06009	0.145979	0.0708604		17.5887	17.6157	17.4884	17.4908	17.5459	0.0659535	0.00375891
LOC_Os05g25850	11	9	150.458	superoxide dismutase, mitochondrial precursor, putative, expressed	2.021	2.49324	1.76563	2.09329	0.369154	0.176351		17.412	17.4199	16.9753	16.8148	17.1555	0.307803	0.0179419
LOC_Os05g19040	11	9	85.5641	prefoldin, putative, expressed	0.51772	0.669006	0.518876	0.568534	0.0870132	0.153049		17.1264	17.0784	17.138	17.2319	17.1437	0.0642489	0.00374767
LOC_Os05g04584	11	9	127.921	transferase family protein, putative, expressed	0.723508	0.83656	0.870682	0.81025	0.0770335	0.0950738		17.8567	17.7512	17.9032	17.9974	17.8771	0.102326	0.00572384
LOC_Os04g56070	11	9	77.0992	COP9 signalosome complex subunit 5b, putative, expressed	0.428784	0.372423	0.431293	0.410833	0.0332879	0.0810253		17.4459	17.4512	17.4397	17.3632	17.425	0.0414623	0.00237947
LOC_Os04g50790	11	9	101.789	RNA recognition motif, putative, expressed	0.484416	0.424979	0.511873	0.473756	0.0444166	0.0937541		16.7282	16.6493	16.9404	16.8763	16.7985	0.133381	0.00794004
LOC_Os04g33060	11	9	101.624	NAD dependent epimerase/dehydratase family protein, putative, expressed	1.16434	1.31542	1.37427	1.28468	0.108288	0.0842923		16.8944	16.7628	16.7508	16.8421	16.8125	0.0679497	0.00404161
LOC_Os03g44900	11	9	76.0564	CCR4-NOT transcription factor, putative, expressed	0.287319	0.268632	0.26702	0.274324	0.0112832	0.0411311		16.4888	16.5073	16.6514	16.6921	16.5849	0.101934	0.0061462
LOC_Os03g20300	11	9	83.115	glucose-6-phosphate 1-dehydrogenase, chloroplast precursor, putative, expressed	0.317596	0.348495	0.378152	0.348081	0.0302798	0.0869906		16.853	16.925	16.8262	16.9068	16.8777	0.0460177	0.00272654
LOC_Os03g08790	11	9	120.888	aspartic proteinase nepenthesin precursor, putative, expressed	1.46271	1.62539	1.65487	1.58099	0.103489	0.0654582		17.3536	17.5309	17.4303	17.3275	17.4106	0.0913192	0.00524504
LOC_Os02g08410	11	9	101.399	chorismate mutase, chloroplast precursor, putative, expressed	0.824756	0.878364	0.932131	0.878417	0.0536878	0.0611189		15.8378	15.6178	14.4987	15.3246	15.3197	0.586355	0.0382745
LOC_Os01g71300	11	9	149.731	S-formylglutathione hydrolase, putative, expressed	2.76613	2.04562	3.20414	2.67197	0.584974	0.21893		18.0652	18.1997	18.1829	18.2221	18.1675	0.0700603	0.00385636
LOC_Os01g50310	11	9	83.6896	VIP1 protein, putative, expressed	0.5287	0.45402	0.436475	0.473065	0.0489733	0.103523		16.895	16.9281	16.9401	16.9336	16.9242	0.0201042	0.0011879
LOC_Os11g14300	11	8	79.9637	la domain containing protein, expressed	0.425479	0.395546	0.425243	0.415422	0.0172142	0.0414379		16.5213	16.4139	16.7574	16.8095	16.6255	0.188746	0.0113528
LOC_Os10g22520	11	8	110.71	cellulase, putative, expressed	0.724787	0.753195	0.778636	0.752206	0.0269379	0.0358118		15.7684	15.894	15.6684	16.5346	15.9663	0.389936	0.0244224
LOC_Os02g49450	11	8	84.7407	BSD domain-containing protein, putative, expressed	0.520606	0.413141	0.560642	0.49813	0.0762757	0.153124		14.6656	14.5402	14.6906	14.7457	14.6605	0.0869129	0.00592837
LOC_Os02g01340	11	8	86.8384	ferredoxin--NADP reductase, chloroplast precursor, putative, expressed	0.664358	0.62793	0.740731	0.677673	0.0575672	0.0849482		17.4067	17.4053	17.4435	17.4858	17.4354	0.0380189	0.00218056
LOC_Os01g60650	11	8	103.079	non-green plastid inner envelope membrane protein, putative, expressed	0.687301	0.654235	0.785511	0.709016	0.0682789	0.096301		16.5365	16.538	16.5875	16.6998	16.5904	0.0766646	0.00462101
LOC_Os01g54540	11	8	89.9766	ribosomal protein L13, putative, expressed	0.448784	0.74898	0.366375	0.52138	0.201369	0.386223		16.5327	16.587	16.6316	16.5737	16.5812	0.0407459	0.00245735
LOC_Os10g26130	11	7	75.3084	phenylalanyl-tRNA synthetase, putative, expressed	0.530479	0.573725	0.57018	0.558128	0.02401	0.0430188		17.764	17.8303	17.7218	17.6973	17.7534	0.0582161	0.00327916
LOC_Os08g40790	11	7	101.885	DNA repair ATPase-related, putative, expressed	0.480173	0.561961	0.543404	0.528513	0.0428792	0.0811318		17.5016	17.5419	17.7116	17.7418	17.6242	0.120089	0.00681384
LOC_Os07g46840	11	7	102.282	oxidoreductase, short chain dehydrogenase/reductase family domain containing protein, expressed	0.327026	0.379195	0.365344	0.357188	0.0270238	0.075657		16.432	16.3264	16.4148	16.2917	16.3662	0.0678729	0.00414714
LOC_Os07g22700	11	7	74.9715	tim44-like domain containing protein, expressed	0.301872	0.301009	0.283785	0.295556	0.0102024	0.0345194		17.1162	17.0633	17.1137	17.1082	17.1003	0.024945	0.00145874
LOC_Os05g33100	11	7	128.916	endo-1,3;1,4-beta-D-glucanase precursor, putative, expressed	1.64008	2.17043	1.80119	1.87057	0.271894	0.145354		16.5428	16.4927	15.6641	15.8366	16.134	0.449086	0.0278347
LOC_Os05g06310	11	7	143.73	60S ribosomal protein L18-3, putative, expressed	2.46032	2.34995	2.40059	2.40362	0.0552446	0.0229839		18.1184	18.3755	18.2958	18.0291	18.2047	0.158913	0.00872922
LOC_Os04g53440	11	7	118.444	RNA recognition motif containing protein, putative, expressed	2.95442	2.61452	2.39577	2.6549	0.281507	0.106033		16.8129	16.7433	17.2873	17.2521	17.0239	0.285602	0.0167765
LOC_Os04g40310	11	7	103.28	dehydrogenase, putative, expressed	1.09451	1.00579	1.00938	1.03656	0.0502179	0.0484465		17.6328	17.6066	17.7914	17.6473	17.6695	0.0829579	0.00469497
LOC_Os03g18310	11	7	70.1559	6PF-2-K/Fru-2,6-P2ASE liver isozyme, putative, expressed	0.309089	0.33776	0.316292	0.321047	0.0149153	0.0464583		16.1994	16.1673	16.3448	16.3138	16.2563	0.0862156	0.00530351
LOC_Os03g02270	11	7	78.6664	expressed protein	0.465224	0.406963	0.453329	0.441839	0.0307831	0.0696705		17.5165	17.5194	17.5386	17.4237	17.4996	0.0515065	0.0029433
LOC_Os02g58510	11	7	78.2992	GHMP kinases ATP-binding protein, putative, expressed	1.07471	1.0067	1.10613	1.06252	0.0508226	0.0478323		16.8892	16.8367	16.7206	16.6092	16.7639	0.124885	0.00744965
LOC_Os02g39700	11	7	70.6285	RNA binding protein, putative, expressed	0.310857	0.294615	0.292593	0.299355	0.0100122	0.033446		16.8945	16.8077	16.8234	16.8883	16.8535	0.0442938	0.00262817
LOC_Os01g14670	11	7	131.727	Cupin domain containing protein, expressed	4.32952	4.32634	4.99701	4.55096	0.386295	0.0848821		18.6581	18.7218	18.9186	18.8031	18.7754	0.112391	0.00598606
LOC_Os03g44420	11	6	82.5251	tubulin/FtsZ domain containing protein, putative, expressed	0.436059	0.489675	0.441679	0.455804	0.029467	0.0646483		16.2559	16.2824	16.1307	16.0547	16.1809	0.107013	0.00661353
LOC_Os01g73160	11	6	133.238	40S ribosomal protein S10, putative, expressed	1.702	0.916374	2.32265	1.64701	0.704749	0.427896		17.6091	17.5531	17.745	17.7469	17.6635	0.0978772	0.0055412
LOC_Os01g12260	11	6	125.346	vacuolar ATP synthase subunit E, putative, expressed	2.63602	3.10756	3.08067	2.94142	0.264823	0.0900326		16.5467	16.5511	16.6722	16.5527	16.5807	0.0611013	0.00368509
LOC_Os10g34180	11	5	141.239	transcription factor BTF3, putative, expressed	3.86066	0.527469	2.45091	2.27968	1.67318	0.733954		15.4818	15.5178	14.7175	14.4115	15.0322	0.554446	0.036884
LOC_Os09g36710	11	5	116.087	peptidase, T1 family, putative, expressed	1.21236	1.13255	1.56498	1.30329	0.230111	0.176561		16.8531	16.9431	16.6384	16.5569	16.7479	0.180418	0.0107726
LOC_Os02g43760	11	5	90.8521	ubiquitin carboxyl-terminal hydrolase, family 1, putative, expressed	0.759539	0.558743	0.719321	0.679201	0.10624	0.15642		18.1792	18.3138	18.0433	17.9408	18.1193	0.162335	0.00895923
LOC_Os01g49890	11	5	90.7244	threonine synthase, chloroplast precursor, putative, expressed	0.349789	0.347557	0.335607	0.344318	0.00762558	0.0221469		16.7349	16.7405	16.5344	16.3675	16.5943	0.179022	0.0107882
LOC_Os06g22060	11	4	87.8267	pyrophosphate--fructose 6-phosphate 1-phosphotransferase subunit alpha, putative, expressed	0.382907	0.29849	0.338443	0.339947	0.0422283	0.12422		18.0203	17.9187	17.9649	18.1101	18.0035	0.0823122	0.00457201
LOC_Os05g16630	11	4	120.655	thioredoxin domain-containing protein 9, putative, expressed	0.808411	0.711003	0.906749	0.808721	0.0978735	0.121023		16.4426	16.4731	16.5134	16.4936	16.4807	0.0302595	0.00183606
LOC_Os03g41438	11	4	108.691	serpin domain containing protein, putative, expressed	1.00892	1.20415	0.867967	1.02701	0.168819	0.164379		15.2286	14.8116	14.8245	16.3441	15.3022	0.721085	0.047123
LOC_Os03g15960	11	4	106.615	hsp20/alpha crystallin family protein, putative, expressed	0.865601	0.691082	0.890562	0.815748	0.108683	0.133231		16.4255	16.2338	16.0731	16.2192	16.2379	0.144589	0.00890444
LOC_Os03g03920	11	4	82.6298	Ubiquitin family domain containing protein, expressed	0.281569	0.270417	0.250417	0.267468	0.0157842	0.0590135		17.3216	17.4627	17.3777	17.3952	17.3893	0.0581282	0.00334276
LOC_Os02g37420	11	4	87.1025	ras-related protein, putative, expressed	0.356605	0.553179	0.299043	0.402943	0.133254	0.330702		16.9464	16.9019	16.8616	17.038	16.937	0.075708	0.00446998
LOC_Os02g17640	11	4	105.491	isochorismatase family protein, putative, expressed	0.807575	1.10786	0.64157	0.852336	0.236347	0.277293		17.7292	17.5672	18.2805	18.1875	17.9411	0.346693	0.019324
LOC_Os01g47730	11	4	117.954	ras-related protein, putative, expressed	0.183044	0.218902	0.197367	0.199771	0.0180492	0.0903494		17.5762	17.435	17.5227	17.7189	17.5632	0.119026	0.00677701
LOC_Os11g14430	11	3	96.0539	APOBEC1 complementation factor, putative, expressed	0.247217	0.249579	0.257016	0.251271	0.00511408	0.0203528		17.573	17.5857	17.5684	17.6694	17.5991	0.0473858	0.00269251
LOC_Os07g42950	11	3	138.785	40S ribosomal protein S6, putative, expressed	3.23221	2.98816	4.00502	3.40847	0.530847	0.155744		17.6417	18.1252	18.2392	18.1233	18.0323	0.266012	0.0147519
LOC_Os01g12730	11	3	125.802	ras-related protein, putative, expressed	0.343138	0.532042	0.309918	0.395033	0.119811	0.303293		16.154	16.0995	15.9951	16.1973	16.1115	0.0873153	0.00541945
LOC_Os09g32820	11	2	85.6823	uridine/cytidine kinase-like 1, putative, expressed	0.129122	0.176025	0.19117	0.165439	0.0323501	0.195541		16.8965	16.8746	16.8283	16.7411	16.8351	0.0688236	0.0040881
LOC_Os01g51020	11	2	121.386	60S ribosomal protein L28-1, putative, expressed	0.949442	0.501572	0.815614	0.755543	0.229898	0.304283		16.9826	16.8438	17.3074	17.1543	17.072	0.201886	0.0118256
LOC_Os07g31340	11	11	80.271	regulator of nonsense transcripts 1, putative, expressed	0.269296	0.316844	0.276822	0.287654	0.0255576	0.0888483		20.1334	20.4405	20.311	20.2524	20.2843	0.127668	0.00629391
LOC_Os02g04320	11	11	121.841	WD domain, G-beta repeat domain containing protein, expressed	1.78914	1.83844	2.02699	1.88485	0.125537	0.0666032		18.8536	18.9028	18.8206	18.8841	18.8653	0.0360306	0.00190989
LOC_Os05g07680	11	8	74.2533	KIP1, putative, expressed	0.749609	0.924196	0.888889	0.854231	0.0923094	0.108061		15.9683	16.1802	16.1309	15.9238	16.0508	0.12397	0.00772357
LOC_Os01g07370	11	6	64.3517	KIP1, putative, expressed	0.218998	0.283173	0.27221	0.258127	0.0343273	0.132986		16.1673	16.1459	16.1944	16.1238	16.1578	0.0301457	0.0018657
LOC_Os02g02400	11	3	100.236	catalase isozyme A, putative, expressed	2.56502	3.29497	2.282	2.714	0.522662	0.19258		19.6515	19.6202	19.8725	19.891	19.7588	0.142708	0.00722251
LOC_Os01g62950	11	2	128.485	ras-related protein, putative, expressed	0.442821	0.549867	0.318209	0.436966	0.11594	0.265329		14.7752	14.7671	14.8298	14.5616	14.7334	0.117898	0.00800206
LOC_Os01g24710	11	11	94.3886	jacalin-like lectin domain containing protein, expressed	2.68447	0.587848	2.231	1.83444	1.10313	0.601346		15.0997	15.3381	14.9345	14.5621	14.9836	0.326224	0.0217721
LOC_Os09g07510	10	10	86.7942	HEAT repeat family protein, putative, expressed	0.852766	0.767825	0.785651	0.802081	0.0447908	0.0558433		17.2219	17.1204	17.0916	17.3466	17.1951	0.115395	0.00671094
LOC_Os07g08840	10	10	98.31	thioredoxin, putative, expressed	0.998689	0.724246	1.21318	0.978706	0.245081	0.250413		17.6612	17.6766	17.6328	17.6388	17.6523	0.0202808	0.0011489
LOC_Os06g21560	10	10	76.2988	CDK5RAP3, putative, expressed	0.587205	0.629506	0.660614	0.625775	0.0368467	0.0588816		16.4744	16.557	16.4544	16.8593	16.5863	0.18734	0.0112949
LOC_Os05g47470	10	10	128.178	VIP1 protein, putative, expressed	1.31461	1.17733	1.32779	1.27325	0.0833238	0.0654421		17.3269	17.272	17.2883	17.4067	17.3235	0.060048	0.00346628
LOC_Os05g41990	10	10	88.9101	peroxidase precursor, putative, expressed	0.780746	0.827269	0.848167	0.818727	0.0345121	0.0421534		18.3913	18.4558	18.4557	18.3996	18.4256	0.0349894	0.00189896
LOC_Os03g53890	10	10	99.3103	N2, N2-dimethylguanosine tRNA methyltransferase, putative, expressed	0.732782	0.614283	0.738945	0.695337	0.0702619	0.101047		16.7378	16.7381	16.5673	16.5837	16.6567	0.094012	0.00564409
LOC_Os03g48260	10	10	76.1897	expressed protein	1.16313	5.00111	4.06967	3.4113	2.0019	0.586843		16.7543	16.8023	16.798	16.6638	16.7546	0.0643137	0.00383857
LOC_Os02g57480	10	10	85.1159	transferase family protein, putative, expressed	0.474811	0.519832	0.546607	0.51375	0.0362822	0.0706223		17.1682	17.6377	17.7061	17.7387	17.5627	0.26631	0.0151634
LOC_Os02g52370	10	10	65.7828	armadillo/beta-catenin repeat family protein, putative, expressed	0.672081	0.660702	0.686497	0.673093	0.0129275	0.0192062		16.8006	16.8113	16.9915	17.0111	16.9036	0.113165	0.00669473
LOC_Os02g37800	10	10	67.5377	lecithin:cholesterol acyltransferase, putative, expressed	0.39991	0.424467	0.412816	0.412398	0.0122834	0.0297853		15.5859	15.6191	15.619	15.657	15.6202	0.0290419	0.00185925
LOC_Os01g54119	10	10	67.4971	retrotransposon protein, putative, unclassified, expressed	0.174586	0.194048	0.205635	0.191423	0.0156899	0.0819646		15.8768	15.9109	16.045	16.0231	15.964	0.0826443	0.00517693
LOC_Os01g51360	10	10	90.6869	lipase, putative, expressed	0.734432	0.735918	0.692355	0.720902	0.0247336	0.0343092		17.5666	17.5189	17.5609	17.5597	17.5515	0.0219688	0.00125167
LOC_Os01g48420	10	10	122.487	peroxiredoxin, putative, expressed	3.62269	0.92659	3.40633	2.65187	1.49805	0.564902		16.6703	16.6763	16.6323	16.5982	16.6443	0.036379	0.00218568
LOC_Os01g47350	10	10	71.8339	enoyl-CoA hydratase/isomerase family protein, putative, expressed	0.391959	0.305081	0.465865	0.387635	0.080479	0.207615		17.2418	17.3148	17.2753	17.1989	17.2577	0.0492451	0.00285351
LOC_Os01g37832	10	10	131.663	thioredoxin, putative, expressed	1.81865	2.41928	1.93836	2.05876	0.317904	0.154415		15.8532	15.9026	15.4685	15.1793	15.6009	0.341555	0.0218933
LOC_Os12g39860	10	9	121.578	phosphoribosyl transferase, putative, expressed	2.32149	3.76948	1.67809	2.58969	1.07118	0.413633		17.285	17.3369	17.1729	16.9847	17.1949	0.155956	0.00906989
LOC_Os12g29400	10	9	95.9831	GRAM domain containing protein, expressed	0.790279	0.770487	0.797896	0.786221	0.0141483	0.0179953		15.1356	15.0341	15.4256	15.3745	15.2424	0.187802	0.012321
LOC_Os10g34540	10	9	79.2495	tetratricopeptide repeat protein 1, putative, expressed	0.615578	0.475263	0.626426	0.572422	0.0843172	0.147299		17.1687	17.2356	17.1831	17.2422	17.2074	0.0369268	0.00214598
LOC_Os08g33120	10	9	59.3519	RNA recognition motif containing protein, putative, expressed	0.454841	0.432513	0.463698	0.450351	0.0160701	0.0356836		16.9644	17.0439	17.1368	17.0478	17.0482	0.0704414	0.0041319
LOC_Os08g28670	10	9	105.655	pathogenesis-related Bet v I family protein, putative, expressed	1.58327	0.629723	1.62908	1.28069	0.564219	0.440559		16.9605	17.0339	16.8149	16.7181	16.8819	0.14214	0.00841969
LOC_Os07g44190	10	9	59.0679	h/ACA ribonucleoprotein complex subunit 4, putative, expressed	0.164582	0.324884	0.204759	0.231408	0.0834075	0.360435		16.6194	16.8086	16.7196	16.8456	16.7483	0.100907	0.00602492
LOC_Os07g07000	10	9	74.8641	syntaxin, putative, expressed	0.722069	0.699909	0.750681	0.724219	0.0254544	0.0351474		17.2647	17.4084	17.6403	17.7156	17.5072	0.207942	0.0118775
LOC_Os06g31210	10	9	82.3214	methionyl-tRNA synthetase, putative, expressed	0.525058	0.490488	0.393924	0.469824	0.0679654	0.144662		17.5262	17.5302	17.7637	17.8209	17.6602	0.154263	0.00873507
LOC_Os06g03640	10	9	73.9943	BAG domain containing protein, expressed	0.453612	0.467822	0.519202	0.480212	0.0345058	0.0718552		16.9692	16.9447	17.1062	17.1006	17.0301	0.0851769	0.00500154
LOC_Os05g50220	10	9	60.4827	pex14, putative, expressed	0.358814	0.356976	0.299208	0.338333	0.0338956	0.100184		17.0926	17.088	16.9177	17.0423	17.0352	0.0815262	0.00478576
LOC_Os05g49200	10	9	127.276	aspartic proteinase oryzasin-1 precursor, putative, expressed	2.11786	1.49824	2.45949	2.0252	0.487278	0.240608		16.3955	16.2932	16.1044	15.963	16.189	0.192989	0.011921
LOC_Os05g06440	10	9	77.9347	dnaJ homolog subfamily B member 11 precursor, putative, expressed	0.656681	0.639824	0.573821	0.623442	0.0437919	0.0702421		16.4524	16.5001	16.5797	16.4696	16.5005	0.0564082	0.00341858
LOC_Os04g41300	10	9	107.248	ribosome recycling factor, putative, expressed	0.932138	1.22287	0.997053	1.05069	0.152606	0.145244		16.6594	16.6123	16.7011	16.7228	16.6739	0.0487727	0.0029251
LOC_Os04g31070	10	9	74.8949	acyl-desaturase, chloroplast precursor, putative, expressed	0.369178	0.366992	0.384305	0.373492	0.0094281	0.0252431		15.5827	15.5914	15.4259	15.4087	15.5022	0.0983153	0.00634204
LOC_Os03g04260	10	9	89.9305	glutathione S-transferase, putative, expressed	0.8414	1.12968	0.736389	0.902489	0.203638	0.22564		17.8338	17.9229	18.0119	17.9941	17.9407	0.0809762	0.00451355
LOC_Os03g03360	10	9	85.403	ribosomal protein L5, putative, expressed	1.32781	1.23713	1.54684	1.37059	0.159227	0.116173		17.1533	17.1546	17.1078	17.0949	17.1276	0.0308611	0.00180183
LOC_Os02g57760	10	9	99.6604	O-methyltransferase, putative, expressed	1.36993	1.1836	1.35732	1.30362	0.104133	0.07988		17.0586	17.0295	16.889	16.8166	16.9484	0.114908	0.00677987
LOC_Os02g46150	10	9	90.6868	GAMM1 protein-like, putative, expressed	0.895477	0.918746	0.920367	0.91153	0.0139259	0.0152775		16.5583	16.4889	16.4401	16.4072	16.4736	0.0656532	0.00398535
LOC_Os02g03040	10	9	76.075	RNA recognition motif containing protein, expressed	0.757743	0.743051	0.755335	0.752043	0.00788003	0.0104782		16.8318	16.9391	16.9479	17.0024	16.9303	0.0713735	0.00421573
LOC_Os01g47430	10	9	75.4948	protein of unknown function DUF1296 domain containing protein, expressed	0.463092	0.485557	0.407268	0.451972	0.0403116	0.0891905		15.3258	15.2744	15.3907	15.4374	15.3571	0.0716247	0.00466395
LOC_Os01g42650	10	9	165.523	cytochrome c oxidase subunit 5B, mitochondrial precursor, putative, expressed	6.8243	1.86637	6.01537	4.90202	2.65988	0.542609		17.7373	17.7882	17.5856	17.6402	17.6878	0.0917401	0.00518662
LOC_Os01g13700	10	9	150.029	DNA-binding protein-related, putative, expressed	4.62243	1.37611	3.55082	3.18312	1.6541	0.519648		17.2739	17.2311	16.9725	16.8181	17.0739	0.21636	0.0126719
LOC_Os01g05060	10	9	85.2349	mitochondrial glycoprotein, putative, expressed	0.450274	0.435354	0.438026	0.441218	0.00795539	0.0180305		17.9053	17.8839	17.9732	17.9983	17.9402	0.0543003	0.00302674
LOC_Os11g41160	10	8	95.6674	phosphoserine phosphatase, chloroplast precursor, putative, expressed	1.15468	1.09771	1.25139	1.16793	0.0776881	0.066518		17.103	17.0394	16.7783	16.4228	16.8359	0.30918	0.0183643
LOC_Os09g29190	10	8	73.9606	phosphoribosylaminoimidazole-succinocarboxamide synthase, chloroplast precursor, putative, expressed	0.609035	0.605663	0.591792	0.602163	0.0091385	0.0151761		17.335	17.3704	17.4327	17.368	17.3765	0.0407841	0.00234708
LOC_Os09g29070	10	8	62.869	glucose-6-phosphate isomerase, putative, expressed	0.35931	0.277257	0.308556	0.315041	0.0414094	0.131441		15.4552	15.4057	15.9734	15.7553	15.6474	0.266616	0.017039
LOC_Os08g07960	10	8	68.3009	mitotic checkpoint protein, putative, expressed	0.777968	0.750938	0.821245	0.783383	0.0354649	0.0452715		17.4109	17.408	17.5029	17.49	17.453	0.0505108	0.00289411
LOC_Os08g04620	10	8	92.9663	MSP domain containing protein, putative, expressed	0.895551	0.886175	0.93596	0.905895	0.026455	0.0292031		16.7906	16.802	16.8687	16.933	16.8486	0.0659879	0.00391653
LOC_Os07g36420	10	8	82.9361	proteasome inhibitor-related, putative, expressed	0.433725	0.431629	0.528874	0.464743	0.055549	0.119526		16.1618	16.2042	16.2342	16.207	16.2018	0.0299096	0.00184607
LOC_Os06g43560	10	8	70.7876	phox domain-containing protein, putative, expressed	0.231865	0.193963	0.329632	0.25182	0.070001	0.27798		16.2575	16.3005	16.291	16.2659	16.2787	0.0202976	0.00124688
LOC_Os04g37580	10	8	70.3655	cation transport regulator-like protein 1, putative, expressed	0.198026	0.269716	0.173587	0.213776	0.0499629	0.233716		17.699	17.586	17.7554	17.8713	17.7279	0.118733	0.00669749
LOC_Os04g30780	10	8	93.4821	eukaryotic translation initiation factor 3 subunit H, putative, expressed	1.44189	1.16724	1.36262	1.32392	0.141358	0.106772		15.1069	15.0058	14.4216	13.9313	14.6164	0.547591	0.0374641
LOC_Os03g36780	10	8	77.8821	elongation factor, putative, expressed	0.262209	0.322455	0.259462	0.281375	0.0356023	0.126529		16.1772	16.1276	15.9329	16.1164	16.0885	0.107036	0.00665291
LOC_Os03g22810	10	8	97.5182	copper/zinc superoxide dismutase, putative, expressed	8.03425	6.72529	6.12559	6.96171	0.976046	0.140202		17.0424	17.0092	16.8998	17.1067	17.0145	0.0865641	0.00508766
LOC_Os03g13560	10	8	80.8729	hydroxyproline-rich glycoprotein family protein, putative, expressed	0.28924	0.422751	0.414756	0.375582	0.0748814	0.199374		16.1205	16.1481	16.2159	16.2391	16.1809	0.0557958	0.00344825
LOC_Os02g58020	10	8	64.6615	ABC transporter, ATP-binding protein, putative, expressed	0.275817	0.338631	0.243414	0.285954	0.048411	0.169296		17.3223	17.38	17.5261	17.5497	17.4445	0.110789	0.00635094
LOC_Os02g39850	10	8	83.8225	transferase family protein, putative, expressed	1.09301	1.14377	1.09016	1.10898	0.0301639	0.0271997		16.3592	16.4532	16.513	16.4463	16.4429	0.0633336	0.00385172
LOC_Os02g09940	10	8	108.81	peroxiredoxin, putative, expressed	0.938194	0.868308	0.945546	0.91735	0.0426296	0.0464704		17.2391	17.3481	16.931	16.7104	17.0572	0.290932	0.0170563
LOC_Os01g41190	10	8	72.7052	glycine-rich protein, putative, expressed	0.214874	0.228563	0.233515	0.225651	0.00965584	0.0427911		16.0984	16.012	16.2315	16.1954	16.1343	0.0990355	0.00613819
LOC_Os01g09430	10	8	73.2424	expressed protein	0.273383	0.201941	0.225258	0.233527	0.0364318	0.156007		16.8172	16.7719	16.7261	16.677	16.748	0.0602353	0.00359656
LOC_Os01g04630	10	8	96.2732	muconate cycloisomerase, putative, expressed	0.871767	0.873008	0.923312	0.889362	0.0294078	0.0330662		16.7972	16.7206	16.5957	16.5636	16.6693	0.108912	0.00653368
LOC_Os10g41400	10	7	98.7757	peptide methionine sulfoxide reductase, putative, expressed	3.23783	3.62098	2.70717	3.18866	0.458885	0.143911		17.9767	17.8871	17.9191	18.1459	17.9822	0.115244	0.0064088
LOC_Os10g36470	10	7	69.4154	peptidase, M24 family protein, putative, expressed	0.307464	0.323544	0.350149	0.327052	0.0215579	0.0659157		17.6891	17.681	17.6946	17.7908	17.7139	0.0515678	0.00291116
LOC_Os07g39560	10	7	63.1734	RNA recognition motif containing protein, putative, expressed	0.382282	0.402458	0.407243	0.397327	0.0132477	0.0333421		16.7616	16.8481	16.953	16.9037	16.8666	0.0820912	0.00486709
LOC_Os06g40620	10	7	86.7717	SNF7 domain containing protein, putative, expressed	0.271159	0.225162	0.30329	0.266537	0.0392684	0.147328		17.0159	17.0587	16.9771	16.9872	17.0097	0.0365392	0.00214813
LOC_Os04g44110	10	7	85.9012	hydrolase, putative, expressed	0.549609	0.484094	0.460395	0.498033	0.0462115	0.0927881		17.0267	16.9387	17.2011	17.2548	17.1053	0.147714	0.00863559
LOC_Os04g38390	10	7	109.731	wound/stress protein, putative, expressed	8.82156	2.60195	9.13997	6.8545	3.68625	0.537785		17.8512	17.8902	17.7818	17.8125	17.8339	0.0470633	0.00263898
LOC_Os03g42900	10	7	81.2613	KH domain containing protein, putative, expressed	0.717119	0.615252	0.594521	0.642297	0.0656215	0.102167		16.3541	16.3891	16.3489	16.3568	16.3622	0.0182015	0.00111241
LOC_Os02g52150	10	7	104.644	heat shock 22 kDa protein, mitochondrial precursor, putative, expressed	1.10551	0.728933	1.5711	1.13518	0.421866	0.37163		16.7512	16.8987	16.5018	16.2612	16.6032	0.280763	0.0169102
LOC_Os09g08430	10	6	137.508	ribosomal protein L22, putative, expressed	1.87669	0.501059	1.78588	1.38788	0.769348	0.554334		17.4067	17.3098	17.4779	17.2914	17.3715	0.0871241	0.00501536
LOC_Os08g41810	10	6	139.811	ribosomal protein L22, putative, expressed	1.63333	0.730689	1.58095	1.31499	0.506697	0.385324		17.3956	17.4101	17.4424	17.3297	17.3945	0.0473695	0.00272325
LOC_Os06g34040	10	6	101.121	DJ-1 family protein, putative, expressed	0.827168	0.865806	0.840401	0.844458	0.0196358	0.0232525		16.6148	16.6091	16.3405	16.7515	16.579	0.172067	0.0103786
LOC_Os02g24330	10	6	57.1152	eukaryotic translation initiation factor 4B, putative, expressed	0.192153	0.164696	0.171189	0.176013	0.0143498	0.0815272		16.73	16.8121	16.8856	16.8448	16.8181	0.0660139	0.00392517
LOC_Os01g69900	10	6	58.7502	CBS domain-containing protein, putative, expressed	0.597188	0.476882	0.537972	0.537347	0.0601552	0.111948		14.5223	14.6438	14.7287	14.4104	14.5763	0.139295	0.00955628
LOC_Os01g62880	10	6	89.8305	oxidoreductase, aldo/keto reductase family protein, putative, expressed	0.212475	0.250269	0.242477	0.235074	0.0199554	0.0848899		16.2562	16.2697	16.4281	16.2353	16.2974	0.0883263	0.00541967
LOC_Os01g41880	10	6	73.3493	hyaluronan/mRNA binding family domain containing protein, expressed	0.356652	0.339863	0.441631	0.379382	0.0545589	0.14381		16.5739	16.5968	16.6732	16.5954	16.6098	0.043524	0.00262038
LOC_Os08g09100	10	5	89.0528	RNA recognition motif containing protein, putative, expressed	0.63017	0.580543	0.515048	0.575254	0.0577429	0.100378		16.4736	16.3003	17.0382	17.0112	16.7058	0.375089	0.0224526
LOC_Os07g48500	10	5	100.19	stress responsive protein, putative, expressed	0.156834	0.146922	0.0902308	0.131329	0.0359354	0.273629		16.9428	17.0225	17.0101	16.8435	16.9547	0.0819958	0.00483616
LOC_Os06g14080	10	5	76.4911	ATMAP70 protein, putative, expressed	0.412172	0.404878	0.409686	0.408912	0.00370821	0.00906847		17.1573	17.1905	17.1235	17.0839	17.1388	0.0456772	0.00266514
LOC_Os06g08770	10	5	75.4737	ruvB-like 2, putative, expressed	0.399371	0.455785	0.437464	0.430873	0.028779	0.0667922		17.0984	17.0967	17.2126	17.1828	17.1476	0.0590844	0.00344563
LOC_Os02g55030	10	5	71.838	hydrolase, NUDIX family, domain containing protein, expressed	0.226447	0.223789	0.206978	0.219071	0.0105571	0.0481902		16.5062	16.5367	16.5014	16.4535	16.4994	0.0343822	0.00208384
LOC_Os01g04730	10	4	121.771	ribosomal protein L24, putative, expressed	0.650388	0.282622	0.831857	0.588289	0.279834	0.475674		18.92	18.826	19.0895	18.8646	18.925	0.116228	0.00614149
LOC_Os06g02510	10	3	139.001	ribosomal protein L13, putative, expressed	1.41078	1.56775	1.54959	1.50937	0.0858662	0.0568887		17.1987	17.1303	17.2385	17.3508	17.2296	0.0923282	0.0053587
LOC_Os03g01900	10	3	139.069	40S ribosomal protein S17, putative, expressed	0.827476	0.643263	0.655118	0.708619	0.103104	0.145499		15.809	16.1866	15.8396	15.289	15.781	0.370043	0.0234485
LOC_Os01g74480	10	3	98.1606	cupin domain containing protein, expressed	0.285037	0.174526	0.105099	0.188221	0.0907471	0.482132		15.7032	15.8408	15.6767	15.5425	15.6908	0.122254	0.00779149
LOC_Os01g61500	10	3	88.3098	BAG domain containing protein, expressed	0.408848	0.556834	0.43905	0.468244	0.0781933	0.166993		17.3937	17.4123	17.4026	17.522	17.4327	0.0600558	0.00344502
LOC_Os01g16890	10	3	96.3636	ribosomal protein L7Ae, putative, expressed	1.21701	0.454705	1.02896	0.900225	0.397123	0.441138		17.4403	17.588	17.4266	17.2059	17.4152	0.157533	0.00904572
LOC_Os12g07740	10	2	89.7177	eukaryotic translation initiation factor 2 subunit gamma, putative, expressed	0.202845	0.23027	0.214436	0.21585	0.0137676	0.063783		17.9131	17.9083	17.8877	17.9334	17.9106	0.0187694	0.00104795
LOC_Os07g49230	10	2	101.331	ubiquitin-activating enzyme, putative, expressed	0.02938	0.0235362	0.0301697	0.0276953	0.00362347	0.130833		16.0581	15.9145	15.7264	15.8618	15.8902	0.137136	0.0086302
LOC_Os02g52140	10	2	104.396	RNA recognition motif containing protein, putative, expressed	0.187814	0.100671	0.215259	0.167914	0.0598296	0.35631		16.1016	15.8949	15.8931	16.1499	16.0099	0.13527	0.00844918
LOC_Os08g43370	10	8	99.2557	6-phosphogluconolactonase, putative, expressed	0.568468	0.611218	0.631548	0.603745	0.0321974	0.0533294		19.2451	19.3479	19.3209	19.6024	19.3791	0.155127	0.00800488
LOC_Os04g56450	10	6	126.894	protein phosphatase 2C, putative, expressed	1.57737	1.53222	1.67587	1.59516	0.0734578	0.0460505		16.3859	16.1405	15.2395	15.6613	15.8568	0.509817	0.0321514
LOC_Os02g32520	10	6	74.4225	ERD1 protein, chloroplast precursor, putative, expressed	0.187224	0.178744	0.169851	0.178606	0.00868763	0.0486412		18.505	18.8073	18.5389	18.1359	18.4968	0.275993	0.0149211
LOC_Os09g36420	10	3	106.349	hsp90 protein, expressed	0.158593	0.161793	0.197763	0.172716	0.0217496	0.125926		15.3026	15.4493	15.327	15.0082	15.2717	0.187059	0.0122487
LOC_Os07g41820	10	6	121.92	stress responsive A/B Barrel domain containing protein, expressed	1.62824	1.97624	1.64346	1.74931	0.196675	0.11243		16.7164	16.5344	16.6106	16.4916	16.5882	0.098594	0.00594362
LOC_Os11g31090	9	9	66.9664	transferase family protein, putative, expressed	0.411501	0.364987	0.354772	0.377086	0.030238	0.0801886		16.6757	16.7178	16.5476	16.4179	16.5898	0.135488	0.00816699
LOC_Os11g07670	9	9	140.312	dirigent, putative, expressed	4.90874	1.93181	5.55987	4.13347	1.93429	0.467958		17.7764	17.6177	18.0675	18.2905	17.938	0.299881	0.0167176
LOC_Os11g06720	9	9	137.336	abscisic stress-ripening, putative, expressed	12.7123	2.80803	4.30179	6.60738	5.33952	0.808115		17.139	16.9213	16.7102	16.8837	16.9135	0.176198	0.0104176
LOC_Os10g38080	9	9	67.5119	OsSub61 - Putative Subtilisin homologue, expressed	0.375468	0.392702	0.354793	0.374321	0.0189808	0.0507072		17.0178	16.9763	16.8627	16.7722	16.9072	0.111388	0.00658816
LOC_Os10g32970	9	9	127.61	eukaryotic translation initiation factor, putative, expressed	1.35101	1.32027	1.61876	1.43001	0.164178	0.114809		17.6583	17.5474	17.6173	17.6017	17.6062	0.04585	0.0026042
LOC_Os10g31000	9	9	88.8186	ubiquitin-conjugating enzyme, putative, expressed	1.76987	1.74246	1.93799	1.81677	0.105864	0.0582703		17.2781	17.2329	17.4733	17.6106	17.3987	0.175625	0.0100941
LOC_Os09g39390	9	9	63.1947	oxidoreductase, aldo/keto reductase family protein, putative, expressed	0.312796	0.311731	0.362311	0.328946	0.0288999	0.087856		17.6997	17.729	17.9118	17.8367	17.7943	0.0980131	0.00550812
LOC_Os08g39430	9	9	110.321	thylakoid lumenal 19 kDa protein, chloroplast precursor, putative, expressed	1.59265	0.455468	1.30007	1.11606	0.590499	0.529092		16.2777	16.3697	16.177	16.0866	16.2277	0.122668	0.00755919
LOC_Os08g23120	9	9	78.3166	RNA recognition motif containing protein, putative, expressed	0.591043	0.435646	0.593796	0.540162	0.0905237	0.167586		16.9118	17.0708	16.8521	16.8434	16.9195	0.105344	0.00622618
LOC_Os08g14620	9	9	88.3929	expressed protein	1.02145	1.27447	1.2142	1.17004	0.132164	0.112957		16.9884	16.9885	16.9026	16.7841	16.9159	0.0967332	0.00571848
LOC_Os07g43890	9	9	83.3225	emp24/gp25L/p24 family protein, putative, expressed	0.879477	0.211103	0.911534	0.667371	0.395465	0.592571		17.3575	17.3082	17.5372	17.6504	17.4633	0.158835	0.00909532
LOC_Os07g38560	9	9	79.2247	adenylyl-sulfate kinase, putative, expressed	0.565255	0.628122	0.570788	0.588055	0.0348093	0.059194		17.9963	18.0928	18.0524	18.1237	18.0663	0.0550589	0.00304761
LOC_Os06g39390	9	9	59.632	transferase family protein, putative, expressed	0.573522	0.520724	0.650224	0.58149	0.0651168	0.111983		15.753	15.6948	15.3364	15.2035	15.4969	0.26869	0.0173383
LOC_Os06g04150	9	9	55.1263	magnesium-protoporphyrin O-methyltransferase, putative, expressed	0.342239	0.412718	0.360732	0.371896	0.0365417	0.0982578		17.0116	16.8989	16.6678	17.0278	16.9015	0.166044	0.0098242
LOC_Os05g06450	9	9	58.9462	tubulin/FtsZ domain containing protein, putative, expressed	0.539444	0.600771	0.57325	0.571155	0.0307168	0.0537801		16.3706	16.4241	16.2829	16.2504	16.332	0.0796738	0.00487839
LOC_Os04g52850	9	9	71.4259	OTU-like cysteine protease family protein, putative, expressed	0.260179	0.240358	0.281523	0.260687	0.0205871	0.0789727		16.5065	16.4833	16.6313	16.572	16.5483	0.0668778	0.00404138
LOC_Os04g24140	9	9	82.2838	ribose-5-phosphate isomerase A, putative, expressed	1.49331	1.15424	1.76892	1.47215	0.307886	0.20914		17.1886	17.2084	17.1186	17.0563	17.143	0.0694635	0.00405202
LOC_Os03g27320	9	9	85.2744	steroid binding protein, putative, expressed	0.553666	0.670935	0.571077	0.598559	0.0632808	0.105722		16.3665	16.2699	16.2278	16.2347	16.2747	0.0639003	0.00392635
LOC_Os03g19530	9	9	58.061	DEAD-box ATP-dependent RNA helicase, putative, expressed	0.348034	0.398353	0.296018	0.347468	0.0511703	0.147266		15.9914	15.8954	15.904	15.7824	15.8933	0.0857162	0.00539324
LOC_Os03g18720	9	9	79.0028	RNA recognition motif containing protein, putative, expressed	0.561778	0.599008	0.65429	0.605025	0.0465486	0.0769367		15.0155	14.9626	15.2058	15.1844	15.0921	0.121224	0.00803232
LOC_Os03g18510	9	9	97.68	expressed protein	1.06005	0.725018	1.15753	0.980864	0.226866	0.231292		16.8318	16.7592	16.7503	16.8514	16.7982	0.0508786	0.00302882
LOC_Os03g17580	9	9	103.456	ribosomal protein L10, putative, expressed	0.973483	0.32925	0.713576	0.672103	0.324113	0.482237		18.1796	18.1876	18.3013	18.2925	18.2403	0.0655925	0.00359602
LOC_Os03g17070	9	9	97.2436	ATP synthase B chain, chloroplast precursor, putative, expressed	0.880474	0.343839	0.782879	0.669064	0.285849	0.427237		17.6924	17.7279	17.5138	17.8172	17.6878	0.127359	0.00720037
LOC_Os03g16000	9	9	54.5302	src homology-3 domain protein 3, putative, expressed	0.276897	0.35131	0.378106	0.335438	0.0524383	0.156328		16.9118	16.995	16.9317	17.066	16.9761	0.0696267	0.00410145
LOC_Os03g15920	9	9	88.379	expressed protein	0.453034	0.387052	0.364881	0.401656	0.0458548	0.114165		16.4906	16.4045	16.5549	16.5771	16.5068	0.077424	0.00469044
LOC_Os03g06980	9	9	102.925	nucleic acid binding protein, putative, expressed	0.668521	0.728548	0.82935	0.74214	0.0812711	0.109509		16.278	16.3009	16.3537	16.1625	16.2738	0.080686	0.00495804
LOC_Os02g57670	9	9	109.519	ribosomal L9, putative, expressed	1.93267	0.941999	1.48108	1.45192	0.495977	0.341601		18.0327	18.1286	18.0537	18.0329	18.062	0.0454755	0.00251775
LOC_Os02g55630	9	9	57.8537	COBW domain containing protein, putative, expressed	1.23448	1.38857	1.35418	1.32574	0.0808835	0.0610098		17.0126	16.9614	16.8998	16.9367	16.9526	0.0473319	0.00279201
LOC_Os02g43720	9	9	73.5736	enoyl-CoA hydratase/isomerase family protein, putative, expressed	1.76984	1.74175	2.30523	1.93894	0.317528	0.163764		18.1192	18.1647	18.3061	18.2643	18.2136	0.0864427	0.00474606
LOC_Os02g08380	9	9	71.0207	CR084 protein, putative, expressed	0.584643	0.453059	0.450338	0.496014	0.0767677	0.154769		18.8754	18.8945	18.8605	18.8037	18.8585	0.0391365	0.00207527
LOC_Os01g72430	9	9	68.9915	NADPH quinone oxidoreductase, putative, expressed	1.47467	1.83183	1.21345	1.50665	0.310426	0.206037		18.2868	18.3495	18.2685	18.2882	18.2983	0.0352914	0.00192868
LOC_Os01g59090	9	9	84.3686	thylakoid lumenal 20 kDa protein, putative, expressed	1.24886	1.23029	1.06824	1.18246	0.0993543	0.0840231		17.0345	16.9985	16.9773	16.9681	16.9946	0.0295223	0.00173716
LOC_Os01g21034	9	9	62.5523	pectinesterase, putative, expressed	0.530953	0.607933	0.683726	0.607537	0.0763871	0.125732		16.2966	16.1727	16.2989	16.3849	16.2883	0.0873366	0.00536193
LOC_Os01g12650	9	9	102.334	reticulon domain containing protein, putative, expressed	1.00695	0.932145	1.12239	1.0205	0.0958444	0.0939194		17.5953	17.5038	17.7893	17.922	17.7026	0.188571	0.0106521
LOC_Os12g36194	9	8	108.015	nucleoside diphosphate kinase, putative, expressed	2.24348	2.06363	2.46098	2.25603	0.198969	0.0881942		19.8139	19.9075	19.779	19.8257	19.8315	0.0543923	0.00274272
LOC_Os12g34380	9	8	49.9312	glutathione synthetase, chloroplast precursor, putative, expressed	0.400613	0.497848	0.499537	0.465999	0.0566325	0.121529		14.6178	14.4902	14.5109	14.2061	14.4562	0.175889	0.012167
LOC_Os10g42420	9	8	57.1712	GTPase-activating protein, putative, expressed	0.86989	0.762072	0.793341	0.808435	0.0554713	0.0686156		17.3874	17.4545	17.4065	17.4588	17.4268	0.035398	0.00203124
LOC_Os10g10990	9	8	64.2736	transcription initiation factor IIF, alpha subunit domain containing protein, expressed	0.375827	0.341213	0.454223	0.390421	0.0579016	0.148306		15.5481	15.4952	15.5172	15.612	15.5431	0.0507797	0.00326701
LOC_Os09g23730	9	8	99.8273	HMG-Y-related protein A, putative, expressed	1.31082	0.659338	1.46221	1.14412	0.426604	0.372866		16.5262	16.5634	16.701	16.7174	16.627	0.0963456	0.00579452
LOC_Os08g23730	9	8	56.5559	class I glutamine amidotransferase, putative, expressed	0.430217	0.433388	0.41366	0.425755	0.0105941	0.024883		16.9514	16.8595	16.9169	16.9445	16.9181	0.0418072	0.00247116
LOC_Os08g02110	9	8	70.2817	peroxidase precursor, putative, expressed	0.546589	0.677564	0.591691	0.605281	0.0665368	0.109927		17.692	17.6878	17.6099	17.6397	17.6573	0.0395696	0.00224097
LOC_Os07g12830	9	8	69.807	cytochrome b5-like Heme/Steroid binding domain containing protein, expressed	0.913628	0.945325	1.46969	1.10955	0.312297	0.281463		16.1634	16.1227	16.3172	16.1744	16.1944	0.0848005	0.00523641
LOC_Os05g34770	9	8	70.4093	cytochrome c, putative, expressed	1.58188	1.82188	1.58225	1.662	0.138459	0.0833087		18.0371	18.1553	18.2871	18.2009	18.1701	0.104152	0.00573206
LOC_Os05g01820	9	8	142.517	cytochrome b5-like Heme/Steroid binding domain containing protein, expressed	6.43095	1.0393	3.98837	3.81954	2.69979	0.706837		18.1356	18.1829	18.2568	18.2397	18.2038	0.0553408	0.00304008
LOC_Os05g01050	9	8	82.6634	DNA-binding protein-related, putative, expressed	1.54499	1.03734	1.56788	1.38341	0.299918	0.216797		17.1896	17.0454	16.9658	17.5995	17.2001	0.281923	0.0163908
LOC_Os04g58710	9	8	71.053	AMP-binding domain containing protein, expressed	0.496893	0.574303	0.530896	0.53403	0.0388003	0.0726556		17.2527	17.2818	17.4259	17.4222	17.3457	0.0913203	0.00526473
LOC_Os04g52270	9	8	79.8854	coatomer subunit epsilon, putative, expressed	0.450674	0.521096	0.57753	0.516433	0.0635566	0.123068		16.7889	16.6615	16.8545	16.7522	16.7643	0.0805213	0.00480315
LOC_Os04g28990	9	8	59.0065	dehydrogenase, putative, expressed	0.477007	0.458743	0.571767	0.502506	0.0606728	0.12074		17.2399	17.1885	17.2831	17.3506	17.2655	0.068653	0.0039763
LOC_Os03g59610	9	8	100.229	oxidoreductase, short chain dehydrogenase/reductase family protein, putative, expressed	1.27113	1.24197	1.27696	1.26335	0.0187435	0.0148363		17.5703	17.5814	17.4558	17.4999	17.5269	0.0595185	0.00339585
LOC_Os03g21370	9	8	88.5167	expressed protein	1.8631	0.75048	1.64299	1.41886	0.589202	0.415265		17.887	17.9231	17.687	17.858	17.8388	0.104632	0.00586545
LOC_Os03g15870	9	8	87.6611	ribosomal protein L4, putative, expressed	0.727685	0.878387	0.844503	0.816858	0.0790628	0.0967889		16.9127	17.0331	17.1796	17.279	17.1011	0.161202	0.0094264
LOC_Os03g15650	9	8	60.6951	vacuolar sorting protein, putative, expressed	0.534975	0.518543	0.491323	0.514947	0.0220469	0.0428139		16.6291	16.6146	16.629	16.62	16.6232	0.00713257	0.000429074
LOC_Os03g13840	9	8	61.5494	senescence-associated protein, putative, expressed	0.575172	0.274682	0.282258	0.377371	0.171343	0.454044		16.149	16.1454	15.9841	15.7415	16.005	0.191777	0.0119823
LOC_Os02g58640	9	8	62.2413	tumor susceptibility gene 101, putative, expressed	0.334495	0.35321	0.363363	0.350356	0.0146444	0.0417987		16.4498	16.4948	16.4465	16.4099	16.4503	0.0347884	0.00211477
LOC_Os02g39600	9	8	75.6617	outer envelope protein, putative, expressed	0.227946	0.245283	0.219827	0.231019	0.0130032	0.0562862		17.1931	17.1969	17.2788	17.4093	17.2695	0.101224	0.00586144
LOC_Os02g35500	9	8	78.6872	NAD binding domain of 6-phosphogluconate dehydrogenase containing protein, expressed	0.78749	0.679583	0.804311	0.757128	0.0676804	0.089391		17.3155	17.3516	17.1813	17.0048	17.2133	0.157127	0.00912821
LOC_Os02g15900	9	8	80.0951	50S ribosomal protein L21, chloroplast precursor, putative, expressed	4.77234	6.60836	6.23637	5.87236	0.97063	0.165288		17.3127	17.2202	17.2203	17.2924	17.2614	0.048246	0.00279502
LOC_Os01g66360	9	8	70.5259	2-C-methyl-D-erythritol 4-phosphate cytidylyltransferase, putative, expressed	0.547887	0.593776	0.60245	0.581371	0.0293205	0.0504334		17.3751	17.2806	17.2567	17.2644	17.2942	0.0548545	0.00317185
LOC_Os01g56969	9	8	71.3896	homeobox-leucine zipper protein ATHB-54, putative, expressed	0.169297	0.186497	0.151627	0.16914	0.0174358	0.103085		15.014	14.8799	15.1617	15.0392	15.0237	0.115565	0.0076922
LOC_Os01g16870	9	8	54.7025	argonaute, putative, expressed	0.333577	0.39644	0.330224	0.353414	0.0373	0.105542		17.7125	17.7848	17.804	17.7288	17.7575	0.0437934	0.00246619
LOC_Os12g31830	9	7	68.4481	nitrilase, putative, expressed	0.460735	0.282517	0.502838	0.415363	0.116959	0.281582		16.7628	16.6705	16.775	16.7399	16.737	0.0466985	0.00279013
LOC_Os10g42299	9	7	62.9077	mitochondrial carrier protein, putative, expressed	0.268606	0.214473	0.282795	0.255292	0.0360546	0.141229		17.9548	17.9678	18.1172	18.1117	18.0379	0.0885892	0.00491129
LOC_Os10g37340	9	7	75.3259	cystathionine gamma-synthase, putative, expressed	0.388064	0.392441	0.369845	0.38345	0.0119838	0.0312526		17.2893	17.2599	17.3922	17.4532	17.3487	0.0898682	0.00518012
LOC_Os09g39200	9	7	55.2563	expressed protein	0.238767	0.228487	0.258424	0.241893	0.0152115	0.0628853		16.1582	16.1084	16.0194	16.0404	16.0816	0.0636379	0.00395719
LOC_Os09g30414	9	7	70.3765	aspartic proteinase nepenthesin-2 precursor, putative, expressed	0.896249	0.829558	0.927325	0.884377	0.0499527	0.0564835		17.2994	17.3117	17.4929	17.5581	17.4155	0.129869	0.00745707
LOC_Os08g39440	9	7	55.8083	RNA recognition motif containing protein, putative, expressed	0.108152	0.135469	0.0795866	0.107736	0.0279436	0.259372		15.8655	15.9366	16.1172	16.117	16.0091	0.128083	0.00800063
LOC_Os08g09210	9	7	54.1388	phosphoribosylamine--glycine ligase, putative, expressed	0.386626	0.444337	0.357921	0.396295	0.0440116	0.111058		16.8986	16.884	16.8316	16.7901	16.8511	0.0498125	0.00295604
LOC_Os07g09330	9	7	68.4757	inositol-1-monophosphatase, putative, expressed	1.00449	1.06311	1.02569	1.0311	0.0296859	0.0287905		17.8419	17.8618	17.8235	17.8106	17.8344	0.0222943	0.00125007
LOC_Os07g01870	9	7	104.84	ribosomal protein L13, putative, expressed	1.71171	2.51003	1.72524	1.98233	0.457059	0.230567		18.4257	18.441	18.6659	18.6081	18.5352	0.120095	0.00647928
LOC_Os04g55050	9	7	80.3159	amidase, putative, expressed	0.363004	0.416601	0.40431	0.394638	0.0280767	0.0711453		16.5013	16.4933	16.3919	16.2509	16.4094	0.116783	0.00711682
LOC_Os03g44150	9	7	76.9289	aminotransferase, putative, expressed	0.896597	0.831038	0.903622	0.877086	0.040033	0.0456432		17.4682	17.5121	17.3259	17.3325	17.4097	0.0946751	0.00543807
LOC_Os02g49320	9	7	70.0309	sucrase-related, putative, expressed	0.402546	0.443943	0.490871	0.445787	0.0441916	0.0991317		16.7398	16.6774	16.7401	16.8212	16.7446	0.0589728	0.0035219
LOC_Os02g46990	9	7	72.9015	AAA-type ATPase family protein, putative, expressed	0.452641	0.529245	0.462682	0.481523	0.0416326	0.0864604		16.7941	16.7184	16.8599	16.9895	16.8405	0.114952	0.00682595
LOC_Os02g17650	9	7	61.6638	tocopherol cyclase, chloroplast precursor, putative, expressed	0.449395	0.418506	0.528234	0.465378	0.0565834	0.121586		17.4814	17.5606	17.5255	17.5334	17.5252	0.032843	0.00187404
LOC_Os02g17620	9	7	91.7907	isochorismatase family protein, putative, expressed	0.755166	1.1682	0.598187	0.840517	0.294435	0.350302		17.1387	17.064	17.2044	17.3503	17.1894	0.121664	0.00707785
LOC_Os02g15750	9	7	81.2192	expressed protein	1.95352	2.08101	2.0671	2.03387	0.0699365	0.0343859		17.8957	17.9399	18.049	18.122	18.0016	0.10291	0.00571671
LOC_Os02g12650	9	7	57.6263	puromycin-sensitive aminopeptidase, putative, expressed	0.211183	0.191557	0.158033	0.186924	0.026876	0.14378		17.025	16.9548	16.7842	16.8171	16.8953	0.113761	0.00673332
LOC_Os01g64520	9	7	66.349	uricase, putative, expressed	0.410084	0.402431	0.460556	0.424357	0.0315821	0.0744235		17.2196	17.1698	17.2474	17.2933	17.2325	0.0516789	0.00299892
LOC_Os01g54920	9	7	73.3857	heat- and acid-stable phosphoprotein, putative, expressed	1.56497	1.71819	1.16004	1.48107	0.288381	0.194711		17.5764	17.5718	17.5848	17.6271	17.59	0.0253142	0.00143912
LOC_Os01g13690	9	7	101.426	ligA, putative, expressed	0.874153	0.573578	0.991733	0.813155	0.215648	0.265199		16.7419	16.8834	16.5699	16.5736	16.6922	0.150609	0.00902269
LOC_Os09g36300	9	6	57.2199	OsLonP4 - Putative Lon protease homologue, expressed	0.147551	0.197719	0.204149	0.18314	0.0309878	0.169203		15.6523	15.5997	15.4001	15.5234	15.5439	0.109495	0.00704429
LOC_Os09g31458	9	6	53.194	expressed protein	0.321061	0.283655	0.292613	0.299109	0.0195311	0.0652976		17.3308	17.4244	17.4232	17.2577	17.359	0.0805028	0.00463752
LOC_Os09g11250	9	6	72.6776	co-chaperone GrpE protein, putative, expressed	0.538391	0.453203	0.550487	0.514027	0.0530209	0.103148		16.8035	16.8261	16.7527	16.7639	16.7865	0.0342387	0.00203965
LOC_Os08g10410	9	6	67.5869	expressed protein	0.416286	0.295813	0.49892	0.403673	0.102139	0.253025		14.883	14.9319	15.6225	15.4813	15.2297	0.377027	0.024756
LOC_Os07g42170	9	6	93.3912	60S ribosomal protein, putative, expressed	1.41871	0.687098	1.11486	1.07356	0.367549	0.342366		17.5048	17.5013	17.5171	17.3867	17.4775	0.0609015	0.00348457
LOC_Os07g22600	9	6	94.9003	spermidine synthase, putative, expressed	1.71924	1.85211	1.76922	1.78019	0.0671108	0.0376987		18.0313	17.8994	17.9127	17.8968	17.935	0.0645249	0.0035977
LOC_Os06g21980	9	6	65.2002	pantothenate kinase 4, putative, expressed	1.85534	2.50113	1.85367	2.07005	0.373329	0.180348		17.122	17.096	17.109	17.125	17.113	0.0132961	0.000776958
LOC_Os04g42010	9	6	56.3013	RNA binding protein, putative, expressed	0.591012	0.658995	0.657134	0.635714	0.0387237	0.0609138		16.9364	16.8224	16.7612	16.8508	16.8427	0.0727963	0.00432214
LOC_Os03g61630	9	6	82.2251	WD domain, G-beta repeat domain containing protein, expressed	0.314666	0.521228	0.47927	0.438388	0.109181	0.249052		16.858	16.7244	16.7647	16.8433	16.7976	0.0637083	0.00379271
LOC_Os03g29180	9	6	67.0893	ubiquinone biosynthesis protein COQ9, mitochondrial precursor, putative, expressed	0.675328	0.746897	0.68174	0.701322	0.039599	0.0564634		17.6301	17.6589	17.6194	17.4033	17.5779	0.117591	0.0066897
LOC_Os02g54770	9	6	82.751	RNA recognition motif containing protein, expressed	0.839844	1.04625	0.664974	0.850357	0.190856	0.224442		17.5371	17.6964	17.2831	17.125	17.4104	0.25526	0.0146614
LOC_Os02g04670	9	6	61.1026	glucan endo-1,3-beta-glucosidase precursor, putative, expressed	0.490985	0.510235	0.463023	0.488081	0.0237398	0.048639		17.4242	17.4468	17.4201	17.4537	17.4362	0.0165541	0.000949413
LOC_Os02g02520	9	6	59.5362	expressed protein	0.301934	0.300937	0.304635	0.302502	0.0019133	0.00632492		16.9868	17.4245	17.0269	17.5474	17.2464	0.281575	0.0163266
LOC_Os10g34380	9	5	57.7935	retrotransposon protein, putative, unclassified, expressed	0.198683	0.275087	0.201062	0.224944	0.0434415	0.193121		16.4368	16.4212	16.5043	16.5386	16.4752	0.0555465	0.00337152
LOC_Os10g26060	9	5	108.569	glutelin, putative, expressed	0.0849982	2.01119	0.0822533	0.726147	1.11288	1.53258		16.1749	16.093	16.2583	15.8795	16.1014	0.162601	0.0100985
LOC_Os09g30360	9	5	82.3903	caffeoyl-CoA O-methyltransferase, putative, expressed	0.534997	0.425201	0.54455	0.501583	0.0663211	0.132224		16.7332	16.7255	16.7498	16.7642	16.7432	0.017293	0.00103284
LOC_Os05g38520	9	5	110.487	60S ribosomal protein L36-2, putative, expressed	3.47728	2.58082	3.84331	3.30047	0.649547	0.196804		17.7934	17.9554	18.0952	18.0838	17.9819	0.140783	0.00782915
LOC_Os05g37160	9	5	64.1311	tubulin/FtsZ domain containing protein, putative, expressed	0.237723	0.270509	0.23683	0.248354	0.0191919	0.0772766		15.8438	15.8121	15.6782	16.1676	15.8754	0.207598	0.0130767
LOC_Os05g29020	9	5	92.9938	expressed protein	0.763227	0.477248	0.943255	0.72791	0.235003	0.322846		16.6664	16.3779	16.3421	16.6005	16.4967	0.160803	0.00974757
LOC_Os04g37690	9	5	70.3495	RNA recognition motif containing protein, putative, expressed	1.14006	1.12825	1.22713	1.16515	0.0540025	0.0463482		16.8051	16.8343	16.7638	16.8511	16.8136	0.0382569	0.00227536
LOC_Os03g56280	9	5	67.2272	lactate/malate dehydrogenase, putative, expressed	0.289395	0.308202	0.331707	0.309768	0.0211994	0.0684364		16.2263	16.2034	15.9662	15.8688	16.0662	0.176445	0.0109824
LOC_Os01g34330	9	5	61.7796	BAH domain containing protein, expressed	0.273437	0.244699	0.270424	0.262853	0.0157939	0.0600865		15.9407	15.8871	15.9567	15.9569	15.9354	0.0330435	0.0020736
LOC_Os12g18880	9	4	71.4236	mago nashi, putative, expressed	0.577318	0.608626	0.40167	0.529205	0.111552	0.210791		16.4969	16.4225	16.6312	16.8528	16.6008	0.188879	0.0113777
LOC_Os07g46930	9	4	84.494	sex determination protein tasselseed-2, putative, expressed	1.70427	1.25815	1.73223	1.56488	0.266009	0.169986		15.4333	15.4525	14.9388	14.8856	15.1776	0.307288	0.0202462
LOC_Os05g39650	9	4	99.2567	phytanoyl-CoA dioxygenase, putative, expressed	0.582487	0.530264	0.631613	0.581455	0.0506825	0.087165		16.5551	16.4311	16.2923	16.427	16.4264	0.107365	0.00653615
LOC_Os04g58800	9	4	92.247	ubiquitin-conjugating enzyme, putative, expressed	0.6094	0.191144	0.626773	0.475772	0.246649	0.518417		16.6236	16.5674	16.535	16.575	16.5752	0.0365976	0.00220797
LOC_Os03g13300	9	4	77.8342	glutamate decarboxylase, putative, expressed	0.184745	0.198251	0.200839	0.194612	0.00864216	0.0444071		14.4152	14.1496	14.5983	14.4686	14.4079	0.18859	0.0130893
LOC_Os03g12290	9	4	98.2035	glutamine synthetase, catalytic domain containing protein, expressed	0.631628	0.68058	0.922077	0.744762	0.155498	0.208789		17.9356	17.8554	17.4397	17.549	17.6949	0.238132	0.0134576
LOC_Os02g39050	9	4	66.7746	pre-mRNA-splicing factor ISY1, putative, expressed	0.858826	0.733103	1.08731	0.89308	0.179572	0.20107		16.2485	16.3078	16.2535	16.4536	16.3158	0.095657	0.00586282
LOC_Os01g51700	9	4	69.2641	ras-related protein, putative, expressed	0.259032	0.283855	0.168223	0.237037	0.060873	0.256808		17.2489	17.2477	16.9106	17.0625	17.1174	0.163345	0.00954262
LOC_Os12g42230	9	3	88.2649	transketolase, putative, expressed	0.635415	0.562446	0.644931	0.614264	0.0451271	0.0734654		14.9739	14.7358	14.3482	14.081	14.5347	0.397458	0.0273454
LOC_Os07g46970	9	3	81.8424	sex determination protein tasselseed-2, putative, expressed	0.33227	0.279091	0.344646	0.318669	0.0348301	0.109299		16.0444	16.1821	15.6998	15.6919	15.9045	0.247488	0.0155608
LOC_Os07g44040	9	3	78.9714	ras-related protein, putative, expressed	0.105277	0.155757	0.128112	0.129715	0.0252781	0.194874		16.0238	16.0507	16.1911	16.2221	16.1219	0.0991914	0.00615257
LOC_Os03g34040	9	3	117.21	ribosomal protein, putative, expressed	0.482299	0.569192	0.58196	0.544484	0.0542308	0.0996004		17.7562	17.697	17.9355	18.0418	17.8576	0.159226	0.00891645
LOC_Os01g52460	9	3	115.064	regulator of ribonuclease, putative, expressed	1.73127	0.781778	1.61865	1.37723	0.518744	0.376657		17.9434	17.871	17.7177	17.7511	17.8208	0.104937	0.00588844
LOC_Os07g15880	9	2	90.5624	mitochondrial prohibitin complex protein 2, putative, expressed	0.131367	0.0460338	0.134472	0.103958	0.0501874	0.482769		16.1269	16.1246	15.9414	15.9275	16.0301	0.110582	0.00689839
LOC_Os06g40040	9	2	107.231	protein of unknown function domain containing protein, expressed	0.509558	0.436196	0.584139	0.509964	0.0739721	0.145053		15.3992	15.4959	15.0987	14.8567	15.2126	0.291394	0.0191548
LOC_Os12g08830	9	9	93.5513	thylakoid lumenal 29.8 kDa protein, putative, expressed	0.856153	1.26122	0.803508	0.973627	0.25045	0.257234		16.4827	16.4148	16.5389	16.4567	16.4733	0.0519368	0.00315279
LOC_Os08g39350	9	7	65.9375	glycerophosphoryl diester phosphodiesterase family protein, putative, expressed	0.266395	0.181105	0.13234	0.19328	0.0678519	0.351055		17.3024	17.1781	17.5775	17.6751	17.4333	0.232024	0.0133093
LOC_Os12g40560	9	6	63.9466	KH domain containing protein, putative, expressed	0.545351	0.588301	0.615071	0.582908	0.0351719	0.0603387		17.8389	18.3371	18.3725	18.1824	18.1827	0.243604	0.0133976
LOC_Os11g45590	9	5	94.6245	transposon protein, putative, CACTA, En/Spm sub-class, expressed	0.880557	0.905212	0.942623	0.909464	0.0312508	0.0343618		14.0157	13.5718	16.3883	13.6686	14.4111	1.33181	0.0924159
LOC_Os10g37240	9	4	75.6082	expressed protein	0.238894	0.258572	0.194285	0.230583	0.0329395	0.142853		15.1479	14.9229	15.3441	15.1724	15.1468	0.172954	0.0114185
LOC_Os05g20050	9	3	93.3138	ras-related protein, putative, expressed	0.177149	0.248269	0.185989	0.203802	0.0387624	0.190196		16.8016	16.8146	17.1829	16.8047	16.9009	0.188047	0.0111264
LOC_Os01g48790	9	3	61.8827	YT521-B-like family domain containing protein, expressed	0.0760199	0.100185	0.096628	0.0909442	0.0130467	0.143458		17.5061	17.5862	17.6921	17.7501	17.6336	0.108753	0.00616738
LOC_Os10g42724	9	2	77.4614	VHS and GAT domain containing protein, expressed	3.41498	4.93106	3.94739	4.09781	0.76915	0.187698		13.6852	14.0385	12.4275	12.5185	13.1674	0.815565	0.0619381
LOC_Os01g08450	9	2	99.0313	ras-related protein, putative, expressed	0.23567	0.17297	0.175535	0.194725	0.035483	0.182221		17.7438	17.7205	18.0356	17.9837	17.8709	0.161887	0.00905873
LOC_Os09g08670	9	6	76.3651	protein of unknown function DUF1296 domain containing protein, expressed	0.348969	0.484543	0.37721	0.403574	0.0715291	0.177239		18.129	18.2661	18.1019	18.2171	18.1785	0.0763518	0.00420011
LOC_Os12g36640	8	8	73.0877	universal stress protein domain containing protein, putative, expressed	1.96856	0.282109	1.5729	1.27452	0.881931	0.691969		16.5434	16.4862	16.4915	16.5558	16.5192	0.035494	0.00214865
LOC_Os11g10870	8	8	101.395	dirigent, putative, expressed	1.34197	0.57395	1.51884	1.14492	0.502321	0.438739		16.2192	16.1364	16.1808	16.2235	16.19	0.0405472	0.00250446
LOC_Os10g42840	8	8	120.806	NADH dehydrogenase 1 alpha subcomplex subunit 12, putative, expressed	1.66384	0.48341	1.32287	1.1567	0.607502	0.525201		18.5317	18.613	18.599	18.5238	18.5669	0.045669	0.00245971
LOC_Os10g38740	8	8	74.492	glutathione S-transferase, putative, expressed	0.985111	1.43458	0.755013	1.05824	0.345636	0.326616		18.0145	18.0698	17.9314	17.863	17.9697	0.0910573	0.00506728
LOC_Os09g33800	8	8	83.3835	arabinogalactan protein, putative, expressed	0.921658	1.53797	1.12671	1.19544	0.313853	0.262541		16.7129	16.7546	16.8886	16.8524	16.8021	0.0821282	0.00488796
LOC_Os09g24230	8	8	71.1959	haloacid dehalogenase-like hydrolase family protein, putative, expressed	1.1318	1.21747	1.16762	1.1723	0.0430275	0.0367035		18.4811	18.6429	18.5197	18.4842	18.532	0.0759782	0.00409984
LOC_Os08g44840	8	8	71.8306	transferase family protein, putative, expressed	0.610209	0.660858	0.693946	0.655004	0.0421743	0.0643879		17.8477	17.8618	17.885	17.7859	17.8451	0.0423382	0.00237254
LOC_Os08g34150	8	8	86.4432	OsTIL-2 Temperature-induced lipocalin-2, expressed	1.87132	1.49392	1.82274	1.72933	0.205308	0.118721		17.5909	17.6568	17.7573	17.7159	17.6802	0.0724454	0.00409754
LOC_Os08g32850	8	8	59.4561	methylcrotonoyl-CoA carboxylase beta chain, mitochondrial precursor, putative, expressed	0.306677	0.32551	0.322446	0.318211	0.0101052	0.0317564		17.2565	17.3414	17.3442	17.395	17.3343	0.0574005	0.00331138
LOC_Os07g33240	8	8	97.8457	endoribonuclease, putative, expressed	1.10491	0.795948	1.34634	1.0824	0.275885	0.254882		17.4123	17.3206	17.2047	17.4005	17.3345	0.095652	0.005518
LOC_Os07g30840	8	8	78.1095	proteasome subunit, putative, expressed	1.01551	0.9578	1.10861	1.02731	0.0760929	0.0740702		17.5323	17.7537	17.6792	17.8173	17.6956	0.122653	0.00693127
LOC_Os05g06500	8	8	77.8117	universal stress protein domain containing protein, putative, expressed	1.71507	0.464532	1.20599	1.12853	0.628858	0.557236		18.0281	18.0634	17.8113	17.7264	17.9073	0.164194	0.00916908
LOC_Os05g02060	8	8	117.284	mitochondrial import inner membrane translocase subunit Tim17, putative, expressed	1.62272	0.177416	1.61415	1.13809	0.831982	0.731031		16.7194	16.8202	16.7965	16.6767	16.7532	0.0667176	0.00398239
LOC_Os04g40320	8	8	85.1898	expressed protein	0.571505	0.394038	0.528776	0.498106	0.0926233	0.185951		16.6082	16.6897	16.6867	16.586	16.6427	0.0534104	0.00320925
LOC_Os04g39610	8	8	51.0625	glycerophosphoryl diester phosphodiesterase family protein, putative, expressed	0.658772	0.980302	0.879287	0.839454	0.164424	0.195871		16.7346	16.7751	16.5919	16.6067	16.677	0.0915104	0.0054872
LOC_Os04g36620	8	8	68.3455	hydrolase, alpha/beta fold family domain containing protein, expressed	0.416655	0.371574	0.377077	0.388435	0.0245932	0.0633136		16.8512	16.7857	16.625	16.7081	16.7425	0.0977723	0.00583976
LOC_Os03g49710	8	8	65.1154	ribosomal protein S13p/S18e, putative, expressed	1.1584	0.333386	1.01506	0.835617	0.44081	0.527526		17.7986	17.9192	17.9079	17.7656	17.8478	0.0771976	0.00432533
LOC_Os03g43020	8	8	57.1069	prefoldin subunit, putative, expressed	1.18877	0.154033	0.916999	0.753266	0.536447	0.71216		17.5602	17.6158	17.5294	17.7243	17.6074	0.0857368	0.00486935
LOC_Os03g17490	8	8	64.1786	expressed protein	0.369304	0.263304	0.41722	0.349943	0.0787632	0.225075		17.0965	17.1748	17.2336	17.2527	17.1894	0.0702741	0.00408822
LOC_Os03g12020	8	8	76.6454	50S ribosomal protein L15, chloroplast precursor, putative, expressed	0.944417	1.15441	0.731703	0.943509	0.211353	0.224007		17.9753	17.9419	18.2006	18.1756	18.0734	0.13361	0.00739263
LOC_Os03g03600	8	8	55.3929	fasciclin-like arabinogalactan protein, putative, expressed	0.678139	0.587732	0.41474	0.560204	0.13384	0.238914		17.4049	17.3919	17.4898	17.5053	17.448	0.0578125	0.00331342
LOC_Os02g47310	8	8	62.8096	Cyclopropane-fatty-acyl-phospholipid synthase, putative, expressed	0.553309	0.521077	0.55821	0.544199	0.0201736	0.0370702		17.6878	17.6646	17.6242	17.8265	17.7008	0.0878133	0.00496098
LOC_Os02g43830	8	8	100.428	3-isopropylmalate dehydratase small subunit 2, putative, expressed	1.40358	1.77572	1.09561	1.42497	0.340558	0.238993		17.693	17.6629	17.5834	17.5166	17.614	0.0796782	0.00452358
LOC_Os02g04650	8	8	59.9178	activator of 90 kDa heat shock protein ATPase homolog, putative, expressed	0.519753	0.602637	0.585851	0.569414	0.0438187	0.0769541		17.2421	17.3428	17.3668	17.42	17.3429	0.0745659	0.0042995
LOC_Os01g47550	8	8	88.6191	kinase, pfkB family, putative, expressed	3.27693	3.63242	3.19013	3.36649	0.234354	0.0696137		18.2779	18.4102	17.9781	18.3727	18.2597	0.195854	0.010726
LOC_Os01g16152	8	8	104.65	peroxiredoxin, putative, expressed	3.39318	1.59241	3.28005	2.75521	1.0086	0.366071		18.4481	18.4754	18.2947	18.221	18.3598	0.122027	0.00664643
LOC_Os01g11970	8	8	92.9788	expressed protein	0.869059	0.893562	0.955789	0.906137	0.0447114	0.0493429		17.2434	17.3838	17.2917	17.0886	17.2519	0.123444	0.00715538
LOC_Os01g09890	8	8	105.171	translation initiation factor SUI1, putative, expressed	3.0876	3.50119	2.91426	3.16768	0.301546	0.0951946		16.4913	16.4545	16.5155	16.5815	16.5107	0.0534291	0.00323603
LOC_Os01g01307	8	8	103.805	translocon-associated protein beta domain containing protein, expressed	3.92542	1.95562	3.15472	3.01192	0.992629	0.329567		18.1653	18.1753	18.2476	18.2958	18.221	0.0618829	0.00339624
LOC_Os12g10320	8	7	64.5273	plant-specific domain TIGR01627 family protein, expressed	0.487218	0.470738	0.486266	0.481408	0.00925211	0.0192189		17.1499	17.0031	16.9107	17.4986	17.1406	0.258226	0.0150652
LOC_Os10g33230	8	7	62.9958	RNA recognition motif containing protein, putative, expressed	0.81961	0.357983	0.776594	0.651396	0.255011	0.391484		15.8042	15.6928	15.6364	15.7041	15.7094	0.0698383	0.00444564
LOC_Os10g32680	8	7	60.7275	expressed protein	0.247826	0.26634	0.215413	0.243193	0.0257777	0.105997		17.0201	16.9166	16.8363	16.8354	16.9021	0.0873669	0.005169
LOC_Os10g31810	8	7	58.6287	expressed protein	0.339841	0.426194	0.306675	0.35757	0.0617003	0.172554		17.4406	17.3743	17.5215	17.5994	17.484	0.0977352	0.00558999
LOC_Os07g37550	8	7	55.2119	chlorophyll A-B binding protein, putative, expressed	0.724123	0.810181	0.409848	0.648051	0.210729	0.325174		17.5828	17.7089	17.4156	17.3627	17.5175	0.158351	0.00903961
LOC_Os06g41810	8	7	59.3293	reductase, putative, expressed	0.316678	0.266909	0.266438	0.283341	0.0288713	0.101896		17.0982	17.0951	16.7237	16.7843	16.9253	0.199358	0.0117787
LOC_Os06g04910	8	7	56.3801	hydrolase, NUDIX family protein, expressed	0.330695	0.323098	0.387908	0.347234	0.0354295	0.102033		16.8713	16.8029	16.812	16.866	16.838	0.0355701	0.00211248
LOC_Os05g49050	8	7	67.7745	CobW/P47K family protein, putative, expressed	0.992786	1.14377	1.46498	1.20051	0.241156	0.200877		16.8169	16.8783	16.464	16.4218	16.6452	0.235612	0.0141549
LOC_Os05g32820	8	7	82.54	peptide-N4-asparagine amidase A, putative, expressed	1.13367	1.03664	1.09924	1.08985	0.0491885	0.0451333		16.2329	16.1482	16.0758	16.2872	16.186	0.0931066	0.00575229
LOC_Os05g06330	8	7	62.2564	nifU, putative, expressed	0.556066	2.17267	1.4735	1.40075	0.810753	0.578801		16.7123	16.7235	16.8335	16.9582	16.8069	0.114774	0.00682896
LOC_Os04g57590	8	7	99.4431	DJ-1 family protein, putative, expressed	1.17962	1.11633	1.22303	1.173	0.0536598	0.0457459		16.561	16.5485	16.409	16.3535	16.468	0.102849	0.0062454
LOC_Os04g32660	8	7	73.9586	cytochrome b-c1 complex subunit Rieske, mitochondrial precursor, putative, expressed	1.60052	1.08874	1.35883	1.34936	0.256021	0.189735		17.2301	17.2713	17.1225	17.0203	17.161	0.112892	0.00657838
LOC_Os03g58130	8	7	81.0576	thioredoxin, putative, expressed	0.650066	1.09827	0.456635	0.734992	0.329142	0.447817		18.603	18.6474	18.6053	18.6406	18.6241	0.0232107	0.00124627
LOC_Os03g17120	8	7	88.5969	arginine biosynthesis bifunctional protein argJ 1, putative, expressed	0.84765	1.29428	0.735353	0.959094	0.295659	0.308269		18.0131	17.9177	18.202	18.1866	18.0798	0.137901	0.00762735
LOC_Os03g08810	8	7	87.8436	expressed protein	0.539417	0.393479	0.606543	0.513146	0.108934	0.212287		16.6896	16.9062	16.7613	16.7966	16.7885	0.0902468	0.00537553
LOC_Os02g58720	8	7	48.3975	peroxidase precursor, putative, expressed	0.22395	0.169278	0.182274	0.191834	0.0285626	0.148893		17.2887	17.3524	17.3426	17.2424	17.3065	0.051119	0.00295374
LOC_Os02g56900	8	7	113.043	thioredoxin family protein, putative, expressed	0.705618	0.736401	0.80965	0.750556	0.0534412	0.0712021		16.8832	16.7649	16.8216	16.8046	16.8186	0.0492129	0.00292611
LOC_Os02g53180	8	7	60.5469	1-aminocyclopropane-1-carboxylate oxidase protein, putative, expressed	0.505986	0.558673	0.536112	0.53359	0.0264338	0.0495394		16.629	16.6692	16.6294	16.6722	16.6499	0.0240046	0.00144172
LOC_Os02g30460	8	7	71.7045	uncharacterized protein MJ0304, putative, expressed	0.628463	0.682894	0.67077	0.660709	0.0285763	0.0432509		17.8108	17.8272	17.9507	17.8862	17.8687	0.0635069	0.00355408
LOC_Os02g10080	8	7	65.0466	zinc finger C-x8-C-x5-C-x3-H type family protein, expressed	0.693792	0.43783	0.768416	0.633346	0.173384	0.273759		17.3245	17.3273	17.4303	17.378	17.3651	0.0499756	0.00287794
LOC_Os02g08360	8	7	61.0605	RNA recognition motif, putative, expressed	3.16327	2.34339	2.80484	2.7705	0.411018	0.148355		17.6234	17.8128	17.1958	17.1592	17.4478	0.321914	0.0184501
LOC_Os02g07410	8	7	83.8917	glycine cleavage system H protein, putative, expressed	3.97831	1.0243	3.57521	2.85927	1.60186	0.560234		17.7817	17.8687	17.9985	18.052	17.9252	0.122795	0.00685041
LOC_Os01g49250	8	7	60.0415	methyltransferase, putative, expressed	0.640974	0.58388	0.59661	0.607155	0.0299722	0.0493651		17.1274	17.1495	17.2064	17.0895	17.1432	0.0488868	0.00285167
LOC_Os01g39800	8	7	77.3991	esterase, putative, expressed	0.326511	0.252871	0.303804	0.294395	0.037711	0.128097		17.3876	17.3044	17.4745	17.4744	17.4102	0.081579	0.0046857
LOC_Os01g27210	8	7	61.9391	glutathione S-transferase, putative, expressed	0.279021	0.29267	0.298102	0.289931	0.0098312	0.0339088		16.849	16.8259	16.6785	16.7181	16.7679	0.082486	0.00491928
LOC_Os01g16960	8	7	72.5415	pyruvate kinase, putative, expressed	0.548511	0.509544	0.708584	0.58888	0.105482	0.179123		17.3928	17.3816	17.5265	17.5255	17.4566	0.0802557	0.00459745
LOC_Os01g08860	8	7	111.466	hsp20/alpha crystallin family protein, putative, expressed	1.54982	1.97276	1.20988	1.57749	0.382192	0.242279		16.5558	16.5086	16.2191	16.2295	16.3782	0.178869	0.0109212
LOC_Os12g41190	8	6	67.6293	tetratricopeptide repeat domain containing protein, expressed	0.52391	0.494594	0.524522	0.514342	0.0171049	0.033256		17.3492	17.2851	17.3274	17.3263	17.322	0.0267673	0.00154528
LOC_Os09g24320	8	6	68.6084	2-oxo acid dehydrogenases acyltransferase domain containing protein, expressed	0.733977	0.798309	0.732389	0.754892	0.0376092	0.0498207		17.4762	17.5017	17.6207	17.6078	17.5516	0.0733043	0.0041765
LOC_Os07g30170	8	6	56.497	nitrilase, putative, expressed	0.704849	0.628293	0.620183	0.651108	0.0467169	0.0717499		17.0761	17.1545	16.9637	16.9417	17.034	0.0995689	0.00584531
LOC_Os07g14150	8	6	90.2036	cytidine deaminase, putative, expressed	1.00633	0.420068	0.756503	0.727634	0.294196	0.404318		16.2919	16.2457	16.4824	16.6554	16.4189	0.188031	0.0114521
LOC_Os07g01600	8	6	104.268	dirigent, putative, expressed	0.994736	0.143439	0.691252	0.609809	0.431453	0.707521		16.8942	16.9036	16.6623	16.6747	16.7837	0.133169	0.0079344
LOC_Os06g46880	8	6	48.5707	surp module family protein, putative, expressed	0.459885	0.496961	0.511153	0.489333	0.0264716	0.0540972		15.2356	15.2758	15.024	14.6851	15.0551	0.270274	0.0179523
LOC_Os06g04290	8	6	109.627	S10/S20 domain containing ribosomal protein, putative, expressed	3.68451	2.15133	3.62605	3.15396	0.868799	0.275463		17.7823	17.7544	17.876	18.0883	17.8752	0.151245	0.00846116
LOC_Os05g06980	8	6	46.7199	expressed protein	0.23352	0.222652	0.326245	0.260806	0.0569323	0.218294		16.5485	16.6192	16.5689	16.5245	16.5653	0.0402594	0.00243035
LOC_Os03g57640	8	6	47.2704	gibberellin receptor GID1L2, putative, expressed	0.174398	0.140384	0.166596	0.160459	0.0178177	0.111042		15.0784	14.9446	15.0391	15.0068	15.0172	0.0565813	0.00376776
LOC_Os03g50880	8	6	61.2287	class I glutamine amidotransferase, putative, expressed	0.522974	0.505161	0.485995	0.50471	0.0184934	0.0366416		17.1451	17.0235	17.2259	17.2014	17.149	0.0902426	0.00526226
LOC_Os03g25390	8	6	73.5143	novel plant SNARE 11, putative, expressed	0.329264	0.443451	0.315397	0.362704	0.0702718	0.193744		17.0413	17.0941	17.1255	17.2667	17.1319	0.0963814	0.00562584
LOC_Os02g58300	8	6	58.4521	expressed protein	0.45587	0.436059	0.506117	0.466015	0.0361138	0.077495		16.6103	16.5855	16.9087	16.6154	16.68	0.153031	0.00917455
LOC_Os02g03540	8	6	51.391	phosphoribosyl transferase, putative, expressed	0.258984	0.227365	0.259911	0.248753	0.0185285	0.0744856		17.1624	17.1775	17.1277	17.3001	17.1919	0.0750924	0.00436789
LOC_Os12g12370	8	5	52.3692	outer envelope protein, putative, expressed	0.24081	0.278274	0.2819	0.266995	0.0227487	0.0852029		17.0886	17.1128	17.3751	17.2411	17.2044	0.132012	0.00767318
LOC_Os11g11390	8	5	72.2132	ribosomal protein, putative, expressed	0.317989	0.423719	0.37734	0.373016	0.0529974	0.142078		17.2092	17.3361	17.4898	17.2721	17.3268	0.120399	0.0069487
LOC_Os09g33860	8	5	85.5025	protein kinase, putative, expressed	0.375358	0.443759	0.473326	0.430814	0.0502504	0.116641		17.2041	17.1757	17.2471	17.2788	17.2264	0.0456253	0.00264857
LOC_Os08g34280	8	5	48.9039	cinnamoyl-CoA reductase, putative, expressed	0.485679	0.463637	0.4676	0.472306	0.0117503	0.0248785		16.2391	16.224	16.3391	16.3727	16.2937	0.0733381	0.004501
LOC_Os08g31470	8	5	51.6272	peptidase, trypsin-like serine and cysteine proteases, putative, expressed	0.345113	0.165234	0.186413	0.232254	0.0983114	0.423293		16.7785	16.7088	16.7347	16.6402	16.7155	0.0578614	0.00346153
LOC_Os06g02220	8	5	68.2514	MTA/SAH nucleosidase, putative, expressed	0.843627	0.77661	0.897434	0.839224	0.0605322	0.0721288		16.6333	16.6063	16.4038	16.2112	16.4636	0.197032	0.0119677
LOC_Os05g09440	8	5	57.8766	NADP-dependent malic enzyme, chloroplast precursor, putative, expressed	0.292436	0.326506	0.408772	0.342571	0.0598085	0.174587		17.3473	17.3838	17.3285	17.4254	17.3713	0.0427749	0.0024624
LOC_Os04g48416	8	5	58.0905	OsSub45 - Putative Subtilisin homologue, expressed	0.185932	0.222425	0.23476	0.214372	0.0253906	0.118441		15.0919	15.0621	14.7711	15.2934	15.0546	0.215137	0.0142904
LOC_Os04g14680	8	5	72.8649	OsAPx3 - Peroxisomal Ascorbate Peroxidase encoding gene 5,8, expressed	0.253828	0.224956	0.280296	0.253027	0.0276787	0.10939		17.7359	17.8701	17.8903	17.9172	17.8534	0.0806323	0.00451636
LOC_Os02g26210	8	5	70.979	flowering promoting factor-like 1, putative, expressed	0.616784	0.135195	0.476364	0.409448	0.24767	0.604887		14.7332	14.1915	14.4233	14.4041	14.438	0.223074	0.0154505
LOC_Os02g17920	8	5	46.3427	glyoxalase family protein, putative, expressed	0.660971	0.496581	0.701699	0.61975	0.108594	0.175223		18.5745	18.6703	18.5409	18.5292	18.5787	0.0640103	0.00344536
LOC_Os02g15230	8	5	73.5999	GDSL-like lipase/acylhydrolase, putative, expressed	1.07604	1.04649	1.11107	1.07787	0.0323292	0.0299936		16.4208	16.4055	16.3217	15.9027	16.2626	0.243904	0.0149978
LOC_Os01g68710	8	5	76.8999	peptidyl-prolyl cis-trans isomerase, FKBP-type, putative, expressed	1.91689	0.987957	1.2477	1.38418	0.479267	0.346245		16.8934	16.8717	16.7502	16.6471	16.7906	0.114546	0.00682204
LOC_Os01g32350	8	5	51.1785	OsClp2 - Putative Clp protease homologue, expressed	0.370219	0.305371	0.422614	0.366068	0.0587316	0.160439		17.2224	17.3298	17.0094	16.8612	17.1057	0.210457	0.0123033
LOC_Os09g31270	8	4	59.0066	polygalacturonase, putative, expressed	0.266546	0.218262	0.256674	0.247161	0.0255092	0.103209		18.0216	17.8863	17.9586	18.0214	17.972	0.0643625	0.00358127
LOC_Os08g37790	8	4	62.9842	phospho-2-dehydro-3-deoxyheptonate aldolase, chloroplast precursor, putative, expressed	0.178907	0.278131	0.221039	0.226026	0.0497998	0.220328		16.4156	16.4632	16.4294	16.4029	16.4278	0.02597	0.00158086
LOC_Os07g07340	8	4	75.0827	glucan endo-1,3-beta-glucosidase precursor, putative, expressed	0.665857	0.616056	0.608004	0.629972	0.0313368	0.0497432		18.0967	18.1576	18.2258	18.2296	18.1774	0.0631781	0.00347564
LOC_Os04g46460	8	4	76.7157	amino acid kinase, putative, expressed	0.769267	0.625355	0.96189	0.785504	0.168854	0.214962		15.1657	15.2715	15.1425	15.0128	15.1481	0.106264	0.00701498
LOC_Os02g54600	8	4	67.5441	STE_MEK_ste7_MAP2K.5 - STE kinases include homologs to sterile 7, sterile 11 and sterile 20 from yeast, expressed	0.234948	0.280032	0.257549	0.257509	0.022542	0.0875384		16.7057	16.7817	16.9006	16.867	16.8137	0.0876899	0.00521537
LOC_Os02g49090	8	4	57.3826	WD domain, G-beta repeat domain containing protein, expressed	0.0800835	0.0808729	0.0948079	0.0852548	0.00828262	0.0971514		16.6171	16.6273	16.5994	16.5432	16.5967	0.0375413	0.00226197
LOC_Os01g55690	8	4	80.2518	glutelin, putative, expressed	0.0856724	2.41218	0.0765648	0.858138	1.34584	1.56833		13.9898	14.3025	13.534	13.0246	13.7127	0.556828	0.0406066
LOC_Os01g13760	8	4	49.8583	dnaJ domain containing protein, expressed	0.124294	0.118703	0.124497	0.122498	0.00328838	0.0268444		16.8553	16.9316	16.9237	16.8185	16.8823	0.0546112	0.00323482
LOC_Os11g07040	8	3	66.0876	CAMK_CAMK_like.43 - CAMK includes calcium/calmodulin depedent protein kinases, expressed	0.32504	0.282644	0.344874	0.31752	0.0317896	0.100118		17.0498	17.0449	16.8957	16.8723	16.9657	0.0948004	0.00558777
LOC_Os11g03890	8	3	64.4846	RNA recognition motif containing protein, putative, expressed	0.44056	0.286649	0.500351	0.409187	0.110251	0.26944		16.6044	16.6126	16.7708	16.7112	16.6748	0.0803491	0.0048186
LOC_Os11g03730	8	3	56.2961	alpha-N-arabinofuranosidase A, putative, expressed	0.170059	0.186821	0.197223	0.184701	0.0137054	0.0742034		17.4985	17.4467	17.5707	17.6689	17.5462	0.096304	0.00548859
LOC_Os07g46940	8	3	66.8452	sex determination protein tasselseed-2, putative, expressed	0.147218	0.123524	0.134041	0.134928	0.0118715	0.0879844		16.0228	16.0409	16.1714	15.9906	16.0564	0.0793951	0.00494476
LOC_Os06g40190	8	3	48.5315	phospholipase D, putative, expressed	0.196318	0.208322	0.215989	0.206877	0.00991479	0.0479261		17.1755	17.1197	17.1842	17.2476	17.1818	0.0524163	0.0030507
LOC_Os03g62700	8	3	70.0103	protein kinase, putative, expressed	0.27976	0.1686	0.236086	0.228149	0.0560036	0.24547		16.9566	16.9076	17.0306	17.0612	16.989	0.0698291	0.00411026
LOC_Os03g50440	8	3	80.4947	ubiquitin-conjugating enzyme, putative, expressed	0.0881235	0.0993389	0.137659	0.108374	0.025974	0.239671		16.1691	16.1124	16.0525	16.0632	16.0993	0.0533658	0.00331479
LOC_Os03g37580	8	3	74.3831	modifier of rudimentary protein, expressed	0.274254	0.209419	0.320985	0.268219	0.0560272	0.208886		16.6879	16.603	16.8031	16.7452	16.7098	0.0853365	0.00510697
LOC_Os01g43580	8	3	48.6123	kinesin motor domain containing protein, putative, expressed	0.0947296	0.0921744	0.0704096	0.0857712	0.0133647	0.155818		15.2575	15.1865	14.8557	14.9759	15.0689	0.185743	0.0123263
LOC_Os11g05370	8	2	84.8819	60S ribosomal protein L26-1, putative, expressed	0.216965	0.0491621	0.253527	0.173218	0.10898	0.629148		16.9951	16.9834	17.2185	16.9151	17.028	0.131825	0.00774166
LOC_Os10g35570	8	8	61.3627	expressed protein	0.300864	0.339266	0.312964	0.317698	0.019634	0.0618009		15.1845	15.2566	14.5982	14.2598	14.8248	0.478334	0.0322659
LOC_Os06g05390	8	8	54.3773	expressed protein	0.545313	0.397928	0.398728	0.447323	0.0848627	0.189712		15.6426	15.436	15.7744	15.8937	15.6867	0.196053	0.0124981
LOC_Os03g24460	8	7	51.9927	aminotransferase domain containing protein, putative, expressed	0.317582	0.36176	0.388398	0.355913	0.0357683	0.100497		14.7314	14.7217	15.057	15.2474	14.9393	0.257781	0.0172552
LOC_Os01g58470	8	7	50.6431	expressed protein	0.215701	0.232194	0.281525	0.24314	0.0342501	0.140866		17.7823	17.7427	17.8386	17.9609	17.8311	0.0950498	0.00533055
LOC_Os03g31360	8	6	70.5529	glutelin, putative, expressed	0.0995811	0.333057	0.0639162	0.165518	0.146185	0.883195		14.306	14.1965	14.5665	14.3539	14.3557	0.155196	0.0108108
LOC_Os07g46852	8	4	88.7404	sex determination protein tasselseed-2, putative, expressed	1.01557	0.992869	1.23913	1.08252	0.136099	0.125724		18.7942	18.654	18.835	18.9245	18.8019	0.112628	0.00599021
LOC_Os05g07700	8	4	84.2296	ribosomal protein, putative, expressed	0.789581	0.993625	0.895114	0.892773	0.102042	0.114298		17.1462	17.3226	17.6683	17.4627	17.4	0.220816	0.0126906
LOC_Os04g21660	8	3	84.8915	AAA-type ATPase family protein, putative, expressed	0.595383	0.575118	0.779206	0.649902	0.112438	0.173007		16.2174	16.1738	16.1192	16.0153	16.1314	0.0872142	0.00540647
LOC_Os01g56510	8	3	81.6563	periplasmic beta-glucosidase precursor, putative, expressed	1.68901	1.65081	1.63566	1.65849	0.0274958	0.0165788		16.095	16.1745	16.0401	15.9716	16.0703	0.0858778	0.00534388
LOC_Os02g10480	8	6	63.7934	stromal membrane-associated protein, putative, expressed	1.22833	1.14794	1.26197	1.21275	0.0585911	0.0483127		17.7122	17.7973	17.8688	17.9776	17.839	0.112404	0.00630105
LOC_Os12g38140	7	7	76.7503	expressed protein	3.40299	0.248918	2.53887	2.06359	1.62986	0.789819		16.5253	16.6425	16.434	16.2994	16.4753	0.145065	0.00880501
LOC_Os12g29760	7	7	67.1531	oxidoreductase, aldo/keto reductase family protein, putative, expressed	0.318228	0.245704	0.406097	0.323343	0.080319	0.248402		16.3159	16.4572	16.9725	16.9311	16.6692	0.331836	0.0199071
LOC_Os09g39670	7	7	58.135	oxidoreductase, short chain dehydrogenase/reductase family domain containing family, expressed	0.291088	0.180011	0.353111	0.274737	0.0877008	0.319218		15.0363	15.3316	15.3117	15.0148	15.1736	0.171377	0.0112944
LOC_Os09g25310	7	7	66.3452	26S proteasome non-ATPase regulatory subunit 9, putative, expressed	0.37498	0.517936	0.329786	0.407568	0.0982169	0.240983		16.5789	16.725	16.5051	16.5641	16.5933	0.0934458	0.00563155
LOC_Os08g02060	7	7	53.7107	expressed protein	0.725197	1.7903	0.661279	1.05892	0.634192	0.598903		16.5693	16.6142	16.6517	16.7052	16.6351	0.0576035	0.00346277
LOC_Os07g37030	7	7	67.9048	cytochrome b6-f complex iron-sulfur subunit, chloroplast precursor, putative, expressed	1.0807	0.524533	0.82317	0.809466	0.278334	0.343849		17.1547	17.193	16.9296	16.9943	17.0679	0.126132	0.00739004
LOC_Os07g29450	7	7	45.3855	expressed protein	0.168754	0.227808	0.184444	0.193669	0.030589	0.157945		16.2999	16.2093	16.3066	16.3978	16.3034	0.0770113	0.00472363
LOC_Os07g10600	7	7	58.9798	cycloartenol-C-24-methyltransferase 1, putative, expressed	1.28237	1.31106	1.25413	1.28252	0.0284643	0.0221941		17.9977	18.0416	18.1572	18.168	18.0911	0.0845719	0.00467478
LOC_Os06g49780	7	7	105.25	expressed protein	1.91318	1.05387	1.8032	1.59008	0.467622	0.294087		16.9563	16.8812	17.0208	17.0532	16.9779	0.075984	0.00447547
LOC_Os06g49660	7	7	55.8629	transferase family protein, putative, expressed	0.365118	0.503729	0.407534	0.42546	0.0710228	0.166932		17.784	17.816	17.7394	17.7219	17.7653	0.0427239	0.0024049
LOC_Os06g35940	7	7	59.4834	osFTL12 FT-Like12 homologous to Flowering Locus T gene; contains Pfam profile PF01161: Phosphatidylethanolamine-binding protein, expressed	0.485655	0.0975255	0.655212	0.412797	0.285893	0.692574		16.7062	16.7122	16.7971	16.6923	16.7269	0.0474857	0.00283888
LOC_Os06g22820	7	7	51.3189	cyclin-dependent kinase F-1, putative, expressed	0.25807	0.269183	0.248279	0.258511	0.0104589	0.0404585		16.7282	16.7825	17.3428	17.3385	17.048	0.338638	0.0198638
LOC_Os06g20390	7	7	49.564	expressed protein	0.470635	0.54341	0.585518	0.533188	0.0581199	0.109004		15.9802	16.0313	16.0441	15.9852	16.0102	0.0322413	0.0020138
LOC_Os05g43440	7	7	46.1809	single-stranded DNA-binding protein, putative, expressed	0.238058	0.238396	0.217594	0.231349	0.0119137	0.0514967		17.6632	17.7774	17.6849	17.5454	17.6677	0.0954073	0.00540009
LOC_Os04g56620	7	7	71.3211	molybdopterin biosynthesis protein CNX1, putative, expressed	0.447358	0.511566	0.483745	0.48089	0.0321988	0.0669568		15.7834	15.7457	15.6238	15.7592	15.728	0.0712053	0.00452728
LOC_Os04g42930	7	7	72.9831	OsGrx_C2.2 - glutaredoxin subgroup I, expressed	1.05124	1.19631	1.83612	1.36122	0.417618	0.306796		17.6427	17.7624	17.6103	17.4631	17.6196	0.123128	0.00698811
LOC_Os04g33450	7	7	60.5346	expressed protein	0.785826	0.505879	0.812714	0.701473	0.169922	0.242237		17.2499	17.2566	17.2542	17.3195	17.27	0.0330976	0.00191648
LOC_Os04g30890	7	7	52.0056	MYB family transcription factor, putative, expressed	0.263458	0.342648	0.312884	0.30633	0.0400002	0.130579		16.0198	16.0062	16.3383	16.2665	16.1577	0.169756	0.0105062
LOC_Os03g60580	7	7	66.1604	actin-depolymerizing factor, putative, expressed	1.47162	0.45439	1.15299	1.02633	0.520308	0.506958		15.7187	15.6391	15.4945	15.4167	15.5673	0.136721	0.0087826
LOC_Os03g60100	7	7	65.5954	50S ribosomal protein L17, putative, expressed	0.659997	0.160033	0.57503	0.46502	0.267522	0.575291		18.0817	18.1549	18.3185	18.1862	18.1853	0.0989724	0.00544243
LOC_Os03g49440	7	7	49.5496	phosphatase, putative, expressed	0.489319	0.438391	0.602573	0.510094	0.0840393	0.164753		16.9374	17.0985	16.9759	16.9287	16.9851	0.0783009	0.00460997
LOC_Os03g40310	7	7	51.6332	RNA recognition motif containing protein, putative, expressed	0.706793	0.287693	0.760019	0.584835	0.258705	0.442356		16.3173	16.4321	16.3235	16.5603	16.4083	0.114222	0.00696121
LOC_Os03g28160	7	7	103.725	jacalin-like lectin domain containing protein, expressed	3.69047	0.43932	2.57747	2.23575	1.65229	0.739031		16.6324	16.6162	16.6059	16.6382	16.6232	0.0147908	0.000889767
LOC_Os03g24380	7	7	51.5369	glutathione peroxidase domain containing protein, expressed	1.10701	1.60391	1.10737	1.27277	0.28678	0.22532		17.7771	17.875	17.867	17.8271	17.8365	0.04485	0.0025145
LOC_Os03g22140	7	7	67.7361	tetratricopeptide repeat domain containing protein, expressed	0.541163	0.590206	0.600571	0.577313	0.0317331	0.0549669		17.2663	17.3264	17.2807	17.252	17.2813	0.0322384	0.0018655
LOC_Os03g02610	7	7	95.2217	glycosyl hydrolases family 16 protein, protein, expressed	1.27756	0.944902	1.15648	1.12631	0.168367	0.149485		16.2883	16.3249	16.1437	16.1415	16.2246	0.0958533	0.00590791
LOC_Os02g57990	7	7	47.7044	methionine adenosyltransferase regulatory beta subunit-related, putative, expressed	0.363728	0.359434	0.430537	0.384566	0.0398694	0.103674		18.1227	18.1439	18.2348	18.2601	18.1904	0.0672598	0.00369755
LOC_Os02g57280	7	7	75.804	CBS domain containing membrane protein, putative, expressed	2.0527	0.745695	1.53579	1.44473	0.658245	0.455619		14.8527	14.9369	14.8261	14.7551	14.8427	0.0750867	0.00505883
LOC_Os02g57150	7	7	83.399	tubulin-specific chaperone A, putative, expressed	0.798421	0.58435	0.783895	0.722222	0.119621	0.16563		17.2651	17.2306	17.3736	17.502	17.3428	0.122349	0.00705474
LOC_Os02g52290	7	7	110.827	peptidyl-prolyl cis-trans isomerase, FKBP-type, putative, expressed	7.64178	2.24272	9.5452	6.47657	3.78812	0.584896		17.7721	17.7895	17.5432	17.5534	17.6646	0.134484	0.00761319
LOC_Os02g51100	7	7	50.3222	arsenical pump-driving ATPase, putative, expressed	0.344706	0.215623	0.331086	0.297138	0.0709221	0.238684		15.6358	15.6941	15.2659	15.077	15.4182	0.296114	0.0192055
LOC_Os02g50830	7	7	72.4588	expressed protein	0.668714	0.803625	0.429843	0.634061	0.189285	0.298529		17.1453	17.0991	16.9176	17.0024	17.0411	0.101618	0.00596312
LOC_Os02g39350	7	7	46.3692	eukaryotic translation initiation factor 2A, putative, expressed	0.590819	0.510922	0.466578	0.522773	0.0629624	0.120439		16.5875	16.8652	17.0431	16.9375	16.8583	0.194751	0.0115522
LOC_Os02g21650	7	7	64.1612	prefoldin, putative, expressed	0.212165	0.297136	0.189575	0.232958	0.0567151	0.243456		15.6408	15.6607	15.7184	15.5531	15.6432	0.0685509	0.00438214
LOC_Os02g14860	7	7	78.6594	prefoldin subunit, putative, expressed	1.22447	1.22808	1.13396	1.1955	0.0533269	0.0446062		17.6897	17.7523	17.7459	17.6566	17.7111	0.0459394	0.00259382
LOC_Os02g04740	7	7	68.0824	molybdenum cofactor synthesis protein 2 large subunit, putative, expressed	0.379461	0.523148	0.322275	0.408295	0.103494	0.253479		15.8792	15.7369	16.1215	16.2508	15.9971	0.231976	0.0145011
LOC_Os02g02960	7	7	68.3993	histone deacetylase complex subunit SAP18, putative, expressed	0.452745	0.364695	0.477821	0.431753	0.0594123	0.137607		17.4448	17.281	17.3273	17.4077	17.3652	0.0745483	0.00429297
LOC_Os01g71770	7	7	47.3007	RNA recognition motif containing protein, putative, expressed	0.752862	0.442612	0.742947	0.64614	0.17633	0.272898		16.8699	16.8422	16.8641	16.9513	16.8819	0.047819	0.00283257
LOC_Os01g51540	7	7	55.4259	cytidine/deoxycytidylate deaminase, putative, expressed	1.14513	0.882226	1.26942	1.09892	0.197689	0.179893		15.2686	15.204	14.9774	15.2733	15.1808	0.139264	0.00917365
LOC_Os01g18210	7	7	52.2907	peptidyl-prolyl cis-trans isomerase, putative, expressed	0.71322	0.400071	0.619329	0.57754	0.160703	0.278253		18.0884	18.1626	18.1496	18.0549	18.1139	0.0509202	0.00281112
LOC_Os01g13090	7	7	67.6951	nucleic acid binding protein, putative, expressed	0.422843	0.594404	0.415471	0.477573	0.101246	0.212002		16.9542	16.9292	16.9327	16.8493	16.9163	0.0460628	0.00272298
LOC_Os01g08410	7	7	53.3885	early fruit mRNA, putative, expressed	0.494465	0.60059	0.582641	0.559232	0.0568034	0.101574		16.26	16.3466	16.3682	16.1888	16.2909	0.0825636	0.00506808
LOC_Os01g02020	7	7	57.5635	acetyl-CoA acetyltransferase, cytosolic, putative, expressed	0.49455	0.535477	0.54326	0.524429	0.026167	0.0498961		16.8667	16.9785	16.95	16.9176	16.9282	0.0479659	0.00283349
LOC_Os12g37860	7	6	52.2971	expressed protein	0.168119	0.18387	0.18615	0.17938	0.00981871	0.054737		15.1988	15.1345	15.3496	15.4254	15.2771	0.133819	0.00875947
LOC_Os12g37590	7	6	73.1453	prefoldin, putative, expressed	0.703712	0.844586	0.444284	0.664194	0.203056	0.305717		17.2966	17.3109	16.9742	16.9821	17.1409	0.18814	0.0109761
LOC_Os12g24170	7	6	45.0757	beta-galactosidase precursor, putative, expressed	0.534204	0.47046	0.627154	0.543939	0.0787993	0.144868		17.3076	17.2783	17.2859	17.2751	17.2867	0.0146276	0.000846178
LOC_Os11g05050	7	6	93.6881	stem-specific protein TSJT1, putative, expressed	1.45655	2.26939	1.67035	1.79876	0.421357	0.234248		15.0686	15.2028	14.4973	15.3012	15.0174	0.359644	0.0239484
LOC_Os10g34370	7	6	54.845	expressed protein	0.301294	0.298149	0.307529	0.302324	0.00477434	0.0157921		16.9532	16.9807	17.0176	16.8852	16.9592	0.0559535	0.0032993
LOC_Os10g28320	7	6	57.789	oxidoreductase, aldo/keto reductase family protein, putative, expressed	0.733939	0.65105	0.726265	0.703751	0.0458017	0.0650823		17.283	17.3298	17.3827	17.2471	17.3106	0.0587797	0.00339558
LOC_Os10g02630	7	6	64.3772	transposon protein, putative, CACTA, En/Spm sub-class, expressed	0.438164	0.383174	0.412795	0.411378	0.0275222	0.0669026		16.3656	16.3868	16.5324	16.5826	16.4668	0.106999	0.00649788
LOC_Os09g33790	7	6	66.0868	snRK1-interacting protein 1, putative, expressed	1.42098	0.507979	1.56852	1.16583	0.57447	0.492757		16.7555	16.6608	16.767	16.813	16.749	0.0638871	0.00381437
LOC_Os09g33510	7	6	42.0512	hydroxyproline-rich glycoprotein family protein, putative, expressed	0.15471	0.154631	0.174799	0.16138	0.011621	0.07201		16.4375	16.4208	16.4854	16.4494	16.4483	0.0273858	0.00166497
LOC_Os09g28720	7	6	48.8406	alpha/beta hydrolase fold, putative, expressed	0.355739	0.371457	0.336469	0.354555	0.0175238	0.0494247		15.5841	15.5005	15.4633	16.495	15.7607	0.492114	0.0312241
LOC_Os08g44320	7	6	80.2338	low molecular weight protein-tyrosine-phosphatase slr0328, putative, expressed	0.752057	0.625171	0.662755	0.679994	0.065176	0.0958478		16.0799	16.8051	16.8588	16.7467	16.6226	0.364682	0.0219389
LOC_Os08g42980	7	6	52.836	la domain containing protein, expressed	0.299544	0.296978	0.298401	0.298308	0.00128592	0.0043107		14.8464	14.3039	14.626	14.57	14.5866	0.223032	0.0152902
LOC_Os08g22149	7	6	56.7912	CBS domain containing membrane protein, putative, expressed	0.666133	0.754319	0.575005	0.665152	0.0896611	0.134798		16.2783	16.3813	15.9856	16.0171	16.1656	0.194678	0.0120428
LOC_Os08g12760	7	6	47.9535	YT521-B, putative, expressed	0.310309	0.283194	0.321887	0.30513	0.0198594	0.0650849		16.1676	16.3484	16.3028	16.3113	16.2825	0.0791239	0.00485944
LOC_Os07g46790	7	6	41.7	4-alpha-glucanotransferase, putative, expressed	0.201081	0.232587	0.214592	0.216086	0.0158061	0.073147		16.9151	16.852	16.8812	16.9247	16.8932	0.0332309	0.00196711
LOC_Os07g22640	7	6	54.0148	lipid binding protein, putative, expressed	0.498382	0.56831	0.587002	0.551231	0.0467134	0.0847438		17.4531	17.439	17.4899	17.5669	17.4872	0.0572949	0.00327639
LOC_Os05g51640	7	6	45.8446	adhesion regulating molecule family, putative, expressed	0.305964	0.271875	0.326499	0.301446	0.0275907	0.0915278		16.7789	16.6932	16.3772	16.3427	16.548	0.220413	0.0133196
LOC_Os05g39960	7	6	98.9953	40S ribosomal protein S26, putative, expressed	2.49467	1.11332	1.9234	1.8438	0.694109	0.376456		16.4015	16.3031	16.4098	16.5119	16.4066	0.0853372	0.0052014
LOC_Os05g04630	7	6	66.5854	retrotransposon protein, putative, SINE subclass, expressed	0.564169	0.506765	0.597522	0.556152	0.0459062	0.0825426		16.9129	16.9155	16.9954	17.0741	16.9745	0.0766576	0.00451605
LOC_Os05g04500	7	6	51.7708	peroxidase precursor, putative, expressed	0.34389	0.362354	0.409528	0.371924	0.0338496	0.0910121		17.2105	17.2973	17.3008	17.3725	17.2953	0.0662944	0.00383309
LOC_Os05g01810	7	6	93.6884	xylem cysteine proteinase 2 precursor, putative, expressed	1.81089	1.16828	2.02623	1.66847	0.446355	0.267524		17.569	17.5714	17.6211	17.6607	17.6056	0.0439007	0.00249357
LOC_Os04g59560	7	6	66.5171	tubulin folding cofactor B, putative, expressed	0.90018	0.577118	0.875407	0.784235	0.179796	0.229263		17.3549	17.3671	17.3305	17.3897	17.3606	0.0246803	0.00142163
LOC_Os04g59494	7	6	63.1235	transportin-2, putative, expressed	0.404718	0.419339	0.351738	0.391932	0.0355682	0.0907512		15.5561	15.3926	15.2771	15.4953	15.4303	0.122411	0.00793317
LOC_Os04g44950	7	6	54.7328	short-chain dehydrogenase/reductase, putative, expressed	0.777951	0.886975	0.85135	0.838759	0.0555921	0.066279		17.888	17.8675	17.857	17.8846	17.8743	0.0145908	0.000816302
LOC_Os03g63950	7	6	85.7455	plastid-specific 30S ribosomal protein 1, chloroplast precursor, putative, expressed	1.289	0.771698	1.58523	1.21531	0.411743	0.338797		16.9365	16.6979	16.8951	17.1999	16.9323	0.206523	0.0121969
LOC_Os03g59360	7	6	57.5713	remorin, putative, expressed	0.583535	0.593724	0.591453	0.589571	0.00534864	0.00907209		16.3911	16.3381	16.6564	16.6583	16.511	0.170421	0.0103217
LOC_Os03g57140	7	6	50.0581	GLTP domain containing protein, putative, expressed	0.580732	0.746319	0.525084	0.617378	0.11508	0.186401		17.5121	17.4703	17.3113	17.2895	17.3958	0.111827	0.00642837
LOC_Os03g51000	7	6	53.673	3,4-dihydroxy-2-butanone kinase, putative, expressed	0.463012	0.452169	0.494766	0.469983	0.0221375	0.0471028		15.9083	15.8098	15.7335	15.7958	15.8118	0.0723464	0.00457546
LOC_Os03g19510	7	6	41.7179	OsClp4 - Putative Clp protease homologue, expressed	0.213741	0.286448	0.236392	0.245527	0.0372046	0.151529		16.5869	16.5701	16.5256	16.4924	16.5437	0.0429118	0.00259384
LOC_Os03g16960	7	6	86.6736	cysteine-rich repeat secretory protein 55 precursor, putative, expressed	0.837201	1.26697	0.745114	0.949762	0.278544	0.293277		16.6843	16.5963	16.8364	16.9036	16.7551	0.140119	0.00836276
LOC_Os03g15940	7	6	81.7537	OsWLIM2 - LIM domain protein, putative actin-binding protein and transcription factor, expressed	0.382875	0.459971	0.332979	0.391942	0.0639798	0.163238		16.8994	16.8159	16.8471	16.7752	16.8344	0.0523849	0.00311178
LOC_Os02g52450	7	6	59.1603	regulator of ribonuclease, putative, expressed	0.95826	0.53119	0.731275	0.740242	0.213676	0.288657		17.7016	17.7009	17.7175	17.6913	17.7028	0.0108822	0.000614715
LOC_Os02g18380	7	6	82.9401	60S ribosomal protein L27-3, putative, expressed	1.83032	1.59035	2.39626	1.93898	0.413798	0.21341		17.6516	17.7481	17.7657	17.6674	17.7082	0.0570212	0.00322004
LOC_Os01g70860	7	6	44.9001	esterase, putative, expressed	0.575545	0.603743	0.62358	0.600956	0.0241385	0.0401669		16.3391	16.3789	16.2823	16.3978	16.3495	0.0510612	0.00312309
LOC_Os01g65690	7	6	70.7607	4,5-DOPA dioxygenase extradiol, putative, expressed	0.369823	0.312756	0.37653	0.353037	0.0350445	0.0992658		17.4372	17.459	17.5539	17.5616	17.5029	0.0640066	0.00365692
LOC_Os01g57770	7	6	47.2276	OsPOP4 - Putative Prolyl Oligopeptidase homologue, expressed	0.425885	0.482383	0.449963	0.452744	0.0283512	0.0626208		17.0006	16.9821	16.9533	16.9111	16.9618	0.0389712	0.00229759
LOC_Os01g18640	7	6	40.959	aminotransferase, putative, expressed	0.229779	0.241196	0.206294	0.225756	0.0177954	0.0788258		15.9637	15.9561	16.3497	16.4798	16.1873	0.267919	0.0165512
LOC_Os01g03650	7	6	51.5004	sufB/sufD domain containing protein, putative, expressed	0.370427	0.447894	0.405136	0.407819	0.0388031	0.095148		16.0063	16.0445	15.8937	15.8708	15.9538	0.0846442	0.00530558
LOC_Os01g01150	7	6	48.4115	RNA recognition motif, putative, expressed	0.351636	0.420488	0.2037	0.325274	0.110772	0.34055		15.6019	15.6168	15.6474	15.7455	15.6529	0.0645645	0.00412476
LOC_Os12g41930	7	5	44.7953	SRP40, C-terminal domain containing protein, expressed	0.568692	0.632993	0.642034	0.614573	0.0399906	0.0650705		16.365	16.4501	16.4351	16.1664	16.3542	0.130532	0.00798159
LOC_Os12g21890	7	5	40.6796	PTEN, putative, expressed	0.0631864	0.056008	0.0545782	0.0579242	0.00461297	0.0796381		16.7273	16.6192	16.6433	16.5812	16.6427	0.0619154	0.00372027
LOC_Os12g12580	7	5	71.5056	NADP-dependent oxidoreductase, putative, expressed	0.588985	0.326174	0.653823	0.522994	0.173507	0.331757		16.8702	16.8223	16.5702	16.6272	16.7225	0.14611	0.00873731
LOC_Os12g12470	7	5	51.0196	NADP-dependent oxidoreductase, putative, expressed	1.65667	1.51052	1.39185	1.51968	0.132645	0.0872851		16.8048	16.7465	16.9066	16.8329	16.8227	0.066489	0.00395233
LOC_Os09g34100	7	5	56.3473	metallo-beta-lactamase family protein, putative, expressed	0.277769	0.285666	0.341497	0.301644	0.034739	0.115166		18.0546	18.0546	18.0862	18.0619	18.0643	0.0149831	0.000829431
LOC_Os08g44370	7	5	76.909	inosine-uridine preferring nucleoside hydrolase family protein, putative, expressed	0.928067	0.87629	0.961898	0.922085	0.0431166	0.0467599		17.3504	17.323	17.2557	17.2154	17.2861	0.0617207	0.00357053
LOC_Os08g41110	7	5	44.8201	chaperone protein dnaJ 10, putative, expressed	0.32816	0.240641	0.311813	0.293538	0.0465338	0.158527		15.7381	15.7494	16.0052	15.9614	15.8635	0.139552	0.00879704
LOC_Os07g37310	7	5	46.3861	uncharacterized secreted protein, putative, expressed	0.295913	0.257023	0.322189	0.291708	0.0327854	0.112391		16.2991	16.2523	16.3112	16.4587	16.3303	0.0893005	0.00546839
LOC_Os07g10830	7	5	39.3534	dolichyl-diphosphooligosaccharide--protein glycosyltransferase 48 kDasubunit precursor, putative, expressed	0.459212	0.557929	0.541539	0.51956	0.0529018	0.10182		17.1134	17.0173	17.0618	17.0129	17.0514	0.0468941	0.00275017
LOC_Os07g06880	7	5	54.6872	gibberellin receptor GID1L2, putative, expressed	0.343394	0.375161	0.502207	0.40692	0.084035	0.206514		17.1624	17.2112	17.1971	17.0238	17.1486	0.0857114	0.00499815
LOC_Os06g40080	7	5	52.5036	heme oxygenase 1, putative, expressed	0.400419	0.390013	0.45094	0.413791	0.0325903	0.0787603		16.7597	16.7024	16.6576	16.6048	16.6811	0.0658431	0.00394717
LOC_Os06g04650	7	5	56.0719	peptide methionine sulfoxide reductase, putative, expressed	0.634478	0.546355	0.676612	0.619149	0.0664679	0.107354		16.9496	17.0506	17.1987	17.247	17.1115	0.136501	0.00797718
LOC_Os05g08950	7	5	48.4123	phosphoribosyl transferase, putative, expressed	0.182508	0.250653	0.184756	0.205972	0.0387107	0.187941		17.1171	17.0814	17.1541	17.178	17.1326	0.0423443	0.00247156
LOC_Os04g28090	7	5	45.5242	MYB family transcription factor, putative, expressed	0.206914	0.315806	0.347745	0.290155	0.0738364	0.254472		16.4283	16.5151	16.7535	16.6512	16.587	0.143966	0.00867943
LOC_Os04g06770	7	5	47.6595	argonaute, putative, expressed	2.29724	2.85453	0.213353	1.78837	1.39218	0.778461		16.4836	16.0701	16.541	16.5709	16.4164	0.233679	0.0142345
LOC_Os03g63400	7	5	66.793	transcription factor BTF3, putative, expressed	1.47894	0.0857858	0.365024	0.643251	0.737075	1.14586		16.8214	16.6996	16.6896	16.5622	16.6932	0.105927	0.00634551
LOC_Os03g63290	7	5	42.9601	oxidoreductase, short chain dehydrogenase/reductase family protein, putative, expressed	0.159189	0.108556	0.185237	0.150994	0.038992	0.258236		16.8443	16.7822	16.8963	16.892	16.8537	0.0531714	0.00315488
LOC_Os03g25970	7	5	50.2979	KH domain-containing protein, putative, expressed	0.254567	0.251086	0.240798	0.248817	0.00715979	0.0287754		14.6989	14.6044	14.6151	14.7647	14.6708	0.075542	0.00514915
LOC_Os03g03450	7	5	41.5478	anthranilate phosphoribosyltransferase, chloroplast precursor, putative, expressed	0.234788	0.220068	0.266913	0.24059	0.0239551	0.099568		15.7943	15.7641	15.4567	15.3806	15.5989	0.210858	0.0135175
LOC_Os02g44500	7	5	75.1097	glutathione peroxidase, putative, expressed	0.743202	0.690801	0.630618	0.688207	0.0563369	0.0818604		18.4034	18.4954	18.4018	18.4888	18.4473	0.0517336	0.00280439
LOC_Os02g32980	7	5	58.0766	Cupin domain containing protein, expressed	0.728725	0.746442	0.878596	0.784588	0.0818937	0.104378		18.7309	18.8394	18.8027	18.8586	18.8079	0.0563341	0.00299524
LOC_Os02g11040	7	5	64.6466	expressed protein	0.181513	0.186718	0.181913	0.183381	0.00289645	0.0157947		17.9837	17.8967	18.0726	18.0537	18.0017	0.0797177	0.00442835
LOC_Os01g73980	7	5	77.2812	xylem cysteine proteinase 2 precursor, putative, expressed	0.370232	0.265086	0.42369	0.353002	0.0806935	0.228592		17.2379	17.2436	17.3034	17.3514	17.2841	0.053781	0.00311159
LOC_Os01g45274	7	5	63.7697	carbonic anhydrase, chloroplast precursor, putative, expressed	0.694296	0.830736	0.548526	0.691186	0.141131	0.204186		17.7028	17.7181	17.7177	17.666	17.7012	0.0244893	0.00138348
LOC_Os01g21160	7	5	49.9011	2-oxo acid dehydrogenases acyltransferase domain containing protein, expressed	0.374613	0.414536	0.420731	0.403293	0.0250303	0.0620646		17.0105	17.0605	16.9601	16.9933	17.0061	0.0418502	0.00246089
LOC_Os12g44310	7	4	42.0317	carotenoid cleavage dioxygenase, putative, expressed	0.14959	0.142709	0.183932	0.158744	0.0220832	0.139113		16.8618	16.8697	16.7159	16.8199	16.8168	0.0707629	0.00420787
LOC_Os09g36030	7	4	68.9812	4-hydroxy-2-oxovalerate aldolase, putative, expressed	0.635407	0.622356	0.550226	0.602663	0.0458781	0.0761257		17.1549	17.2304	17.2216	17.128	17.1837	0.0501605	0.00291907
LOC_Os08g28080	7	4	68.1531	coatomer subunit delta, putative, expressed	0.0617102	0.0789558	0.0604823	0.0670494	0.0103295	0.154058		12.8552	13.1809	13.2503	16.0176	13.826	1.4712	0.106408
LOC_Os07g46660	7	4	47.4579	ubiquitin carboxyl-terminal hydrolase domain containing protein, expressed	0.249875	0.246843	0.227923	0.241547	0.0118957	0.0492481		15.3041	15.2442	15.4921	15.3886	15.3573	0.107638	0.00700895
LOC_Os05g05740	7	4	62.9882	proline synthetase co-transcribed bacterial homolog protein, putative, expressed	0.496511	0.302087	0.375213	0.39127	0.0982015	0.250981		16.6081	16.6493	16.7651	16.6299	16.6631	0.0700315	0.00420279
LOC_Os03g20750	7	4	56.5861	outer mitochondrial membrane porin, putative, expressed	0.281733	0.241956	0.375606	0.299765	0.0686256	0.228932		18.0538	17.8946	18.5183	18.4705	18.2343	0.307892	0.0168853
LOC_Os02g53520	7	4	43.1699	kinesin motor domain containing protein, putative, expressed	0.214257	0.237726	0.199631	0.217205	0.0192181	0.0884792		15.7242	15.7723	15.8666	15.7381	15.7753	0.0641355	0.00406556
LOC_Os02g44810	7	4	47.5474	tRNA pseudouridine synthase family protein, putative, expressed	0.166147	0.178457	0.166612	0.170406	0.00697674	0.0409419		16.6064	16.5881	16.733	16.6978	16.6563	0.0700812	0.00420748
LOC_Os01g59530	7	4	56.1361	OsCML1 - Calmodulin-related calcium sensor protein, expressed	0.399493	0.23084	0.275508	0.301947	0.08738	0.289389		16.0991	16.0024	15.2395	15.5852	15.7315	0.396607	0.025211
LOC_Os01g07880	7	4	44.5282	transcription factor HY5, putative, expressed	0.140227	0.123489	0.137918	0.133878	0.00907079	0.067754		15.5898	15.739	15.8894	15.8148	15.7582	0.127982	0.00812162
LOC_Os08g34140	7	3	42.9482	vesicle transport v-SNARE protein, putative, expressed	0.0827595	0.0310418	0.0534254	0.0557422	0.0259366	0.465295		16.2189	16.2319	16.2052	16.2706	16.2316	0.0281736	0.00173572
LOC_Os04g56320	7	3	56.8218	AAA-type ATPase family protein, putative, expressed	0.431243	0.311352	0.434833	0.392476	0.0702783	0.179064		15.6294	15.7111	15.491	15.3233	15.5387	0.16991	0.0109346
LOC_Os01g62900	7	3	61.4657	amino acid kinase, putative, expressed	0.1527	0.173835	0.133738	0.153424	0.0200582	0.130737		15.7684	15.7567	15.4629	15.3207	15.5772	0.221808	0.0142393
LOC_Os01g62350	7	3	76.9797	60S ribosomal protein L36-2, putative, expressed	1.41374	0.711004	1.75116	1.29197	0.530664	0.41074		17.761	17.898	18.0432	18.0431	17.9363	0.135459	0.00755222
LOC_Os01g02090	7	3	48.987	expressed protein	0.194945	0.232363	0.123662	0.183657	0.0552224	0.300683		17.9101	17.9897	18.1409	17.9717	18.0031	0.0979618	0.00544138
LOC_Os11g14950	7	2	38.3716	ACT domain containing protein, expressed	0.134509	0.168244	0.149168	0.15064	0.0169153	0.112289		15.9439	15.8017	15.6918	15.6614	15.7747	0.127897	0.0081077
LOC_Os08g20270	7	2	62.1956	MEMO1, putative, expressed	0.35176	0.288262	0.346575	0.328866	0.0352594	0.107215		18.6055	18.6327	18.6022	17.1282	18.2421	0.742775	0.0407176
LOC_Os05g30980	7	2	64.7895	RNA recognition motif containing protein, putative, expressed	0.19274	0.204074	0.186326	0.19438	0.00898694	0.0462338		14.861	14.7425	13.0361	13.591	14.0576	0.889893	0.0633032
LOC_Os01g74580	7	2	55.0241	dnaJ homolog subfamily C member, putative, expressed	0.350026	0.35463	0.43024	0.378299	0.0450414	0.119063		14.7662	14.6677	13.298	13.2957	14.0069	0.820859	0.0586039
LOC_Os07g41280	7	7	48.3855	6-phosphogluconolactonase, putative, expressed	0.268506	0.220337	0.334866	0.274569	0.0575046	0.209436		19.5383	19.1673	19.612	19.6665	19.496	0.225356	0.011559
LOC_Os07g10840	7	7	42.1999	uncharacterized glycosyltransferase, putative, expressed	0.727339	0.927638	1.15399	0.936323	0.213459	0.227976		18.1127	18.1462	18.0393	18.1178	18.104	0.0455963	0.00251858
LOC_Os04g39629	7	6	58.1744	RNA recognition motif containing protein, putative, expressed	0.154022	0.181364	0.141038	0.158808	0.0205849	0.129621		14.7617	14.7282	14.8619	14.8785	14.8076	0.0739127	0.00499155
LOC_Os03g19280	7	6	46.4298	argininosuccinate lyase, putative, expressed	0.485047	0.549653	0.493697	0.509466	0.0350712	0.0688391		13.7784	14.0187	13.8154	14.0884	13.9252	0.151645	0.0108899
LOC_Os01g43070	7	6	60.4986	psbP-related thylakoid lumenal protein 4, chloroplast precursor, putative, expressed	0.497816	0.50594	0.514329	0.506028	0.00825682	0.0163169		16.1465	16.1165	16.3636	16.3885	16.2538	0.142074	0.008741
LOC_Os01g34780	7	6	54.1998	protein binding protein, putative, expressed	0.435497	0.464303	0.43947	0.446423	0.0156115	0.0349703		15.5354	15.5836	15.2536	15.1928	15.3914	0.196732	0.012782
LOC_Os06g22140	7	4	67.7846	thioredoxin reductase 2, putative, expressed	0.209373	0.195766	0.224954	0.210031	0.0146053	0.0695388		14.7334	14.6153	14.1598	14.1616	14.4175	0.300435	0.0208382
LOC_Os02g43930	7	2	68.3816	chaperone protein dnaJ, putative, expressed	0.15078	0.138463	0.121444	0.136896	0.0147307	0.107606		15.0104	14.9453	15.1697	15.3217	15.1118	0.168717	0.0111646
LOC_Os06g01370	7	6	79.8088	DNA-binding protein-related, putative, expressed	1.95825	1.15281	2.67767	1.92958	0.762833	0.395337		18.8645	18.9778	19.326	19.136	19.0761	0.2004	0.0105053
LOC_Os12g38920	6	6	47.2773	heparanase-like protein precursor, putative, expressed	0.399526	0.539567	0.417656	0.45225	0.0761607	0.168404		16.8075	16.8617	16.6303	16.4984	16.6994	0.166543	0.00997296
LOC_Os11g48030	6	6	46.2923	skp1 family, tetramerisation domain containing protein, expressed	0.162955	0.436638	0.198639	0.266077	0.148784	0.559175		17.2065	17.1641	16.7539	16.7624	16.9717	0.247245	0.014568
LOC_Os11g43890	6	6	58.4448	WD domain, G-beta repeat domain containing protein, expressed	0.50131	0.421796	0.556169	0.493092	0.0675625	0.137018		15.9898	16.0549	15.8896	15.7389	15.9183	0.137585	0.0086432
LOC_Os11g07680	6	6	49.7673	dirigent, putative, expressed	0.494812	0.296702	0.479788	0.423767	0.110298	0.26028		17.4525	17.386	17.1667	17.3214	17.3317	0.122304	0.00705665
LOC_Os10g33270	6	6	67.7909	cyanate hydratase, putative, expressed	0.864889	0.346582	0.626849	0.612773	0.25944	0.423387		17.8632	17.8229	17.9069	17.7281	17.8303	0.0762669	0.00427738
LOC_Os09g36350	6	6	41.9184	endoglucanase, putative, expressed	0.202042	0.455055	0.431025	0.362707	0.139658	0.385044		16.2695	16.2416	16.0928	16.1229	16.1817	0.0869302	0.00537213
LOC_Os09g32090	6	6	52.1221	methyl-binding domain protein MBD, putative, expressed	0.701731	0.722909	0.643052	0.689231	0.0413699	0.0600233		15.6062	15.5298	15.6046	15.4915	15.558	0.0569054	0.00365762
LOC_Os08g44520	6	6	69.0431	peptidyl-prolyl cis-trans isomerase, putative, expressed	0.513277	0.326926	0.549187	0.46313	0.119315	0.257627		17.7302	17.801	17.9468	17.8977	17.8439	0.0970629	0.00543954
LOC_Os08g38410	6	6	42.1863	RNA recognition motif containing protein, putative, expressed	0.551879	0.465016	0.596988	0.537961	0.0670778	0.124689		17.1666	17.1423	17.5216	17.373	17.3009	0.179906	0.0103987
LOC_Os08g33390	6	6	35.7275	Regulator of chromosome condensation domain containing protein, expressed	0.252338	0.196881	0.228187	0.225802	0.0278051	0.123139		16.2708	16.2128	16.1193	16.1482	16.1878	0.0677395	0.00418461
LOC_Os08g30810	6	6	39.6266	puromycin-sensitive aminopeptidase, putative, expressed	0.445208	0.550994	0.392065	0.462756	0.0809048	0.174833		17.2514	17.1971	17.1166	17.1818	17.1867	0.0554734	0.00322769
LOC_Os08g27070	6	6	65.0958	co-chaperone protein SBA1, putative, expressed	2.13262	2.7421	2.13594	2.33688	0.35093	0.15017		17.9305	18.177	18.2682	18.4808	18.2141	0.227946	0.0125148
LOC_Os08g18044	6	6	43.2798	tetraspanin family protein, putative, expressed	0.771312	1.11501	0.64124	0.84252	0.244778	0.290531		15.772	15.71	15.933	15.8676	15.8206	0.0990355	0.00625989
LOC_Os07g44620	6	6	62.1995	eukaryotic translation initiation factor 6, putative, expressed	1.07138	1.28833	1.15714	1.17228	0.109266	0.0932084		17.1474	17.1676	17.2871	17.2321	17.2085	0.0636511	0.00369881
LOC_Os07g39780	6	6	38.5504	SUMO-activating enzyme subunit 2, putative, expressed	0.247334	0.262297	0.307887	0.272506	0.031541	0.115744		16.7363	16.602	16.6517	16.8586	16.7122	0.112302	0.00671975
LOC_Os07g39710	6	6	85.2745	NADH dehydrogenase iron-sulfur protein 4, mitochondrial precursor, putative, expressed	1.16686	0.593254	1.15614	0.972083	0.328119	0.337542		17.8264	17.8969	17.9548	17.8895	17.8919	0.0525106	0.00293488
LOC_Os07g38620	6	6	57.3417	pyridoxamine 5'-phosphate oxidase family protein, putative, expressed	0.527161	0.281891	0.626677	0.478576	0.177453	0.370794		16.2298	16.1833	16.4403	16.6139	16.3668	0.1991	0.0121649
LOC_Os07g13280	6	6	48.4713	RNA recognition motif containing protein, putative, expressed	0.474347	0.298482	0.52274	0.431856	0.118013	0.273268		17.2673	17.3415	17.5071	17.5692	17.4213	0.14062	0.00807174
LOC_Os07g02200	6	6	60.9977	plastocyanin-like domain containing protein, putative, expressed	1.79704	1.46646	1.25595	1.50648	0.27276	0.181057		18.5256	18.5437	18.5072	18.6805	18.5643	0.078921	0.00425123
LOC_Os07g01660	6	6	87.4352	dirigent, putative, expressed	4.66724	3.07606	4.42212	4.05514	0.85672	0.211267		19.8235	19.5854	19.5205	19.9543	19.7209	0.202893	0.0102882
LOC_Os06g50890	6	6	39.7178	RNA recognition motif containing protein, expressed	0.279988	0.262699	0.291107	0.277931	0.0143151	0.0515059		16.7522	16.7438	17.192	17.1282	16.9541	0.23937	0.0141187
LOC_Os06g44910	6	6	61.3037	OsGrx_C4 - glutaredoxin subgroup I, expressed	2.03029	1.50837	1.95251	1.83039	0.281575	0.153833		17.1277	17.1445	17.0553	16.9264	17.0635	0.0992397	0.0058159
LOC_Os06g30750	6	6	64.4488	reticulon domain containing protein, putative, expressed	0.96875	0.470094	1.1171	0.851982	0.33894	0.397826		17.8339	17.8128	18.1263	18.1307	17.9759	0.176406	0.00981348
LOC_Os06g27800	6	6	39.1179	tm-1GCR237 protein, putative, expressed	0.610847	0.562057	0.697139	0.623348	0.0684034	0.109736		16.9259	16.8226	16.588	16.6038	16.7351	0.166295	0.00993691
LOC_Os05g50970	6	6	50.3653	protein phosphatase 2C, putative, expressed	0.316818	0.325955	0.317662	0.320145	0.0050493	0.0157719		16.8089	16.6171	16.8086	17.1047	16.8348	0.201309	0.0119579
LOC_Os05g48750	6	6	59.7253	3-deoxy-manno-octulosonate cytidylyltransferase, putative, expressed	0.968994	0.892157	0.958663	0.939938	0.0417004	0.0443651		17.0683	17.1158	16.946	16.7813	16.9778	0.149277	0.00879245
LOC_Os05g46490	6	6	39.4734	mov34 family protein, putative, expressed	0.204445	0.206763	0.194805	0.202004	0.00634143	0.0313926		16.0929	16.101	16.0859	16.0003	16.07	0.0468843	0.0029175
LOC_Os05g45300	6	6	53.9639	enoyl-CoA hydratase/isomerase family protein, putative, expressed	0.337423	0.441184	0.364881	0.381162	0.0537625	0.141049		15.3087	15.3675	15.9109	15.2494	15.4592	0.30501	0.01973
LOC_Os05g42020	6	6	35.8405	UDP-glucoronosyl and UDP-glucosyl transferase domain containing protein, expressed	0.266458	0.270057	0.260594	0.265703	0.0047767	0.0179776		16.7519	16.721	16.8532	16.767	16.7733	0.0566006	0.00337445
LOC_Os05g33280	6	6	71.1178	thylakoid lumen protein, putative, expressed	0.686152	0.887337	0.611377	0.728288	0.142724	0.195972		16.5382	16.5854	16.6314	16.6151	16.5925	0.0409025	0.00246511
LOC_Os05g01310	6	6	48.048	ankyrin repeat family protein, putative, expressed	0.543625	0.578704	0.542196	0.554842	0.0206778	0.037268		17.0725	17.0827	17.1104	17.1717	17.1093	0.044521	0.00260215
LOC_Os04g58900	6	6	56.3667	hydrolase, NUDIX family, domain containing protein, expressed	5.0881	0.807675	2.39336	2.76305	2.16403	0.783203		16.243	16.1863	15.9877	15.9209	16.0845	0.154507	0.00960595
LOC_Os04g56646	6	6	69.9154	MEE34, putative, expressed	0.865566	0.675959	0.948837	0.830121	0.13985	0.168469		18.2603	18.0753	18.2387	18.4036	18.2445	0.134453	0.00736953
LOC_Os04g56140	6	6	45.4338	expressed protein	0.343256	0.316063	0.304601	0.321307	0.0198537	0.0617905		15.9462	16.0535	16.0986	16.138	16.0591	0.0828149	0.00515689
LOC_Os04g45910	6	6	50.0684	placental protein 11 precursor, putative, expressed	0.285657	0.302772	0.333794	0.307408	0.024401	0.0793768		16.514	16.4189	16.2349	16.2437	16.3529	0.136797	0.00836531
LOC_Os04g42000	6	6	51.3979	6,7-dimethyl-8-ribityllumazine synthase, chloroplast precursor, putative, expressed	4.64307	0.599124	1.62019	2.28746	2.10293	0.919328		15.9831	15.8248	15.3267	15.2345	15.5923	0.367593	0.0235753
LOC_Os04g40080	6	6	63.364	leucine rich repeat containing protein, expressed	0.54053	0.466778	0.483248	0.496852	0.0387121	0.0779148		15.6223	15.4	15.1897	15.4151	15.4068	0.176724	0.0114705
LOC_Os04g30910	6	6	53.281	SAM domain family protein, expressed	0.313523	0.323611	0.320801	0.319312	0.00520666	0.0163059		15.7164	15.7108	15.9276	15.9226	15.8194	0.122183	0.00772361
LOC_Os04g23820	6	6	59.7799	methionyl-tRNA synthetase, putative, expressed	0.354406	0.346651	0.371475	0.357511	0.0127	0.0355234		16.2433	16.1611	16.0632	15.9927	16.1151	0.109885	0.00681876
LOC_Os04g20164	6	6	56.7284	amine oxidase precursor, putative, expressed	1.0632	0.7834	1.04377	0.963455	0.156235	0.162161		16.339	16.0642	16.3983	16.414	16.3039	0.163003	0.00999783
LOC_Os04g14760	6	6	50.0989	phosphoglycerate mutase, putative, expressed	0.357774	0.336993	0.434783	0.376517	0.0515185	0.136829		17.0669	17.0961	17.0585	17.0562	17.0694	0.0183489	0.00107496
LOC_Os03g61260	6	6	56.8635	ribosomal L18p/L5e family protein, putative, expressed	0.582123	0.348637	0.575106	0.501955	0.132824	0.264613		16.5605	16.4794	16.6932	16.8173	16.6376	0.148711	0.00893823
LOC_Os03g57200	6	6	69.1209	glutathione S-transferase, putative, expressed	0.519175	0.664872	0.427238	0.537095	0.119826	0.223101		16.9758	17.0819	16.8894	17.0018	16.9872	0.0793297	0.00466996
LOC_Os03g30430	6	6	46.6646	nitrilase-associated protein, putative, expressed	0.608756	0.237127	1.41781	0.754563	0.603694	0.800057		15.6925	15.637	15.7189	15.6879	15.6841	0.0342498	0.00218373
LOC_Os03g16050	6	6	35.5717	fructose-1,6-bisphosphatase, putative, expressed	0.21279	0.171181	0.228957	0.204309	0.0298071	0.145892		17.794	17.79	17.5738	17.5388	17.6741	0.136831	0.00774189
LOC_Os02g51470	6	6	58.3252	ATP synthase F1, delta subunit family protein, putative, expressed	0.733605	0.759794	0.562528	0.685309	0.107135	0.156331		17.0502	17.0319	16.6101	16.5657	16.8145	0.262359	0.0156032
LOC_Os02g44330	6	6	38.103	rho guanine nucleotide exchange factor, putative, expressed	0.101564	0.133853	0.125399	0.120272	0.016744	0.139218		16.4523	16.4271	16.5698	16.5847	16.5085	0.0803125	0.00486492
LOC_Os02g35940	6	6	45.971	gibberellin receptor GID1L2, putative, expressed	2.12526	2.17592	2.77327	2.35815	0.360394	0.152829		16.9528	16.9027	16.825	16.8297	16.8775	0.0614989	0.00364383
LOC_Os02g30730	6	6	34.9747	SART-1 family protein, putative, expressed	0.125227	0.109709	0.131786	0.122241	0.0113378	0.0927501		16.7653	16.7507	16.8253	16.819	16.7901	0.0376111	0.00224008
LOC_Os02g06370	6	6	53.9426	whirly transcription factor domain containing protein, expressed	0.309814	0.445959	0.237679	0.331151	0.105767	0.319392		15.7397	15.777	15.8062	15.9001	15.8057	0.0685558	0.0043374
LOC_Os01g60660	6	6	48.9649	methionyl-tRNA synthetase, putative, expressed	0.614782	0.632963	0.532737	0.593494	0.0533968	0.0899703		17.7663	17.6902	17.8429	17.7772	17.7692	0.062583	0.003522
LOC_Os01g59850	6	6	43.2287	GTPase-activating protein, putative, expressed	0.214622	0.204392	0.2081	0.209038	0.00517874	0.0247742		16.3529	16.3901	16.467	16.5144	16.4311	0.0730865	0.00444806
LOC_Os01g51280	6	6	57.1809	5-nucleotidase surE, putative, expressed	0.587773	0.655843	0.57708	0.606899	0.0427224	0.0703947		16.3774	16.2451	16.247	16.0717	16.2353	0.125416	0.00772489
LOC_Os01g32790	6	6	49.1127	expressed protein	0.718758	0.66673	0.913658	0.766382	0.130171	0.169851		16.411	16.5833	16.5336	16.3682	16.474	0.10108	0.00613574
LOC_Os01g32730	6	6	54.1551	tetratricopeptide repeat containing protein, putative, expressed	0.834918	0.700363	0.679251	0.738177	0.0844422	0.114393		17.1309	17.1796	17.3158	17.2186	17.2112	0.0784031	0.00455535
LOC_Os01g10020	6	6	51.0845	ectonucleotide pyrophosphatase/phosphodiesterase family member 1, putative, expressed	0.551112	0.600198	0.58359	0.5783	0.0249669	0.0431729		17.2959	17.26	17.2888	17.276	17.2802	0.0157635	0.000912231
LOC_Os12g43520	6	5	54.7405	cbbY protein-related, putative, expressed	0.468921	0.368564	0.452613	0.430033	0.0538543	0.125233		16.2823	16.0414	16.0036	16.189	16.1291	0.129771	0.00804576
LOC_Os12g19040	6	5	47.9091	expressed protein	0.247951	0.167569	0.145084	0.186868	0.0540809	0.289407		16.4228	16.2868	16.3726	16.3678	16.3625	0.0562547	0.00343803
LOC_Os12g08730	6	5	55.6507	thioredoxin, putative, expressed	0.35913	0.260019	0.375643	0.331597	0.0625359	0.18859		10.6668	11.9273	10.7646	10.5253	10.971	0.645047	0.0587955
LOC_Os10g36350	6	5	38.3282	MSP domain containing protein, putative, expressed	0.231584	0.165618	0.261887	0.219696	0.0492229	0.22405		16.9295	17.0092	16.9927	16.961	16.9731	0.0352882	0.00207906
LOC_Os10g35850	6	5	53.981	cytochrome b5-like Heme/Steroid binding domain containing protein, expressed	0.421183	0.367229	0.414402	0.400938	0.0293893	0.0733013		18.4762	18.5338	18.6138	18.6384	18.5656	0.074455	0.00401038
LOC_Os10g35810	6	5	49.5853	thylakoid lumenal protein, putative, expressed	0.392684	0.380902	0.421525	0.39837	0.0208999	0.0524634		17.4585	17.4764	17.4423	17.4055	17.4457	0.0301955	0.00173083
LOC_Os10g11260	6	5	82.4941	ubiquitin-conjugating enzyme, putative, expressed	1.27478	0.574427	1.19625	1.01515	0.383694	0.377967		17.0507	17.1404	17.2498	17.1939	17.1587	0.0847268	0.00493783
LOC_Os09g38390	6	5	35.8745	octicosapeptide/Phox/Bem1p, putative, expressed	0.141965	0.157757	0.113536	0.137753	0.0224097	0.16268		16.9007	16.9352	16.9053	16.9098	16.9128	0.0154255	0.000912061
LOC_Os09g10820	6	5	43.2899	oxidoreductase domain protein, putative, expressed	0.310503	0.275718	0.320375	0.302199	0.0234581	0.0776249		17.1982	17.169	17.1455	17.2139	17.1816	0.0304648	0.0017731
LOC_Os08g43580	6	5	54.3611	acyl carrier protein, putative, expressed	0.842736	0.562941	1.00244	0.802704	0.222465	0.277145		17.0988	17.0732	16.9766	16.7107	16.9648	0.17739	0.0104563
LOC_Os08g29730	6	5	33.4308	intracellular protein transport protein USO1-related, putative, expressed	0.173056	0.192142	0.178762	0.18132	0.00979665	0.0540297		17.0829	16.9991	17.1118	17.1643	17.0896	0.0690784	0.00404214
LOC_Os08g28790	6	5	50.9983	dirigent, putative, expressed	0.618923	0.357467	0.632913	0.536435	0.155148	0.28922		18.2103	18.2321	18.2963	18.1824	18.2303	0.0484874	0.00265972
LOC_Os08g16570	6	5	38.9735	expressed protein	0.270081	0.265545	0.285186	0.273604	0.0102835	0.0375853		15.439	15.4823	15.1601	15.1677	15.3122	0.172271	0.0112505
LOC_Os08g15500	6	5	39.8834	expressed protein	0.246444	0.155411	0.218383	0.206746	0.0466188	0.225488		16.0316	15.9049	15.9799	15.8958	15.9531	0.0645007	0.00404315
LOC_Os07g48160	6	5	43.5324	alpha-galactosidase precursor, putative, expressed	0.26277	0.24797	0.278959	0.263233	0.0154999	0.0588828		16.9875	16.9623	16.9827	16.9264	16.9647	0.0277615	0.00163643
LOC_Os07g29630	6	5	43.7586	SNF7 domain containing protein, putative, expressed	0.186767	0.098061	0.176885	0.153904	0.0486135	0.315868		16.767	16.6723	17.0594	17.2619	16.9401	0.270502	0.0159681
LOC_Os07g09890	6	5	42.4813	hexokinase, putative, expressed	0.429575	0.36586	0.391649	0.395695	0.0320499	0.0809966		18.0799	18.1041	18.043	18.1225	18.0874	0.0343278	0.00189789
LOC_Os07g06840	6	5	53.3238	gibberellin receptor GID1L2, putative, expressed	0.374547	0.412062	0.410838	0.399149	0.0213149	0.0534009		17.0017	17.0082	16.7747	16.7736	16.8895	0.133283	0.00789144
LOC_Os06g43640	6	5	51.4068	Ser/Thr protein phosphatase family protein, putative, expressed	0.607098	0.685332	0.630851	0.641094	0.04011	0.062565		16.5887	16.54	16.6031	16.5057	16.5594	0.0448196	0.0027066
LOC_Os06g34790	6	5	68.0423	DUF538 domain containing protein, putative, expressed	0.765414	0.573909	0.750519	0.696614	0.106526	0.15292		16.0563	16.1259	16.0682	16.7283	16.2447	0.323843	0.0199353
LOC_Os06g29400	6	5	32.0425	surp module family protein, putative, expressed	0.0601299	0.050839	0.0487346	0.0532345	0.00606356	0.113903		16.4127	16.4039	16.4945	16.5207	16.4579	0.0584332	0.00355045
LOC_Os06g23440	6	5	75.3653	eukaryotic translation initiation factor 1A, putative, expressed	3.85402	1.99634	2.37669	2.74235	0.981334	0.357844		16.5566	16.5206	16.4669	16.4623	16.5016	0.0452095	0.0027397
LOC_Os06g22650	6	5	47.7254	VHS and GAT domain containing protein, expressed	0.619802	0.675922	0.525895	0.607206	0.0758026	0.124838		15.0249	14.9577	14.2287	14.8823	14.7734	0.36779	0.0248954
LOC_Os06g18670	6	5	46.3642	anthocyanidin 3-O-glucosyltransferase, putative, expressed	0.335901	0.496771	0.464576	0.432416	0.0851203	0.196848		15.9855	15.9317	15.6572	15.6065	15.7952	0.191046	0.0120952
LOC_Os06g11180	6	5	38.4466	OsPOP12 - Putative Prolyl Oligopeptidase homologue, expressed	0.182116	0.157736	0.103288	0.147713	0.0403586	0.273223		17.4963	17.447	17.3988	17.442	17.446	0.0398735	0.00228553
LOC_Os06g07600	6	5	35.5134	uncharacterized glycosyltransferase, putative, expressed	0.256394	0.269475	0.211592	0.24582	0.0303555	0.123487		17.2849	17.2458	17.3055	17.3012	17.2844	0.0271764	0.00157231
LOC_Os06g04000	6	5	44.1183	peptidyl-prolyl cis-trans isomerase, putative, expressed	0.208288	0.100999	0.194053	0.16778	0.0582704	0.347302		16.92	16.8532	16.9963	17.0361	16.9514	0.0812893	0.00479544
LOC_Os06g01700	6	5	45.6405	CWC15 homolog A, putative, expressed	0.793813	0.827612	0.978392	0.866606	0.0982737	0.113401		17.1472	17.2524	17.3749	17.3363	17.2777	0.100909	0.00584041
LOC_Os05g49380	6	5	48.5257	OsDegp9 - Putative Deg protease homologue, expressed	0.330259	0.270715	0.355839	0.318938	0.0436768	0.136945		17.0815	17.0794	17.1878	17.0816	17.1076	0.0534901	0.00312669
LOC_Os05g30240	6	5	33.5187	PPR repeat domain containing protein, putative, expressed	0.195214	0.236828	0.226366	0.219469	0.0216472	0.0986343		16.0109	16.0396	16.0877	16.1219	16.065	0.0494216	0.00307634
LOC_Os04g59260	6	5	76.8251	peroxidase precursor, putative, expressed	0.328025	0.206112	0.37589	0.303342	0.0875391	0.288582		15.4414	15.5516	15.4049	16.0329	15.6077	0.290262	0.0185974
LOC_Os04g59160	6	5	53.918	peroxidase precursor, putative, expressed	0.57012	0.497093	0.662814	0.576676	0.0830547	0.144023		15.4119	15.1702	15.0126	14.928	15.1307	0.212656	0.0140546
LOC_Os04g48490	6	5	38.2334	fasciclin-like arabinogalactan protein, putative, expressed	0.233541	0.187737	0.232551	0.217943	0.0261637	0.120048		16.6465	16.5762	16.5763	16.6542	16.6133	0.0429048	0.00258256
LOC_Os04g38310	6	5	35.9918	expressed protein	0.240468	0.269831	0.197927	0.236075	0.036153	0.153142		17.0054	17.0357	17.0204	17.0283	17.0224	0.0129586	0.000761265
LOC_Os04g34250	6	5	46.3175	serine/threonine-protein kinase receptor precursor, putative, expressed	0.410395	0.374843	0.432636	0.405958	0.029151	0.071808		16.1084	16.0781	15.8643	15.9365	15.9968	0.115837	0.00724125
LOC_Os04g16450	6	5	66.2339	aquaporin protein, putative, expressed	0.84432	0.91304	1.18912	0.98216	0.182497	0.185812		16.5143	16.4818	16.5671	16.6243	16.5469	0.0624252	0.00377263
LOC_Os03g58170	6	5	48.8292	stem-specific protein TSJT1, putative, expressed	0.501273	0.472145	0.585531	0.519649	0.0588843	0.113315		16.6162	16.6453	16.8112	16.8873	16.74	0.130466	0.00779369
LOC_Os03g45720	6	5	63.4614	glyoxalase family protein, putative, expressed	0.760712	0.392113	0.636182	0.596336	0.187502	0.314424		16.7798	16.7908	16.1326	15.8897	16.3982	0.457828	0.0279194
LOC_Os03g43890	6	5	47.1564	WD domain, G-beta repeat domain containing protein, expressed	0.235707	0.224497	0.230345	0.230183	0.00560695	0.0243586		16.9791	17.0287	16.9359	17.0627	17.0016	0.0556253	0.00327177
LOC_Os03g42130	6	5	53.8984	gibberellin 20 oxidase 2, putative, expressed	0.239118	0.190664	0.216465	0.215416	0.0242442	0.112546		16.252	16.3048	16.1614	16.0813	16.1999	0.0987625	0.00609649
LOC_Os03g36750	6	5	73.4365	cbbY, putative, expressed	0.771978	0.922929	0.83957	0.844826	0.0756126	0.0895009		18.0276	18.0263	17.5951	17.7071	17.839	0.221757	0.012431
LOC_Os02g57100	6	5	38.4652	expressed protein	0.251379	0.278818	0.269374	0.266524	0.0139394	0.0523007		16.8387	16.9381	16.4034	16.1248	16.5762	0.380138	0.0229327
LOC_Os02g56180	6	5	63.9573	dehydrogenase, putative, expressed	0.438861	0.554134	0.547618	0.513538	0.064754	0.126094		16.7954	16.8303	16.6852	16.6981	16.7523	0.071568	0.00427214
LOC_Os02g38300	6	5	36.8956	SNF7 domain containing protein, putative, expressed	0.232478	0.273765	0.238086	0.24811	0.0223942	0.0902594		16.8096	16.9081	16.8647	16.7462	16.8322	0.0700571	0.0041621
LOC_Os02g13840	6	5	40.07	citrate synthase, putative, expressed	0.289518	0.330709	0.313839	0.311356	0.0207076	0.0665078		17.4035	17.3775	17.7215	17.6597	17.5406	0.17539	0.00999912
LOC_Os02g04260	6	5	54.2904	expressed protein	0.434209	0.407152	0.407002	0.416121	0.0156651	0.0376456		16.6513	15.9021	16.6024	17.7183	16.7185	0.749238	0.0448148
LOC_Os02g03330	6	5	40.7215	expressed protein	0.307835	0.29614	0.261268	0.288414	0.0242257	0.0839961		16.9683	16.9376	16.931	17.0115	16.9621	0.036702	0.00216377
LOC_Os01g59930	6	5	62.2135	NADH-cytochrome b5 reductase, putative, expressed	0.148931	0.0946429	0.203045	0.148873	0.0542012	0.364077		16.5872	16.4964	16.4948	16.5892	16.5419	0.0534729	0.00323257
LOC_Os01g51390	6	5	40.6765	mitochondrial-processing peptidase subunit, mitochondrial precursor, putative, expressed	0.217502	0.223451	0.215779	0.21891	0.00402529	0.0183878		17.7375	17.7643	17.7404	17.7139	17.739	0.0205885	0.00116063
LOC_Os01g51120	6	5	51.5137	vesicle transport v-SNARE protein, putative, expressed	0.811037	0.831686	0.808004	0.816909	0.0128866	0.0157748		16.0465	16.0558	15.9771	15.9194	15.9997	0.064005	0.00400039
LOC_Os01g39270	6	5	49.6639	NAD binding domain of 6-phosphogluconate dehydrogenase containing protein, expressed	0.884228	1.12796	1.45992	1.15737	0.288973	0.249681		17.0569	17.1327	16.9817	16.9579	17.0323	0.079123	0.00464547
LOC_Os01g12830	6	5	82.9854	erythronate-4-phosphate dehydrogenase domain containing protein, expressed	0.713946	0.791036	0.800338	0.76844	0.0474216	0.0617116		17.6913	17.7489	18.0757	17.3843	17.7251	0.283318	0.015984
LOC_Os12g34350	6	4	49.5098	expressed protein	0.252638	0.275316	0.244863	0.257606	0.0158228	0.0614226		16.9473	16.9917	16.9519	17.1384	17.0073	0.0896095	0.00526888
LOC_Os11g43750	6	4	66.1444	polygalacturonase, putative, expressed	0.903874	0.892815	0.795728	0.864139	0.0595033	0.0688585		20.2649	20.187	20.4542	20.6578	20.391	0.210331	0.0103149
LOC_Os11g13850	6	4	43.8867	rieske domain containing protein, expressed	0.279098	0.33369	0.323233	0.312007	0.0289754	0.0928679		15.7655	15.7037	15.66	15.7612	15.7226	0.0503722	0.00320381
LOC_Os09g36830	6	4	71.3457	Skp1 family, dimerisation domain containing protein, expressed	0.425451	0.567663	0.333502	0.442205	0.117976	0.26679		17.432	17.4986	17.5701	17.4983	17.4998	0.0563904	0.00322235
LOC_Os09g35630	6	4	36.3488	BAG domain-containing protein, putative, expressed	0.221895	0.212267	0.220695	0.218285	0.00524658	0.0240354		16.3868	16.3653	16.5142	16.5565	16.4557	0.0939647	0.00571016
LOC_Os09g29404	6	4	50.3338	glycogen operon protein glgX, putative, expressed	0.381674	0.943337	1.02696	0.783989	0.350915	0.447602		15.9254	15.6686	15.7737	16.0525	15.8551	0.168637	0.0106362
LOC_Os09g21780	6	4	34.9931	expressed protein	0.145533	0.140493	0.119602	0.135209	0.0137491	0.101688		17.4048	17.2596	17.3455	17.4511	17.3652	0.0826197	0.00475776
LOC_Os08g32160	6	4	62.8893	oxidoreductase, 2OG-FeII oxygenase domain containing protein, putative, expressed	0.839076	0.653144	0.965008	0.819076	0.156891	0.191546		17.3477	17.369	17.4202	17.493	17.4075	0.0645967	0.00371086
LOC_Os07g10490	6	4	45.4726	zeta-carotene desaturase, chloroplast/chromoplast precursor, putative, expressed	0.281763	0.3204	0.318805	0.306989	0.0218612	0.0712116		16.2114	16.3405	16.0616	15.7379	16.0879	0.259639	0.0161388
LOC_Os06g48760	6	4	53.7377	UTP--glucose-1-phosphate uridylyltransferase, putative, expressed	0.188048	0.188659	0.195381	0.190696	0.00406897	0.0213375		17.0277	16.9701	16.9521	16.9982	16.987	0.0330902	0.00194797
LOC_Os05g18770	6	4	34.3272	Sad1 / UNC-like C-terminal domain containing protein, putative, expressed	0.177451	0.179039	0.177023	0.177838	0.00106187	0.00597103		16.9524	16.9493	17.0615	17.1395	17.0257	0.0921003	0.00540949
LOC_Os04g53740	6	4	75.3018	thioredoxin, putative, expressed	1.84876	0.679691	1.80453	1.44433	0.662563	0.458735		17.18	17.2623	17.2656	17.2993	17.2518	0.0506862	0.00293802
LOC_Os04g47220	6	4	64.8101	aquaporin protein, putative, expressed	0.91703	1.24279	0.956299	1.03871	0.177831	0.171204		16.4154	16.475	16.4995	16.5761	16.4915	0.0665707	0.00403666
LOC_Os04g46960	6	4	65.7757	glutathione peroxidase domain containing protein, expressed	0.643959	0.250383	0.628906	0.507749	0.223012	0.439218		18.4607	18.3551	18.7106	18.7104	18.5592	0.179947	0.00969584
LOC_Os04g42250	6	4	34.5615	transferase family protein, putative, expressed	0.127659	0.113019	0.128027	0.122902	0.00856074	0.0696551		17.3174	17.3106	17.3534	17.3169	17.3246	0.0194479	0.00112256
LOC_Os04g01540	6	4	55.2037	expressed protein	0.532241	0.632466	0.509156	0.557954	0.0655533	0.117489		15.4749	15.5005	15.4579	15.6256	15.5147	0.0759375	0.00489454
LOC_Os03g21270	6	4	34.8793	expressed protein	0.129601	0.146596	0.124953	0.133717	0.0113938	0.0852083		16.3723	16.2776	16.4029	16.2295	16.3206	0.0808144	0.00495169
LOC_Os03g12230	6	4	49.7582	caleosin related protein, putative, expressed	0.395249	0.41266	0.420215	0.409375	0.0128031	0.0312749		17.6399	17.7596	17.7777	17.6994	17.7192	0.0625297	0.00352893
LOC_Os03g06170	6	4	55.5196	hsp20/alpha crystallin family protein, putative, expressed	0.298421	0.168701	0.272387	0.246503	0.0686244	0.278392		17.9407	17.8389	17.9674	18.0865	17.9584	0.101818	0.00566967
LOC_Os03g02070	6	4	52.2099	heavy-metal-associated domain-containing protein, putative, expressed	0.263934	0.112672	0.256888	0.211165	0.0853696	0.40428		17.3606	17.4485	17.3749	17.21	17.3485	0.100006	0.00576453
LOC_Os02g56840	6	4	39.8354	OsFBX70 - F-box domain containing protein, expressed	0.593069	0.565544	0.622495	0.593703	0.0284811	0.0479719		17.1213	17.1247	17.1714	17.1649	17.1456	0.0262269	0.00152966
LOC_Os02g49420	6	4	44.8408	fasciclin-like arabinogalactan precursor protein, putative, expressed	0.534641	0.494718	0.560698	0.530019	0.0332322	0.0627001		16.9713	17.083	16.8967	16.8371	16.947	0.10601	0.00625536
LOC_Os02g49070	6	4	40.0331	ZAC, putative, expressed	0.171155	0.176896	0.199627	0.182559	0.0150572	0.0824785		17.5728	17.5172	17.7193	17.7569	17.6415	0.114818	0.00650836
LOC_Os02g44630	6	4	59.1434	aquaporin protein, putative, expressed	0.782398	0.956789	0.661795	0.800327	0.148312	0.185314		16.1196	16.1346	16.2643	16.3045	16.2057	0.0924863	0.00570701
LOC_Os02g43600	6	4	78.7131	50S ribosomal protein L19, chloroplast precursor, putative, expressed	1.30106	1.95729	1.36827	1.54221	0.361041	0.234107		17.9261	18.0707	17.8812	17.6957	17.8934	0.154638	0.00864217
LOC_Os02g09359	6	4	42.9557	BRASSINOSTEROID INSENSITIVE 1-associated receptor kinase 1 precursor, putative, expressed	0.216432	0.168008	0.17749	0.18731	0.0256623	0.137004		17.6086	17.666	17.7607	17.6988	17.6835	0.0635282	0.00359252
LOC_Os01g73990	6	4	95.9341	cytochrome b5-like Heme/Steroid binding domain containing protein, expressed	2.13107	0.638451	1.8289	1.53281	0.789134	0.514829		17.6768	17.6251	17.6853	17.6926	17.67	0.0306046	0.00173201
LOC_Os01g60790	6	4	100.048	40S ribosomal protein S26, putative, expressed	1.3504	0.458917	1.06158	0.956964	0.454853	0.475309		15.5363	15.3128	15.7369	15.7517	15.5844	0.206006	0.0132187
LOC_Os01g54010	6	4	34.9922	peptidase, putative, expressed	0.555597	0.764383	0.87554	0.73184	0.162435	0.221955		16.9092	16.9672	16.9835	17.0131	16.9682	0.0437317	0.00257727
LOC_Os01g21820	6	4	34.8412	preprotein translocase subunit secA, chloroplast precursor, putative, expressed	1.1047	1.40611	1.55463	1.35515	0.229255	0.169173		16.4615	16.4289	16.3246	16.2821	16.3743	0.0847777	0.00517749
LOC_Os01g11110	6	4	66.4411	14-3-3 protein, putative, expressed	0.461471	0.47155	0.67331	0.535444	0.119503	0.223184		14.6952	14.8833	14.1869	16.0295	14.9487	0.77828	0.0520633
LOC_Os12g02020	6	3	51.4962	expressed protein	0.440592	0.750851	0.387403	0.526282	0.196292	0.372979		18.033	18.161	18.0636	18.2371	18.1237	0.0932273	0.00514395
LOC_Os11g24450	6	3	51.7244	mitochondrial carrier protein, putative, expressed	0.098521	0.101572	0.120238	0.106777	0.0117569	0.110107		16.0189	15.8998	15.9889	16.2799	16.0469	0.163393	0.0101822
LOC_Os09g32526	6	3	78.2031	peptidyl-prolyl cis-trans isomerase, FKBP-type, putative, expressed	2.16554	0.830175	1.52557	1.50709	0.667873	0.443153		15.6517	15.5724	15.4908	15.5172	15.558	0.0711223	0.00457142
LOC_Os09g09470	6	3	33.2676	WD domain, G-beta repeat domain containing protein, expressed	0.162396	0.144637	0.13121	0.146081	0.0156431	0.107085		17.0809	17.0349	17.1115	17.1246	17.088	0.0398168	0.0023301
LOC_Os09g03610	6	3	42.2941	flowering time control protein FCA, putative, expressed	0.189555	0.24412	0.288863	0.240846	0.0497349	0.206501		16.6039	16.5427	16.6418	16.5886	16.5942	0.0410247	0.00247222
LOC_Os07g08880	6	3	57.7141	ES43 protein, putative, expressed	0.854449	0.799329	0.98181	0.878529	0.093593	0.106534		15.7214	15.6127	15.7618	15.8432	15.7348	0.0958389	0.0060909
LOC_Os06g48160	6	3	49.4146	glycosyl hydrolases family 16, putative, expressed	0.112884	0.11221	0.127554	0.11755	0.0086709	0.0737637		17.6013	17.6842	17.4564	17.5203	17.5656	0.0988559	0.00562783
LOC_Os06g06090	6	3	48.306	CGMC_MAPKCMGC_2_ERK.12 - CGMC includes CDA, MAPK, GSK3, and CLKC kinases, expressed	0.34528	0.365487	0.401242	0.37067	0.028339	0.0764535		16.7065	16.6635	16.5254	17.1582	16.7634	0.274299	0.016363
LOC_Os04g44980	6	3	54.1158	short-chain dehydrogenase/reductase, putative, expressed	0.224465	0.179624	0.175073	0.193054	0.0272976	0.141399		15.7068	15.6884	15.7454	15.7759	15.7291	0.0392197	0.00249344
LOC_Os04g21350	6	3	57.1386	flowering promoting factor-like 1, putative, expressed	1.02238	0.116823	0.716963	0.618722	0.460702	0.744603		16.3532	16.2597	16.1986	16.3072	16.2797	0.0661504	0.00406337
LOC_Os01g08270	6	3	33.6676	aminotransferase, classes I and II, domain containing protein, expressed	0.665811	0.636477	0.702092	0.668127	0.0328686	0.0491951		17.1741	17.1868	17.2634	17.2439	17.2171	0.0433285	0.0025166
LOC_Os10g36200	6	2	48.8535	heavy metal-associated domain containing protein, expressed	0.621239	0.586021	0.630316	0.612525	0.0233981	0.0381993		17.5574	17.5612	17.3229	17.1933	17.4087	0.181797	0.0104429
LOC_Os06g50050	6	2	59.9905	AAA-type ATPase family protein, putative, expressed	1.12594	0.836277	1.24907	1.07043	0.211922	0.197978		16.3383	16.3884	16.3017	16.3777	16.3515	0.0395702	0.00241997
LOC_Os06g40170	6	2	36.963	phospholipase D, putative, expressed	0.0584908	0.0648892	0.0645074	0.0626291	0.00358901	0.0573057		16.1157	15.9562	15.9612	16.0415	16.0186	0.0756125	0.00472028
LOC_Os06g09820	6	2	55.1488	cupin superfamily protein, putative, expressed	0.713018	0.854644	0.498149	0.688604	0.179497	0.260668		16.092	16.1419	15.8854	15.662	15.9453	0.219116	0.0137417
LOC_Os04g45970	6	2	60.207	glutamate dehydrogenase protein, putative, expressed	0.661369	0.699518	0.578953	0.646613	0.0616222	0.0952999		17.0226	17.0206	17.0581	17.1432	17.0611	0.0573747	0.00336289
LOC_Os04g33190	6	2	54.4862	AMP-binding enzyme, putative, expressed	0.248335	0.26678	0.256736	0.257283	0.00923465	0.0358929		16.8423	16.7323	16.7485	16.869	16.798	0.0677838	0.00403522
LOC_Os03g14530	6	2	100.046	S10/S20 domain containing ribosomal protein, putative, expressed	7.84313	4.56674	7.4926	6.63416	1.79899	0.271171		18.9817	19.0703	19.0706	19.098	19.0551	0.0506663	0.00265893
LOC_Os03g03980	6	2	52.3387	coiled-coil domain-containing protein 124, putative, expressed	0.100261	0.0780778	0.0899997	0.0894462	0.011102	0.124119		16.4412	16.6037	16.4107	16.4309	16.4716	0.0889393	0.00539955
LOC_Os02g54470	6	2	79.4576	60S ribosomal protein L35a-3, putative, expressed	0.595563	0.0948339	0.716668	0.469022	0.329665	0.702878		17.3753	17.5309	17.7028	17.4264	17.5089	0.14461	0.00825924
LOC_Os01g62860	6	2	57.4728	oxidoreductase, aldo/keto reductase family protein, putative, expressed	0.145683	0.126714	0.210249	0.160882	0.0437925	0.272203		15.3053	15.2694	14.7683	14.4307	14.9434	0.420635	0.0281485
LOC_Os01g27880	6	2	60.446	sucrose-phosphatase, putative, expressed	0.0953549	0.108257	0.110962	0.104858	0.0083401	0.0795373		17.8588	17.6304	17.7761	18.1099	17.8438	0.200958	0.0112621
LOC_Os03g59160	6	6	36.4494	elongation factor P, putative, expressed	0.235064	0.247001	0.243777	0.241947	0.0061753	0.0255233		16.201	16.2831	16.375	16.3951	16.3135	0.0894503	0.00548319
LOC_Os03g46640	6	6	37.4945	deoxyuridine 5-triphosphate nucleotidohydrolase, putative, expressed	1.55855	0.159019	1.8215	1.17969	0.893651	0.757531		NA	NA	NA	NA	NA	NA	NA
LOC_Os02g56480	6	6	56.027	PB1 domain containing protein, expressed	0.381896	0.208559	0.30972	0.300058	0.0870715	0.290182		16.7079	16.6567	16.7805	16.733	16.7195	0.0515605	0.00308385
LOC_Os12g27070	6	5	41.1687	heat shock protein DnaJ, putative, expressed	0.233357	0.233058	0.171621	0.212679	0.0355574	0.167188		15.8697	15.7046	15.9663	16.1083	15.9122	0.169567	0.0106564
LOC_Os08g44200	6	5	55.8597	ECT5, putative, expressed	0.362733	0.393183	0.29764	0.351185	0.0488068	0.138977		15.6799	15.7216	16.0108	15.9236	15.834	0.158801	0.0100292
LOC_Os04g46190	6	5	55.2597	ubiquitin carboxyl-terminal hydrolase, family 1, putative, expressed	0.4359	0.422818	0.467795	0.442171	0.023135	0.0523215		16.1982	16.3629	16.43	16.414	16.3513	0.105993	0.00648222
LOC_Os03g60370	6	5	70.2221	histidine acid phosphatase, putative, expressed	0.514155	0.491728	0.565144	0.523676	0.0376227	0.0718435		16.4136	16.3672	16.554	16.687	16.5055	0.144758	0.00877031
LOC_Os01g69970	6	5	45.4828	WD domain, G-beta repeat domain containing protein, expressed	0.271948	0.258617	0.260982	0.263849	0.00711267	0.0269574		16.6786	16.6367	16.5177	16.2826	16.5289	0.177775	0.0107554
LOC_Os02g10160	6	4	51.7735	AGAP003371-PA, putative, expressed	0.211419	0.313661	0.248209	0.257763	0.0517866	0.200908		16.3984	16.8242	16.8373	16.9096	16.7424	0.232363	0.0138787
LOC_Os12g41390	6	2	74.8841	homocysteine S-methyltransferase protein, putative, expressed	0.328332	0.450462	0.428872	0.402555	0.0651792	0.161914		18.253	18.1344	18.3833	18.557	18.3319	0.181232	0.00988615
LOC_Os11g41820	6	2	57.1416	RNA recognition motif containing protein, expressed	0.351481	0.372689	0.386697	0.370289	0.0177302	0.0478822		16.1199	16.2117	16.2656	16.0346	16.158	0.101903	0.00630666
LOC_Os12g37650	5	5	37.8339	DUF538 domain containing protein, putative, expressed	0.65753	0.547764	0.795829	0.667041	0.124306	0.186354		16.9209	16.8897	17.1975	17.0216	17.0074	0.138664	0.00815315
LOC_Os12g37510	5	5	28.1753	UDP-glucoronosyl and UDP-glucosyl transferase domain containing protein, expressed	0.196694	0.208172	0.192289	0.199052	0.00819948	0.0411927		16.2549	16.254	16.1978	16.0849	16.1979	0.0799193	0.00493392
LOC_Os11g42550	5	5	52.9206	dirigent, putative, expressed	1.14848	0.581372	1.27576	1.00187	0.369682	0.368992		18.3081	18.4253	18.2893	18.1126	18.2838	0.12904	0.00705759
LOC_Os11g16550	5	5	55.4408	uncharacterized protein ycf53, putative, expressed	0.322579	0.344538	0.400515	0.355877	0.0401862	0.112922		15.6874	15.6057	14.8119	14.4796	15.1462	0.594466	0.0392487
LOC_Os11g16320	5	5	34.4601	expressed protein	0.89909	0.618827	1.11434	0.87742	0.248467	0.283179		16.6213	16.6793	16.6842	16.596	16.6452	0.0435068	0.00261378
LOC_Os11g05470	5	5	36.5583	RCN1 Centroradialis-like1 homogous to TFL1 gene; contains Pfam profile PF01161: Phosphatidylethanolamine-binding protein, expressed	0.185043	0.142835	0.215893	0.181257	0.0366761	0.202343		16.0346	16.0566	15.851	15.7558	15.9245	0.145401	0.00913067
LOC_Os10g35690	5	5	39.0485	ribosomal protein S18 containing protein, expressed	0.315147	0.300479	0.302849	0.306158	0.0078739	0.0257184		17.0858	17.0458	17.1237	17.0624	17.0794	0.0337405	0.0019755
LOC_Os10g16974	5	5	29.949	cytochrome P450, putative, expressed	0.246897	0.20871	0.258195	0.237934	0.0259312	0.108985		17.4706	17.4004	17.551	17.5779	17.5	0.0804977	0.00459988
LOC_Os10g07210	5	5	59.7406	hsp20/alpha crystallin family protein, putative, expressed	4.1494	0.974243	3.31084	2.8115	1.64542	0.585249		17.8485	17.8808	17.9454	17.7997	17.8686	0.0610866	0.00341866
LOC_Os09g39180	5	5	43.1267	RNA recognition motif containing protein, putative, expressed	0.69031	0.655286	0.665334	0.67031	0.0180348	0.0269051		15.4118	15.306	14.4636	14.2016	14.8458	0.603691	0.0406642
LOC_Os09g27700	5	5	33.7423	microtubule associated protein, putative, expressed	0.194322	0.19507	0.204205	0.197866	0.00550287	0.0278111		15.4119	15.4016	15.1186	15.1748	15.2768	0.151945	0.00994614
LOC_Os08g44640	5	5	32.9847	OsSCP41 - Putative Serine Carboxypeptidase homologue, expressed	0.234771	0.205229	0.193434	0.211145	0.0212941	0.100851		15.8037	15.7675	15.6374	15.3801	15.6472	0.191855	0.0122613
LOC_Os08g44010	5	5	49.1198	WD domain, G-beta repeat domain containing protein, expressed	0.239407	0.173989	0.176882	0.196759	0.0369625	0.187856		18.7883	18.8444	18.9945	18.9794	18.9016	0.101297	0.00535915
LOC_Os08g39420	5	5	28.0808	uncharacterized protein yeiN, putative, expressed	0.324594	0.300204	0.261824	0.295541	0.031644	0.107071		18.8432	18.8271	19.0017	18.9712	18.9108	0.0884871	0.00467918
LOC_Os08g33650	5	5	41.1233	SET domain-containing protein, putative, expressed	0.538562	0.595994	0.708755	0.614437	0.0865827	0.140914		16.5415	16.5526	16.6322	16.7108	16.6093	0.0788148	0.00474523
LOC_Os08g06550	5	5	33.3326	acyl CoA binding protein, putative, expressed	0.0457502	0.153161	0.225042	0.141318	0.0902307	0.638495		18.0921	18.0658	18.0923	18.2839	18.1335	0.101012	0.00557045
LOC_Os08g01180	5	5	37.0581	nicalin, putative, expressed	0.211037	0.243811	0.237724	0.230857	0.0174327	0.0755127		16.8597	16.8064	16.9625	17.0186	16.9118	0.0962736	0.00569269
LOC_Os07g43020	5	5	55.8195	TRM112, putative, expressed	0.345152	0.266117	0.353544	0.321604	0.0482362	0.149986		18.0221	18.073	18.2166	18.1531	18.1162	0.0859485	0.00474429
LOC_Os07g30800	5	5	33.545	immunophilin, putative, expressed	0.365918	0.605511	0.435373	0.468934	0.123272	0.262877		16.5068	16.5248	16.6519	16.6582	16.5854	0.0807999	0.00487174
LOC_Os07g22930	5	5	30.5803	starch synthase, putative, expressed	0.386712	0.374968	0.526554	0.429411	0.084333	0.196392		16.533	16.4307	15.9948	16.1402	16.2747	0.249988	0.0153605
LOC_Os07g19030	5	5	29.3632	tic22-like family domain containing protein, expressed	0.0745756	0.0700257	0.0689941	0.0711985	0.00296983	0.041712		16.4095	16.3702	16.4457	16.3098	16.3838	0.0581799	0.00355106
LOC_Os07g07040	5	5	64.3754	erythrocyte binding protein 3, putative, expressed	0.939584	1.00067	1.00864	0.982964	0.0377791	0.0384339		16.9573	17.2587	17.1123	17.2542	17.1456	0.142794	0.00832833
LOC_Os07g05360	5	5	62.6298	photosystem II 10 kDa polypeptide, chloroplast precursor, putative, expressed	0.686274	0.400464	0.873123	0.653287	0.23805	0.364388		18.0644	18.08	18.2739	18.1206	18.1347	0.0957619	0.00528058
LOC_Os07g03770	5	5	28.5142	Homeobox domain containing protein, expressed	0.506208	0.446477	0.38245	0.445045	0.061891	0.139067		17.2497	17.3695	17.4816	17.4715	17.3931	0.108175	0.00621943
LOC_Os07g01480	5	5	34.6889	oxygen evolving enhancer protein 3 domain containing protein, expressed	0.436026	0.649551	0.443395	0.509657	0.121207	0.237822		16.3131	16.2655	16.2005	16.0978	16.2192	0.0931643	0.00574406
LOC_Os06g36400	5	5	68.6415	HAD superfamily phosphatase, putative, expressed	0.604657	0.630093	0.626913	0.620554	0.0138594	0.0223339		16.7344	16.8137	16.6754	16.5677	16.6978	0.103596	0.00620417
LOC_Os06g21550	5	5	34.6416	thioredoxin domain-containing protein 17, putative, expressed	0.439234	0.111141	0.465115	0.338497	0.19732	0.582931		17.2045	17.353	17.2451	17.1801	17.2457	0.0764085	0.00443058
LOC_Os06g11490	5	5	44.5408	plastocyanin-like domain containing protein, putative, expressed	0.708071	1.09025	0.688207	0.828843	0.226605	0.273399		17.3538	17.4426	17.0893	17.0014	17.2218	0.209991	0.0121934
LOC_Os06g05880	5	5	64.5466	profilin domain containing protein, expressed	13.5281	3.66802	14.3409	10.5123	5.94127	0.565171		17.2855	17.3236	17.2709	17.2209	17.2752	0.0424883	0.00245949
LOC_Os06g02210	5	5	27.467	bark storage protein A precursor, putative, expressed	0.459756	0.369989	0.519386	0.44971	0.075203	0.167225		15.1827	15.1281	14.7751	14.7002	14.9465	0.244165	0.0163359
LOC_Os06g02028	5	5	42.8806	eyes absent homolog 4, putative, expressed	0.255804	0.245718	0.260445	0.253989	0.00752969	0.0296457		18.1404	17.852	18.1392	18.3051	18.1092	0.188309	0.0103986
LOC_Os06g01690	5	5	58.2638	septum site-determining protein minD, putative, expressed	0.376784	0.285048	0.455118	0.372317	0.0851229	0.22863		16.4997	16.5123	16.4026	16.3109	16.4314	0.0940889	0.00572618
LOC_Os05g51540	5	5	36.522	expressed protein	0.616027	0.784853	0.571507	0.657462	0.112547	0.171184		17.648	17.7859	17.7798	17.844	17.7644	0.0828154	0.00466186
LOC_Os05g48900	5	5	39.6362	fasciclin domain containing protein, expressed	0.638882	0.60573	0.751326	0.665312	0.0763121	0.114701		16.7902	16.719	16.747	16.7288	16.7462	0.0315069	0.00188143
LOC_Os05g37450	5	5	45.5724	starch binding domain containing protein, putative, expressed	0.39216	0.358249	0.369396	0.373268	0.0172839	0.0463041		16.3136	16.1944	16.1032	15.9743	16.1464	0.143468	0.00888544
LOC_Os05g36010	5	5	35.3309	OsSub47 - Putative Subtilisin homologue, expressed	0.222961	0.248529	0.23182	0.234437	0.0129833	0.0553809		17.1804	17.1796	17.2851	17.2292	17.2186	0.050049	0.00290668
LOC_Os05g08370	5	5	28.9583	CESA1 - cellulose synthase, expressed	0.170719	0.163257	0.216048	0.183342	0.0285698	0.155828		16.3304	16.3223	16.3196	16.3117	16.321	0.00774398	0.00047448
LOC_Os04g52460	5	5	26.5266	retrotransposon protein, putative, unclassified, expressed	0.0670994	0.0722409	0.0735561	0.0709655	0.0034121	0.0480812		16.9212	16.9194	16.7761	16.8245	16.8603	0.0720506	0.00427339
LOC_Os04g44870	5	5	57.8941	C2 domain containing protein, putative, expressed	1.83168	1.05456	1.6236	1.50328	0.40229	0.267609		17.1058	17.1692	17.1241	17.1067	17.1265	0.0297141	0.00173498
LOC_Os04g40660	5	5	28.8365	MA3 domain containing protein, expressed	0.312624	0.348508	0.300879	0.32067	0.0248134	0.0773798		16.8702	16.7642	16.8214	16.8253	16.8203	0.0434509	0.00258325
LOC_Os04g38950	5	5	38.7425	class I glutamine amidotransferase, putative, expressed	0.244332	0.276829	0.29127	0.270811	0.0240412	0.0887749		17.336	17.3756	17.2881	17.2328	17.3081	0.0616591	0.00356244
LOC_Os04g35290	5	5	30.8992	OsPDIL5-2 protein disulfide isomerase PDIL5-2, expressed	0.213202	0.148701	0.187644	0.183182	0.0324813	0.177317		16.3358	16.3005	16.2457	16.2071	16.2723	0.0570776	0.00350766
LOC_Os04g34600	5	5	62.8502	abscisic stress-ripening, putative, expressed	1.30434	1.31339	1.18593	1.26788	0.0711214	0.0560946		16.359	16.5127	16.3148	16.5222	16.4272	0.105847	0.00644343
LOC_Os04g30420	5	5	37.6465	dehydrogenase, putative, expressed	0.190677	0.161527	0.186769	0.179658	0.0158226	0.0880709		16.2024	16.2098	15.993	15.8588	16.066	0.170848	0.0106342
LOC_Os04g21710	5	5	37.9264	expressed protein	0.340914	0.316247	0.315139	0.3241	0.0145717	0.0449606		16.3194	16.3707	16.4718	16.4412	16.4008	0.0687829	0.00419389
LOC_Os03g53310	5	5	49.0323	emp24/gp25L/p24 family protein, putative, expressed	0.291839	0.337495	0.328542	0.319292	0.024193	0.0757707		18.5408	18.6349	18.7375	18.7616	18.6687	0.101421	0.00543269
LOC_Os03g41510	5	5	37.2019	oxidoreductase, aldo/keto reductase family protein, putative, expressed	0.218211	0.241713	0.242348	0.234091	0.013756	0.0587637		15.4444	15.2989	15.4841	15.5935	15.4552	0.121799	0.00788077
LOC_Os03g36730	5	5	29.3283	OST3/OST6 family protein, putative, expressed	0.356898	0.397811	0.291949	0.348886	0.0533838	0.153012		16.9925	16.8563	17.1645	17.1184	17.0329	0.13838	0.00812427
LOC_Os03g31170	5	5	51.9187	inosine-uridine preferring nucleoside hydrolase family protein, putative, expressed	0.360759	0.417351	0.348	0.37537	0.036912	0.098335		16.0093	15.9283	15.6066	15.7412	15.8213	0.181922	0.0114985
LOC_Os03g26460	5	5	50.1241	CS domain containing protein, putative, expressed	1.35786	1.3013	1.1797	1.27962	0.091035	0.0711422		15.4439	15.4488	15.441	15.4389	15.4431	0.00429741	0.000278273
LOC_Os03g11650	5	5	32.0834	ATMAP70 protein, putative, expressed	0.285378	0.425747	0.386806	0.365977	0.0724655	0.198006		15.437	15.4171	15.5475	15.6079	15.5024	0.090807	0.00585762
LOC_Os03g01810	5	5	36.2651	SNF7 domain containing protein, putative, expressed	0.128639	0.116652	0.146234	0.130508	0.0148795	0.114012		15.9338	15.9814	16.1492	16.1701	16.0587	0.118576	0.00738391
LOC_Os02g58440	5	5	28.555	zinc finger C-x8-C-x5-C-x3-H type family protein, expressed	0.163627	0.168976	0.18813	0.173578	0.0128829	0.0742198		16.1646	16.1749	16.3697	16.2302	16.2349	0.0944279	0.00581637
LOC_Os02g51790	5	5	50.7315	ribosomal protein L29, putative, expressed	0.561078	0.471843	0.464636	0.499186	0.0537213	0.107618		16.7927	16.8271	16.6226	16.518	16.6901	0.145449	0.00871469
LOC_Os02g48610	5	5	53.2473	mitochondrial import inner membrane translocase subunit Tim17, putative, expressed	0.977736	0.744226	0.967805	0.896589	0.132043	0.147273		17.8525	17.701	17.9601	18.0379	17.8879	0.145958	0.00815958
LOC_Os02g40890	5	5	39.3605	GLTP domain containing protein, putative, expressed	0.583886	0.798186	0.538071	0.640048	0.138854	0.216944		16.8269	16.8874	16.6905	16.8035	16.8021	0.0823607	0.00490182
LOC_Os02g39870	5	5	35.137	co-chaperone GrpE protein, putative, expressed	0.528934	0.630956	0.49108	0.550323	0.0723494	0.131467		16.4399	16.514	16.2567	16.275	16.3714	0.125774	0.00768256
LOC_Os02g27030	5	5	69.3645	cysteine proteinase 1 precursor, putative, expressed	1.03828	0.861986	1.23696	1.04574	0.187597	0.179391		17.1519	17.0459	17.2278	17.252	17.1694	0.0927262	0.00540067
LOC_Os02g10920	5	5	48.3377	zinc finger family protein, putative, expressed	0.900808	0.494948	0.752539	0.716098	0.205369	0.286789		15.524	15.4821	15.6997	15.6295	15.5838	0.0990816	0.00635798
LOC_Os02g06890	5	5	38.6831	OTU-like cysteine protease family protein, putative, expressed	0.522072	0.597199	0.529051	0.549441	0.0415065	0.0755432		16.9507	17.0554	16.5921	16.3346	16.7332	0.331621	0.0198182
LOC_Os01g68790	5	5	58.5376	RNA recognition motif containing protein, putative, expressed	0.341453	0.114161	0.506953	0.320856	0.197205	0.614621		16.7346	16.787	16.5954	16.4579	16.6437	0.147916	0.00888721
LOC_Os01g66110	5	5	28.8225	methyltransferase, putative, expressed	0.181983	0.165638	0.147732	0.165118	0.017131	0.10375		17.1061	17.0264	17.0779	17.153	17.0908	0.0529721	0.00309945
LOC_Os01g58750	5	5	35.2459	expressed protein	0.327896	0.276362	0.309082	0.304447	0.0260777	0.085656		17.1728	17.2431	17.3111	17.3673	17.2736	0.0842225	0.0048758
LOC_Os01g53910	5	5	47.8215	dehydrogenase, putative, expressed	0.55743	0.446319	0.588456	0.530735	0.0747344	0.140813		16.766	16.5967	16.6134	16.5615	16.6344	0.0903942	0.00543418
LOC_Os01g51220	5	5	46.3986	transport protein particle component, Bet3, domain containing protein, expressed	0.217483	0.271149	0.257286	0.248639	0.0278584	0.112044		17.4984	17.4387	17.3958	17.3878	17.4302	0.0506794	0.00290757
LOC_Os01g45530	5	5	44.0698	single-stranded DNA-binding protein, putative, expressed	0.240719	0.376672	0.170355	0.262582	0.104881	0.399423		16.6882	16.6899	16.9797	16.8316	16.7973	0.138898	0.00826906
LOC_Os01g42770	5	5	45.797	expressed protein	1.02112	1.33111	1.09077	1.14767	0.162641	0.141714		18.6774	18.6945	18.6168	18.6542	18.6607	0.0336248	0.0018019
LOC_Os01g42080	5	5	35.9543	zinc ion binding protein, putative, expressed	0.194786	0.21171	0.178108	0.194868	0.0168011	0.0862179		16.236	16.1253	16.3342	16.3257	16.2553	0.0974183	0.00599302
LOC_Os01g18744	5	5	46.3919	transferase family protein, putative, expressed	0.542299	0.664972	0.458401	0.555224	0.10389	0.187114		17.5494	17.5596	17.6243	17.6106	17.586	0.0370022	0.00210407
LOC_Os01g16450	5	5	44.7926	peroxidase precursor, putative, expressed	0.360347	0.274279	0.341187	0.325271	0.0451876	0.138923		17.218	17.289	17.3307	17.2797	17.2793	0.0465555	0.00269429
LOC_Os01g12320	5	5	46.943	GDSL-like lipase/acylhydrolase, putative, expressed	0.604087	0.656722	0.686881	0.64923	0.0419023	0.0645415		17.8198	17.8069	17.7936	17.9359	17.839	0.0654445	0.00366862
LOC_Os01g09540	5	5	41.1471	HAD superfamily phosphatase, putative, expressed	1.26702	1.50721	1.53471	1.43631	0.147257	0.102524		16.9043	16.8731	16.6319	16.5949	16.751	0.160188	0.00956284
LOC_Os12g23280	5	4	51.0753	heavy metal-associated domain containing protein, expressed	0.536427	0.378001	0.487167	0.467198	0.0810789	0.173543		17.691	17.8023	17.7576	17.5757	17.7066	0.0985607	0.00556631
LOC_Os11g38990	5	4	49.6847	peptidyl-prolyl cis-trans isomerase, putative, expressed	0.348396	0.444242	0.369008	0.387215	0.0504501	0.13029		16.8186	16.8328	16.9388	16.95	16.885	0.0689471	0.00408333
LOC_Os11g28270	5	4	58.6172	zinc finger C-x8-C-x5-C-x3-H type family protein, expressed	0.566202	0.498949	0.497621	0.520924	0.0392173	0.0752841		16.4099	16.3828	16.4392	16.302	16.3835	0.0590116	0.0036019
LOC_Os11g24560	5	4	35.7728	protein transport protein, putative, expressed	0.239579	0.216171	0.202912	0.219554	0.0185658	0.0845616		16.4203	16.3839	16.2621	16.1439	16.3026	0.125534	0.00770027
LOC_Os11g08300	5	4	30.9364	aldehyde dehydrogenase, putative, expressed	0.281853	0.403001	0.303919	0.329591	0.0645251	0.195773		17.3738	17.2622	17.3981	17.5279	17.3905	0.109044	0.00627031
LOC_Os10g41930	5	4	30.3362	haloacid dehalogenase-like hydrolase family protein, putative, expressed	0.262474	0.321711	0.217063	0.267083	0.0524759	0.196478		16.5991	16.7982	16.8304	16.6569	16.7212	0.110918	0.00663341
LOC_Os10g05069	5	4	29.0552	lysosomal alpha-mannosidase precursor, putative, expressed	0.325917	0.332359	0.318689	0.325655	0.0068384	0.0209989		16.9188	16.8094	16.978	17.0987	16.9512	0.120609	0.0071151
LOC_Os09g37006	5	4	36.7712	protein of unknown function domain containing protein, expressed	0.355226	0.338169	0.424666	0.372687	0.0458158	0.122934		15.1231	14.8639	15.1732	14.5864	14.9367	0.270007	0.0180768
LOC_Os09g29490	5	4	28.6874	peroxidase precursor, putative, expressed	0.358995	0.208084	0.30033	0.289136	0.0760755	0.263113		16.6581	16.7859	16.7431	16.7631	16.7375	0.0557462	0.00333061
LOC_Os09g27030	5	4	55.5466	oryzain gamma chain precursor, putative, expressed	0.76429	0.786989	0.621084	0.724121	0.0899515	0.124222		17.3885	17.3499	17.4266	17.449	17.4035	0.0435922	0.00250479
LOC_Os09g25150	5	4	32.7906	cinnamoyl-CoA reductase, putative, expressed	0.419809	0.365668	0.432183	0.405886	0.0353755	0.0871561		17.2256	17.2144	17.2698	17.2757	17.2464	0.0308709	0.00179
LOC_Os09g10750	5	4	35.9087	rhodanese-like, putative, expressed	3.65905	0.63037	4.0142	2.76788	1.85963	0.671863		17.6098	17.6481	17.6918	17.6633	17.6532	0.0341928	0.00193691
LOC_Os08g32100	5	4	27.5174	transposon protein, putative, CACTA, En/Spm sub-class, expressed	0.152782	0.138949	0.112332	0.134687	0.0205588	0.152641		15.4857	15.5736	15.2212	15.2077	15.3721	0.18557	0.0120719
LOC_Os08g31970	5	4	32.4559	NHL repeat-containing protein, putative, expressed	0.326316	0.256574	0.344383	0.309091	0.0463695	0.150019		16.7386	16.8485	17.6055	16.8571	17.0124	0.39904	0.0234558
LOC_Os08g29170	5	4	43.2021	dehydrogenase, putative, expressed	0.374199	0.352631	0.44364	0.390157	0.0475567	0.121891		16.608	16.5967	16.6085	16.5824	16.5989	0.0122816	0.000739907
LOC_Os08g07300	5	4	28.6351	haloacid dehalogenase-like hydrolase domain-containing protein 3, putative, expressed	0.205572	0.178085	0.300149	0.227935	0.064031	0.280918		17.3222	17.2905	17.4317	17.6367	17.4203	0.156452	0.00898105
LOC_Os07g46480	5	4	29.9732	eukaryotic aspartyl protease domain containing protein, expressed	0.723635	0.814221	1.16816	0.902007	0.234907	0.260427		17.8303	17.8518	17.861	17.7793	17.8306	0.0365333	0.00204891
LOC_Os07g46410	5	4	33.1486	bifunctional thioredoxin reductase/thioredoxin, putative, expressed	0.175185	0.231885	0.22279	0.209954	0.0304518	0.145041		16.9355	16.79	17.0135	17.0349	16.9435	0.110894	0.00654493
LOC_Os07g44630	5	4	36.7584	thymidylate kinase, putative, expressed	0.462124	0.590619	0.560294	0.537679	0.0671667	0.12492		17.9283	17.8816	17.8097	17.8935	17.8783	0.0498058	0.00278583
LOC_Os07g42924	5	4	41.8508	dehydrogenase, putative, expressed	0.339613	0.371396	0.389667	0.366892	0.0253293	0.0690376		15.8904	16.0045	15.9584	15.5856	15.8597	0.188653	0.0118951
LOC_Os07g29320	5	4	32.0966	rRNA-processing protein EBP2, putative, expressed	0.239364	0.238834	0.205048	0.227749	0.019661	0.0863277		15.7415	15.745	15.8896	15.7471	15.7808	0.0725805	0.00459929
LOC_Os07g28430	5	4	43.3967	growth regulating factor protein, putative, expressed	0.276619	0.289268	0.285251	0.283713	0.00646352	0.0227819		16.5866	16.5834	16.6958	16.5484	16.6036	0.063868	0.00384665
LOC_Os07g05610	5	4	28.9519	zinc ion binding protein, putative, expressed	0.0554252	0.0292288	0.0332259	0.0392933	0.0141129	0.359168		16.4108	16.3636	16.4868	16.4728	16.4335	0.0571207	0.00347586
LOC_Os07g04190	5	4	39.1716	receptor protein kinase CLAVATA1 precursor, putative, expressed	0.477802	0.493501	0.302083	0.424462	0.106274	0.250373		16.9539	16.9376	16.91	16.9696	16.9428	0.0254385	0.00150143
LOC_Os06g46799	5	4	31.0353	peroxidase precursor, putative, expressed	1.52219	1.21545	1.25989	1.33251	0.165764	0.124399		18.2256	18.3452	18.4158	18.3876	18.3435	0.0837866	0.00456764
LOC_Os06g37000	5	4	38.2421	RNA recognition motif containing protein, expressed	0.209211	0.183719	0.145367	0.179432	0.0321368	0.179103		16.6329	16.6086	16.5161	16.5163	16.5685	0.0611738	0.00369218
LOC_Os06g21600	5	4	28.8263	selenoprotein O, putative, expressed	0.320648	0.290844	0.287401	0.299631	0.0182825	0.0610166		17.0143	16.9739	17.0426	17.06	17.0227	0.0375988	0.00220875
LOC_Os06g20040	5	4	34.7532	aspartic proteinase nepenthesin-2 precursor, putative, expressed	0.47793	0.528774	0.514524	0.507076	0.0262272	0.0517225		16.2259	16.1027	16.0895	16.1702	16.1471	0.0633416	0.00392279
LOC_Os06g19640	5	4	37.74	39S ribosomal protein L46, mitochondrial precursor, putative, expressed	0.160912	0.188694	0.172717	0.174108	0.0139433	0.0800845		16.7855	16.9383	17.0216	16.9995	16.9362	0.106477	0.00628695
LOC_Os06g12630	5	4	41.8858	glutathione S-transferase, N-terminal domain containing protein, expressed	0.395277	0.330664	0.447299	0.39108	0.0584308	0.149409		17.102	17.1789	16.8672	16.933	17.0203	0.14481	0.00850808
LOC_Os06g07830	5	4	33.1772	ANTH/ENTH domain containing protein, putative, expressed	1.46843	1.6743	1.61166	1.5848	0.105529	0.0665885		17.5504	17.4165	17.6092	17.7068	17.5707	0.121371	0.00690757
LOC_Os06g01390	5	4	33.9197	acyl-coenzyme A oxidase 1.2, peroxisomal, putative, expressed	0.259242	0.24205	0.295562	0.265618	0.0273194	0.102852		17.612	17.577	17.5829	17.6838	17.6139	0.0490151	0.00278275
LOC_Os05g41172	5	4	31.2353	histone-lysine N-methyltransferase, H3 lysine-9 specific SUVH1, putative, expressed	0.333314	0.344627	0.315295	0.331079	0.014793	0.0446811		16.8589	16.8091	16.816	16.9873	16.8678	0.0826115	0.00489758
LOC_Os05g28040	5	4	32.8209	DUF640 domain containing protein, putative, expressed	0.0744514	0.0505947	0.0322731	0.0524397	0.0211496	0.403313		15.3433	15.4277	15.7673	15.6685	15.5517	0.199112	0.0128032
LOC_Os05g23610	5	4	31.1556	protein phosphatase inhibitor 2 containing protein, expressed	0.190865	0.201503	0.129382	0.173917	0.0389334	0.223862		17.8358	17.9669	17.9716	17.8713	17.9114	0.0683887	0.00381816
LOC_Os05g02510	5	4	33.1233	beta-hexosaminidase precursor, putative, expressed	0.327614	0.383309	0.485084	0.398669	0.0798508	0.200293		16.0452	15.9175	16.5936	15.7178	16.0685	0.375069	0.0233419
LOC_Os05g01060	5	4	37.5718	expressed protein	0.218036	0.183726	0.201694	0.201152	0.0171614	0.0853158		16.1921	16.2194	16.2463	16.2826	16.2351	0.0386496	0.00238062
LOC_Os04g39980	5	4	46.691	gibberellin 20 oxidase 2, putative, expressed	0.349903	0.401498	0.371204	0.374202	0.0259279	0.0692886		17.7702	17.9263	17.9671	17.8118	17.8688	0.0929939	0.00520425
LOC_Os04g08350	5	4	36.8368	cysteine synthase, chloroplast/chromoplast precursor, putative, expressed	0.322441	0.319445	0.313953	0.318613	0.00430494	0.0135115		17.3596	17.3868	17.2781	17.1198	17.2861	0.12008	0.00694663
LOC_Os03g56970	5	4	28.6506	actin, putative, expressed	0.284144	0.263311	0.245568	0.264341	0.0193087	0.0730445		15.708	15.8076	15.7628	15.6425	15.7302	0.0712533	0.0045297
LOC_Os03g36560	5	4	30.9296	peroxidase precursor, putative, expressed	0.809119	0.883986	0.854638	0.849248	0.0377237	0.0444201		17.6434	17.576	17.6678	17.7777	17.6662	0.0838568	0.00474674
LOC_Os03g22780	5	4	29.9006	DVR, putative, expressed	0.291361	0.212812	0.382661	0.295611	0.0850045	0.287555		16.4118	16.3752	16.3297	16.3088	16.3564	0.0461818	0.00282348
LOC_Os02g56740	5	4	31.0967	translation initiation factor eIF-2B subunit epsilon, putative, expressed	0.315443	0.284719	0.359181	0.319781	0.0374198	0.117017		16.9961	16.9493	16.9705	16.94	16.964	0.0249437	0.0014704
LOC_Os02g38820	5	4	37.3063	expressed protein	0.340833	0.542371	0.331279	0.404828	0.119212	0.294476		18.1003	18.2169	18.1807	18.2814	18.1948	0.0755131	0.00415025
LOC_Os02g10690	5	4	42.9556	targeting protein for Xklp2, putative, expressed	0.423537	0.356429	0.348021	0.375996	0.041386	0.11007		16.4171	16.4572	16.5708	16.6099	16.5137	0.0913782	0.00553346
LOC_Os02g01150	5	4	33.3621	erythronate-4-phosphate dehydrogenase domain containing protein, expressed	0.36032	0.364606	0.397412	0.374113	0.0202914	0.0542386		16.5661	16.4671	16.2753	16.3993	16.4269	0.122103	0.00743311
LOC_Os01g73250	5	4	36.505	abscisic stress-ripening, putative, expressed	0.0841116	0.0637824	0.043258	0.0637174	0.0204269	0.320586		16.1057	15.9718	16.0514	16.1434	16.0681	0.074491	0.00463597
LOC_Os01g69950	5	4	52.6955	ribosomal protein L27, putative, expressed	1.69921	0.328011	1.30375	1.11032	0.705767	0.635641		16.974	16.9328	17.0233	17.0534	16.9959	0.05328	0.00313488
LOC_Os01g69250	5	4	50.4079	mitochondrial import receptor subunit TOM20, putative, expressed	0.408587	0.225748	0.293624	0.30932	0.0924243	0.298799		16.8474	16.8621	16.6849	16.7283	16.7807	0.0875562	0.00521769
LOC_Os01g61670	5	4	58.5845	ureidoglycolate hydrolase, putative, expressed	0.823564	0.939367	0.849489	0.870807	0.0607733	0.0697896		18.6895	18.8113	18.8467	18.7195	18.7667	0.0743419	0.00396136
LOC_Os01g59740	5	4	43.1731	expressed protein	0.478844	0.459855	0.531476	0.490058	0.0371038	0.0757131		16.2157	16.1942	16.3462	16.2916	16.2619	0.0700148	0.00430544
LOC_Os01g55780	5	4	34.8362	glycerophosphoryl diester phosphodiesterase family protein, putative, expressed	0.190955	0.154704	0.205977	0.183879	0.0263588	0.143349		15.846	15.5913	15.6692	15.6646	15.6928	0.108201	0.00689497
LOC_Os01g55260	5	4	36.2835	AAA-type ATPase family protein, putative, expressed	0.179954	0.155172	0.179794	0.17164	0.0142618	0.0830915		16.4382	16.4307	16.3994	16.3865	16.4137	0.0247718	0.00150922
LOC_Os01g54030	5	4	36.2072	NADP-dependent malic enzyme, putative, expressed	3.83484	6.37275	8.33416	6.18058	2.25581	0.364983		18.2714	18.4148	18.4326	18.2823	18.3503	0.0852074	0.00464339
LOC_Os01g37980	5	4	40.77	vesicle transport v-SNARE protein, putative, expressed	0.146122	0.137278	0.161121	0.148174	0.0120531	0.0813441		16.6412	16.6257	16.6992	16.7097	16.6689	0.0416868	0.00250087
LOC_Os01g16146	5	4	38.3314	phenazine biosynthesis protein, putative, expressed	0.211327	0.262341	0.231143	0.234937	0.0257179	0.109467		16.8594	16.817	16.8164	16.8804	16.8433	0.0319035	0.00189414
LOC_Os01g10280	5	4	28.9122	phosphoribosylaminoimidazole carboxylase, chloroplast precursor, putative, expressed	0.144699	0.155257	0.192221	0.164059	0.0249538	0.152102		17.2244	17.1162	17.0954	17.0236	17.1149	0.0830489	0.00485243
LOC_Os01g08960	5	4	33.8533	phosducin-like protein 3, putative, expressed	0.459333	0.442138	0.441201	0.447557	0.0102089	0.0228103		18.2045	18.2816	18.2849	18.1592	18.2326	0.061423	0.00336886
LOC_Os01g03950	5	4	31.1499	glycosyl hydrolase, family 31, putative, expressed	0.436778	0.315674	0.249051	0.333834	0.0951722	0.285088		17.0351	17.0814	16.9858	16.9462	17.0121	0.0587715	0.00345468
LOC_Os12g10650	5	3	28.1553	expressed protein	0.537685	0.519131	0.546689	0.534501	0.0140523	0.0262905		17.4799	17.5931	17.5715	17.5118	17.5391	0.0523392	0.00298415
LOC_Os10g42110	5	3	29.1873	protein kinase family protein, putative, expressed	0.300152	0.414246	0.32105	0.345149	0.0607449	0.175996		17.3308	17.2187	17.2231	17.2227	17.2488	0.0546996	0.0031712
LOC_Os09g32964	5	3	28.8176	peroxidase precursor, putative, expressed	0.20542	0.180498	0.180374	0.188764	0.0144247	0.0764165		17.5352	17.5307	17.6551	17.6468	17.592	0.0682307	0.00387851
LOC_Os09g32760	5	3	49.7442	acyl-ACP thioesterase, putative, expressed	0.202663	0.223707	0.227737	0.218036	0.0134647	0.0617547		17.7721	17.7953	17.9995	17.9751	17.8855	0.118336	0.0066163
LOC_Os09g32250	5	3	36.8695	DNA repair ATPase-related, putative, expressed	0.53248	0.564218	0.434628	0.510442	0.0675473	0.132331		17.7035	17.7095	17.961	17.9609	17.8337	0.146938	0.00823936
LOC_Os09g29630	5	3	33.4342	NOL1/NOP2/sun family protein, putative, expressed	0.102494	0.123177	0.114004	0.113225	0.0103639	0.0915342		15.6205	15.7219	15.6684	15.6285	15.6598	0.0463904	0.00296239
LOC_Os09g09480	5	3	48.6127	SNF7 domain containing protein, putative, expressed	0.209826	0.237425	0.21206	0.219771	0.0153303	0.0697557		15.1765	15.4401	14.8699	14.529	15.0039	0.393112	0.0262007
LOC_Os08g41910	5	3	44.376	Sua5/YciO/YrdC/YwlC family protein, putative, expressed	0.341944	0.462221	0.301318	0.368494	0.0836724	0.227066		15.6411	15.7045	15.46	15.5743	15.595	0.104493	0.0067004
LOC_Os08g39100	5	3	34.2188	protein phosphatase 2C, putative, expressed	0.360116	0.342822	0.34994	0.350959	0.00869236	0.0247674		17.0889	17.137	17.1798	17.1639	17.1424	0.0398033	0.00232192
LOC_Os08g28980	5	3	33.9465	exonuclease, putative, expressed	0.357933	0.397679	0.356964	0.370859	0.0232322	0.0626444		14.0479	14.2829	15.4251	14.0189	14.4437	0.66488	0.0460325
LOC_Os07g14830	5	3	38.6068	WD domain, G-beta repeat domain containing protein, expressed	0.21097	0.222318	0.199099	0.210796	0.0116105	0.0550795		16.7553	16.7812	16.9257	16.9269	16.8473	0.0918763	0.00545348
LOC_Os07g05050	5	3	35.8684	DEAD-box ATP-dependent RNA helicase, putative, expressed	0.240206	0.193332	0.197491	0.210343	0.0259456	0.123349		16.1526	16.1845	16.3764	16.2429	16.2391	0.0988512	0.00608723
LOC_Os05g48960	5	3	51.3643	splicing factor U2AF, putative, expressed	0.432537	0.324038	0.377224	0.377933	0.0542532	0.143553		16.6588	16.6048	16.8227	16.8252	16.7279	0.113115	0.00676205
LOC_Os05g19670	5	3	35.571	Cupin domain containing protein, expressed	0.595349	0.740907	0.50023	0.612162	0.121216	0.198013		19.1733	19.3781	19.5821	19.3655	19.3747	0.167011	0.00862005
LOC_Os05g15520	5	3	56.5945	DNA-binding protein-related, putative, expressed	1.11733	0.594825	0.828239	0.846798	0.261746	0.309101		17.6612	17.5443	17.759	17.8471	17.7029	0.130186	0.00735396
LOC_Os05g11550	5	3	29.6894	serine/threonine protein phosphatase 5, putative, expressed	0.347671	0.328142	0.378352	0.351388	0.0253107	0.0720306		17.0461	16.9193	17.1812	17.0935	17.06	0.109219	0.00640201
LOC_Os05g04850	5	3	44.5494	RNA recognition motif containing protein, putative, expressed	1.59301	1.82043	1.20643	1.53996	0.310418	0.201576		16.1981	16.1431	16.4615	16.4401	16.3107	0.163558	0.0100276
LOC_Os04g56630	5	3	29.3629	transposon protein, putative, unclassified, expressed	0.192219	0.227947	0.145411	0.188526	0.0413917	0.219555		15.0745	15.1209	14.7596	14.8036	14.9397	0.184334	0.0123386
LOC_Os04g38640	5	3	41.3899	OsDegp5 - Putative Deg protease homologue, expressed	0.219727	0.17655	0.227283	0.207853	0.0273717	0.131688		17.295	17.4316	17.3023	17.2004	17.3073	0.0949741	0.00548751
LOC_Os03g11570	5	3	32.9485	proteasome subunit, putative, expressed	0.308551	0.216001	0.27621	0.266921	0.0469691	0.175967		16.8961	16.7943	16.7001	16.7009	16.7729	0.0933097	0.00556313
LOC_Os02g03450	5	3	28.8362	vesicle transport v-SNARE protein, putative, expressed	0.107382	0.0931609	0.119234	0.106593	0.0130547	0.122473		15.9117	15.8213	15.3463	15.3927	15.618	0.289944	0.0185647
LOC_Os02g02850	5	3	35.8085	bifunctional protein folD, putative, expressed	0.281243	0.204855	0.25889	0.24833	0.0392736	0.158151		16.6066	16.4355	16.5405	16.6563	16.5597	0.0954399	0.00576337
LOC_Os01g72049	5	3	30.9086	retrotransposon, putative, centromere-specific, expressed	0.322758	0.246637	0.149176	0.239524	0.0870093	0.363259		16.1166	16.2177	16.0917	16.0487	16.1187	0.0717147	0.00444917
LOC_Os01g66050	5	3	26.7728	wound-responsive family protein, putative, expressed	0.369695	0.389957	0.019879	0.259844	0.208062	0.800721		15.5741	15.4978	15.7148	15.5657	15.5881	0.0911111	0.00584492
LOC_Os01g65550	5	3	48.4569	RNA recognition motif containing protein, putative, expressed	0.345332	0.281822	0.379949	0.335701	0.0497676	0.14825		16.8944	16.9355	16.3868	16.3362	16.6382	0.320652	0.019272
LOC_Os01g61830	5	3	35.4177	zinc finger C-x8-C-x5-C-x3-H type family protein, expressed	0.184253	0.184531	0.191857	0.18688	0.00431231	0.0230752		17.3197	17.459	17.4448	17.5008	17.4311	0.0779649	0.00447274
LOC_Os01g58790	5	3	29.5725	GHMP kinases ATP-binding protein, putative, expressed	0.317561	0.337161	0.313442	0.322721	0.0126738	0.0392715		17.1989	17.1949	17.2115	17.1768	17.1955	0.0143479	0.000834398
LOC_Os01g56460	5	3	35.5791	mitochondrial glycoprotein, putative, expressed	0.239758	0.209838	0.250814	0.23347	0.0211995	0.0908016		16.8261	16.8079	16.8983	16.8684	16.8502	0.040892	0.0024268
LOC_Os01g11880	5	3	28.9747	DJ-1 family protein, putative, expressed	0.265236	0.16508	0.211667	0.213994	0.0501184	0.234205		15.6736	15.7372	16.0159	15.8803	15.8267	0.152854	0.00965796
LOC_Os12g16240	5	2	56.9363	nmrA-like family domain containing protein, expressed	0.765047	0.646714	0.564709	0.658823	0.100716	0.152873		17.6793	17.6863	17.7567	17.8982	17.7552	0.101558	0.0057199
LOC_Os12g07230	5	2	40.7116	CAMK_CAMK_like.45 - CAMK includes calcium/calmodulin depedent protein kinases, expressed	0.3091	0.386332	0.405483	0.366972	0.0510248	0.139043		17.1534	17.1976	17.224	17.165	17.185	0.0320206	0.00186329
LOC_Os11g01300	5	2	47.2816	protein transport protein Sec61 subunit beta, putative, expressed	0.339248	0.11233	0.519565	0.323714	0.204061	0.630375		16.6232	16.6452	16.8327	16.7747	16.719	0.101092	0.00604657
LOC_Os10g38489	5	2	29.0314	glutathione S-transferase GSTU6, putative, expressed	0.0516622	0.0486875	0.0646426	0.0549974	0.00848437	0.154268		16.7583	16.8696	16.6222	16.6478	16.7245	0.11334	0.00677691
LOC_Os09g37260	5	2	44.7543	expressed protein	0.0381092	0.0422938	0.0313207	0.0372412	0.00553778	0.1487		15.7388	15.8654	15.4055	15.2446	15.5636	0.287818	0.018493
LOC_Os07g46990	5	2	65.8509	copper/zinc superoxide dismutase, putative, expressed	3.15901	3.12011	2.74994	3.00969	0.225784	0.075019		16.8644	16.9813	17.0324	17.0551	16.9833	0.0850545	0.00500814
LOC_Os07g34260	5	2	46.0632	chalcone and stilbene synthases, putative, expressed	0.464121	0.455562	0.409238	0.442973	0.0295278	0.0666582		16.8845	16.8302	16.5672	16.4173	16.6748	0.220635	0.0132317
LOC_Os06g30060	5	2	47.4281	expressed protein	0.316845	0.346595	0.276989	0.313476	0.0349248	0.111411		16.6735	16.9289	16.7048	16.4072	16.6786	0.21369	0.0128122
LOC_Os05g10210	5	2	45.0144	HAD superfamily phosphatase, putative, expressed	0.543583	0.543325	0.506145	0.531018	0.0215407	0.0405649		16.3022	16.2694	15.945	15.849	16.0914	0.228272	0.014186
LOC_Os05g05240	5	2	33.6836	serine/threonine protein phosphatase, putative, expressed	0.138615	0.140932	0.127542	0.135696	0.00715659	0.0527398		16.1521	16.01	16.116	16.0318	16.0775	0.0675458	0.00420128
LOC_Os04g45930	5	2	28.4112	RNA recognition motif containing protein, expressed	0.0591776	0.0697218	0.0808138	0.0699044	0.0108193	0.154772		17.131	17.1855	17.2937	17.3105	17.2302	0.0862262	0.00500437
LOC_Os04g35240	5	2	51.39	CAMK_CAMK_like.25 - CAMK includes calcium/calmodulin depedent protein kinases, expressed	0.335616	0.333017	0.335677	0.33477	0.00151843	0.00453574		17.2632	17.4124	17.3331	17.5208	17.3824	0.110602	0.00636288
LOC_Os03g08860	5	2	31.7834	GRAM domain containing protein, expressed	0.110238	0.0979323	0.128434	0.112202	0.0153452	0.136764		17.0148	16.999	16.9717	17.1228	17.0271	0.0662233	0.0038893
LOC_Os02g13110	5	2	43.3412	serine/threonine protein phosphatase 2A 55 kDa regulatory subunit B, putative, expressed	0.0283145	0.047956	0.0320634	0.0361113	0.0104277	0.288765		16.5536	16.463	16.504	16.621	16.5354	0.0680606	0.00411606
LOC_Os02g11060	5	2	32.8154	WD domain, G-beta repeat domain containing protein, expressed	0.143636	0.16912	0.164867	0.159208	0.013652	0.0857496		17.7819	17.7557	18.0689	18.1836	17.9475	0.211867	0.0118048
LOC_Os01g27360	5	2	63.011	glutathione S-transferase, putative, expressed	0.215306	0.279938	0.246651	0.247298	0.0323208	0.130696		15.6288	15.6352	15.4524	15.476	15.5481	0.0974094	0.00626505
LOC_Os08g14440	5	5	35.669	uridylyltransferase-related, putative, expressed	0.505571	0.569659	0.880884	0.652038	0.20076	0.307896		18.9392	18.8318	18.9077	19.0728	18.9379	0.100632	0.00531377
LOC_Os07g34580	5	5	33.7246	glycosyl hydrolases family 16, putative, expressed	0.438641	0.449715	0.434181	0.440845	0.00799803	0.0181425		16.2563	16.1664	16.4435	16.4221	16.3221	0.13328	0.00816559
LOC_Os06g12990	5	5	38.621	tRNA methyltransferase, putative, expressed	0.530265	0.800643	0.481993	0.6043	0.171742	0.2842		16.9655	16.966	16.9521	17.1107	16.9986	0.0750119	0.00441284
LOC_Os05g39990	5	5	61.3493	expansin precursor, putative, expressed	0.457686	0.844339	0.454916	0.585647	0.224038	0.382548		16.787	16.9623	16.9316	16.7481	16.8573	0.105542	0.00626092
LOC_Os03g41200	5	5	41.3809	retrotransposon protein, putative, unclassified, expressed	0.623557	0.385526	0.723495	0.577526	0.173623	0.300632		16.2758	16.3879	15.8415	15.6698	16.0438	0.343005	0.0213793
LOC_Os10g40720	5	4	40.7094	expansin precursor, putative, expressed	0.127114	0.118133	0.0854281	0.110225	0.0219392	0.19904		19.0862	19.3133	19.5356	19.4769	19.353	0.201206	0.0103966
LOC_Os06g16430	5	4	36.8408	FHA domain containing protein, putative, expressed	0.295167	0.366143	0.319252	0.326854	0.0360936	0.110427		14.1522	13.4345	14.2839	14.2339	14.0261	0.398143	0.0283858
LOC_Os01g53520	5	4	44.0629	reticulon domain containing protein, putative, expressed	0.435106	0.530947	0.298623	0.421559	0.116753	0.276954		15.8795	16.094	15.8175	15.7424	15.8834	0.151182	0.00951828
LOC_Os12g07580	5	3	52.5772	dirigent, putative, expressed	0.774408	0.816357	0.766042	0.785602	0.0269606	0.0343183		16.3137	16.4917	16.4461	16.5277	16.4448	0.0935921	0.00569129
LOC_Os10g42940	5	2	34.7441	miro, putative, expressed	0.226803	0.103368	0.212678	0.18095	0.0675577	0.37335		17.8706	17.3565	16.1968	16.0074	16.8578	0.900855	0.0534384
LOC_Os10g33780	5	2	42.2812	DUF640 domain containing protein, putative, expressed	0.0942419	0.0959656	0.10204	0.0974159	0.00409641	0.0420507		17.1557	17.0531	17.3611	17.3635	17.2333	0.154687	0.00897602
LOC_Os12g38640	4	4	39.8407	expressed protein	0.268928	0.392983	0.347017	0.336309	0.0627167	0.186485		17.6979	17.6579	17.6934	17.7817	17.7077	0.0524569	0.00296237
LOC_Os12g16200	4	4	26.1318	glutathione synthetase, chloroplast precursor, putative, expressed	0.363321	0.335548	0.330102	0.342991	0.017816	0.051943		17.2332	17.2449	17.1148	17.5693	17.2905	0.19488	0.0112709
LOC_Os11g30410	4	4	30.9259	ThiF family domain containing protein, putative, expressed	0.186048	0.211571	0.209043	0.202221	0.0140627	0.0695415		16.5596	16.5478	16.341	16.3815	16.4575	0.112454	0.00683301
LOC_Os10g39170	4	4	24.1391	peroxidase precursor, putative, expressed	0.236905	0.184062	0.282294	0.23442	0.0491629	0.209721		17.2483	17.2305	17.3046	17.2105	17.2485	0.0405067	0.00234843
LOC_Os10g38580	4	4	24.6064	glutathione S-transferase, putative, expressed	0.289503	0.341856	0.301473	0.310944	0.0274314	0.0882198		17.7736	17.7406	17.7635	17.7222	17.7499	0.0230986	0.00130133
LOC_Os10g38140	4	4	22.7513	glutathione S-transferase, putative, expressed	0.0826799	0.0839586	0.0890895	0.0852427	0.00339224	0.0397951		16.9432	17.1307	17.3522	16.9865	17.1031	0.184342	0.0107782
LOC_Os10g37480	4	4	25.9991	STE_PAK_Ste20_STLK.6 - STE kinases include homologs to sterile 7, sterile 11 and sterile 20 from yeast, expressed	0.241383	0.14323	0.239177	0.20793	0.0560428	0.269527		16.8918	16.9186	16.975	16.966	16.9378	0.0394297	0.00232791
LOC_Os10g37420	4	4	39.1763	cytochrome b5-like Heme/Steroid binding domain containing protein, expressed	0.972855	0.299845	0.978996	0.750566	0.390347	0.520071		17.1954	17.3054	17.0646	17.0067	17.143	0.133961	0.00781433
LOC_Os10g27340	4	4	23.6446	oxidoreductase, putative, expressed	0.56633	0.424386	0.677339	0.556018	0.126791	0.228034		17.2575	17.2624	17.1156	17.3266	17.2405	0.0890169	0.00516324
LOC_Os10g13800	4	4	42.0277	ufm1-conjugating enzyme 1, putative, expressed	1.02452	1.7225	0.539561	1.09553	0.59466	0.542807		16.6633	16.7087	16.7053	16.5213	16.6496	0.0880292	0.00528715
LOC_Os09g36990	4	4	52.1787	expressed protein	2.85036	0.908779	2.67014	2.14309	1.07274	0.500556		15.9648	15.958	15.7183	15.9298	15.8927	0.117267	0.00737864
LOC_Os09g33950	4	4	37.8749	ferredoxin 1-like isoform 1, putative, expressed	0.563704	0.772713	0.530553	0.622323	0.131292	0.21097		16.7583	16.6899	16.6444	16.7573	16.7125	0.0555252	0.00332238
LOC_Os09g20430	4	4	23.6959	SCO1 protein homolog, mitochondrial precursor, putative, expressed	0.192775	0.227106	0.235307	0.218396	0.022564	0.103317		14.9999	14.8716	15.0923	15.154	15.0295	0.122853	0.00817413
LOC_Os09g19910	4	4	25.5786	expressed protein	0.260049	0.147074	0.206079	0.2044	0.0565059	0.276447		16.1386	16.1159	16.0243	16.1462	16.1063	0.0561286	0.00348489
LOC_Os09g15820	4	4	34.2785	aldose 1-epimerase, putative, expressed	0.434405	0.548653	0.452496	0.478518	0.0614085	0.128331		17.0452	16.9916	16.9512	17.0289	17.0042	0.0418773	0.00246276
LOC_Os09g08072	4	4	34.0833	glycosyl hydrolases, putative, expressed	0.182119	0.180691	0.184261	0.182357	0.00179706	0.00985466		15.9363	16.0023	15.8989	15.9998	15.9593	0.0505602	0.00316807
LOC_Os09g04990	4	4	26.582	cytoskeletal protein, putative, expressed	0.104699	0.104306	0.1054	0.104802	0.000554496	0.00529092		15.9779	16.0096	15.9281	15.9246	15.9601	0.0410625	0.00257283
LOC_Os08g43300	4	4	29.3933	UBX domain-containing protein, putative, expressed	0.128886	0.114249	0.133441	0.125525	0.0100279	0.0798879		15.3701	15.8501	15.8506	15.8222	15.7233	0.235819	0.0149981
LOC_Os08g41290	4	4	42.338	AIR12, putative, expressed	1.51758	1.66799	0.575697	1.25376	0.592013	0.472191		18.2125	18.3096	18.462	18.3532	18.3343	0.103433	0.00564149
LOC_Os08g41250	4	4	29.2645	signal recognition particle receptor subunit beta, putative, expressed	0.262215	0.259091	0.318387	0.279897	0.0333693	0.11922		17.1758	17.1287	17.1366	17.2682	17.1774	0.0639919	0.00372536
LOC_Os08g40060	4	4	33.3053	expressed protein	0.131208	0.02441	0.175062	0.110227	0.0774867	0.702975		16.1932	16.1755	16.396	16.3812	16.2865	0.118336	0.00726591
LOC_Os08g33710	4	4	28.6597	ribonuclease T2 family domain containing protein, expressed	1.08518	1.40257	1.12028	1.20268	0.173997	0.144675		17.3717	17.5199	17.4549	17.2792	17.4064	0.104274	0.00599056
LOC_Os08g27850	4	4	34.4774	endothelial differentiation-related factor 1, putative, expressed	0.4647	0.202305	0.349993	0.338999	0.131543	0.388033		16.9029	16.9475	17.1018	17.0817	17.0085	0.098209	0.00577412
LOC_Os08g14770	4	4	27.5191	aminotransferase, putative, expressed	0.459168	0.612555	0.940356	0.670693	0.245806	0.366495		16.9409	16.932	17.1663	17.0632	17.0256	0.111289	0.00653658
LOC_Os08g14580	4	4	39.3915	haloacid dehalogenase-like hydrolase domain-containing protein 1A, putative, expressed	0.333606	0.41391	0.316237	0.354584	0.0521062	0.14695		16.6005	16.6215	16.4889	16.4062	16.5293	0.100588	0.00608544
LOC_Os08g06070	4	4	23.4898	ELF7, putative, expressed	0.247489	0.206703	0.182847	0.212346	0.0326881	0.153938		16.7152	16.731	16.8572	16.8741	16.7944	0.0828229	0.00493159
LOC_Os08g02340	4	4	52.5826	60S acidic ribosomal protein, putative, expressed	4.349	0.46456	4.72564	3.17973	2.35894	0.741867		15.385	15.3159	14.989	14.7044	15.0986	0.314438	0.0208256
LOC_Os08g01310	4	4	48.673	phospholipase C, putative, expressed	0.723492	0.776881	0.734689	0.745021	0.0281545	0.0377902		18.0557	17.728	19.0185	19.0632	18.4664	0.676993	0.0366609
LOC_Os07g46350	4	4	23.0698	OsSCP40 - Putative Serine Carboxypeptidase homologue, expressed	0.185164	0.141279	0.161064	0.162502	0.0219778	0.135246		17.317	17.2434	17.1875	17.2482	17.249	0.0530589	0.00307605
LOC_Os07g45310	4	4	23.2199	BSD domain-containing protein, putative, expressed	0.0881945	0.044103	0.0262229	0.0528401	0.0318963	0.603638		17.0147	17.0876	17.1959	17.1464	17.1112	0.0780693	0.00456248
LOC_Os07g26690	4	4	41.2261	aquaporin protein, putative, expressed	0.743646	0.953521	0.895382	0.864183	0.10836	0.125391		15.8191	15.9174	15.9252	15.92	15.8954	0.0509885	0.00320775
LOC_Os07g16040	4	4	29.7445	erythronate-4-phosphate dehydrogenase domain containing protein, expressed	0.178626	0.132404	0.189619	0.166883	0.0303613	0.181932		17.3877	17.3761	17.3079	17.3472	17.3547	0.0355509	0.00204849
LOC_Os06g45340	4	4	40.9296	peptidyl-prolyl cis-trans isomerase, FKBP-type, putative, expressed	0.331436	0.218681	0.384626	0.311581	0.0847355	0.271954		18.1523	18.1	17.9627	17.9146	18.0324	0.11208	0.00621548
LOC_Os06g40110	4	4	23.4126	RNA polymerase Rpc34 subunit family protein, expressed	0.0992343	0.13441	0.104961	0.112868	0.0188744	0.167225		16.6738	16.5568	16.6659	16.8226	16.6798	0.109181	0.00654572
LOC_Os06g39330	4	4	22.3429	UDP-glucoronosyl and UDP-glucosyl transferase domain containing protein, expressed	0.18179	0.19193	0.162713	0.178811	0.0148345	0.0829622		16.9917	16.9443	17.1014	17.1798	17.0543	0.106445	0.00624157
LOC_Os06g39140	4	4	32.6317	hemoglobin-like protein HbO, putative, expressed	0.316278	0.209358	0.20198	0.242539	0.0639671	0.26374		17.1309	17.1107	17.2439	17.3371	17.2056	0.105437	0.00612804
LOC_Os06g22070	4	4	40.513	mitochondrial glycoprotein, putative, expressed	0.439609	0.375023	0.576457	0.463696	0.102854	0.221814		15.0711	15.026	14.8505	14.5989	14.8866	0.214132	0.0143842
LOC_Os06g04380	4	4	23.6827	aminomethyltransferase, putative, expressed	0.283974	0.295177	0.270399	0.283183	0.012408	0.0438161		16.6339	16.7077	16.5512	16.3928	16.5714	0.135151	0.0081557
LOC_Os06g02780	4	4	22.8213	aspartic protease, putative, expressed	0.155649	0.181188	0.227527	0.188122	0.0364371	0.193689		17.3793	17.375	17.3868	17.3221	17.3658	0.0295224	0.00170003
LOC_Os05g51830	4	4	39.9555	ZOS5-12 - C2H2 zinc finger protein, expressed	0.372772	0.397978	0.396038	0.388929	0.0140259	0.0360628		17.4799	17.4849	17.7068	17.6892	17.5902	0.124715	0.00709003
LOC_Os05g44350	4	4	23.991	conserved uncharacterized protein, putative, expressed	0.334938	0.272131	0.369617	0.325562	0.0494145	0.151782		15.979	16.0232	15.9935	15.6313	15.9067	0.184561	0.0116027
LOC_Os05g35710	4	4	23.323	coiled-coil domain-containing protein 47 precursor, putative, expressed	0.256458	0.244958	0.265099	0.255505	0.0101046	0.0395474		16.2043	16.2118	16.3158	16.3919	16.2809	0.0897745	0.00551409
LOC_Os05g19030	4	4	34.257	expressed protein	0.414542	0.33006	0.421441	0.388681	0.0508847	0.130916		16.4034	16.3772	16.4092	16.2866	16.3691	0.0567075	0.00346431
LOC_Os04g57690	4	4	22.5613	expressed protein	0.318601	0.302665	0.338261	0.319842	0.0178305	0.0557479		16.6531	16.6631	16.8864	16.9409	16.7859	0.149252	0.00889152
LOC_Os04g52110	4	4	23.526	late embryogenesis abundant protein, group 3, putative, expressed	0.116402	0.0601469	0.122606	0.0997184	0.03441	0.345072		15.6077	15.5969	15.9163	15.7979	15.7297	0.154882	0.00984644
LOC_Os04g51792	4	4	23.9513	PAP fibrillin family domain containing protein, expressed	0.232296	0.0775928	0.228581	0.17949	0.088265	0.491755		17.7145	17.7492	17.6859	17.6714	17.7052	0.0343416	0.00193963
LOC_Os04g39020	4	4	22.1621	aldehyde dehydrogenase, putative, expressed	0.270235	0.293409	0.312797	0.292147	0.0213092	0.0729401		15.2495	15.4111	14.6335	14.5357	14.9574	0.437374	0.0292412
LOC_Os04g38410	4	4	53.2178	chlorophyll A-B binding protein, putative, expressed	1.07173	0.350934	0.950644	0.791104	0.385976	0.487896		17.503	17.5112	17.4807	17.4516	17.4866	0.0266552	0.00152432
LOC_Os04g34100	4	4	56.1134	expressed protein	3.59551	0.722125	2.76539	2.36101	1.47876	0.626326		16.7355	16.656	16.328	16.4952	16.5537	0.180592	0.0109095
LOC_Os04g15690	4	4	47.3946	DSBA-like thioredoxin domain containing protein, expressed	0.523627	0.669408	0.460284	0.551106	0.107236	0.194583		16.7715	16.8203	16.8792	16.8788	16.8375	0.051956	0.00308574
LOC_Os04g01600	4	4	23.3092	erythronate-4-phosphate dehydrogenase domain containing protein, expressed	0.507787	0.459947	0.510103	0.492612	0.0283124	0.0574741		16.2285	16.2041	16.0633	15.9355	16.1078	0.136036	0.00844535
LOC_Os03g64030	4	4	30.791	receptor protein kinase, putative, expressed	0.266408	0.285436	0.287743	0.279862	0.0117084	0.0418364		16.3554	16.5107	16.4825	16.5255	16.4685	0.0774975	0.0047058
LOC_Os03g63450	4	4	46.1931	snRK1-interacting protein 1, putative, expressed	1.12671	0.957398	1.17189	1.08533	0.113074	0.104184		16.0542	16.1703	15.9742	16.021	16.0549	0.0836126	0.00520791
LOC_Os03g62630	4	4	37.2104	ribosomal protein S6, putative, expressed	0.433091	0.435871	0.37139	0.413451	0.0364526	0.0881666		18.7638	18.6877	18.8369	18.9243	18.8032	0.101173	0.00538065
LOC_Os03g61810	4	4	49.6213	tRNA-specific adenosine deaminase, putative, expressed	1.04968	0.819294	0.74628	0.87175	0.158355	0.181652		16.7867	16.8355	16.7562	16.8505	16.8072	0.0435766	0.00259273
LOC_Os03g57430	4	4	22.8007	expressed protein	0.103691	0.0969387	0.0780132	0.0928809	0.0133112	0.143314		16.4674	16.5422	16.4709	16.3956	16.469	0.0598829	0.0036361
LOC_Os03g56670	4	4	47.3456	photosystem I reaction center subunit III, chloroplast precursor, putative, expressed	1.39999	0.581156	1.11395	1.0317	0.415568	0.4028		18.0699	17.9531	18.3204	18.5155	18.2147	0.252386	0.0138562
LOC_Os03g55930	4	4	40.4529	ribosomal protein, putative, expressed	0.306339	0.155125	0.292642	0.251369	0.0836303	0.332699		15.7084	15.9118	15.8141	15.8435	15.8195	0.084605	0.00534816
LOC_Os03g40670	4	4	25.6663	glycerophosphoryl diester phosphodiesterase family protein, putative, expressed	0.842427	0.939642	0.739349	0.840473	0.100161	0.119172		15.4934	15.3875	15.6789	15.6636	15.5559	0.140227	0.0090144
LOC_Os03g24600	4	4	50.1586	peptide methionine sulfoxide reductase msrB, putative, expressed	1.52605	1.1364	1.61327	1.42524	0.253916	0.178156		18.3362	18.3927	18.3132	18.4635	18.3764	0.0669614	0.00364388
LOC_Os03g23950	4	4	38.8894	adapitin protein, putative, expressed	0.050842	0.0337217	0.0329991	0.0391876	0.0100995	0.257721		17.0658	17.0478	16.9372	16.934	16.9962	0.0703673	0.00414018
LOC_Os03g21520	4	4	29.7727	expressed protein	0.277359	0.283846	0.341171	0.300792	0.0351193	0.116756		16.1158	16.0727	16.1295	16.0787	16.0992	0.0277839	0.00172579
LOC_Os03g20630	4	4	35.7378	histidine triad family protein, putative, expressed	0.562053	0.445727	0.595099	0.534293	0.0784605	0.146849		18.0481	18.0674	17.9146	18.0051	18.0088	0.0679816	0.00377492
LOC_Os03g16950	4	4	27.1994	cysteine-rich repeat secretory protein 55 precursor, putative, expressed	0.39752	0.596166	0.317114	0.436933	0.143641	0.328747		16.3289	16.2751	16.5163	16.5331	16.4133	0.13059	0.00795635
[truncated: 551 more rows]
