# Supplementary material for: Proteomics Coupled with Metabolite and Cell Wall Profiling Reveal Metabolic Processes of a Developing Rice Stem Internode
Source: Front Plant Sci. 2017 Jul 13;8:1134. doi: 10.3389/fpls.2017.01134 (PMC5507963; doi:10.3389/fpls.2017.01134)
Supplement: Supplementary file 3 [file Table3.XLSX]

## Sheet: Biological process GO enrich
Table S3. Biological process, molecular function, and cellular component GO terms enriched in the rice elongating internode II.
GO accession	GO term type	Term	Query item	Query total	Expected query	Backgroud item	Backgroud total	Hypergeometric p-value	False discovery rate	Protein IDs
GO:0034645	Biological process	cellular macromolecule biosynthetic process	173	2476	64.2536	890	34296	1.3e-27	1.2e-25	// LOC_Os05g49150 // LOC_Os03g55150 // LOC_Os03g21940 // LOC_Os04g38750 // LOC_Os11g11390 // LOC_Os08g13690 // LOC_Os07g39870 // LOC_Os02g38210 // LOC_Os12g32240 // LOC_Os01g64090 // LOC_Os04g32650 // LOC_Os11g34210 // LOC_Os08g01859 // LOC_Os11g05370 // LOC_Os01g53900 // LOC_Os02g24330 // LOC_Os03g49710 // LOC_Os03g63410 // LOC_Os06g46930 // LOC_Os08g42920 // LOC_Os06g02510 // LOC_Os03g15590 // …
GO:0044249	Biological process	cellular biosynthetic process	173	2476	64.2536	890	34296	1.3e-27	1.2e-25	// LOC_Os05g49150 // LOC_Os03g55150 // LOC_Os03g21940 // LOC_Os04g38750 // LOC_Os11g11390 // LOC_Os08g13690 // LOC_Os07g39870 // LOC_Os02g38210 // LOC_Os12g32240 // LOC_Os01g64090 // LOC_Os04g32650 // LOC_Os11g34210 // LOC_Os08g01859 // LOC_Os11g05370 // LOC_Os01g53900 // LOC_Os02g24330 // LOC_Os03g49710 // LOC_Os03g63410 // LOC_Os06g46930 // LOC_Os08g42920 // LOC_Os06g02510 // LOC_Os03g15590 // …
GO:0009059	Biological process	macromolecule biosynthetic process	173	2476	64.2536	890	34296	1.3e-27	1.2e-25	// LOC_Os05g49150 // LOC_Os03g55150 // LOC_Os03g21940 // LOC_Os04g38750 // LOC_Os11g11390 // LOC_Os08g13690 // LOC_Os07g39870 // LOC_Os02g38210 // LOC_Os12g32240 // LOC_Os01g64090 // LOC_Os04g32650 // LOC_Os11g34210 // LOC_Os08g01859 // LOC_Os11g05370 // LOC_Os01g53900 // LOC_Os02g24330 // LOC_Os03g49710 // LOC_Os03g63410 // LOC_Os06g46930 // LOC_Os08g42920 // LOC_Os06g02510 // LOC_Os03g15590 // …
GO:0006412	Biological process	translation	173	2476	64.2536	890	34296	1.3e-27	1.2e-25	// LOC_Os05g49150 // LOC_Os03g55150 // LOC_Os03g21940 // LOC_Os04g38750 // LOC_Os11g11390 // LOC_Os08g13690 // LOC_Os07g39870 // LOC_Os02g38210 // LOC_Os12g32240 // LOC_Os01g64090 // LOC_Os04g32650 // LOC_Os11g34210 // LOC_Os08g01859 // LOC_Os11g05370 // LOC_Os01g53900 // LOC_Os02g24330 // LOC_Os03g49710 // LOC_Os03g63410 // LOC_Os06g46930 // LOC_Os08g42920 // LOC_Os06g02510 // LOC_Os03g15590 // …
GO:0010467	Biological process	gene expression	187	2476	77.6818	1076	34296	1e-24	7.8e-23	// LOC_Os05g49150 // LOC_Os03g55150 // LOC_Os03g21940 // LOC_Os04g06770 // LOC_Os04g38750 // LOC_Os11g11390 // LOC_Os08g13690 // LOC_Os07g39870 // LOC_Os02g38210 // LOC_Os12g32240 // LOC_Os01g64090 // LOC_Os04g32650 // LOC_Os11g34210 // LOC_Os08g01859 // LOC_Os11g05370 // LOC_Os01g53900 // LOC_Os02g24330 // LOC_Os03g49710 // LOC_Os03g63410 // LOC_Os06g46930 // LOC_Os08g42920 // LOC_Os06g02510 // …
GO:0009056	Biological process	catabolic process	274	2476	144.895	2007	34296	1.4e-21	9e-20	// LOC_Os05g09490 // LOC_Os01g12260 // LOC_Os03g44150 // LOC_Os07g22700 // LOC_Os06g40560 // LOC_Os05g41640 // LOC_Os10g33800 // LOC_Os06g45820 // LOC_Os10g38489 // LOC_Os01g48280 // LOC_Os01g43540 // LOC_Os12g40550 // LOC_Os04g56160 // LOC_Os02g38210 // LOC_Os02g08480 // LOC_Os04g40874 // LOC_Os02g19924 // LOC_Os08g43540 // LOC_Os03g44420 // LOC_Os01g46980 // LOC_Os03g26970 // LOC_Os03g56460 // …
GO:0009628	Biological process	response to abiotic stimulus	350	2476	218.173	3022	34296	5.4e-17	2.9e-15	// LOC_Os08g21660 // LOC_Os09g29840 // LOC_Os02g57040 // LOC_Os06g45820 // LOC_Os05g04510 // LOC_Os05g25640 // LOC_Os05g41990 // LOC_Os02g51750 // LOC_Os06g48160 // LOC_Os07g31720 // LOC_Os03g14450 // LOC_Os08g44280 // LOC_Os05g08370 // LOC_Os01g51120 // LOC_Os06g02380 // LOC_Os05g38150 // LOC_Os06g14370 // LOC_Os08g06550 // LOC_Os04g38600 // LOC_Os04g24140 // LOC_Os01g41550 // LOC_Os01g47690 // …
GO:0008152	Biological process	metabolic process	1588	2476	1395.39	19328	34296	1.6e-14	7.6e-13	// LOC_Os06g12450 // LOC_Os11g31090 // LOC_Os05g43930 // LOC_Os09g39390 // LOC_Os02g47940 // LOC_Os06g45820 // LOC_Os04g02870 // LOC_Os08g39350 // LOC_Os10g26390 // LOC_Os05g41990 // LOC_Os02g35500 // LOC_Os06g21980 // LOC_Os02g46520 // LOC_Os06g46930 // LOC_Os06g39390 // LOC_Os06g04280 // LOC_Os02g18380 // LOC_Os01g32660 // LOC_Os10g05069 // LOC_Os04g24140 // LOC_Os03g60100 // LOC_Os06g49660 // …
GO:0006950	Biological process	response to stress	476	2476	336.429	4660	34296	4.1e-14	1.7e-12	// LOC_Os02g09940 // LOC_Os03g02960 // LOC_Os01g57450 // LOC_Os08g21660 // LOC_Os09g29840 // LOC_Os02g57040 // LOC_Os05g04510 // LOC_Os05g25640 // LOC_Os04g53490 // LOC_Os05g41990 // LOC_Os02g35500 // LOC_Os02g51750 // LOC_Os06g48160 // LOC_Os03g18130 // LOC_Os09g27830 // LOC_Os03g14450 // LOC_Os08g44280 // LOC_Os05g08370 // LOC_Os06g02380 // LOC_Os05g38150 // LOC_Os06g14370 // LOC_Os01g02880 // …
GO:0006091	Biological process	generation of precursor metabolites and energy	84	2476	34.6536	480	34296	6.6e-12	2.5e-10	// LOC_Os06g14510 // LOC_Os06g12450 // LOC_Os01g16900 // LOC_Os01g47080 // LOC_Os06g40640 // LOC_Os07g49520 // LOC_Os07g37250 // LOC_Os01g09570 // LOC_Os01g59930 // LOC_Os07g08340 // LOC_Os07g05360 // LOC_Os02g07260 // LOC_Os07g44630 // LOC_Os10g33800 // LOC_Os06g45820 // LOC_Os05g33280 // LOC_Os05g05480 // LOC_Os03g16050 // LOC_Os06g45710 // LOC_Os09g36030 // LOC_Os01g58470 // LOC_Os11g10520 // …
GO:0050896	Biological process	response to stimulus	619	2476	500.167	6928	34296	1.3e-08	4.6e-07	// LOC_Os02g09940 // LOC_Os03g02960 // LOC_Os01g57450 // LOC_Os08g21660 // LOC_Os03g60509 // LOC_Os09g29840 // LOC_Os02g57040 // LOC_Os06g45820 // LOC_Os05g04510 // LOC_Os05g25640 // LOC_Os03g29240 // LOC_Os02g50350 // LOC_Os05g41990 // LOC_Os02g35500 // LOC_Os02g51750 // LOC_Os06g48160 // LOC_Os07g31720 // LOC_Os09g27830 // LOC_Os03g14450 // LOC_Os08g44280 // LOC_Os05g08370 // LOC_Os01g51120 // …
GO:0005975	Biological process	carbohydrate metabolic process	161	2476	103.889	1439	34296	2e-07	6.2e-06	// LOC_Os06g12450 // LOC_Os03g60939 // LOC_Os11g31090 // LOC_Os02g57990 // LOC_Os07g47290 // LOC_Os07g08340 // LOC_Os08g14700 // LOC_Os01g66360 // LOC_Os10g33800 // LOC_Os08g09250 // LOC_Os09g31270 // LOC_Os04g38600 // LOC_Os04g39610 // LOC_Os08g39350 // LOC_Os04g40874 // LOC_Os06g48760 // LOC_Os01g51754 // LOC_Os07g08030 // LOC_Os12g36810 // LOC_Os04g53310 // LOC_Os10g41490 // LOC_Os01g70200 // …
GO:0009987	Biological process	cellular process	1441	2476	1314.96	18214	34296	4.9e-07	1.4e-05	// LOC_Os06g12450 // LOC_Os11g31090 // LOC_Os12g13590 // LOC_Os05g43930 // LOC_Os02g47940 // LOC_Os06g45820 // LOC_Os04g42010 // LOC_Os04g02870 // LOC_Os06g50840 // LOC_Os08g39350 // LOC_Os02g54770 // LOC_Os06g21980 // LOC_Os06g02380 // LOC_Os06g46930 // LOC_Os11g20790 // LOC_Os02g18380 // LOC_Os01g32660 // LOC_Os10g05069 // LOC_Os04g24140 // LOC_Os03g60100 // LOC_Os07g38300 // LOC_Os03g20630 // …
GO:0015979	Biological process	photosynthesis	48	2476	23.3912	324	34296	1.2e-05	0.00033	// LOC_Os07g25430 // LOC_Os07g37250 // LOC_Os01g59090 // LOC_Os07g08030 // LOC_Os07g05360 // LOC_Os09g36450 // LOC_Os06g45820 // LOC_Os05g33280 // LOC_Os05g05480 // LOC_Os03g16050 // LOC_Os12g08830 // LOC_Os11g13890 // LOC_Os01g43070 // LOC_Os03g56670 // LOC_Os01g31690 // LOC_Os07g37240 // LOC_Os04g38410 // LOC_Os08g44680 // LOC_Os09g04790 // LOC_Os07g07060 // LOC_Os07g32880 // LOC_Os04g38600 // …
GO:0016043	Biological process	cellular component organization	192	2476	139.697	1935	34296	1.8e-05	0.00045	// LOC_Os12g38310 // LOC_Os03g11060 // LOC_Os11g31090 // LOC_Os01g12260 // LOC_Os07g37250 // LOC_Os07g33630 // LOC_Os07g22700 // LOC_Os04g06770 // LOC_Os03g18720 // LOC_Os05g50220 // LOC_Os06g14080 // LOC_Os07g39870 // LOC_Os08g44840 // LOC_Os04g39610 // LOC_Os05g37160 // LOC_Os01g58470 // LOC_Os08g39350 // LOC_Os03g61970 // LOC_Os03g29240 // LOC_Os03g44420 // LOC_Os08g40560 // LOC_Os06g48160 // …
GO:0019748	Biological process	secondary metabolic process	72	2476	42.0897	583	34296	3.1e-05	0.00073	// LOC_Os03g59610 // LOC_Os02g46260 // LOC_Os05g43170 // LOC_Os11g31090 // LOC_Os09g25150 // LOC_Os03g04260 // LOC_Os02g35590 // LOC_Os05g41440 // LOC_Os05g51530 // LOC_Os03g17700 // LOC_Os03g04240 // LOC_Os04g42250 // LOC_Os01g67054 // LOC_Os02g57480 // LOC_Os01g27360 // LOC_Os06g41810 // LOC_Os07g25420 // LOC_Os11g10870 // LOC_Os09g23550 // LOC_Os08g34280 // LOC_Os10g38590 // LOC_Os02g03260 // …
GO:0009058	Biological process	biosynthetic process	589	2476	529.55	7335	34296	0.0029	0.065	// LOC_Os06g12450 // LOC_Os04g55060 // LOC_Os11g31090 // LOC_Os03g44150 // LOC_Os09g32760 // LOC_Os01g32730 // LOC_Os02g47940 // LOC_Os09g16910 // LOC_Os07g42960 // LOC_Os07g39870 // LOC_Os05g04510 // LOC_Os03g14990 // LOC_Os04g54440 // LOC_Os07g16040 // LOC_Os05g25640 // LOC_Os02g50350 // LOC_Os08g01859 // LOC_Os07g07060 // LOC_Os03g18130 // LOC_Os01g16146 // LOC_Os05g08370 // LOC_Os06g46930 // …
GO:0009790	Biological process	embryonic development	80	2476	58.478	810	34296	0.0053	0.11	// LOC_Os01g23740 // LOC_Os12g38310 // LOC_Os09g34070 // LOC_Os01g68380 // LOC_Os01g12260 // LOC_Os01g51170 // LOC_Os05g30240 // LOC_Os03g43890 // LOC_Os04g41620 // LOC_Os01g44210 // LOC_Os09g15320 // LOC_Os11g09280 // LOC_Os09g29840 // LOC_Os01g55700 // LOC_Os03g27260 // LOC_Os04g42010 // LOC_Os01g43540 // LOC_Os12g18880 // LOC_Os03g21490 // LOC_Os08g43640 // LOC_Os03g14990 // LOC_Os01g15310 // …
GO:0009607	Biological process	response to biotic stimulus	128	2476	101.362	1404	34296	0.0068	0.13	// LOC_Os01g13210 // LOC_Os02g09940 // LOC_Os09g33810 // LOC_Os01g12260 // LOC_Os03g17700 // LOC_Os04g06770 // LOC_Os01g46070 // LOC_Os01g43540 // LOC_Os03g47610 // LOC_Os08g42410 // LOC_Os01g14580 // LOC_Os02g47020 // LOC_Os06g47600 // LOC_Os06g02380 // LOC_Os12g38150 // LOC_Os02g07230 // LOC_Os04g46450 // LOC_Os01g62260 // LOC_Os08g28670 // LOC_Os01g21034 // LOC_Os02g15750 // LOC_Os07g38300 // …
GO:0019538	Biological process	protein metabolic process	482	2476	439.523	6088	34296	0.018	0.33	// LOC_Os02g09940 // LOC_Os09g29840 // LOC_Os03g11410 // LOC_Os06g45820 // LOC_Os07g39870 // LOC_Os12g40550 // LOC_Os08g01859 // LOC_Os05g01450 // LOC_Os01g42950 // LOC_Os07g07060 // LOC_Os08g44280 // LOC_Os02g46520 // LOC_Os05g50970 // LOC_Os11g36470 // LOC_Os02g56740 // LOC_Os02g18380 // LOC_Os01g32660 // LOC_Os05g39650 // LOC_Os01g68060 // LOC_Os01g41550 // LOC_Os05g41640 // LOC_Os09g30414 // …
GO:0009791	Biological process	post-embryonic development	171	2476	146.772	2033	34296	0.028	0.5	// LOC_Os12g38310 // LOC_Os03g11060 // LOC_Os09g33810 // LOC_Os01g12260 // LOC_Os12g34874 // LOC_Os03g17700 // LOC_Os02g48290 // LOC_Os09g29840 // LOC_Os02g57040 // LOC_Os02g54600 // LOC_Os03g14990 // LOC_Os04g39610 // LOC_Os05g02820 // LOC_Os03g13970 // LOC_Os08g39350 // LOC_Os04g04254 // LOC_Os07g07060 // LOC_Os03g17690 // LOC_Os08g44280 // LOC_Os08g06070 // LOC_Os08g41290 // LOC_Os07g25420 // …
GO:0016265	Biological process	death	33	2476	34.5092	478	34296	0.62	1	// LOC_Os03g03910 // LOC_Os03g57140 // LOC_Os05g43170 // LOC_Os04g54440 // LOC_Os06g04800 // LOC_Os02g01280 // LOC_Os04g41620 // LOC_Os11g09280 // LOC_Os01g16090 // LOC_Os09g35630 // LOC_Os09g23550 // LOC_Os01g73980 // LOC_Os02g02400 // LOC_Os03g63140 // LOC_Os05g45590 // LOC_Os05g30980 // LOC_Os03g04960 // LOC_Os02g48780 // LOC_Os06g02380 // LOC_Os01g67054 // LOC_Os03g52840 // LOC_Os08g37250 // …
GO:0009991	Biological process	response to extracellular stimulus	22	2476	28.3726	393	34296	0.9	1	// LOC_Os03g03910 // LOC_Os09g14670 // LOC_Os03g21960 // LOC_Os07g30170 // LOC_Os03g47610 // LOC_Os03g63940 // LOC_Os02g02400 // LOC_Os03g27320 // LOC_Os02g50350 // LOC_Os05g32140 // LOC_Os08g15030 // LOC_Os01g28500 // LOC_Os05g15770 // LOC_Os05g38170 // LOC_Os02g47850 // LOC_Os07g07310 // LOC_Os05g39770 // LOC_Os12g06520 // LOC_Os03g57200 // LOC_Os06g51150 // LOC_Os09g07450 // LOC_Os01g38970
GO:0019222	Biological process	regulation of metabolic process	14	2476	13.5727	188	34296	0.5	1	// LOC_Os07g31340 // LOC_Os09g34070 // LOC_Os12g37860 // LOC_Os09g03610 // LOC_Os01g16870 // LOC_Os08g40560 // LOC_Os04g06770 // LOC_Os08g29530 // LOC_Os01g44230 // LOC_Os02g39890 // LOC_Os03g43890 // LOC_Os11g26850 // LOC_Os06g48530 // LOC_Os05g41172
GO:0043412	Biological process	macromolecule modification	144	2476	287.12	3977	34296	1	1	// LOC_Os01g13210 // LOC_Os02g09940 // LOC_Os01g42294 // LOC_Os03g60939 // LOC_Os03g17700 // LOC_Os11g30410 // LOC_Os04g06770 // LOC_Os01g02080 // LOC_Os01g48280 // LOC_Os02g54600 // LOC_Os11g10870 // LOC_Os02g38210 // LOC_Os01g42950 // LOC_Os10g31000 // LOC_Os02g47020 // LOC_Os04g38600 // LOC_Os08g44280 // LOC_Os11g45990 // LOC_Os08g39100 // LOC_Os08g06070 // LOC_Os05g50970 // LOC_Os06g45340 // …
GO:0006807	Biological process	nitrogen compound metabolic process	315	2476	389.781	5399	34296	1	1	// LOC_Os06g02210 // LOC_Os02g03330 // LOC_Os02g08360 // LOC_Os09g33810 // LOC_Os01g12260 // LOC_Os02g50550 // LOC_Os02g57990 // LOC_Os08g27850 // LOC_Os07g22700 // LOC_Os06g40560 // LOC_Os01g21320 // LOC_Os04g06770 // LOC_Os02g56130 // LOC_Os06g45820 // LOC_Os04g02870 // LOC_Os01g25880 // LOC_Os01g09000 // LOC_Os05g04510 // LOC_Os04g56160 // LOC_Os03g31170 // LOC_Os12g39860 // LOC_Os02g38210 // …
GO:0023052	Biological process	signaling	107	2476	173.918	2409	34296	1	1	// LOC_Os01g42294 // LOC_Os02g50550 // LOC_Os07g37250 // LOC_Os03g17700 // LOC_Os01g43540 // LOC_Os01g61860 // LOC_Os06g50840 // LOC_Os02g50350 // LOC_Os01g51120 // LOC_Os06g43560 // LOC_Os07g49330 // LOC_Os09g25310 // LOC_Os08g10510 // LOC_Os07g07310 // LOC_Os03g13970 // LOC_Os06g40080 // LOC_Os08g41340 // LOC_Os11g07040 // LOC_Os10g41490 // LOC_Os03g17020 // LOC_Os10g42280 // LOC_Os05g41200 // …
GO:0007165	Biological process	signal transduction	82	2476	140.852	1951	34296	1	1	// LOC_Os03g59610 // LOC_Os10g25090 // LOC_Os01g42294 // LOC_Os01g43410 // LOC_Os05g43170 // LOC_Os07g04190 // LOC_Os03g50450 // LOC_Os07g37250 // LOC_Os05g38950 // LOC_Os08g01310 // LOC_Os03g17700 // LOC_Os12g36194 // LOC_Os04g37904 // LOC_Os01g16090 // LOC_Os07g38130 // LOC_Os02g15640 // LOC_Os01g18210 // LOC_Os02g39160 // LOC_Os10g23100 // LOC_Os01g64280 // LOC_Os03g18810 // LOC_Os02g57260 // …
GO:0008219	Biological process	cell death	33	2476	34.5092	478	34296	0.62	1	// LOC_Os03g03910 // LOC_Os03g57140 // LOC_Os05g43170 // LOC_Os04g54440 // LOC_Os06g04800 // LOC_Os02g01280 // LOC_Os04g41620 // LOC_Os11g09280 // LOC_Os01g16090 // LOC_Os09g35630 // LOC_Os09g23550 // LOC_Os01g73980 // LOC_Os02g02400 // LOC_Os03g63140 // LOC_Os05g45590 // LOC_Os05g30980 // LOC_Os03g04960 // LOC_Os02g48780 // LOC_Os06g02380 // LOC_Os01g67054 // LOC_Os03g52840 // LOC_Os08g37250 // …
GO:0090066	Biological process	regulation of anatomical structure size	46	2476	40.9346	567	34296	0.24	1	// LOC_Os03g11720 // LOC_Os08g14230 // LOC_Os02g51040 // LOC_Os07g33630 // LOC_Os10g36650 // LOC_Os02g48290 // LOC_Os09g04730 // LOC_Os07g47820 // LOC_Os10g40720 // LOC_Os01g73310 // LOC_Os04g49410 // LOC_Os04g39610 // LOC_Os03g52630 // LOC_Os03g61970 // LOC_Os03g29240 // LOC_Os10g30580 // LOC_Os12g31780 // LOC_Os01g51300 // LOC_Os04g42840 // LOC_Os05g06450 // LOC_Os06g01490 // LOC_Os01g39310 // …
GO:0050789	Biological process	regulation of biological process	95	2476	153.92	2132	34296	1	1	// LOC_Os01g42294 // LOC_Os01g64280 // LOC_Os07g37250 // LOC_Os03g17700 // LOC_Os04g06770 // LOC_Os01g43540 // LOC_Os01g61860 // LOC_Os06g50840 // LOC_Os08g40560 // LOC_Os01g51120 // LOC_Os06g43560 // LOC_Os07g49330 // LOC_Os09g25310 // LOC_Os03g13970 // LOC_Os06g40080 // LOC_Os08g41340 // LOC_Os11g07040 // LOC_Os10g41490 // LOC_Os03g17020 // LOC_Os10g42280 // LOC_Os01g07880 // LOC_Os03g43890 // …
GO:0007049	Biological process	cell cycle	19	2476	35.0146	485	34296	1	1	// LOC_Os04g46450 // LOC_Os04g56070 // LOC_Os03g11060 // LOC_Os03g43890 // LOC_Os08g02410 // LOC_Os11g28350 // LOC_Os09g09470 // LOC_Os03g33580 // LOC_Os03g10120 // LOC_Os03g63670 // LOC_Os06g22820 // LOC_Os04g42840 // LOC_Os02g31290 // LOC_Os03g15650 // LOC_Os10g35720 // LOC_Os09g27700 // LOC_Os07g43020 // LOC_Os05g06450 // LOC_Os05g48240
GO:0009719	Biological process	response to endogenous stimulus	122	2476	145.473	2015	34296	0.98	1	// LOC_Os03g17700 // LOC_Os04g39020 // LOC_Os03g53270 // LOC_Os01g43540 // LOC_Os04g58200 // LOC_Os02g44870 // LOC_Os06g11800 // LOC_Os03g61970 // LOC_Os01g62900 // LOC_Os02g51750 // LOC_Os06g48160 // LOC_Os03g14450 // LOC_Os08g44280 // LOC_Os09g26880 // LOC_Os08g41290 // LOC_Os10g41490 // LOC_Os05g38150 // LOC_Os06g14370 // LOC_Os07g07000 // LOC_Os10g11260 // LOC_Os12g16200 // LOC_Os04g56740 // …
GO:0044267	Biological process	cellular protein metabolic process	315	2476	350.074	4849	34296	0.98	1	// LOC_Os01g13210 // LOC_Os02g09940 // LOC_Os01g42294 // LOC_Os03g55150 // LOC_Os03g60939 // LOC_Os10g25090 // LOC_Os05g50970 // LOC_Os03g21940 // LOC_Os03g17700 // LOC_Os11g30410 // LOC_Os04g06770 // LOC_Os05g39650 // LOC_Os04g38750 // LOC_Os11g11390 // LOC_Os01g48280 // LOC_Os11g11050 // LOC_Os02g54600 // LOC_Os07g39870 // LOC_Os07g04190 // LOC_Os02g38210 // LOC_Os06g37440 // LOC_Os12g32240 // …
GO:0022414	Biological process	reproductive process	60	2476	71.1121	985	34296	0.92	1	// LOC_Os01g04330 // LOC_Os05g08990 // LOC_Os10g41440 // LOC_Os07g04190 // LOC_Os04g34250 // LOC_Os03g43890 // LOC_Os06g35940 // LOC_Os03g17700 // LOC_Os02g48290 // LOC_Os03g42900 // LOC_Os01g23740 // LOC_Os01g09000 // LOC_Os09g34070 // LOC_Os12g18880 // LOC_Os02g54600 // LOC_Os02g17390 // LOC_Os02g43930 // LOC_Os05g02820 // LOC_Os07g08880 // LOC_Os07g36190 // LOC_Os03g29240 // LOC_Os10g30580 // …
GO:0009653	Biological process	anatomical structure morphogenesis	67	2476	82.3745	1141	34296	0.96	1	// LOC_Os03g11720 // LOC_Os07g04190 // LOC_Os08g14230 // LOC_Os01g51170 // LOC_Os02g51040 // LOC_Os09g20820 // LOC_Os07g33630 // LOC_Os10g36650 // LOC_Os08g22864 // LOC_Os01g67134 // LOC_Os07g12830 // LOC_Os09g04730 // LOC_Os07g47820 // LOC_Os01g48280 // LOC_Os10g40720 // LOC_Os01g73310 // LOC_Os04g49410 // LOC_Os04g39610 // LOC_Os03g52630 // LOC_Os08g39350 // LOC_Os05g36290 // LOC_Os04g56646 // …
GO:0016049	Biological process	cell growth	46	2476	40.9346	567	34296	0.24	1	// LOC_Os03g11720 // LOC_Os08g14230 // LOC_Os02g51040 // LOC_Os07g33630 // LOC_Os10g36650 // LOC_Os02g48290 // LOC_Os09g04730 // LOC_Os07g47820 // LOC_Os10g40720 // LOC_Os01g73310 // LOC_Os04g49410 // LOC_Os04g39610 // LOC_Os03g52630 // LOC_Os03g61970 // LOC_Os03g29240 // LOC_Os10g30580 // LOC_Os12g31780 // LOC_Os01g51300 // LOC_Os04g42840 // LOC_Os05g06450 // LOC_Os06g01490 // LOC_Os01g39310 // …
GO:0000003	Biological process	reproduction	145	2476	141.863	1965	34296	0.41	1	// LOC_Os12g38310 // LOC_Os09g33810 // LOC_Os01g12260 // LOC_Os12g34874 // LOC_Os03g17700 // LOC_Os02g48290 // LOC_Os09g29840 // LOC_Os02g57040 // LOC_Os02g54600 // LOC_Os03g14990 // LOC_Os05g02820 // LOC_Os03g13970 // LOC_Os11g41650 // LOC_Os03g29240 // LOC_Os04g04254 // LOC_Os07g07060 // LOC_Os03g15920 // LOC_Os02g02840 // LOC_Os08g06070 // LOC_Os07g25420 // LOC_Os06g13660 // LOC_Os03g56970 // …
GO:0044260	Biological process	cellular macromolecule metabolic process	335	2476	387.254	5364	34296	1	1	// LOC_Os01g13210 // LOC_Os02g09940 // LOC_Os01g42294 // LOC_Os03g55150 // LOC_Os03g60939 // LOC_Os10g25090 // LOC_Os05g50970 // LOC_Os03g21940 // LOC_Os03g17700 // LOC_Os11g30410 // LOC_Os04g06770 // LOC_Os02g56130 // LOC_Os04g38750 // LOC_Os11g11390 // LOC_Os01g48280 // LOC_Os11g11050 // LOC_Os02g54600 // LOC_Os07g39870 // LOC_Os07g04190 // LOC_Os02g38210 // LOC_Os06g37440 // LOC_Os12g32240 // …
GO:0048869	Biological process	cellular developmental process	51	2476	51.2585	710	34296	0.54	1	// LOC_Os05g30480 // LOC_Os07g04190 // LOC_Os08g14230 // LOC_Os08g02410 // LOC_Os03g43890 // LOC_Os10g36650 // LOC_Os02g58640 // LOC_Os09g04730 // LOC_Os07g47820 // LOC_Os01g48280 // LOC_Os01g73310 // LOC_Os08g44840 // LOC_Os04g39610 // LOC_Os01g73980 // LOC_Os08g39350 // LOC_Os05g36290 // LOC_Os03g29240 // LOC_Os10g30580 // LOC_Os01g51300 // LOC_Os05g06450 // LOC_Os07g49150 // LOC_Os09g20820 // …
GO:0040029	Biological process	regulation of gene expression, epigenetic	14	2476	13.5727	188	34296	0.5	1	// LOC_Os07g31340 // LOC_Os09g34070 // LOC_Os12g37860 // LOC_Os09g03610 // LOC_Os01g16870 // LOC_Os08g40560 // LOC_Os04g06770 // LOC_Os08g29530 // LOC_Os01g44230 // LOC_Os02g39890 // LOC_Os03g43890 // LOC_Os11g26850 // LOC_Os06g48530 // LOC_Os05g41172
GO:0042592	Biological process	homeostatic process	30	2476	24.6907	342	34296	0.18	1	// LOC_Os03g03910 // LOC_Os01g61400 // LOC_Os06g44910 // LOC_Os02g48290 // LOC_Os06g06790 // LOC_Os02g56850 // LOC_Os07g46410 // LOC_Os01g48420 // LOC_Os02g02400 // LOC_Os09g23650 // LOC_Os07g08840 // LOC_Os05g45590 // LOC_Os04g35290 // LOC_Os06g21550 // LOC_Os03g50480 // LOC_Os04g17050 // LOC_Os02g51100 // LOC_Os08g29110 // LOC_Os06g09610 // LOC_Os07g15670 // LOC_Os06g22140 // LOC_Os06g12030 // …
GO:0065007	Biological process	biological regulation	164	2476	207.272	2871	34296	1	1	// LOC_Os01g42294 // LOC_Os01g64280 // LOC_Os07g37250 // LOC_Os07g33630 // LOC_Os03g17700 // LOC_Os02g48290 // LOC_Os04g06770 // LOC_Os10g40700 // LOC_Os01g43540 // LOC_Os04g39610 // LOC_Os01g61860 // LOC_Os06g50840 // LOC_Os03g61970 // LOC_Os03g29240 // LOC_Os10g30580 // LOC_Os06g44910 // LOC_Os08g40560 // LOC_Os04g17050 // LOC_Os01g51120 // LOC_Os01g67054 // LOC_Os06g43560 // LOC_Os07g49330 // …
GO:0065008	Biological process	regulation of biological quality	74	2476	62.3043	863	34296	0.087	1	// LOC_Os03g03910 // LOC_Os03g11720 // LOC_Os08g14230 // LOC_Os02g51040 // LOC_Os05g45590 // LOC_Os07g33630 // LOC_Os10g36650 // LOC_Os01g48420 // LOC_Os02g48290 // LOC_Os06g06790 // LOC_Os09g04730 // LOC_Os07g47820 // LOC_Os02g56850 // LOC_Os01g61400 // LOC_Os10g40720 // LOC_Os01g73310 // LOC_Os04g49410 // LOC_Os04g39610 // LOC_Os07g46410 // LOC_Os03g52630 // LOC_Os02g02400 // LOC_Os05g36290 // …
GO:0009908	Biological process	flower development	44	2476	47.7931	662	34296	0.73	1	// LOC_Os01g04330 // LOC_Os05g08990 // LOC_Os10g41440 // LOC_Os07g04190 // LOC_Os03g43890 // LOC_Os06g35940 // LOC_Os03g17700 // LOC_Os03g42900 // LOC_Os01g09000 // LOC_Os09g34070 // LOC_Os02g54600 // LOC_Os02g17390 // LOC_Os02g43930 // LOC_Os05g02820 // LOC_Os11g39670 // LOC_Os07g08880 // LOC_Os07g36190 // LOC_Os02g41470 // LOC_Os01g51300 // LOC_Os08g39140 // LOC_Os07g07060 // LOC_Os06g06320 // …
GO:0010468	Biological process	regulation of gene expression	14	2476	13.5727	188	34296	0.5	1	// LOC_Os07g31340 // LOC_Os09g34070 // LOC_Os12g37860 // LOC_Os09g03610 // LOC_Os01g16870 // LOC_Os08g40560 // LOC_Os04g06770 // LOC_Os08g29530 // LOC_Os01g44230 // LOC_Os02g39890 // LOC_Os03g43890 // LOC_Os11g26850 // LOC_Os06g48530 // LOC_Os05g41172
GO:0019725	Biological process	cellular homeostasis	30	2476	24.6907	342	34296	0.18	1	// LOC_Os03g03910 // LOC_Os01g61400 // LOC_Os06g44910 // LOC_Os02g48290 // LOC_Os06g06790 // LOC_Os02g56850 // LOC_Os07g46410 // LOC_Os01g48420 // LOC_Os02g02400 // LOC_Os09g23650 // LOC_Os07g08840 // LOC_Os05g45590 // LOC_Os04g35290 // LOC_Os06g21550 // LOC_Os03g50480 // LOC_Os04g17050 // LOC_Os02g51100 // LOC_Os08g29110 // LOC_Os06g09610 // LOC_Os07g15670 // LOC_Os06g22140 // LOC_Os06g12030 // …
GO:0030154	Biological process	cell differentiation	51	2476	51.2585	710	34296	0.54	1	// LOC_Os05g30480 // LOC_Os07g04190 // LOC_Os08g14230 // LOC_Os08g02410 // LOC_Os03g43890 // LOC_Os10g36650 // LOC_Os02g58640 // LOC_Os09g04730 // LOC_Os07g47820 // LOC_Os01g48280 // LOC_Os01g73310 // LOC_Os08g44840 // LOC_Os04g39610 // LOC_Os01g73980 // LOC_Os08g39350 // LOC_Os05g36290 // LOC_Os03g29240 // LOC_Os10g30580 // LOC_Os01g51300 // LOC_Os05g06450 // LOC_Os07g49150 // LOC_Os09g20820 // …
GO:0048608	Biological process	reproductive structure development	44	2476	48.2263	668	34296	0.75	1	// LOC_Os01g04330 // LOC_Os05g08990 // LOC_Os10g41440 // LOC_Os07g04190 // LOC_Os03g43890 // LOC_Os06g35940 // LOC_Os03g17700 // LOC_Os03g42900 // LOC_Os01g09000 // LOC_Os09g34070 // LOC_Os02g54600 // LOC_Os02g17390 // LOC_Os02g43930 // LOC_Os05g02820 // LOC_Os11g39670 // LOC_Os07g08880 // LOC_Os07g36190 // LOC_Os02g41470 // LOC_Os01g51300 // LOC_Os08g39140 // LOC_Os07g07060 // LOC_Os06g06320 // …
GO:0006629	Biological process	lipid metabolic process	83	2476	99.3403	1376	34296	0.96	1	// LOC_Os03g59610 // LOC_Os01g55780 // LOC_Os02g43720 // LOC_Os03g60460 // LOC_Os08g43580 // LOC_Os11g31090 // LOC_Os02g17650 // LOC_Os01g32730 // LOC_Os08g01310 // LOC_Os07g08340 // LOC_Os09g32760 // LOC_Os03g32170 // LOC_Os09g36450 // LOC_Os01g66360 // LOC_Os03g16690 // LOC_Os05g34180 // LOC_Os02g37800 // LOC_Os02g09750 // LOC_Os10g42100 // LOC_Os02g39160 // LOC_Os06g40190 // LOC_Os01g47080 // …
GO:0006139	Biological process	nucleobase, nucleoside, nucleotide and nucleic acid metabolic process	315	2476	389.781	5399	34296	1	1	// LOC_Os06g02210 // LOC_Os02g03330 // LOC_Os02g08360 // LOC_Os09g33810 // LOC_Os01g12260 // LOC_Os02g50550 // LOC_Os02g57990 // LOC_Os08g27850 // LOC_Os07g22700 // LOC_Os06g40560 // LOC_Os01g21320 // LOC_Os04g06770 // LOC_Os02g56130 // LOC_Os06g45820 // LOC_Os04g02870 // LOC_Os01g25880 // LOC_Os01g09000 // LOC_Os05g04510 // LOC_Os04g56160 // LOC_Os03g31170 // LOC_Os12g39860 // LOC_Os02g38210 // …
GO:0060255	Biological process	regulation of macromolecule metabolic process	14	2476	13.5727	188	34296	0.5	1	// LOC_Os07g31340 // LOC_Os09g34070 // LOC_Os12g37860 // LOC_Os09g03610 // LOC_Os01g16870 // LOC_Os08g40560 // LOC_Os04g06770 // LOC_Os08g29530 // LOC_Os01g44230 // LOC_Os02g39890 // LOC_Os03g43890 // LOC_Os11g26850 // LOC_Os06g48530 // LOC_Os05g41172
GO:0032501	Biological process	multicellular organismal process	269	2476	261.274	3619	34296	0.32	1	// LOC_Os01g23740 // LOC_Os12g38310 // LOC_Os03g11060 // LOC_Os09g33810 // LOC_Os04g54440 // LOC_Os01g12260 // LOC_Os12g34874 // LOC_Os07g33630 // LOC_Os01g13190 // LOC_Os03g17700 // LOC_Os02g48290 // LOC_Os09g29840 // LOC_Os04g43760 // LOC_Os02g57040 // LOC_Os04g42010 // LOC_Os01g48280 // LOC_Os02g54600 // LOC_Os03g14990 // LOC_Os04g39610 // LOC_Os05g02820 // LOC_Os01g51300 // LOC_Os08g39350 // …
GO:0006810	Biological process	transport	222	2476	236.655	3278	34296	0.84	1	// LOC_Os07g29630 // LOC_Os12g38310 // LOC_Os09g33810 // LOC_Os01g12260 // LOC_Os12g13590 // LOC_Os07g37250 // LOC_Os08g43300 // LOC_Os07g22700 // LOC_Os09g32760 // LOC_Os05g50220 // LOC_Os01g58870 // LOC_Os01g65380 // LOC_Os08g43580 // LOC_Os05g35460 // LOC_Os04g56160 // LOC_Os03g42320 // LOC_Os01g42650 // LOC_Os03g61630 // LOC_Os01g46980 // LOC_Os06g05080 // LOC_Os01g66560 // LOC_Os11g24450 // …
GO:0006464	Biological process	protein modification process	144	2476	287.12	3977	34296	1	1	// LOC_Os01g13210 // LOC_Os02g09940 // LOC_Os01g42294 // LOC_Os03g60939 // LOC_Os03g17700 // LOC_Os11g30410 // LOC_Os04g06770 // LOC_Os01g02080 // LOC_Os01g48280 // LOC_Os02g54600 // LOC_Os11g10870 // LOC_Os02g38210 // LOC_Os01g42950 // LOC_Os10g31000 // LOC_Os02g47020 // LOC_Os04g38600 // LOC_Os08g44280 // LOC_Os11g45990 // LOC_Os08g39100 // LOC_Os08g06070 // LOC_Os05g50970 // LOC_Os06g45340 // …
GO:0050794	Biological process	regulation of cellular process	82	2476	140.852	1951	34296	1	1	// LOC_Os03g59610 // LOC_Os10g25090 // LOC_Os01g42294 // LOC_Os01g43410 // LOC_Os05g43170 // LOC_Os07g04190 // LOC_Os03g50450 // LOC_Os07g37250 // LOC_Os05g38950 // LOC_Os08g01310 // LOC_Os03g17700 // LOC_Os12g36194 // LOC_Os04g37904 // LOC_Os01g16090 // LOC_Os07g38130 // LOC_Os02g15640 // LOC_Os01g18210 // LOC_Os02g39160 // LOC_Os10g23100 // LOC_Os01g64280 // LOC_Os03g18810 // LOC_Os02g57260 // …
GO:0003006	Biological process	reproductive developmental process	44	2476	48.2263	668	34296	0.75	1	// LOC_Os01g04330 // LOC_Os05g08990 // LOC_Os10g41440 // LOC_Os07g04190 // LOC_Os03g43890 // LOC_Os06g35940 // LOC_Os03g17700 // LOC_Os03g42900 // LOC_Os01g09000 // LOC_Os09g34070 // LOC_Os02g54600 // LOC_Os02g17390 // LOC_Os02g43930 // LOC_Os05g02820 // LOC_Os11g39670 // LOC_Os07g08880 // LOC_Os07g36190 // LOC_Os02g41470 // LOC_Os01g51300 // LOC_Os08g39140 // LOC_Os07g07060 // LOC_Os06g06320 // …
GO:0008361	Biological process	regulation of cell size	46	2476	40.9346	567	34296	0.24	1	// LOC_Os03g11720 // LOC_Os08g14230 // LOC_Os02g51040 // LOC_Os07g33630 // LOC_Os10g36650 // LOC_Os02g48290 // LOC_Os09g04730 // LOC_Os07g47820 // LOC_Os10g40720 // LOC_Os01g73310 // LOC_Os04g49410 // LOC_Os04g39610 // LOC_Os03g52630 // LOC_Os03g61970 // LOC_Os03g29240 // LOC_Os10g30580 // LOC_Os12g31780 // LOC_Os01g51300 // LOC_Os04g42840 // LOC_Os05g06450 // LOC_Os06g01490 // LOC_Os01g39310 // …
GO:0023046	Biological process	signaling process	85	2476	142.369	1972	34296	1	1	// LOC_Os03g59610 // LOC_Os10g25090 // LOC_Os01g42294 // LOC_Os01g43410 // LOC_Os06g13820 // LOC_Os07g04190 // LOC_Os03g50450 // LOC_Os07g37250 // LOC_Os05g38950 // LOC_Os08g01310 // LOC_Os03g17700 // LOC_Os12g36194 // LOC_Os04g37904 // LOC_Os01g16090 // LOC_Os07g38130 // LOC_Os02g15640 // LOC_Os01g18210 // LOC_Os02g39160 // LOC_Os10g23100 // LOC_Os01g64280 // LOC_Os02g50550 // LOC_Os03g18810 // …
GO:0040007	Biological process	growth	61	2476	53.1355	736	34296	0.16	1	// LOC_Os03g11720 // LOC_Os07g04190 // LOC_Os08g14230 // LOC_Os01g51170 // LOC_Os02g51040 // LOC_Os07g33630 // LOC_Os09g36300 // LOC_Os02g48290 // LOC_Os06g43590 // LOC_Os09g04730 // LOC_Os03g27260 // LOC_Os10g40720 // LOC_Os01g73310 // LOC_Os04g49410 // LOC_Os04g39610 // LOC_Os03g52630 // LOC_Os05g36290 // LOC_Os05g25640 // LOC_Os03g29240 // LOC_Os10g30580 // LOC_Os12g31780 // LOC_Os01g51300 // …
GO:0051234	Biological process	establishment of localization	222	2476	236.655	3278	34296	0.84	1	// LOC_Os07g29630 // LOC_Os12g38310 // LOC_Os09g33810 // LOC_Os01g12260 // LOC_Os12g13590 // LOC_Os07g37250 // LOC_Os08g43300 // LOC_Os07g22700 // LOC_Os09g32760 // LOC_Os05g50220 // LOC_Os01g58870 // LOC_Os01g65380 // LOC_Os08g43580 // LOC_Os05g35460 // LOC_Os04g56160 // LOC_Os03g42320 // LOC_Os01g42650 // LOC_Os03g61630 // LOC_Os01g46980 // LOC_Os06g05080 // LOC_Os01g66560 // LOC_Os11g24450 // …
GO:0051179	Biological process	localization	222	2476	236.655	3278	34296	0.84	1	// LOC_Os07g29630 // LOC_Os12g38310 // LOC_Os09g33810 // LOC_Os01g12260 // LOC_Os12g13590 // LOC_Os07g37250 // LOC_Os08g43300 // LOC_Os07g22700 // LOC_Os09g32760 // LOC_Os05g50220 // LOC_Os01g58870 // LOC_Os01g65380 // LOC_Os08g43580 // LOC_Os05g35460 // LOC_Os04g56160 // LOC_Os03g42320 // LOC_Os01g42650 // LOC_Os03g61630 // LOC_Os01g46980 // LOC_Os06g05080 // LOC_Os01g66560 // LOC_Os11g24450 // …
GO:0051704	Biological process	multi-organism process	17	2476	24.3297	337	34296	0.95	1	// LOC_Os08g22864 // LOC_Os06g22140 // LOC_Os04g34250 // LOC_Os05g06430 // LOC_Os01g23740 // LOC_Os03g29240 // LOC_Os10g30580 // LOC_Os08g10510 // LOC_Os03g21950 // LOC_Os02g48290 // LOC_Os03g63390 // LOC_Os12g18880 // LOC_Os04g52450 // LOC_Os01g56330 // LOC_Os02g02840 // LOC_Os05g01450 // LOC_Os02g47880
GO:0044238	Biological process	primary metabolic process	924	2476	953.335	13205	34296	0.88	1	// LOC_Os02g09940 // LOC_Os06g12450 // LOC_Os02g08360 // LOC_Os04g55060 // LOC_Os11g31090 // LOC_Os10g10244 // LOC_Os09g32760 // LOC_Os01g32730 // LOC_Os09g29840 // LOC_Os03g11410 // LOC_Os06g45820 // LOC_Os04g02870 // LOC_Os07g39870 // LOC_Os05g04510 // LOC_Os04g56160 // LOC_Os08g44520 // LOC_Os09g35970 // LOC_Os08g39350 // LOC_Os03g44420 // LOC_Os02g50350 // LOC_Os08g01859 // LOC_Os05g01450 // …
GO:0009606	Biological process	tropism	6	2476	9.38535	130	34296	0.9	1	// LOC_Os01g64280 // LOC_Os01g32870 // LOC_Os01g37980 // LOC_Os07g31720 // LOC_Os07g22640 // LOC_Os01g51120
GO:0009605	Biological process	response to external stimulus	40	2476	49.1648	681	34296	0.92	1	// LOC_Os03g03910 // LOC_Os01g64280 // LOC_Os02g34860 // LOC_Os12g36194 // LOC_Os09g14670 // LOC_Os03g21960 // LOC_Os07g30170 // LOC_Os03g47610 // LOC_Os03g63940 // LOC_Os02g02400 // LOC_Os03g27320 // LOC_Os01g37980 // LOC_Os03g29240 // LOC_Os02g50350 // LOC_Os06g48160 // LOC_Os06g40080 // LOC_Os07g31720 // LOC_Os12g06520 // LOC_Os01g51120 // LOC_Os05g32140 // LOC_Os08g15030 // LOC_Os04g35570 // …
GO:0048856	Biological process	anatomical structure development	104	2476	120.205	1665	34296	0.94	1	// LOC_Os10g41440 // LOC_Os07g33630 // LOC_Os03g17700 // LOC_Os10g40700 // LOC_Os01g48280 // LOC_Os02g54600 // LOC_Os08g44840 // LOC_Os04g39610 // LOC_Os05g02820 // LOC_Os08g39350 // LOC_Os03g61970 // LOC_Os03g29240 // LOC_Os10g30580 // LOC_Os07g07060 // LOC_Os01g21820 // LOC_Os02g02840 // LOC_Os08g06070 // LOC_Os08g41290 // LOC_Os07g25420 // LOC_Os03g56970 // LOC_Os08g10510 // LOC_Os05g39990 // …
GO:0044237	Biological process	cellular metabolic process	669	2476	742.165	10280	34296	1	1	// LOC_Os02g09940 // LOC_Os06g12450 // LOC_Os02g08360 // LOC_Os10g10244 // LOC_Os05g41640 // LOC_Os06g45820 // LOC_Os04g02870 // LOC_Os07g39870 // LOC_Os05g04510 // LOC_Os04g56160 // LOC_Os10g37240 // LOC_Os03g44420 // LOC_Os02g50350 // LOC_Os08g01859 // LOC_Os05g01450 // LOC_Os01g42950 // LOC_Os07g07060 // LOC_Os08g44280 // LOC_Os11g10480 // LOC_Os08g06070 // LOC_Os06g46930 // LOC_Os11g20790 // …
GO:0043170	Biological process	macromolecule metabolic process	510	2476	483.057	6691	34296	0.099	1	// LOC_Os02g09940 // LOC_Os09g29840 // LOC_Os03g11410 // LOC_Os06g45820 // LOC_Os07g39870 // LOC_Os12g40550 // LOC_Os08g01859 // LOC_Os05g01450 // LOC_Os01g42950 // LOC_Os07g07060 // LOC_Os08g44280 // LOC_Os02g46520 // LOC_Os05g50970 // LOC_Os11g36470 // LOC_Os02g56740 // LOC_Os02g18380 // LOC_Os01g32660 // LOC_Os05g39650 // LOC_Os01g68060 // LOC_Os01g41550 // LOC_Os05g41640 // LOC_Os09g30414 // …
GO:0032502	Biological process	developmental process	279	2476	273.691	3791	34296	0.38	1	// LOC_Os01g23740 // LOC_Os12g38310 // LOC_Os03g11060 // LOC_Os09g33810 // LOC_Os04g54440 // LOC_Os01g12260 // LOC_Os12g34874 // LOC_Os07g33630 // LOC_Os01g13190 // LOC_Os03g17700 // LOC_Os02g48290 // LOC_Os09g29840 // LOC_Os04g43760 // LOC_Os02g57040 // LOC_Os10g40700 // LOC_Os04g42010 // LOC_Os01g48280 // LOC_Os02g54600 // LOC_Os03g14990 // LOC_Os04g39610 // LOC_Os05g02820 // LOC_Os01g51300 // …
GO:0007154	Biological process	cell communication	26	2476	36.9638	512	34296	0.97	1	// LOC_Os03g03910 // LOC_Os02g50550 // LOC_Os06g13820 // LOC_Os04g34250 // LOC_Os09g14670 // LOC_Os03g21960 // LOC_Os07g30170 // LOC_Os03g63940 // LOC_Os02g02400 // LOC_Os03g27320 // LOC_Os02g50350 // LOC_Os04g52450 // LOC_Os05g32140 // LOC_Os08g15030 // LOC_Os05g15770 // LOC_Os05g38170 // LOC_Os08g10510 // LOC_Os02g47850 // LOC_Os07g07310 // LOC_Os05g39770 // LOC_Os12g06520 // LOC_Os03g57200 // …
GO:0009856	Biological process	pollination	17	2476	24.3297	337	34296	0.95	1	// LOC_Os08g22864 // LOC_Os06g22140 // LOC_Os04g34250 // LOC_Os05g06430 // LOC_Os01g23740 // LOC_Os03g29240 // LOC_Os10g30580 // LOC_Os08g10510 // LOC_Os03g21950 // LOC_Os02g48290 // LOC_Os03g63390 // LOC_Os12g18880 // LOC_Os04g52450 // LOC_Os01g56330 // LOC_Os02g02840 // LOC_Os05g01450 // LOC_Os02g47880
GO:0006259	Biological process	DNA metabolic process	27	2476	42.5229	589	34296	0.99	1	// LOC_Os02g02870 // LOC_Os02g42230 // LOC_Os03g43890 // LOC_Os04g06770 // LOC_Os02g56130 // LOC_Os01g44230 // LOC_Os06g15360 // LOC_Os05g39850 // LOC_Os09g12570 // LOC_Os05g46490 // LOC_Os03g46640 // LOC_Os03g50440 // LOC_Os03g46770 // LOC_Os01g36090 // LOC_Os09g23730 // LOC_Os05g46230 // LOC_Os02g06370 // LOC_Os02g54710 // LOC_Os03g51880 // LOC_Os06g05660 // LOC_Os03g63670 // LOC_Os04g58800 // …
GO:0023060	Biological process	signal transmission	85	2476	142.369	1972	34296	1	1	// LOC_Os03g59610 // LOC_Os10g25090 // LOC_Os01g42294 // LOC_Os01g43410 // LOC_Os06g13820 // LOC_Os07g04190 // LOC_Os03g50450 // LOC_Os07g37250 // LOC_Os05g38950 // LOC_Os08g01310 // LOC_Os03g17700 // LOC_Os12g36194 // LOC_Os04g37904 // LOC_Os01g16090 // LOC_Os07g38130 // LOC_Os02g15640 // LOC_Os01g18210 // LOC_Os02g39160 // LOC_Os10g23100 // LOC_Os01g64280 // LOC_Os02g50550 // LOC_Os03g18810 // …
GO:0007275	Biological process	multicellular organismal development	264	2476	255.787	3543	34296	0.31	1	// LOC_Os01g23740 // LOC_Os12g38310 // LOC_Os03g11060 // LOC_Os09g33810 // LOC_Os04g54440 // LOC_Os01g12260 // LOC_Os12g34874 // LOC_Os07g33630 // LOC_Os01g13190 // LOC_Os03g17700 // LOC_Os02g48290 // LOC_Os09g29840 // LOC_Os04g43760 // LOC_Os02g57040 // LOC_Os04g42010 // LOC_Os01g48280 // LOC_Os02g54600 // LOC_Os03g14990 // LOC_Os04g39610 // LOC_Os05g02820 // LOC_Os01g51300 // LOC_Os08g39350 // …
GO:0032535	Biological process	regulation of cellular component size	46	2476	40.9346	567	34296	0.24	1	// LOC_Os03g11720 // LOC_Os08g14230 // LOC_Os02g51040 // LOC_Os07g33630 // LOC_Os10g36650 // LOC_Os02g48290 // LOC_Os09g04730 // LOC_Os07g47820 // LOC_Os10g40720 // LOC_Os01g73310 // LOC_Os04g49410 // LOC_Os04g39610 // LOC_Os03g52630 // LOC_Os03g61970 // LOC_Os03g29240 // LOC_Os10g30580 // LOC_Os12g31780 // LOC_Os01g51300 // LOC_Os04g42840 // LOC_Os05g06450 // LOC_Os06g01490 // LOC_Os01g39310 // …
GO:0005198	Molecular function	structural molecule activity	132	2476	48.515	672	34296	1.2e-21	1.4e-19	// LOC_Os03g51600 // LOC_Os03g21940 // LOC_Os04g38750 // LOC_Os11g11390 // LOC_Os08g13690 // LOC_Os05g37160 // LOC_Os01g64090 // LOC_Os03g17580 // LOC_Os03g44420 // LOC_Os08g01859 // LOC_Os05g27940 // LOC_Os03g62630 // LOC_Os03g49710 // LOC_Os06g46930 // LOC_Os08g42920 // LOC_Os06g02510 // LOC_Os03g56970 // LOC_Os02g18380 // LOC_Os08g04280 // LOC_Os05g46430 // LOC_Os03g38000 // LOC_Os01g18050 // …
GO:0003824	Molecular function	catalytic activity	1170	2476	975.21	13508	34296	1.1e-14	6.2e-13	// LOC_Os06g12450 // LOC_Os04g55060 // LOC_Os11g31090 // LOC_Os12g34874 // LOC_Os05g43930 // LOC_Os09g39390 // LOC_Os07g41360 // LOC_Os03g51000 // LOC_Os09g32760 // LOC_Os01g09430 // LOC_Os05g41640 // LOC_Os02g47940 // LOC_Os06g45820 // LOC_Os09g16910 // LOC_Os07g42960 // LOC_Os04g30420 // LOC_Os05g04510 // LOC_Os03g14990 // LOC_Os08g36630 // LOC_Os05g22614 // LOC_Os09g35970 // LOC_Os10g38590 // …
GO:0003723	Molecular function	RNA binding	132	2476	63.2428	876	34296	1.6e-13	6e-12	// LOC_Os10g33230 // LOC_Os02g08360 // LOC_Os10g41440 // LOC_Os03g59710 // LOC_Os03g15590 // LOC_Os04g06770 // LOC_Os03g18720 // LOC_Os02g52140 // LOC_Os04g42010 // LOC_Os04g02870 // LOC_Os02g32350 // LOC_Os04g54440 // LOC_Os12g31800 // LOC_Os01g67570 // LOC_Os01g64090 // LOC_Os11g14430 // LOC_Os07g33330 // LOC_Os11g41890 // LOC_Os01g21180 // LOC_Os01g66560 // LOC_Os02g01150 // LOC_Os07g39560 // …
GO:0008135	Molecular function	translation factor activity, nucleic acid binding	49	2476	13.5727	188	34296	1.5e-12	4.4e-11	// LOC_Os04g42600 // LOC_Os05g49150 // LOC_Os02g12800 // LOC_Os11g21990 // LOC_Os03g15590 // LOC_Os07g36940 // LOC_Os04g30780 // LOC_Os04g45490 // LOC_Os11g11050 // LOC_Os01g73880 // LOC_Os07g39870 // LOC_Os02g12794 // LOC_Os02g38210 // LOC_Os06g37440 // LOC_Os01g54910 // LOC_Os02g01110 // LOC_Os03g29260 // LOC_Os01g53900 // LOC_Os02g24330 // LOC_Os03g63410 // LOC_Os03g21550 // LOC_Os02g54700 // …
GO:0005515	Molecular function	protein binding	421	2476	354.477	4910	34296	0.00018	0.0041	// LOC_Os02g09940 // LOC_Os02g08360 // LOC_Os12g37650 // LOC_Os05g43930 // LOC_Os08g21660 // LOC_Os04g02870 // LOC_Os04g56160 // LOC_Os06g50840 // LOC_Os03g44420 // LOC_Os05g41990 // LOC_Os02g51750 // LOC_Os01g51120 // LOC_Os06g02380 // LOC_Os04g46450 // LOC_Os06g09610 // LOC_Os05g05240 // LOC_Os01g32660 // LOC_Os01g63780 // LOC_Os04g39420 // LOC_Os04g38600 // LOC_Os08g34210 // LOC_Os02g56130 // …
GO:0000166	Molecular function	nucleotide binding	301	2476	251.961	3490	34296	0.0012	0.023	// LOC_Os01g42294 // LOC_Os02g08360 // LOC_Os05g49050 // LOC_Os12g40880 // LOC_Os10g10244 // LOC_Os08g21660 // LOC_Os03g51000 // LOC_Os06g40560 // LOC_Os01g16900 // LOC_Os09g29840 // LOC_Os01g23380 // LOC_Os03g18720 // LOC_Os09g16910 // LOC_Os04g02870 // LOC_Os01g25880 // LOC_Os02g11060 // LOC_Os05g48960 // LOC_Os03g59710 // LOC_Os02g38210 // LOC_Os12g31800 // LOC_Os11g41650 // LOC_Os11g14430 // …
GO:0005488	Molecular function	binding	1165	2476	1091.23	15115	34296	0.0021	0.032	// LOC_Os02g09940 // LOC_Os10g33230 // LOC_Os02g08360 // LOC_Os12g37650 // LOC_Os03g44150 // LOC_Os05g43930 // LOC_Os05g05740 // LOC_Os09g15320 // LOC_Os09g29840 // LOC_Os03g11410 // LOC_Os06g45820 // LOC_Os09g16910 // LOC_Os04g42010 // LOC_Os04g02870 // LOC_Os07g39870 // LOC_Os08g01930 // LOC_Os04g56160 // LOC_Os05g22614 // LOC_Os12g31800 // LOC_Os01g67570 // LOC_Os06g50840 // LOC_Os07g16040 // …
GO:0016787	Molecular function	hydrolase activity	360	2476	309.933	4293	34296	0.0022	0.032	// LOC_Os06g01690 // LOC_Os09g32760 // LOC_Os03g11410 // LOC_Os06g45820 // LOC_Os12g40550 // LOC_Os04g56160 // LOC_Os08g39350 // LOC_Os03g44420 // LOC_Os06g48160 // LOC_Os02g46520 // LOC_Os05g50970 // LOC_Os11g36470 // LOC_Os05g05240 // LOC_Os07g07310 // LOC_Os10g05069 // LOC_Os03g05730 // LOC_Os01g41550 // LOC_Os02g08490 // LOC_Os09g30414 // LOC_Os09g36680 // LOC_Os09g30412 // LOC_Os03g20630 // …
GO:0060089	Molecular function	molecular transducer activity	9	2476	32.8487	455	34296	1	1	// LOC_Os10g42280 // LOC_Os01g37980 // LOC_Os02g50970 // LOC_Os05g12260 // LOC_Os03g17700 // LOC_Os02g15640 // LOC_Os03g13970 // LOC_Os01g51120 // LOC_Os06g06090
GO:0016740	Molecular function	transferase activity	284	2476	375.414	5200	34296	1	1	// LOC_Os03g44150 // LOC_Os06g12450 // LOC_Os03g02610 // LOC_Os11g31090 // LOC_Os05g43930 // LOC_Os06g04150 // LOC_Os03g17700 // LOC_Os01g42294 // LOC_Os03g51000 // LOC_Os04g42250 // LOC_Os01g66360 // LOC_Os02g55420 // LOC_Os09g16910 // LOC_Os07g42960 // LOC_Os01g25880 // LOC_Os02g54600 // LOC_Os05g04510 // LOC_Os06g33710 // LOC_Os03g31170 // LOC_Os12g40880 // LOC_Os10g38590 // LOC_Os07g10830 // …
GO:0016818	Molecular function	hydrolase activity, acting on acid anhydrides, in phosphorus-containing anhydrides	6	2476	7.86926	109	34296	0.79	1	// LOC_Os05g06280 // LOC_Os02g53520 // LOC_Os05g02670 // LOC_Os01g15260 // LOC_Os01g43580 // LOC_Os06g04560
GO:0016817	Molecular function	hydrolase activity, acting on acid anhydrides	6	2476	7.86926	109	34296	0.79	1	// LOC_Os05g06280 // LOC_Os02g53520 // LOC_Os05g02670 // LOC_Os01g15260 // LOC_Os01g43580 // LOC_Os06g04560
GO:0003676	Molecular function	nucleic acid binding	278	2476	335.346	4645	34296	1	1	// LOC_Os02g03330 // LOC_Os10g33230 // LOC_Os02g08360 // LOC_Os10g41440 // LOC_Os03g59710 // LOC_Os03g15590 // LOC_Os10g26130 // LOC_Os04g45070 // LOC_Os02g01332 // LOC_Os04g06770 // LOC_Os02g56130 // LOC_Os03g18720 // LOC_Os02g52140 // LOC_Os04g42010 // LOC_Os04g02870 // LOC_Os10g10990 // LOC_Os07g39870 // LOC_Os08g01930 // LOC_Os05g39850 // LOC_Os04g54440 // LOC_Os02g38210 // LOC_Os12g31800 // …
GO:0003677	Molecular function	DNA binding	79	2476	237.594	3291	34296	1	1	// LOC_Os06g40110 // LOC_Os02g03330 // LOC_Os01g50960 // LOC_Os06g04510 // LOC_Os10g30640 // LOC_Os02g02870 // LOC_Os03g59360 // LOC_Os07g31270 // LOC_Os09g36300 // LOC_Os05g43440 // LOC_Os04g45070 // LOC_Os09g23730 // LOC_Os02g56130 // LOC_Os06g20040 // LOC_Os09g24200 // LOC_Os01g45530 // LOC_Os09g30414 // LOC_Os01g59850 // LOC_Os12g32620 // LOC_Os10g42420 // LOC_Os05g39850 // LOC_Os01g34330 // …
GO:0003774	Molecular function	motor activity	6	2476	7.86926	109	34296	0.79	1	// LOC_Os05g06280 // LOC_Os02g53520 // LOC_Os05g02670 // LOC_Os01g15260 // LOC_Os01g43580 // LOC_Os06g04560
GO:0016301	Molecular function	kinase activity	85	2476	194.854	2699	34296	1	1	// LOC_Os07g25680 // LOC_Os10g25090 // LOC_Os01g42294 // LOC_Os01g43410 // LOC_Os01g47080 // LOC_Os12g40880 // LOC_Os04g34250 // LOC_Os03g50450 // LOC_Os01g09570 // LOC_Os07g09890 // LOC_Os03g17700 // LOC_Os12g36194 // LOC_Os02g07260 // LOC_Os07g44630 // LOC_Os01g59850 // LOC_Os07g44660 // LOC_Os02g58510 // LOC_Os04g58110 // LOC_Os01g25880 // LOC_Os02g54600 // LOC_Os07g33110 // LOC_Os04g46460 // …
GO:0016788	Molecular function	hydrolase activity, acting on ester bonds	12	2476	18.6263	258	34296	0.96	1	// LOC_Os02g40460 // LOC_Os11g28270 // LOC_Os01g47180 // LOC_Os07g07310 // LOC_Os02g32350 // LOC_Os08g28980 // LOC_Os09g36680 // LOC_Os04g23830 // LOC_Os11g40140 // LOC_Os07g33240 // LOC_Os08g33710 // LOC_Os02g54710
GO:0016772	Molecular function	transferase activity, transferring phosphorus-containing groups	85	2476	194.854	2699	34296	1	1	// LOC_Os07g25680 // LOC_Os10g25090 // LOC_Os01g42294 // LOC_Os01g43410 // LOC_Os01g47080 // LOC_Os12g40880 // LOC_Os04g34250 // LOC_Os03g50450 // LOC_Os01g09570 // LOC_Os07g09890 // LOC_Os03g17700 // LOC_Os12g36194 // LOC_Os02g07260 // LOC_Os07g44630 // LOC_Os01g59850 // LOC_Os07g44660 // LOC_Os02g58510 // LOC_Os04g58110 // LOC_Os01g25880 // LOC_Os02g54600 // LOC_Os07g33110 // LOC_Os04g46460 // …
GO:0016462	Molecular function	pyrophosphatase activity	6	2476	7.86926	109	34296	0.79	1	// LOC_Os05g06280 // LOC_Os02g53520 // LOC_Os05g02670 // LOC_Os01g15260 // LOC_Os01g43580 // LOC_Os06g04560
GO:0005215	Molecular function	transporter activity	90	2476	145.906	2021	34296	1	1	// LOC_Os12g38310 // LOC_Os01g12260 // LOC_Os07g22700 // LOC_Os09g32760 // LOC_Os05g50220 // LOC_Os01g58870 // LOC_Os01g65380 // LOC_Os08g43580 // LOC_Os05g35460 // LOC_Os04g56160 // LOC_Os03g42320 // LOC_Os01g46980 // LOC_Os06g05080 // LOC_Os11g24450 // LOC_Os10g42299 // LOC_Os11g01300 // LOC_Os09g19734 // LOC_Os01g21820 // LOC_Os05g48020 // LOC_Os11g34350 // LOC_Os07g26690 // LOC_Os01g51380 // …
GO:0008289	Molecular function	lipid binding	28	2476	24.9795	346	34296	0.31	1	// LOC_Os01g13210 // LOC_Os01g64280 // LOC_Os06g35940 // LOC_Os02g40890 // LOC_Os02g56270 // LOC_Os06g40190 // LOC_Os06g50840 // LOC_Os11g05470 // LOC_Os05g27920 // LOC_Os02g51750 // LOC_Os02g18410 // LOC_Os06g43560 // LOC_Os03g14000 // LOC_Os06g06320 // LOC_Os08g06550 // LOC_Os09g23160 // LOC_Os06g11800 // LOC_Os04g31190 // LOC_Os10g42280 // LOC_Os07g38580 // LOC_Os03g16690 // LOC_Os02g49070 // …
GO:0004518	Molecular function	nuclease activity	12	2476	18.6263	258	34296	0.96	1	// LOC_Os02g40460 // LOC_Os11g28270 // LOC_Os01g47180 // LOC_Os07g07310 // LOC_Os02g32350 // LOC_Os08g28980 // LOC_Os09g36680 // LOC_Os04g23830 // LOC_Os11g40140 // LOC_Os07g33240 // LOC_Os08g33710 // LOC_Os02g54710
GO:0030246	Molecular function	carbohydrate binding	14	2476	20.2146	280	34296	0.94	1	// LOC_Os10g06720 // LOC_Os09g15820 // LOC_Os12g24170 // LOC_Os05g37450 // LOC_Os04g34250 // LOC_Os03g30830 // LOC_Os11g32260 // LOC_Os02g04330 // LOC_Os07g46790 // LOC_Os04g56290 // LOC_Os02g56840 // LOC_Os10g05069 // LOC_Os01g19470 // LOC_Os08g14330
GO:0004872	Molecular function	receptor activity	6	2476	16.0995	223	34296	1	1	// LOC_Os10g42280 // LOC_Os01g37980 // LOC_Os05g12260 // LOC_Os02g15640 // LOC_Os03g13970 // LOC_Os01g51120
GO:0004871	Molecular function	signal transducer activity	9	2476	32.8487	455	34296	1	1	// LOC_Os10g42280 // LOC_Os01g37980 // LOC_Os02g50970 // LOC_Os05g12260 // LOC_Os03g17700 // LOC_Os02g15640 // LOC_Os03g13970 // LOC_Os01g51120 // LOC_Os06g06090
GO:0030528	Molecular function	transcription regulator activity	21	2476	171.391	2374	34296	1	1	// LOC_Os01g07880 // LOC_Os01g48320 // LOC_Os04g28090 // LOC_Os03g49170 // LOC_Os12g32620 // LOC_Os07g42750 // LOC_Os02g03330 // LOC_Os03g51220 // LOC_Os10g37240 // LOC_Os07g31270 // LOC_Os02g10080 // LOC_Os03g63400 // LOC_Os03g55164 // LOC_Os12g06520 // LOC_Os04g45750 // LOC_Os01g56969 // LOC_Os07g03770 // LOC_Os06g48530 // LOC_Os06g13030 // LOC_Os08g40560 // LOC_Os08g06140
GO:0030234	Molecular function	enzyme regulator activity	36	2476	29.5278	409	34296	0.15	1	// LOC_Os03g41419 // LOC_Os02g34860 // LOC_Os12g08730 // LOC_Os02g56130 // LOC_Os05g34540 // LOC_Os07g38130 // LOC_Os05g46560 // LOC_Os08g43640 // LOC_Os01g52460 // LOC_Os03g41438 // LOC_Os07g46410 // LOC_Os06g49030 // LOC_Os03g63940 // LOC_Os01g61860 // LOC_Os02g04650 // LOC_Os05g38950 // LOC_Os02g13110 // LOC_Os05g23610 // LOC_Os04g35570 // LOC_Os07g08840 // LOC_Os05g04220 // LOC_Os02g54190 // …
GO:0017111	Molecular function	nucleoside-triphosphatase activity	6	2476	7.86926	109	34296	0.79	1	// LOC_Os05g06280 // LOC_Os02g53520 // LOC_Os05g02670 // LOC_Os01g15260 // LOC_Os01g43580 // LOC_Os06g04560
GO:0003700	Molecular function	transcription factor activity	21	2476	171.391	2374	34296	1	1	// LOC_Os01g07880 // LOC_Os01g48320 // LOC_Os04g28090 // LOC_Os03g49170 // LOC_Os12g32620 // LOC_Os07g42750 // LOC_Os02g03330 // LOC_Os03g51220 // LOC_Os10g37240 // LOC_Os07g31270 // LOC_Os02g10080 // LOC_Os03g63400 // LOC_Os03g55164 // LOC_Os12g06520 // LOC_Os04g45750 // LOC_Os01g56969 // LOC_Os07g03770 // LOC_Os06g48530 // LOC_Os06g13030 // LOC_Os08g40560 // LOC_Os08g06140
GO:0044444	Cellular component	cytoplasmic part	1562	2476	789.091	10930	34296	3.1e-206	6.1e-204	// LOC_Os06g12450 // LOC_Os05g43930 // LOC_Os09g39390 // LOC_Os02g47940 // LOC_Os06g45820 // LOC_Os04g42010 // LOC_Os12g31800 // LOC_Os08g39420 // LOC_Os10g26390 // LOC_Os05g41990 // LOC_Os02g35500 // LOC_Os02g46520 // LOC_Os06g46930 // LOC_Os06g04280 // LOC_Os01g11880 // LOC_Os08g06550 // LOC_Os10g05069 // LOC_Os04g24140 // LOC_Os03g60100 // LOC_Os07g38300 // LOC_Os02g57040 // LOC_Os03g20630 // …
GO:0005737	Cellular component	cytoplasm	1624	2476	856.666	11866	34296	1.4e-200	1.3e-198	// LOC_Os06g12450 // LOC_Os12g13590 // LOC_Os05g43930 // LOC_Os09g39390 // LOC_Os02g47940 // LOC_Os06g45820 // LOC_Os04g42010 // LOC_Os12g31800 // LOC_Os08g39420 // LOC_Os10g26390 // LOC_Os05g41990 // LOC_Os02g35500 // LOC_Os02g46520 // LOC_Os03g37580 // LOC_Os06g04280 // LOC_Os01g11880 // LOC_Os08g06550 // LOC_Os10g05069 // LOC_Os04g24140 // LOC_Os03g60100 // LOC_Os07g38300 // LOC_Os02g57040 // …
GO:0044424	Cellular component	intracellular part	1728	2476	1047.84	14514	34296	1.8e-156	1.2e-154	// LOC_Os06g12450 // LOC_Os12g13590 // LOC_Os05g43930 // LOC_Os09g39390 // LOC_Os02g47940 // LOC_Os06g45820 // LOC_Os04g42010 // LOC_Os04g02870 // LOC_Os12g31800 // LOC_Os08g39420 // LOC_Os10g26390 // LOC_Os05g41990 // LOC_Os02g54770 // LOC_Os02g35500 // LOC_Os02g46520 // LOC_Os03g37580 // LOC_Os06g04280 // LOC_Os01g11880 // LOC_Os08g06550 // LOC_Os10g05069 // LOC_Os04g24140 // LOC_Os03g60100 // …
GO:0005622	Cellular component	intracellular	1753	2476	1093.32	15144	34296	9.7e-148	4.8e-146	// LOC_Os06g12450 // LOC_Os12g13590 // LOC_Os05g43930 // LOC_Os09g39390 // LOC_Os02g47940 // LOC_Os06g45820 // LOC_Os04g42010 // LOC_Os04g02870 // LOC_Os12g31800 // LOC_Os08g39420 // LOC_Os10g26390 // LOC_Os05g41990 // LOC_Os02g54770 // LOC_Os02g35500 // LOC_Os02g46520 // LOC_Os03g37580 // LOC_Os06g04280 // LOC_Os01g11880 // LOC_Os08g06550 // LOC_Os10g05069 // LOC_Os04g24140 // LOC_Os03g60100 // …
GO:0005829	Cellular component	cytosol	703	2476	241.492	3345	34296	1.3e-136	5.1e-135	// LOC_Os01g57450 // LOC_Os05g43930 // LOC_Os08g21660 // LOC_Os05g41640 // LOC_Os02g57040 // LOC_Os04g42010 // LOC_Os05g04510 // LOC_Os06g10430 // LOC_Os01g67570 // LOC_Os10g26390 // LOC_Os03g29240 // LOC_Os10g30580 // LOC_Os02g35500 // LOC_Os02g51750 // LOC_Os01g42950 // LOC_Os03g17690 // LOC_Os03g18130 // LOC_Os01g16146 // LOC_Os08g44280 // LOC_Os11g10480 // LOC_Os02g46520 // LOC_Os11g36470 // …
GO:0044464	Cellular component	cell part	1933	2476	1410.11	19532	34296	2.4e-101	7.9e-100	// LOC_Os06g12450 // LOC_Os12g13590 // LOC_Os05g43930 // LOC_Os09g39390 // LOC_Os02g47940 // LOC_Os06g45820 // LOC_Os04g42010 // LOC_Os01g65380 // LOC_Os12g31800 // LOC_Os08g39350 // LOC_Os08g39420 // LOC_Os10g26390 // LOC_Os05g41990 // LOC_Os02g35500 // LOC_Os02g46520 // LOC_Os03g37580 // LOC_Os06g04280 // LOC_Os01g11880 // LOC_Os08g06550 // LOC_Os10g05069 // LOC_Os04g24140 // LOC_Os03g60100 // …	// LOC_Os10g42110 // LOC_Os08g25720 // LOC_Os08g02420 // LOC_Os05g16630 // LOC_Os07g29630 // LOC_Os01g71230 // LOC_Os04g39020 // LOC_Os08g09250 // LOC_Os02g39570 // LOC_Os09g31270 // LOC_Os07g33330 // LOC_Os11g34210 // LOC_Os06g41110 // LOC_Os04g17050 // LOC_Os04g53310 // LOC_Os05g08790 // LOC_Os08g41290 // LOC_Os06g45340 // LOC_Os01g67000 // LOC_Os01g54010 // LOC_Os06g39870 // LOC_Os02g07230 // …
GO:0043229	Cellular component	intracellular organelle	1349	2476	884.461	12251	34296	4.3e-75	1.1e-73	// LOC_Os02g09940 // LOC_Os06g12450 // LOC_Os01g42770 // LOC_Os04g55060 // LOC_Os12g34874 // LOC_Os09g39390 // LOC_Os07g41360 // LOC_Os09g33950 // LOC_Os01g32730 // LOC_Os03g60509 // LOC_Os09g29840 // LOC_Os03g11410 // LOC_Os06g45820 // LOC_Os09g16910 // LOC_Os04g42010 // LOC_Os04g02870 // LOC_Os03g14990 // LOC_Os06g10430 // LOC_Os05g22614 // LOC_Os12g31800 // LOC_Os01g67570 // LOC_Os01g38970 // …
GO:0043226	Cellular component	organelle	1349	2476	884.461	12251	34296	4.3e-75	1.1e-73	// LOC_Os02g09940 // LOC_Os06g12450 // LOC_Os01g42770 // LOC_Os04g55060 // LOC_Os12g34874 // LOC_Os09g39390 // LOC_Os07g41360 // LOC_Os09g33950 // LOC_Os01g32730 // LOC_Os03g60509 // LOC_Os09g29840 // LOC_Os03g11410 // LOC_Os06g45820 // LOC_Os09g16910 // LOC_Os04g42010 // LOC_Os04g02870 // LOC_Os03g14990 // LOC_Os06g10430 // LOC_Os05g22614 // LOC_Os12g31800 // LOC_Os01g67570 // LOC_Os01g38970 // …
GO:0005623	Cellular component	cell	2005	2476	1591.76	22048	34296	6.9e-70	1.5e-68	// LOC_Os06g12450 // LOC_Os12g13590 // LOC_Os05g43930 // LOC_Os09g39390 // LOC_Os02g47940 // LOC_Os06g45820 // LOC_Os04g42010 // LOC_Os01g65380 // LOC_Os12g31800 // LOC_Os08g39350 // LOC_Os08g39420 // LOC_Os10g26390 // LOC_Os05g41990 // LOC_Os02g35500 // LOC_Os02g46520 // LOC_Os03g37580 // LOC_Os06g04280 // LOC_Os01g11880 // LOC_Os08g06550 // LOC_Os10g05069 // LOC_Os04g24140 // LOC_Os03g60100 // …	// LOC_Os12g07230 // LOC_Os01g64280 // LOC_Os03g12230 // LOC_Os04g56520 // LOC_Os03g13540 // LOC_Os05g28190 // LOC_Os02g47590 // LOC_Os01g47550 // LOC_Os01g54870 // LOC_Os04g30760 // LOC_Os04g34250 // LOC_Os01g10280 // LOC_Os04g21660 // LOC_Os08g42950 // LOC_Os04g01230 // LOC_Os06g07140 // LOC_Os09g29190 // LOC_Os07g44660 // LOC_Os03g11960 // LOC_Os09g08072 // LOC_Os02g22780 // LOC_Os03g55930 // …
GO:0009536	Cellular component	plastid	682	2476	339.533	4703	34296	6.3e-67	1.2e-65	// LOC_Os02g09940 // LOC_Os06g12450 // LOC_Os04g55060 // LOC_Os12g34874 // LOC_Os09g39390 // LOC_Os09g29840 // LOC_Os03g11410 // LOC_Os06g45820 // LOC_Os07g38390 // LOC_Os04g30420 // LOC_Os03g14990 // LOC_Os05g22614 // LOC_Os01g67570 // LOC_Os10g28320 // LOC_Os03g44420 // LOC_Os02g50350 // LOC_Os03g02260 // LOC_Os11g24450 // LOC_Os02g51750 // LOC_Os07g07060 // LOC_Os03g14450 // LOC_Os06g02380 // …
GO:0043231	Cellular component	intracellular membrane-bounded organelle	1286	2476	857.532	11878	34296	7.7e-65	1.3e-63	// LOC_Os02g09940 // LOC_Os06g12450 // LOC_Os01g42770 // LOC_Os04g55060 // LOC_Os12g34874 // LOC_Os09g39390 // LOC_Os07g41360 // LOC_Os09g33950 // LOC_Os01g32730 // LOC_Os03g60509 // LOC_Os09g29840 // LOC_Os03g11410 // LOC_Os06g45820 // LOC_Os09g16910 // LOC_Os04g42010 // LOC_Os04g02870 // LOC_Os03g14990 // LOC_Os06g10430 // LOC_Os05g22614 // LOC_Os12g31800 // LOC_Os01g67570 // LOC_Os03g27320 // …
GO:0043227	Cellular component	membrane-bounded organelle	1286	2476	857.532	11878	34296	7.7e-65	1.3e-63	// LOC_Os02g09940 // LOC_Os06g12450 // LOC_Os01g42770 // LOC_Os04g55060 // LOC_Os12g34874 // LOC_Os09g39390 // LOC_Os07g41360 // LOC_Os09g33950 // LOC_Os01g32730 // LOC_Os03g60509 // LOC_Os09g29840 // LOC_Os03g11410 // LOC_Os06g45820 // LOC_Os09g16910 // LOC_Os04g42010 // LOC_Os04g02870 // LOC_Os03g14990 // LOC_Os06g10430 // LOC_Os05g22614 // LOC_Os12g31800 // LOC_Os01g67570 // LOC_Os03g27320 // …
GO:0005739	Cellular component	mitochondrion	302	2476	116.306	1611	34296	1.8e-45	2.7e-44	// LOC_Os03g44150 // LOC_Os12g38310 // LOC_Os04g56400 // LOC_Os01g12260 // LOC_Os03g02260 // LOC_Os07g22700 // LOC_Os02g48290 // LOC_Os09g29840 // LOC_Os03g11410 // LOC_Os09g16910 // LOC_Os09g33950 // LOC_Os01g46070 // LOC_Os09g33480 // LOC_Os01g56460 // LOC_Os01g47080 // LOC_Os07g44630 // LOC_Os12g31800 // LOC_Os06g22070 // LOC_Os06g11800 // LOC_Os03g61970 // LOC_Os03g54780 // LOC_Os04g32650 // …
GO:0043232	Cellular component	intracellular non-membrane-bounded organelle	230	2476	89.3052	1237	34296	5e-34	6.5e-33	// LOC_Os04g56400 // LOC_Os01g71230 // LOC_Os01g12260 // LOC_Os03g51600 // LOC_Os07g33630 // LOC_Os03g21940 // LOC_Os06g40560 // LOC_Os04g06770 // LOC_Os03g11410 // LOC_Os11g11390 // LOC_Os05g34170 // LOC_Os06g14080 // LOC_Os05g06310 // LOC_Os03g14990 // LOC_Os02g38210 // LOC_Os01g64090 // LOC_Os03g61970 // LOC_Os02g02960 // LOC_Os10g30580 // LOC_Os02g01280 // LOC_Os04g42840 // LOC_Os02g54770 // …
GO:0043228	Cellular component	non-membrane-bounded organelle	230	2476	89.3052	1237	34296	5e-34	6.5e-33	// LOC_Os04g56400 // LOC_Os01g71230 // LOC_Os01g12260 // LOC_Os03g51600 // LOC_Os07g33630 // LOC_Os03g21940 // LOC_Os06g40560 // LOC_Os04g06770 // LOC_Os03g11410 // LOC_Os11g11390 // LOC_Os05g34170 // LOC_Os06g14080 // LOC_Os05g06310 // LOC_Os03g14990 // LOC_Os02g38210 // LOC_Os01g64090 // LOC_Os03g61970 // LOC_Os02g02960 // LOC_Os10g30580 // LOC_Os02g01280 // LOC_Os04g42840 // LOC_Os02g54770 // …
GO:0005773	Cellular component	vacuole	265	2476	124.392	1723	34296	1.8e-27	2.2e-26	// LOC_Os01g13210 // LOC_Os02g13970 // LOC_Os01g12260 // LOC_Os03g51600 // LOC_Os07g47290 // LOC_Os06g43640 // LOC_Os08g40110 // LOC_Os11g09280 // LOC_Os09g29840 // LOC_Os03g11410 // LOC_Os02g52140 // LOC_Os09g31270 // LOC_Os01g25880 // LOC_Os04g56160 // LOC_Os01g54870 // LOC_Os07g10830 // LOC_Os06g11800 // LOC_Os12g43630 // LOC_Os05g25640 // LOC_Os08g43540 // LOC_Os12g15470 // LOC_Os08g42410 // …
GO:0009579	Cellular component	thylakoid	158	2476	55.7345	772	34296	2.5e-27	2.9e-26	// LOC_Os02g09940 // LOC_Os02g03330 // LOC_Os04g56400 // LOC_Os04g53490 // LOC_Os07g37250 // LOC_Os09g10750 // LOC_Os11g09280 // LOC_Os05g41640 // LOC_Os08g09250 // LOC_Os06g45820 // LOC_Os05g33280 // LOC_Os04g30420 // LOC_Os12g38640 // LOC_Os02g42960 // LOC_Os02g38210 // LOC_Os01g58470 // LOC_Os06g11800 // LOC_Os08g44680 // LOC_Os02g51750 // LOC_Os07g05400 // LOC_Os02g47020 // LOC_Os08g37320 // …
GO:0016020	Cellular component	membrane	827	2476	591.061	8187	34296	4e-25	4.4e-24	// LOC_Os02g40100 // LOC_Os01g57450 // LOC_Os12g13590 // LOC_Os01g32730 // LOC_Os03g60509 // LOC_Os09g30486 // LOC_Os09g37600 // LOC_Os03g11410 // LOC_Os06g45820 // LOC_Os01g58870 // LOC_Os07g42960 // LOC_Os01g65380 // LOC_Os05g04510 // LOC_Os04g56160 // LOC_Os05g22614 // LOC_Os08g39350 // LOC_Os08g39420 // LOC_Os08g37490 // LOC_Os10g28320 // LOC_Os10g30580 // LOC_Os03g56300 // LOC_Os11g24450 // …
GO:0005840	Cellular component	ribosome	131	2476	45.0497	624	34296	1.1e-23	1e-22	// LOC_Os04g56400 // LOC_Os01g12260 // LOC_Os03g21940 // LOC_Os11g11390 // LOC_Os08g13690 // LOC_Os01g64090 // LOC_Os03g02960 // LOC_Os10g30580 // LOC_Os02g01280 // LOC_Os08g01859 // LOC_Os05g27940 // LOC_Os03g62630 // LOC_Os03g49710 // LOC_Os05g31000 // LOC_Os06g46930 // LOC_Os08g42920 // LOC_Os06g02510 // LOC_Os02g18380 // LOC_Os03g08280 // LOC_Os05g46430 // LOC_Os03g38000 // LOC_Os01g71230 // …
GO:0030529	Cellular component	ribonucleoprotein complex	131	2476	45.0497	624	34296	1.1e-23	1e-22	// LOC_Os04g56400 // LOC_Os01g12260 // LOC_Os03g21940 // LOC_Os11g11390 // LOC_Os08g13690 // LOC_Os01g64090 // LOC_Os03g02960 // LOC_Os10g30580 // LOC_Os02g01280 // LOC_Os08g01859 // LOC_Os05g27940 // LOC_Os03g62630 // LOC_Os03g49710 // LOC_Os05g31000 // LOC_Os06g46930 // LOC_Os08g42920 // LOC_Os06g02510 // LOC_Os02g18380 // LOC_Os03g08280 // LOC_Os05g46430 // LOC_Os03g38000 // LOC_Os01g71230 // …
GO:0032991	Cellular component	macromolecular complex	131	2476	45.0497	624	34296	1.1e-23	1e-22	// LOC_Os04g56400 // LOC_Os01g12260 // LOC_Os03g21940 // LOC_Os11g11390 // LOC_Os08g13690 // LOC_Os01g64090 // LOC_Os03g02960 // LOC_Os10g30580 // LOC_Os02g01280 // LOC_Os08g01859 // LOC_Os05g27940 // LOC_Os03g62630 // LOC_Os03g49710 // LOC_Os05g31000 // LOC_Os06g46930 // LOC_Os08g42920 // LOC_Os06g02510 // LOC_Os02g18380 // LOC_Os03g08280 // LOC_Os05g46430 // LOC_Os03g38000 // LOC_Os01g71230 // …
GO:0005618	Cellular component	cell wall	191	2476	85.1179	1179	34296	4e-22	3.6e-21	// LOC_Os02g09940 // LOC_Os03g02610 // LOC_Os03g51600 // LOC_Os09g39390 // LOC_Os06g43640 // LOC_Os11g09280 // LOC_Os05g41640 // LOC_Os03g11410 // LOC_Os04g42010 // LOC_Os05g04510 // LOC_Os04g39610 // LOC_Os12g39860 // LOC_Os06g06290 // LOC_Os07g10830 // LOC_Os06g11800 // LOC_Os05g25640 // LOC_Os02g14170 // LOC_Os10g30580 // LOC_Os03g55070 // LOC_Os11g24450 // LOC_Os02g51750 // LOC_Os06g48160 // …
GO:0030312	Cellular component	external encapsulating structure	192	2476	85.8399	1189	34296	4.2e-22	3.6e-21	// LOC_Os02g09940 // LOC_Os03g02610 // LOC_Os03g51600 // LOC_Os09g39390 // LOC_Os06g43640 // LOC_Os11g09280 // LOC_Os05g41640 // LOC_Os03g11410 // LOC_Os04g42010 // LOC_Os05g04510 // LOC_Os04g39610 // LOC_Os12g39860 // LOC_Os06g06290 // LOC_Os07g10830 // LOC_Os06g11800 // LOC_Os05g25640 // LOC_Os02g14170 // LOC_Os10g30580 // LOC_Os03g55070 // LOC_Os11g24450 // LOC_Os02g51750 // LOC_Os06g48160 // …
GO:0005576	Cellular component	extracellular region	126	2476	52.7024	730	34296	8.8e-17	7.3e-16	// LOC_Os04g56400 // LOC_Os03g02610 // LOC_Os03g41419 // LOC_Os05g42350 // LOC_Os05g41640 // LOC_Os02g55420 // LOC_Os10g40700 // LOC_Os01g46070 // LOC_Os04g38600 // LOC_Os02g38210 // LOC_Os06g11800 // LOC_Os12g37650 // LOC_Os02g14170 // LOC_Os03g40830 // LOC_Os02g01150 // LOC_Os02g51750 // LOC_Os01g14580 // LOC_Os01g61380 // LOC_Os02g47020 // LOC_Os03g14450 // LOC_Os01g03950 // LOC_Os04g52130 // …
GO:0005730	Cellular component	nucleolus	93	2476	35.7365	495	34296	1.3e-14	1e-13	// LOC_Os06g40560 // LOC_Os04g06770 // LOC_Os03g11410 // LOC_Os02g03860 // LOC_Os03g14990 // LOC_Os02g38210 // LOC_Os10g30580 // LOC_Os08g42410 // LOC_Os08g40560 // LOC_Os01g53900 // LOC_Os02g02840 // LOC_Os08g42920 // LOC_Os06g02510 // LOC_Os03g15560 // LOC_Os08g04280 // LOC_Os07g44620 // LOC_Os05g06350 // LOC_Os03g38000 // LOC_Os12g41930 // LOC_Os07g44190 // LOC_Os01g73880 // LOC_Os02g52250 // …
GO:0005886	Cellular component	plasma membrane	435	2476	306.107	4240	34296	4e-13	3e-12	// LOC_Os02g40100 // LOC_Os01g57450 // LOC_Os12g13590 // LOC_Os09g30486 // LOC_Os09g37600 // LOC_Os01g65380 // LOC_Os05g04510 // LOC_Os04g56160 // LOC_Os08g39350 // LOC_Os05g25640 // LOC_Os10g28320 // LOC_Os10g30580 // LOC_Os02g51750 // LOC_Os01g09880 // LOC_Os07g47710 // LOC_Os03g14450 // LOC_Os05g08370 // LOC_Os06g02380 // LOC_Os03g22140 // LOC_Os05g07060 // LOC_Os08g06550 // LOC_Os02g02410 // …
GO:0044428	Cellular component	nuclear part	123	2476	60.9326	844	34296	7.7e-12	5.3e-11	// LOC_Os08g33370 // LOC_Os03g11060 // LOC_Os06g40560 // LOC_Os04g06770 // LOC_Os03g11410 // LOC_Os03g18720 // LOC_Os04g42010 // LOC_Os04g02870 // LOC_Os03g14990 // LOC_Os02g38210 // LOC_Os10g30580 // LOC_Os08g42410 // LOC_Os11g05370 // LOC_Os01g53900 // LOC_Os11g34450 // LOC_Os02g02840 // LOC_Os08g42920 // LOC_Os06g02510 // LOC_Os03g15560 // LOC_Os02g39700 // LOC_Os08g04280 // LOC_Os07g44620 // …
GO:0044446	Cellular component	intracellular organelle part	123	2476	60.9326	844	34296	7.7e-12	5.3e-11	// LOC_Os08g33370 // LOC_Os03g11060 // LOC_Os06g40560 // LOC_Os04g06770 // LOC_Os03g11410 // LOC_Os03g18720 // LOC_Os04g42010 // LOC_Os04g02870 // LOC_Os03g14990 // LOC_Os02g38210 // LOC_Os10g30580 // LOC_Os08g42410 // LOC_Os11g05370 // LOC_Os01g53900 // LOC_Os11g34450 // LOC_Os02g02840 // LOC_Os08g42920 // LOC_Os06g02510 // LOC_Os03g15560 // LOC_Os02g39700 // LOC_Os08g04280 // LOC_Os07g44620 // …
GO:0044422	Cellular component	organelle part	123	2476	60.9326	844	34296	7.7e-12	5.3e-11	// LOC_Os08g33370 // LOC_Os03g11060 // LOC_Os06g40560 // LOC_Os04g06770 // LOC_Os03g11410 // LOC_Os03g18720 // LOC_Os04g42010 // LOC_Os04g02870 // LOC_Os03g14990 // LOC_Os02g38210 // LOC_Os10g30580 // LOC_Os08g42410 // LOC_Os11g05370 // LOC_Os01g53900 // LOC_Os11g34450 // LOC_Os02g02840 // LOC_Os08g42920 // LOC_Os06g02510 // LOC_Os03g15560 // LOC_Os02g39700 // LOC_Os08g04280 // LOC_Os07g44620 // …
GO:0031974	Cellular component	membrane-enclosed lumen	106	2476	53.6409	743	34296	6.3e-10	3.8e-09	// LOC_Os06g40560 // LOC_Os04g06770 // LOC_Os03g11410 // LOC_Os03g18720 // LOC_Os04g42010 // LOC_Os04g02870 // LOC_Os03g14990 // LOC_Os02g38210 // LOC_Os10g30580 // LOC_Os08g42410 // LOC_Os11g05370 // LOC_Os01g53900 // LOC_Os02g02840 // LOC_Os08g42920 // LOC_Os06g02510 // LOC_Os03g15560 // LOC_Os02g39700 // LOC_Os08g04280 // LOC_Os07g44620 // LOC_Os05g06350 // LOC_Os03g38000 // LOC_Os12g41930 // …
GO:0031981	Cellular component	nuclear lumen	106	2476	53.6409	743	34296	6.3e-10	3.8e-09	// LOC_Os06g40560 // LOC_Os04g06770 // LOC_Os03g11410 // LOC_Os03g18720 // LOC_Os04g42010 // LOC_Os04g02870 // LOC_Os03g14990 // LOC_Os02g38210 // LOC_Os10g30580 // LOC_Os08g42410 // LOC_Os11g05370 // LOC_Os01g53900 // LOC_Os02g02840 // LOC_Os08g42920 // LOC_Os06g02510 // LOC_Os03g15560 // LOC_Os02g39700 // LOC_Os08g04280 // LOC_Os07g44620 // LOC_Os05g06350 // LOC_Os03g38000 // LOC_Os12g41930 // …
GO:0043233	Cellular component	organelle lumen	106	2476	53.6409	743	34296	6.3e-10	3.8e-09	// LOC_Os06g40560 // LOC_Os04g06770 // LOC_Os03g11410 // LOC_Os03g18720 // LOC_Os04g42010 // LOC_Os04g02870 // LOC_Os03g14990 // LOC_Os02g38210 // LOC_Os10g30580 // LOC_Os08g42410 // LOC_Os11g05370 // LOC_Os01g53900 // LOC_Os02g02840 // LOC_Os08g42920 // LOC_Os06g02510 // LOC_Os03g15560 // LOC_Os02g39700 // LOC_Os08g04280 // LOC_Os07g44620 // LOC_Os05g06350 // LOC_Os03g38000 // LOC_Os12g41930 // …
GO:0070013	Cellular component	intracellular organelle lumen	106	2476	53.6409	743	34296	6.3e-10	3.8e-09	// LOC_Os06g40560 // LOC_Os04g06770 // LOC_Os03g11410 // LOC_Os03g18720 // LOC_Os04g42010 // LOC_Os04g02870 // LOC_Os03g14990 // LOC_Os02g38210 // LOC_Os10g30580 // LOC_Os08g42410 // LOC_Os11g05370 // LOC_Os01g53900 // LOC_Os02g02840 // LOC_Os08g42920 // LOC_Os06g02510 // LOC_Os03g15560 // LOC_Os02g39700 // LOC_Os08g04280 // LOC_Os07g44620 // LOC_Os05g06350 // LOC_Os03g38000 // LOC_Os12g41930 // …
GO:0005777	Cellular component	peroxisome	57	2476	21.7307	301	34296	1.3e-09	7.3e-09	// LOC_Os03g03910 // LOC_Os07g41820 // LOC_Os09g36300 // LOC_Os04g39020 // LOC_Os09g37280 // LOC_Os02g57040 // LOC_Os09g04730 // LOC_Os05g50220 // LOC_Os01g25880 // LOC_Os02g17390 // LOC_Os12g42884 // LOC_Os12g23180 // LOC_Os02g57260 // LOC_Os03g53650 // LOC_Os12g42980 // LOC_Os02g02400 // LOC_Os03g27320 // LOC_Os08g39420 // LOC_Os04g14680 // LOC_Os06g01390 // LOC_Os02g56850 // LOC_Os08g43560 // …
GO:0042579	Cellular component	microbody	57	2476	21.7307	301	34296	1.3e-09	7.3e-09	// LOC_Os03g03910 // LOC_Os07g41820 // LOC_Os09g36300 // LOC_Os04g39020 // LOC_Os09g37280 // LOC_Os02g57040 // LOC_Os09g04730 // LOC_Os05g50220 // LOC_Os01g25880 // LOC_Os02g17390 // LOC_Os12g42884 // LOC_Os12g23180 // LOC_Os02g57260 // LOC_Os03g53650 // LOC_Os12g42980 // LOC_Os02g02400 // LOC_Os03g27320 // LOC_Os08g39420 // LOC_Os04g14680 // LOC_Os06g01390 // LOC_Os02g56850 // LOC_Os08g43560 // …
GO:0005856	Cellular component	cytoskeleton	39	2476	19.0595	264	34296	8e-05	0.00044	// LOC_Os11g14220 // LOC_Os12g32620 // LOC_Os03g11970 // LOC_Os08g14230 // LOC_Os03g51600 // LOC_Os07g33630 // LOC_Os10g36650 // LOC_Os05g34170 // LOC_Os06g14080 // LOC_Os01g73310 // LOC_Os12g44340 // LOC_Os05g36290 // LOC_Os10g30580 // LOC_Os12g31780 // LOC_Os04g42840 // LOC_Os05g06450 // LOC_Os09g27700 // LOC_Os06g13030 // LOC_Os02g02840 // LOC_Os06g06090 // LOC_Os05g06280 // LOC_Os03g56810 // …
GO:0031975	Cellular component	envelope	22	2476	8.30243	115	34296	0.00012	0.00062	// LOC_Os08g33370 // LOC_Os03g11060 // LOC_Os12g06890 // LOC_Os05g18770 // LOC_Os05g46560 // LOC_Os08g07960 // LOC_Os03g50290 // LOC_Os10g30580 // LOC_Os03g57430 // LOC_Os02g04320 // LOC_Os02g32350 // LOC_Os11g34450 // LOC_Os12g38110 // LOC_Os07g19494 // LOC_Os01g63780 // LOC_Os04g38870 // LOC_Os05g06350 // LOC_Os07g22640 // LOC_Os02g36974 // LOC_Os05g11550 // LOC_Os03g61630 // LOC_Os04g59494
GO:0031967	Cellular component	organelle envelope	22	2476	8.30243	115	34296	0.00012	0.00062	// LOC_Os08g33370 // LOC_Os03g11060 // LOC_Os12g06890 // LOC_Os05g18770 // LOC_Os05g46560 // LOC_Os08g07960 // LOC_Os03g50290 // LOC_Os10g30580 // LOC_Os03g57430 // LOC_Os02g04320 // LOC_Os02g32350 // LOC_Os11g34450 // LOC_Os12g38110 // LOC_Os07g19494 // LOC_Os01g63780 // LOC_Os04g38870 // LOC_Os05g06350 // LOC_Os07g22640 // LOC_Os02g36974 // LOC_Os05g11550 // LOC_Os03g61630 // LOC_Os04g59494
GO:0012505	Cellular component	endomembrane system	22	2476	8.30243	115	34296	0.00012	0.00062	// LOC_Os08g33370 // LOC_Os03g11060 // LOC_Os12g06890 // LOC_Os05g18770 // LOC_Os05g46560 // LOC_Os08g07960 // LOC_Os03g50290 // LOC_Os10g30580 // LOC_Os03g57430 // LOC_Os02g04320 // LOC_Os02g32350 // LOC_Os11g34450 // LOC_Os12g38110 // LOC_Os07g19494 // LOC_Os01g63780 // LOC_Os04g38870 // LOC_Os05g06350 // LOC_Os07g22640 // LOC_Os02g36974 // LOC_Os05g11550 // LOC_Os03g61630 // LOC_Os04g59494
GO:0005635	Cellular component	nuclear envelope	22	2476	8.30243	115	34296	0.00012	0.00062	// LOC_Os08g33370 // LOC_Os03g11060 // LOC_Os12g06890 // LOC_Os05g18770 // LOC_Os05g46560 // LOC_Os08g07960 // LOC_Os03g50290 // LOC_Os10g30580 // LOC_Os03g57430 // LOC_Os02g04320 // LOC_Os02g32350 // LOC_Os11g34450 // LOC_Os12g38110 // LOC_Os07g19494 // LOC_Os01g63780 // LOC_Os04g38870 // LOC_Os05g06350 // LOC_Os07g22640 // LOC_Os02g36974 // LOC_Os05g11550 // LOC_Os03g61630 // LOC_Os04g59494
GO:0005768	Cellular component	endosome	23	2476	10.7571	149	34296	0.0013	0.0062	// LOC_Os01g64280 // LOC_Os09g09480 // LOC_Os07g29630 // LOC_Os03g60870 // LOC_Os02g58640 // LOC_Os08g17600 // LOC_Os01g37980 // LOC_Os05g27920 // LOC_Os03g01810 // LOC_Os03g08770 // LOC_Os02g02720 // LOC_Os01g51120 // LOC_Os03g37580 // LOC_Os02g16550 // LOC_Os05g20050 // LOC_Os06g35814 // LOC_Os03g52630 // LOC_Os06g47330 // LOC_Os02g38300 // LOC_Os03g62600 // LOC_Os06g40620 // LOC_Os01g62950 // …
GO:0005783	Cellular component	endoplasmic reticulum	71	2476	55.4458	768	34296	0.028	0.13	// LOC_Os04g36859 // LOC_Os06g30750 // LOC_Os05g30480 // LOC_Os03g11720 // LOC_Os03g60939 // LOC_Os05g19040 // LOC_Os08g01180 // LOC_Os08g34150 // LOC_Os05g41440 // LOC_Os10g37420 // LOC_Os07g34260 // LOC_Os05g18770 // LOC_Os09g17730 // LOC_Os06g06790 // LOC_Os01g23740 // LOC_Os08g30060 // LOC_Os01g59930 // LOC_Os05g43170 // LOC_Os03g56900 // LOC_Os06g46799 // LOC_Os08g17680 // LOC_Os08g34190 // …
GO:0005634	Cellular component	nucleus	331	2476	304.085	4212	34296	0.061	0.28	// LOC_Os08g33370 // LOC_Os03g11060 // LOC_Os09g33810 // LOC_Os11g08080 // LOC_Os12g43600 // LOC_Os08g43300 // LOC_Os06g12580 // LOC_Os06g40560 // LOC_Os03g60509 // LOC_Os03g53270 // LOC_Os02g56130 // LOC_Os03g11410 // LOC_Os03g18720 // LOC_Os04g42010 // LOC_Os02g47600 // LOC_Os10g10990 // LOC_Os01g43540 // LOC_Os02g42740 // LOC_Os03g14990 // LOC_Os05g48960 // LOC_Os06g10430 // LOC_Os04g54440 // …
GO:0005794	Cellular component	Golgi apparatus	38	2476	33.2097	460	34296	0.23	1	// LOC_Os04g56520 // LOC_Os05g29990 // LOC_Os01g62020 // LOC_Os10g42724 // LOC_Os02g56270 // LOC_Os01g66110 // LOC_Os02g46962 // LOC_Os11g09329 // LOC_Os08g29730 // LOC_Os01g54590 // LOC_Os01g37980 // LOC_Os01g21320 // LOC_Os05g48620 // LOC_Os10g20630 // LOC_Os05g08370 // LOC_Os01g51120 // LOC_Os06g06090 // LOC_Os10g06540 // LOC_Os05g06280 // LOC_Os07g28940 // LOC_Os04g52760 // LOC_Os04g51120 // …
GO:0005654	Cellular component	nucleoplasm	22	2476	20.9366	290	34296	0.44	1	// LOC_Os02g13990 // LOC_Os07g44630 // LOC_Os08g29530 // LOC_Os03g18720 // LOC_Os04g42010 // LOC_Os04g02870 // LOC_Os12g18880 // LOC_Os08g40560 // LOC_Os01g16870 // LOC_Os08g25460 // LOC_Os07g07610 // LOC_Os03g15560 // LOC_Os02g39700 // LOC_Os05g43450 // LOC_Os06g48530 // LOC_Os04g06770 // LOC_Os01g59140 // LOC_Os06g40600 // LOC_Os06g48230 // LOC_Os05g04850 // LOC_Os04g07280 // LOC_Os09g02284
Proteins with at least two unique peptides in both Expierment 2 and Experiment 3 were used for this analysis. They were searched against Oryza sativa MSU7.0 nonTE anootations. Query item is the number of loci matched to a GO accession in the proteome dataset. Query total is the number of all loci annotated by GO in the proteome dataset Backgroud item indicates the number of loci associated with e…
