# Supplementary material for: Proteomics Coupled with Metabolite and Cell Wall Profiling Reveal Metabolic Processes of a Developing Rice Stem Internode
Source: Front Plant Sci. 2017 Jul 13;8:1134. doi: 10.3389/fpls.2017.01134 (PMC5507963; doi:10.3389/fpls.2017.01134)
Supplement: Supplementary file 5 [file Table5.XLSX]

## Sheet: Corresponding gene ID
Table S5. Glycoside hydrolases (GHs) identified in the elongating internode II.
GH family	Locus ID	Annotation	Predicted localization
GH1	LOC_Os01g70520	Os1bglu5 - beta-glucosidase homologue, similar to G. max isohydroxyurate hydrolase, expressed	Secretory pathway
GH3	LOC_Os04g54810	beta-D-xylosidase, putative, expressed	Secretory pathway
GH3	LOC_Os03g53860	periplasmic beta-glucosidase precursor, putative, expressed	Secretory pathway
GH3	LOC_Os05g37700	periplasmic beta-glucosidase precursor, putative, expressed	Any other location
GH3	LOC_Os01g56510	periplasmic beta-glucosidase precursor, putative, expressed	Secretory pathway
GH5	LOC_Os10g22520	cellulase, putative, expressed	Mitochondrion
GH9	LOC_Os03g52630	endoglucanase, putative, expressed	Any other location
GH9	LOC_Os09g36350	endoglucanase, putative, expressed	Secretory pathway
GH10	LOC_Os01g04300	glycosyl hydrolase family 10 protein, putative, expressed	Secretory pathway
GH13	LOC_Os01g51754	alpha-amylase precursor, putative, expressed	Any other location
GH13	LOC_Os09g29404	glycogen operon protein glgX, putative, expressed	Any other location
GH16	LOC_Os08g13920	glycosyl hydrolases family 16, putative, expressed	Secretory pathway
GH16	LOC_Os06g48200	glycosyl hydrolases family 16, putative, expressed	Secretory pathway
GH16	LOC_Os03g02610	glycosyl hydrolases family 16 protein, protein, expressed	Any other location
GH16	LOC_Os06g48160	glycosyl hydrolases family 16, putative, expressed	Secretory pathway
GH16	LOC_Os11g33270	glycosyl hydrolases family 16, putative, expressed	Secretory pathway
GH17	LOC_Os08g14700	glucan endo-1,3-beta-glucosidase precursor, putative, expressed	Secretory pathway
GH17	LOC_Os07g35520	glucan endo-1,3-beta-glucosidase precursor, putative, expressed	Secretory pathway
GH17	LOC_Os02g04670	glucan endo-1,3-beta-glucosidase precursor, putative, expressed	Secretory pathway
GH17	LOC_Os07g07340	glucan endo-1,3-beta-glucosidase precursor, putative, expressed	Secretory pathway
GH17	LOC_Os11g36940	glucan endo-1,3-beta-glucosidase precursor, putative, expressed
GH17	LOC_Os03g12140	glucan endo-1,3-beta-glucosidase precursor, putative, expressed
GH17	LOC_Os01g71350	glycosyl hydrolases family 17, putative, expressed
GH18	LOC_Os05g15770	glycosyl hydrolase, putative, expressed	Secretory pathway
GH19	LOC_Os04g41620	CHIT2 - Chitinase family protein precursor, expressed	Secretory pathway
GH19	LOC_Os09g32080	CHIT13 - Chitinase family protein precursor, expressed	Secretory pathway
GH20	LOC_Os05g02510	beta-hexosaminidase precursor, putative, expressed	Mitochondrion
GH27	LOC_Os07g48160	alpha-galactosidase precursor, putative, expressed	Secretory pathway
GH28	LOC_Os09g31270	polygalacturonase, putative, expressed	Secretory pathway
GH28	LOC_Os11g43750	polygalacturonase, putative, expressed	Mitochondrion
GH28	LOC_Os12g36810	polygalacturonase, putative, expressed	Secretory pathway
GH31	LOC_Os03g11720	glycosyl hydrolase, family 31, putative, expressed	Mitochondrion
GH31	LOC_Os07g23880	glycosyl hydrolase, family 31, putative, expressed	Chloroplast
GH31	LOC_Os01g03950	glycosyl hydrolase, family 31, putative, expressed	Secretory pathway
GH32	LOC_Os09g08072	glycosyl hydrolases, putative, expressed	Secretory pathway
GH35	LOC_Os12g24170	beta-galactosidase precursor, putative, expressed	Secretory pathway
GH36	LOC_Os06g07600	uncharacterized glycosyltransferase, putative, expressed	Mitochondrion
GH38	LOC_Os10g05069	lysosomal alpha-mannosidase precursor, putative, expressed	Any other location
GH38	LOC_Os06g13650	alpha-mannosidase 2, putative, expressed	Any other location
GH38	LOC_Os11g32260	lysosomal alpha-mannosidase precursor, putative, expressed	Secretory pathway
GH51	LOC_Os11g03730	alpha-N-arabinofuranosidase A, putative, expressed	Secretory pathway
Proteins identified with at least two unique peptides in Experiment 2 and Experiment 3 were used to search the Rice GH Database. Locus IDs corresponding the identified protein models are listed. The annotations and predicted localizations are from the Rice GH Database at http://ricephylogenomics.ucdavis.edu/cellwalls/gh/.
