# Supplementary material for: Proteomics Coupled with Metabolite and Cell Wall Profiling Reveal Metabolic Processes of a Developing Rice Stem Internode
Source: Front Plant Sci. 2017 Jul 13;8:1134. doi: 10.3389/fpls.2017.01134 (PMC5507963; doi:10.3389/fpls.2017.01134)
Supplement: Supplementary file 6 [file Table6.XLSX]

## Sheet: Sheet1
Table S6. Presence in rice internode II of proteins previously identified by cell wall proteomics as contained in WallProtDB.
				Presence in other samples reported by previous cell wall proteomics
Locus ID	Functional class	Protein family	(Putative) functions	Cell suspension culture 2-3 weeks (Oryza sativa)	Cultures medium of cell suspension cultures, 5 days (Oryza sativa)	Cultures medium of cell suspension cultures, 2-3 weeks (Oryza sativa)	Roots (Oryza sativa)	3 week old, 4th leaf (Oryza sativa)
LOC_Os01g41550	Proteases	Asp protease	Asp protease (CND41 peptidase family) (Peptidase family A1, A01.050, MEROPS)		+
LOC_Os05g49200	Proteases	Asp protease	Asp protease (phytepsin) (Peptidase family A1, A01.020, MEROPS)	+
LOC_Os03g08790	Proteases	Asp protease	Asp protease (subfamily A1B non-peptidase homologues, MEROPS)	+
LOC_Os07g46480	Proteases	Asp protease	Asp protease (subfamily A1B non-peptidase homologues, MEROPS)	+
LOC_Os01g65790	Proteins acting on cell wall polysaccharides	carbohydrate esterase (CE)	carbohydrate esterase family 8 - CE8 (pectin methylesterase - PME)	+			+
LOC_Os09g27030	Proteases	Cys protease	Cys protease (papain family) (Peptidase family C1, Brassicain, C01.021 MEROPS)			+
LOC_Os02g27030	Proteases	Cys protease	Cys protease (papain family) (Peptidase family C1, Glycinain, C01.022 MEROPS), Inhibitor family I29 (family I29 unassigned peptidase inhibitor homologues, MEROPS)	+		+
LOC_Os05g39990	Proteins acting on cell wall polysaccharides	expansin	alpha-expansin (OsEXPA4)			+
LOC_Os02g51040	Proteins acting on cell wall polysaccharides	expansin	alpha-expansin (OsEXPA5)		+
LOC_Os10g40730	Proteins acting on cell wall polysaccharides	expansin	beta-expansin (OsEXPB4)	+
LOC_Os10g40700	Proteins acting on cell wall polysaccharides	expansin	beta-expansin (OsEXPB6)	+
LOC_Os04g48490	Signaling	fasciclin-like arabinogalactan protein (FLA)	fasciclin-like arabinogalactan protein	+		+
LOC_Os08g23180	Signaling	fasciclin-like arabinogalactan protein (FLA)	fasciclin-like arabinogalactan protein	+		+
LOC_Os01g71350	Proteins acting on cell wall polysaccharides	glycoside hydrolase (GH)	glycoside hydrolase family 17 - GH17 (beta-1,3-glucosidase)					+
LOC_Os08g14700	Proteins acting on cell wall polysaccharides	glycoside hydrolase (GH)	glycoside hydrolase family 17 - GH17 (beta-1,3-glucosidase)			+
LOC_Os07g48160	Proteins acting on cell wall polysaccharides	glycoside hydrolase (GH)	glycoside hydrolase family 27 - GH27 (alpha-galactosidase/melibiase)			+	+	+
LOC_Os11g43750	Proteins acting on cell wall polysaccharides	glycoside hydrolase (GH)	glycoside hydrolase family 28 - GH28 (polygalacturonase)					+
LOC_Os04g54810	Proteins acting on cell wall polysaccharides	glycoside hydrolase (GH)	glycoside hydrolase family 3 - GH3	+			+	+
LOC_Os01g03950	Proteins acting on cell wall polysaccharides	glycoside hydrolase (GH)	glycoside hydrolase family 31 - GH31 (alpha-glucosidase)	+
LOC_Os11g32260	Proteins acting on cell wall polysaccharides	glycoside hydrolase (GH)	glycoside hydrolase family 38 - GH38 (alpha-mannosidase)	+
LOC_Os10g22520	Proteins acting on cell wall polysaccharides	glycoside hydrolase (GH)	glycoside hydrolase family 5 - GH5 (glucan-1,3-beta glucosidase)	+	+
LOC_Os07g39750	Proteins related to lipid metabolism	lipase acylhydrolase	lipase acylhydrolase (GDSL family)				+
LOC_Os07g07990	Proteins with interaction domains (with proteins or polysaccharides)	LRR protein	expressed protein (LRR domains)	+		+
LOC_Os07g38130	Proteins with interaction domains (with proteins or polysaccharides)	LRR protein	expressed protein (LRR domains)	+		+
LOC_Os08g39550	Proteins with interaction domains (with proteins or polysaccharides)	LRR protein	expressed protein (LRR domains)	+
LOC_Os02g58340	Proteases	metallopeptidase	metallopeptidase (olipeptidase family 3) (Peptidase family M3, M03.004, MEROPS)	+
LOC_Os06g01490	Oxido-reductases	multicopper oxidase	multicopper oxidase			+
LOC_Os09g29490	Oxido-reductases	peroxidase	peroxidase (OsPrx122)			+
LOC_Os10g02040	Oxido-reductases	peroxidase	peroxidase (OsPrx125)				+
LOC_Os01g16450	Oxido-reductases	peroxidase	peroxidase (OsPrx4)	+
LOC_Os03g36560	Oxido-reductases	peroxidase	peroxidase (OsPrx49)	+
LOC_Os04g59150	Oxido-reductases	peroxidase	peroxidase (OsPrx59)	+		+
LOC_Os04g59190	Oxido-reductases	peroxidase	peroxidase (OsPrx61)	+
LOC_Os05g04500	Oxido-reductases	peroxidase	peroxidase (OsPrx75)				+
LOC_Os06g46799	Oxido-reductases	peroxidase	peroxidase (OsPrx89)	+
LOC_Os12g15470	Proteases	Ser carboxypeptidase	Ser carboxypeptidase C (Peptidase family S10, S10.004, MEROPS)		+
LOC_Os03g40830	Proteases	Ser protease	homologous to Ser peptidase (subtilisin family, ARA12 peptidase family) (Peptidase family S8, S08.112, MEROPS)	+
LOC_Os03g55350	Proteases	Ser protease	homologous to Ser peptidase (subtilisin family, ARA12 peptidase family) (Peptidase family S8, S08.112, MEROPS)	+		+
LOC_Os04g48416	Proteases	Ser protease	homologous to Ser peptidase (subtilisin family, ARA12 peptidase family) (Peptidase family S8, S08.112, MEROPS)	+
LOC_Os01g62260	Miscellaneous	thaumatin	thaumatin (PR5)	+		+
LOC_Os06g47600	Miscellaneous	thaumatin	thaumatin (PR5)	+		+
LOC_Os03g59300	Unknown function	unclassified	expressed protein (DUF642)		+
LOC_Os05g07890	Proteins related to lipid metabolism	unclassified	expressed protein (lipase/lipooxygenase domain, PLAT/LH2)	+
LOC_Os09g37600	Proteins with interaction domains (with proteins or polysaccharides)	unclassified	expressed protein (LysM domain)			+
LOC_Os01g11230	Unknown function	unclassified	expressed protein (SOUL heme-binding domain)	+
LOC_Os01g14670	Miscellaneous	unclassified	germin (cupin domain)	+		+
LOC_Os01g18170	Miscellaneous	unclassified	germin (cupin domain)	+		+
LOC_Os01g55780	Proteins related to lipid metabolism	unclassified	glycerophosphoryl diester phosphodiesterase	+
LOC_Os02g37590	Proteins related to lipid metabolism	unclassified	glycerophosphoryl diester phosphodiesterase			+
LOC_Os04g39610	Proteins related to lipid metabolism	unclassified	glycerophosphoryl diester phosphodiesterase			+
LOC_Os08g33710	Miscellaneous	unclassified	ribonuclease T2	+		+
Proteins identified by at least two unique peptides in this study were searched in WallProtDB (http://www.polebio.lrsv.ups-tlse.fr/WallProtDB/). Functional class, protein family, and (putative) functions are all based on WallProtDB. The WallProtDB also reported presence of this protein in other rice samples reported by previous cell wall proteomics. "+" indicates presence of this protein in other…
