# Supplementary material for: Proteomics Coupled with Metabolite and Cell Wall Profiling Reveal Metabolic Processes of a Developing Rice Stem Internode
Source: Front Plant Sci. 2017 Jul 13;8:1134. doi: 10.3389/fpls.2017.01134 (PMC5507963; doi:10.3389/fpls.2017.01134)
Supplement: Supplementary file 7 [file Table7.XLSX]

## Sheet: Protein list
Table S7. Characteristics of rice kinases identified in the elongating internode II.
Protein	Annotation	Kinase group	Family	su-family	receptor kinases HRD	Predicted Cellular localization	Transmembrane domain
LOC_Os04g35240	CAMK_CAMK_like.25 - CAMK includes calcium/calmodulin depedent protein kinases, expressed	CAMK	CAMK_like(CAMK_1)		RD	Any other location
LOC_Os07g33110	CAMK_CAMK_like.33 - CAMK includes calcium/calmodulin depedent protein kinases, expressed	CAMK	CAMK_like(CAMK_1)		RD	Any other location
LOC_Os10g41490	CAMK_CAMK_like.41 - CAMK includes calcium/calmodulin depedent protein kinases, expressed	CAMK	CAMK_like(CAMK_1)		RD	Any other location
LOC_Os11g07040	CAMK_CAMK_like.43 - CAMK includes calcium/calmodulin depedent protein kinases, expressed	CAMK	CAMK_like(CAMK_1)		RD	Any other location
LOC_Os12g07230	CAMK_CAMK_like.45 - CAMK includes calcium/calmodulin depedent protein kinases, expressed	CAMK	CAMK_like(CAMK_1)		RD	Any other location
LOC_Os01g43410	CAMK_CAMK_like.9 - CAMK includes calcium/calmodulin depedent protein kinases, expressed	CAMK	CAMK_like(CAMK_1)		RD	Any other location
LOC_Os03g17700	CGMC_MAPKCGMC_2_ERK.2 - CGMC includes CDA, MAPK, GSK3, and CLKC kinases, expressed	CMGC	MAPK(CMGC_2)	MAPK(CMGC_2)_ERK	RD	Any other location
LOC_Os06g06090	CGMC_MAPKCMGC_2_ERK.12 - CGMC includes CDA, MAPK, GSK3, and CLKC kinases, expressed	CMGC	MAPK(CMGC_2)	MAPK(CMGC_2)_ERK	RD	Any other location
LOC_Os01g32660	STE_MEK_ste7_MAP2K.2 - STE kinases include homologs to sterile 7, sterile 11 and sterile 20 from yeast,	STE	MEK_ste7	MEK_ste7_MAP2K	RD	Any other location
LOC_Os02g54600	STE_MEK_ste7_MAP2K.5 - STE kinases include homologs to sterile 7, sterile 11 and sterile 20 from yeast,	STE	MEK_ste7	MEK_ste7_MAP2K	RD	Chloroplast
LOC_Os03g54780	STE_PAK_Ste20_KHSh_GCKh_HPKh.1 - STE kinases include homologs to sterile 7, sterile 11 and sterile 20 f	STE	PAK_Ste20	PAK_Ste20_KHSh_GCKh_HPKh	RD	Any other location
LOC_Os03g02320	STE_PAK_Ste20_STLK.3 - STE kinases include homologs to sterile 7, sterile 11 and sterile 20 from yeast,	STE	PAK_Ste20	PAK_Ste20_STLK	RD	Mitochondrion
LOC_Os10g37480	STE_PAK_Ste20_STLK.6 - STE kinases include homologs to sterile 7, sterile 11 and sterile 20 from yeast,	STE	PAK_Ste20	PAK_Ste20_STLK	RD	Secretory pathway
LOC_Os01g56330.1	TKL_IRAK_CrRLK1L-1.5 - The CrRLK1L-1 subfamily has homology to the CrRLK1L homolog, expressed	TKL	IRAK	CrRLK1L-1	RD	Secretory pathway	TM
LOC_Os03g50450	inactive receptor kinase At2g26730 precursor, putative, expressed	TKL	IRAK	LRR-III	Unkown	Mitochondrion	TM
LOC_Os01g42294	inactive receptor kinase At2g26730 precursor, putative, expressed	TKL	IRAK	LRR-III	Unkown	Secretory pathway	TM
LOC_Os10g25090	STRUBBELIG-RECEPTOR FAMILY 6 precursor, putative, expressed	TKL	IRAK	LRR-V	Unkown	Secretory pathway	TM
LOC_Os07g04190	receptor protein kinase CLAVATA1 precursor, putative, expressed	TKL	IRAK	LRR-XI	RD	Secretory pathway	TM
LOC_Os10g29620	tyrosine protein kinase domain containing protein, putative, expressed	TKL	IRAK	RLCK-VIIa	RD	Chloroplast
LOC_Os09g33860	protein kinase, putative, expressed	TKL	IRAK	RLCK-VIII	RD	Any other location
LOC_Os03g62700	protein kinase, putative, expressed	TKL	IRAK	RLCK-VIII	RD	Any other location
LOC_Os10g42110	protein kinase family protein, putative, expressed	TKL	IRAK	RLCK-XII	non-RD	Any other location
LOC_Os06g22820	cyclin-dependent kinase F-1, putative, expressed	TKL	IRAK	RLCK-XIII-sis_unique	Unkown	Any other location
LOC_Os02g09359	BRASSINOSTEROID INSENSITIVE 1-associated receptor kinase 1 precursor, putative, expressed	TKL	IRAK	RLCK-XV	RD	Any other location
LOC_Os04g34250	serine/threonine-protein kinase receptor precursor, putative, expressed	TKL	IRAK	SD-2b	non-RD	Secretory pathway	TM
LOC_Os07g25680	protein kinase domain containing protein, expressed	TKL	Raf		non-RD	Mitochondrion
LOC_Os06g43840	protein kinase domain containing protein, expressed	TKL	Raf		non-RD	Any other location
LOC_Os02g50970	protein kinase domain containing protein, expressed	TKL	Raf		RD	Chloroplast
LOC_Os01g60440	HEAT repeat family protein, putative, expressed	not_assigned			Unkown	Any other location
LOC_Os01g42950	protein kinase family protein, putative, expressed	not_assigned			Unkown	Any other location
Proteins identified with at least two unique peptides in rice internodes were searched against the rice kinase database (http://ricephylogenomics.ucdavis.edu/kinase/genInfo.shtml). The annotations, kinase groups, families, sub-families and predicted localizations are all from the rice kinase database. Kinase groups are defined as below: The TKL (Tyr kinase-like) group includes mixed lineage kinas…
