# Supplementary material for: Proteomics Coupled with Metabolite and Cell Wall Profiling Reveal Metabolic Processes of a Developing Rice Stem Internode
Source: Front Plant Sci. 2017 Jul 13;8:1134. doi: 10.3389/fpls.2017.01134 (PMC5507963; doi:10.3389/fpls.2017.01134)
Supplement: Supplementary file 8 [file Table8.xlsx]

## Sheet: transcription factor
Table S8.Transcription factors detected in the elongating internode II.
Locus ID	Annotation	Family
LOC_Os02g49450	BSD domain-containing protein, putative, expressed	BSD
LOC_Os07g45310	BSD domain-containing protein, putative, expressed	BSD
LOC_Os01g16670	BSD domain-containing protein, putative, expressed	BSD
LOC_Os12g06520	bZIP transcription factor domain containing protein, expressed	bZIP
LOC_Os01g07880	transcription factor HY5, putative, expressed	bZIP
LOC_Os05g51830	ZOS5-12 - C2H2 zinc finger protein, expressed	C2H2
LOC_Os05g48960	splicing factor U2AF, putative, expressed	C3H
LOC_Os02g10080	zinc finger C-x8-C-x5-C-x3-H type family protein, expressed	C3H
LOC_Os02g58440	zinc finger C-x8-C-x5-C-x3-H type family protein, expressed	C3H
LOC_Os11g28270	zinc finger C-x8-C-x5-C-x3-H type family protein, expressed	C3H
LOC_Os01g61830	zinc finger C-x8-C-x5-C-x3-H type family protein, expressed	C3H
LOC_Os12g21700	zinc finger C-x8-C-x5-C-x3-H type family protein, expressed	C3H
LOC_Os03g49170	zinc finger family protein, putative, expressed	C3H
LOC_Os01g50960	RNA polymerase II transcriptional coactivator KELP, putative, expressed	Coactivator_p15
LOC_Os02g02870	glycine-rich protein 2, putative, expressed	CSD
LOC_Os08g03520	retrotransposon protein, putative, Ty1-copia subclass, expressed	CSD
LOC_Os05g46780	transposon protein, putative, CACTA, En/Spm sub-class, expressed	FHA
LOC_Os03g09860	acetyltransferase, GNAT family, putative, expressed	GNAT
LOC_Os04g54330	acetyltransferase, GNAT family, putative, expressed	GNAT
LOC_Os07g28430	growth regulating factor protein, putative, expressed	GRF
LOC_Os07g03770	Homeobox domain containing protein, expressed	HB
LOC_Os01g05420	IWS1 C-terminus family protein, putative, expressed	IWS1
LOC_Os06g13030	OsLIM - LIM domain protein, putative actin-binding protein and transcription factor, expressed	LIM
LOC_Os12g32620	OsWLIM1 - LIM domain protein, putative actin-binding protein and transcription factor, expressed	LIM
LOC_Os03g15940	OsWLIM2 - LIM domain protein, putative actin-binding protein and transcription factor, expressed	LIM
LOC_Os08g27850	endothelial differentiation-related factor 1, putative, expressed	MBF1
LOC_Os04g28090	MYB family transcription factor, putative, expressed	MYB
LOC_Os04g30890	MYB family transcription factor, putative, expressed	MYB-related
LOC_Os03g51220	SWI/SNF-related matrix-associated actin-dependent regulator of chromatin subfamily C member, putative, expressed	MYB-related
LOC_Os11g08080	SWIRM domain containing protein, expressed	MYB-related
LOC_Os08g06140	no apical meristem protein, putative, expressed	NAC
LOC_Os02g06370	whirly transcription factor domain containing protein, expressed	PBF-2-like
LOC_Os06g05350	whirly transcription factor domain containing protein, expressed	PBF-2-like
LOC_Os07g08880	ES43 protein, putative, expressed	PHD
LOC_Os05g41172	histone-lysine N-methyltransferase, H3 lysine-9 specific SUVH1, putative, expressed	SET
LOC_Os12g32280	SWIB/MDM2 domain containing protein, expressed	SWI/SNF-BAF60b
LOC_Os02g03730	SWIB/MDM2 domain containing protein, expressed	SWI/SNF-BAF60b
LOC_Os09g23650	FAM10 family protein, putative, expressed	Tify
LOC_Os04g45750	expressed protein	Trihelix
LOC_Os01g48320	transcription factor like protein, putative, expressed	Trihelix
LOC_Os05g43950	expressed protein	VOZ
LOC_Os03g55164	OsWRKY4 - Superfamily of TFs having WRKY and zinc finger domains	WRKY
LOC_Os06g16430	FHA domain containing protein, putative, expressed	FHA
LOC_Os07g42750	DDT domain containing protein, putative, expressed	DDT
LOC_Os08g32620	ES43 protein, putative, expressed	PHD
LOC_Os10g37240	expressed protein	Trihelix
Proteins identified with at least two unique peptides in rice internode II samples were searched against the rice transcription factor database (http://ricephylogenomics.ucdavis.edu/tf/). The annotations and families are from the database.
