# Supplementary material for: Proteomics Coupled with Metabolite and Cell Wall Profiling Reveal Metabolic Processes of a Developing Rice Stem Internode
Source: Front Plant Sci. 2017 Jul 13;8:1134. doi: 10.3389/fpls.2017.01134 (PMC5507963; doi:10.3389/fpls.2017.01134)
Supplement: Supplementary file 9 [file Table9.XLSX]

## Sheet: Phospep pRS score>15, prob>0.5
Table S9. Phosphopeptides identified in the rice elongating internode II.
Sequence	# PSMs	Protein ID	Annotation	Modifications	MH+ [m/z]	pRS Probability	pRS Site Probabilities	pRS Score	XCorr rep1 CID	Probability rep1 CID	XCorr rep1 ETD	Probability rep 1 ETD	XCorr Rep2 CID	Probability Rep2 CID	XCorr rep2 ETD	Probability rep2 ETD	# Missed Cleavages	MSGF_Spec Prob by experiment 3	Not previously reported in P3DB
ASSDVDRKPAAAGSPPPGAAAAAGHK	8	LOC_Os01g15260	protein|dynein_light_chain_type_1_domain_containing_protein_expressed	S14(Phospho)	2437.17	0.999514	S(2): 0.0; S(3): 0.0; S(14): 100.0	69.8945	3.26973	7.38977	4.83538		3.03027	1	4.98773		1	2.38986e-14
ASSDVDRKPAAAGSPPPGAAAAAGHK	4	LOC_Os01g15260	protein|dynein_light_chain_type_1_domain_containing_protein_expressed	S14(Phospho)	2437.16	0.999928	S(2): 0.0; S(3): 0.0; S(14): 100.0	79.6702			5.05312				5.04849		1	2.38986e-14
SAAKPKPAASGSPWYGADR	8	LOC_Os01g41710	protein|chlorophyll_A-B_binding_protein_putative_expressed	S1(Phospho)	1996.93	0.997193	S(1): 99.7; S(10): 0.2; S(12): 0.0; Y(15): 0.0	85.6084	4.36436	53.0215			4.1494	31.0093			0	8.48334e-11	X
SAAKPKPAAASGSPWYGADR	1	LOC_Os01g52240	protein|chlorophyll_A-B_binding_protein_putative_expressed	S1(Phospho)	2067.97	0.999888	S(1): 100.0; S(11): 0.0; S(13): 0.0; Y(16): 0.0	67.704	3.96746	56.4167							0	8.28498e-17	X
LAAAQAASAAAIHPTSPR	7	LOC_Os01g57450	protein|universal_stress_protein_domain_containing_protein_putative_expressed	S16(Phospho)	1783.88	0.931954	S(8): 0.0; T(15): 6.8; S(16): 93.2	112.723	4.53684	54.9238			4.62025	56.3167	2.87413		0	4.99194e-12	X
LAAAQAASAAAIHPTSPR	7	LOC_Os01g57450	protein|universal_stress_protein_domain_containing_protein_putative_expressed	S16(Phospho)	1783.89	0.982628	S(8): 0.0; T(15): 1.7; S(16): 98.3	142.915	4.34223	38.148			4.28391	39.8589	2.56111		0	4.99194e-12	X
LAAAQAASAAAIHPTSPR	6	LOC_Os01g57450	protein|universal_stress_protein_domain_containing_protein_putative_expressed	S16(Phospho)	1783.89	0.993888	S(8): 0.0; T(15): 0.6; S(16): 99.4	115.809	4.69054	49.2985			4.58158	70.878			0	4.99194e-12	X
LAAAQAASAAAIHPTSPR	7	LOC_Os01g57450	protein|universal_stress_protein_domain_containing_protein_putative_expressed	S16(Phospho)	1783.89	0.995233	S(8): 0.0; T(15): 0.5; S(16): 99.5	120.008	4.48873	37.6034			4.61741	55.6016	2.60742		0	4.99194e-12	X
KRPTAPAGSDDDDEDGSGAIAAAR	1	LOC_Os02g19804	protein|Zinc_finger_C-x8-C-x5-C-x3-H_type_domain_containing_protein_expressed	S9(Phospho)	2423.05	0.971862	T(4): 2.8; S(9): 97.2; S(17): 0.0	54.6013					4.15326	47.8383			1	1.02298e-15
VGSPSGASTYGK	3	LOC_Os03g03830	protein|EF_hand_family_protein_putative_expressed	S3(Phospho)	1190.51	0.949933	S(3): 95.0; S(5): 1.6; S(8): 1.6; T(9): 1.6; Y(10): 0.3	46.0157					2.43551	19.1969			0	1.27793e-14
VGSPSGASTYGK	5	LOC_Os03g03830	protein|EF_hand_family_protein_putative_expressed	S3(Phospho)	1190.51	0.999788	S(3): 100.0; S(5): 0.0; S(8): 0.0; T(9): 0.0; Y(10): 0.0	67.7573	2.20107	1			2.74494	23.7672			0	1.27793e-14
SSLGDRPATDSAGEGEEPSL	1	LOC_Os03g12250	protein|atypical_receptor-like_kinase_MARK_putative_expressed	S11(Phospho)	2054.86	0.999323	S(1): 0.0; S(2): 0.0; T(9): 0.1; S(11): 99.9; S(19): 0.0	86.1413					3.93483	6.40405			0	7.7958e-11	X
SSLGDRPATDSAGEGEEPSL	2	LOC_Os03g12250	protein|atypical_receptor-like_kinase_MARK_putative_expressed	S11(Phospho)	2054.85	0.999577	S(1): 0.0; S(2): 0.0; T(9): 0.0; S(11): 100.0; S(19): 0.0	95.0623	3.42716	1			4.54893	9.02627			0	7.7958e-11	X
SHSNASSGMGVAPDIR	2	LOC_Os03g56790	protein|actin-depolymerizing_factor_putative_expressed	S1(Phospho); M9(Oxidation)	1681.7	0.476406	S(1): 47.6; S(3): 47.6; S(6): 2.4; S(7): 2.4	83.0052	2.69508	1			2.7094	41.083			0	1.38831e-18	X
SHSNASSGMGVAPDIR	5	LOC_Os03g56790	protein|actin-depolymerizing_factor_putative_expressed	S3(Phospho); M9(Oxidation)	1681.7	0.945608	S(1): 5.4; S(3): 94.6; S(6): 0.0; S(7): 0.0	127.666	3.43648	48.7937			3.93665	13.5973			0	1.38831e-18	X
APPSPAVLPEAENPTIHR	1	LOC_Os03g64320	protein|expressed_protein	S4(Phospho)	1975.96	0.999999	S(4): 100.0; T(15): 0.0	67.8095	4.63903	43.2854							0	3.647e-14
APPSPAVLPEAENPTIHR	2	LOC_Os03g64320	protein|expressed_protein	S4(Phospho)	1975.97	1	S(4): 100.0; T(15): 0.0	69.0811					3.96007	60.84			0	3.647e-14
RSSFNSLSR	1	LOC_Os04g40874	protein|glucose-6-phosphate_1-dehydrogenase_cytoplasmic_isoform_putative_expressed	S3(Phospho)	1133.51	0.777054	S(2): 16.8; S(3): 77.7; S(6): 4.7; S(8): 0.8	22.5184	2.23775	1							1	7.07532e-11
RSSFNSLSR	1	LOC_Os04g40874	protein|glucose-6-phosphate_1-dehydrogenase_cytoplasmic_isoform_putative_expressed	S3(Phospho)	1133.51	0.984636	S(2): 0.7; S(3): 98.5; S(6): 0.7; S(8): 0.1	46.3511	2.07025	1							1	7.07532e-11
LAGGAAAAIQPNSPR	6	LOC_Os05g42230	protein|universal_stress_protein_domain_containing_protein_putative_expressed	S13(Phospho)	1473.72	1	S(13): 100.0	128.007	3.54286	28.791			3.6737	70.3177			0	3.27941e-11	X
LAGGAAAAIQPNSPR	6	LOC_Os05g42230	protein|universal_stress_protein_domain_containing_protein_putative_expressed	S13(Phospho)	1473.72	1	S(13): 100.0	116.715	3.93933	51.3231			3.23647	53.6297			0	3.27941e-11	X
LAGGAAAAIQPNSPR	6	LOC_Os05g42230	protein|universal_stress_protein_domain_containing_protein_putative_expressed	S13(Phospho)	1473.72	1	S(13): 100.0	112.372	4.10972	72.0596			3.35301	66.8689			0	3.27941e-11	X
LAGGAAAAIQPNSPR	5	LOC_Os05g42230	protein|universal_stress_protein_domain_containing_protein_putative_expressed	S13(Phospho)	1473.72	1	S(13): 100.0	86.0107	2.87566	30.5768			2.85933	48.3255			0	3.27941e-11	X
IVDKEEVKLDSDDGAK	5	LOC_Os07g07040	protein|erythrocyte_binding_protein_3_putative_expressed	S11(Phospho)	1840.86	1	S(11): 100.0	193.957			3.27744				3.96444		2	1.94142e-12
GIDALASDLDKTSPVGR	1	LOC_Os07g36200	protein|eukaryotic_translation_initiation_factor-related_putative_expressed	S13(Phospho)	1794.87	0.908766	S(7): 0.1; T(12): 9.0; S(13): 90.9	58.4832	4.1275	33.3794							1	9.55639e-14
NNAGEIIGTRFETGEVK	6	LOC_Os07g37240	protein|chlorophyll_A-B_binding_protein_putative_expressed	T9(Phospho)	1914.9	0.999765	T(9): 100.0; T(13): 0.0	82.7505	4.25713	23.7155			3.69889	42.3769			1	2.36075e-12	X
NNAGEIIGTRFETGEVK	6	LOC_Os07g37240	protein|chlorophyll_A-B_binding_protein_putative_expressed	T9(Phospho)	1914.9	0.999996	T(9): 100.0; T(13): 0.0	99.3048	3.96067	52.6538			4.21419	42.3609			1	2.36075e-12	X
NNAGEIIGTRFETGEVK	6	LOC_Os07g37240	protein|chlorophyll_A-B_binding_protein_putative_expressed	T9(Phospho)	1914.9	0.999998	T(9): 100.0; T(13): 0.0	110.218	4.1256	13.0279			4.07281	26.1551			1	2.36075e-12	X
NNAGEIIGTRFETGEVK	6	LOC_Os07g37240	protein|chlorophyll_A-B_binding_protein_putative_expressed	T9(Phospho)	1914.9	0.999999	T(9): 100.0; T(13): 0.0	87.4761	3.72996	69.5986			3.997	46.1376			1	2.36075e-12	X
NVIAEADAGGSPALIAR	1	LOC_Os08g01930	protein|KH_domain-containing_protein_putative_expressed	S11(Phospho)	1704.83	1	S(11): 100.0	57.3467					2.10429	9.86949			0	1.76072e-11
SATAGGAESEEAAESDAKSDEAEAQEEEPAAPVTIKK	1	LOC_Os08g30060	protein|proton_pump_interactor_putative_expressed	S19(Phospho)	3783.66	0.517663	S(1): 6.5; T(3): 6.5; S(9): 17.4; S(15): 17.4; S(19): 51.8; T(34): 0.4	25.0202	4.58866	1							2	5.17173e-16
TAAKPKPAASSGSPWYGADR	1	LOC_Os09g17740	protein|chlorophyll_A-B_binding_protein_putative_expressed	T1(Phospho)	2097.98	0.92325	T(1): 92.3; S(10): 4.8; S(11): 1.3; S(13): 1.3; Y(16): 0.2	36.3365	2.53896	31.1675							0	2.62783e-10	X
KPALSQSASFPAR	6	LOC_Os11g36340	protein|lymphoid_organ_expressed_yellow_head_virus_receptor_protein_putative_expressed	S9(Phospho)	1439.7	0.980805	S(5): 0.1; S(7): 1.9; S(9): 98.1	59.976	2.94681	6.70284			3.25218	1.46896			0	1.23731e-14
VGKKPALSQSASFPAR	4	LOC_Os11g36340	protein|lymphoid_organ_expressed_yellow_head_virus_receptor_protein_putative_expressed	S12(Phospho)	1723.89	0.999157	S(8): 0.0; S(10): 0.1; S(12): 99.9	166.279			3.3017		2.73916	41.3839	2.53164		1	7.63233e-11
VGKKPALSQSASFPAR	3	LOC_Os11g36340	protein|lymphoid_organ_expressed_yellow_head_virus_receptor_protein_putative_expressed	S12(Phospho)	1723.89	0.999951	S(8): 0.0; S(10): 0.0; S(12): 100.0	143.375	2.36119	26.3927	3.01381						1	7.63233e-11
HLQPTSPTAFK	6	LOC_Os12g25700	protein|UDP-glucose_6-dehydrogenase_putative_expressed	S6(Phospho)	1306.62	0.904225	T(5): 4.8; S(6): 90.4; T(8): 4.8	96.0477	2.7389	21.4564			2.74734	9.00661			0	2.63529e-15	X
HLQPTSPTAFK	6	LOC_Os12g25700	protein|UDP-glucose_6-dehydrogenase_putative_expressed	S6(Phospho)	1306.62	0.904225	T(5): 4.8; S(6): 90.4; T(8): 4.8	96.0477	2.70634	14.6812			2.88384	13.8768			0	2.63529e-15	X
HLQPTSPTAFK	6	LOC_Os12g25700	protein|UDP-glucose_6-dehydrogenase_putative_expressed	S6(Phospho)	1306.62	0.919224	T(5): 7.4; S(6): 91.9; T(8): 0.7	77.3003	2.70188	8.58639			2.46287	2.15949			0	2.63529e-15	X
DRDSSPVQNFSR	3	LOC_Os12g36180	protein|auxilin_putative_expressed	S5(Phospho)	1487.63	0.498969	S(4): 49.9; S(5): 49.9; S(11): 0.2	54.4082					2.53584	10.48			1	8.74581e-13
Phosphopeptides that uniquely match a single proteinas identified in both phosphoproteomics experiments. In the Orbitrap-based phosphoproteomics experiment, phosphopeptides are identified with the following cutoffs: pRS Probability >0.5, phospep pRS score>15. #PSMs indicates the total number of identified peptide sequences including those redundantly identified. Modifications describes the positi…
