# Supplementary material for: Proteomics Coupled with Metabolite and Cell Wall Profiling Reveal Metabolic Processes of a Developing Rice Stem Internode
Source: Front Plant Sci. 2017 Jul 13;8:1134. doi: 10.3389/fpls.2017.01134 (PMC5507963; doi:10.3389/fpls.2017.01134)
Supplement: Supplementary file 10 [file Table10.XLSX]

## Sheet: negative ions
Table S10. Relative abundance of negative metabolite ions in four stages of rice stem internodes.
				Relative abundance
Peak ID	m/z	Charge	Retention time (min)	ES1	ES2	ES3	EMS1	EMS2	EMS3	MS1	MS2	MS3	PMS1	PMS2	PMS3	L1	L2	L3	R1	R2	R3	Pool	ANOVA q-value	Significant (q<0.01)	K-means Cluster #	Number of Tentative identification	Accepted Compound ID	Accepted Description	Score (If score >=50)	Fragmentation Score	Mass Error (ppm)	Isotope Similarity	Adducts	Formula	Compound Link
1	447.092	1	10.3565	1796.83	1518.92	4267.32	5565.69	5606.13	4775.25	329.268	2872.65	6526.31	6818.63	8519.44	16995	94655.7	11177.5	145918	1994.06	2195.3	3872.83	26966.4	0.00469199	Y	5	1	CSID24785346	2-(3,4-Dihydroxyphenyl)-3-(hexopyranosyloxy)-7-hydroxy-5-chromeniumolate	55.6	84.7	-1.767	95.4884	M-H	C21H20O11	http://nonlinear.com/redirect/outbound?p=chemspider&param=24785346
2	579.171	1	10.9454	8562	12160.4	14525.4	15563.3	22575.3	25311	7161.51	14049	8649.05	15515.5	30647.6	20783.5	62724	53587.6	36860.4	45513.1	6065.35	5927.05	30482.9	0.00348046	Y	5	1	CSID4288	5-Hydroxy-2-(4-hydroxyphenyl)-4-oxo-3,4-dihydro-2H-chromen-7-yl 2-O-(6-deoxyhexopyranosyl)hexopyranoside	56.1	93	-1.01848	88.4832	M-H	C27H32O14	http://nonlinear.com/redirect/outbound?p=chemspider&param=4288
3	445.114	1	9.26012	228.259	2702.27	6084.88	5145.28	3391.22	9329.16	463.787	3822.08	4040.81	3549.24	6687.78	8055.42	8565.64	22392.7	40013.2	2155.24	0	0	7411.9	0.00888197	Y	5	2	CSID4513980	5-Hydroxy-3-(4-methoxyphenyl)-4-oxo-4H-chromen-7-yl hexopyranoside	54.1	77.6	-0.344739	93.3098	M-H	C22H22O10	http://nonlinear.com/redirect/outbound?p=chemspider&param=4513980
4	799.208	1	14.4519	10255.9	18841.9	71130.2	85478.1	83314.4	125346	15815.3	47826.8	127615	68105.4	161318	151037	356706	161371	355142	11455.4	6726.8	0	160714	0.0044691	Y	5	1	HMDB38454	Isoscoparin 2-(6-(E)-ferulylglucoside)	56.8	90.6	-1.3684	94.8538	M-H	C38H40O19	http://nonlinear.com/redirect/outbound?p=hmdb&param=HMDB38454
5	769.198	1	14.2158	14562.7	41225.7	61308.3	54406.8	40060.8	58255.4	19916.2	65894.5	115562	89318.5	136089	169583	175395	89862.8	254030	47426	20338.9	16056.4	104834	0.00362536	Y	5	1	HMDB37423	Isoscoparin 2-(6-(E)-p-coumaroylglucoside)	56.2	88	-1.31557	94.66	M-H	C37H38O18	http://nonlinear.com/redirect/outbound?p=hmdb&param=HMDB37423
6	137.024	1	4.19738	8.54966e+06	6.55731e+06	2.5357e+06	1.40165e+06	3.19457e+06	1.87553e+06	1.85611e+06	2.15199e+06	705264	1.25138e+06	1.71252e+06	891475	2.00643e+06	1.26248e+06	1.73674e+06	495615	272315	164755	1.93731e+06	0.000682472	Y	1	2	CSID24784670	2-Amino-4-pyrimidinecarboxylate	54.6	78.6	4.59478	99.7935	M-H	C5H4N3O2-	http://nonlinear.com/redirect/outbound?p=chemspider&param=24784670
7	285.039	1	13.5511	10521.1	10804.9	2076.95	810.731	2044.96	1305.66	322.472	1154.75	2593.25	505.237	730.585	873.927	12488.3	4628.91	10401.9	685.259	1286.4	202.561	1923.31	0.000138698	Y	1	1	CSID4795341	5,6,7-Trihydroxy-3-(4-hydroxyphenyl)-4H-chromen-4-one	52.8	72.9	-3.90588	95.631	M-H	C15H10O6	http://nonlinear.com/redirect/outbound?p=chemspider&param=4795341
8	177.055	1	10.7929	35012.4	23212.6	34723.8	21740.1	25206.3	28000.9	13310.4	4656.58	10781.3	6137.87	6432.39	10014.9	1958.78	1092.44	796.897	3716.46	5600.82	4324.08	7080.62	0.00147328	Y	1	1	CSID4444167	coniferyl aldehyde	52.1	74.6	-3.75122	90.5201	M-H	C10H10O3	http://nonlinear.com/redirect/outbound?p=chemspider&param=4444167
9	334.069	1	25.8968	2762.83	2462.51	1054.47	1263.43	200.518	652.419	1672.41	1629.45	1415.57	1221.34	377.175	322.212	246.477	170.549	427.327	4863.77	68037.3	46583.1	531.164	0.000731344	Y	2	1	CSID24784746	5-{[(2E)-3-(3,4-Dihydroxyphenyl)-2-propenoyl]oxy}-3,4-dihydroxy-1-cyclohexene-1-carboxylate	51.7	73.2	-2.57709	88.1724	M-H	C16H15O8-	http://nonlinear.com/redirect/outbound?p=chemspider&param=24784746
10	637.177	1	12.8482	1.68936e+06	2.65996e+06	2.78542e+06	1.25716e+06	906015	1.25055e+06	6.99941e+06	7.87875e+06	3.14319e+06	8.24519e+06	1.59665e+06	2.2e+06	2.2694e+06	1.2647e+06	1.66099e+06	38226.3	53603.2	65200.5	2.13303e+06	0.00389422	Y	4	1	CSID24785427	6-Methoxy-3-(6-methoxy-1,3-benzodioxol-5-yl)-4-oxo-3,4-dihydro-2H-chromen-7-yl 6-O-(3,4-dihydroxy-4-methoxytetrahydro-2-furanyl)hexopyranoside	51.7	62	-0.243928	96.9744	M-H	C29H34O16	http://nonlinear.com/redirect/outbound?p=chemspider&param=24785427
11	209.045	1	15.0405	4859.02	1718.13	9609.6	4628.29	4581.57	8244.05	8419.5	2567.14	3535.7	3178.08	1774.04	4523.45	274.991	570.541	492.831	837.988	374.723	388.84	1861.51	0.0290386	N	not significant	1	CSID24784650	(2E)-3-(2,4-Dihydroxy-5-methoxyphenyl)acrylic acid	55.5	94.4	-4.61771	88.6216	M-H	C10H10O5	http://nonlinear.com/redirect/outbound?p=chemspider&param=24784650
12	385.113	1	15.2587	0	0	399.557	1413.28	2839.68	1304.24	2752.07	2344.18	2146.83	1893.11	945.48	5979.36	11489.6	10784.8	13414.6	0	0	75.5498	2088.78	0.0155424	N	not significant	1	CSID24785464	1-O-[(2E)-3-(4-Hydroxy-3,5-dimethoxyphenyl)-2-propenoyl]hexopyranose	53.8	89.3	-2.99174	83.2464	M-H	C17H22O10	http://nonlinear.com/redirect/outbound?p=chemspider&param=24785464
13	635.091	1	5.02237	9323.45	22956.4	37247.2	3862.85	15479.9	17517.1	9721.61	9196.55	16601	20585.2	35653.7	15408.3	4308.15	3840.73	5211.1	25.4679	683.562	17683.2	7480.51	0.0202628	N	not significant	2	CSID24785019	2-(3,4-Dihydroxyphenyl)-5-hydroxy-4-oxo-4H-chromen-7-yl 2-O-hexopyranuronosylhexopyranosiduronate	57.8	94.1	1.63127	97.1155	M-H	C27H24O18-2	http://nonlinear.com/redirect/outbound?p=chemspider&param=24785019
14	325.092	1	16.0531	0	5116.48	2821.3	10079.4	11039.2	1571.37	25761.7	31349.9	4893.44	13647.8	4277.83	16297.2	1002.13	2279.37	4055.29	596.763	2716.37	486.842	4295.1	0.0159432	N	not significant	1	CSID24784805	2-O-[(2E)-3-(4-Hydroxyphenyl)-2-propenoyl]hexopyranose	52.6	81.1	-2.48197	84.6185	M-H	C15H18O8	http://nonlinear.com/redirect/outbound?p=chemspider&param=24784805
15	433.114	1	13.9139	9620.16	16958.1	28020.6	16718.8	23414.6	48753.9	2906.98	4387.84	62343.5	4891.78	3348.38	13828.9	1343.91	1069.73	1675.88	379.497	1514.62	1240.44	8839.81	0.0332704	N	not significant	3	CSID24784916	4-[(2E)-3-(3,4-Dihydroxyphenyl)-2-propenoyl]-3-hydroxyphenyl hexopyranoside	50.8	70.9	-0.357631	83.4306	M-H	C21H22O10	http://nonlinear.com/redirect/outbound?p=chemspider&param=24784916
16	449.108	1	6.87182	424311	388838	526692	380199	364453	488471	156957	165739	405444	226776	317637	383944	74148	61610.5	82070.1	99957.2	77819.1	120773	201490	0.0141462	N	not significant	1	CSID24785052	4-[(2E)-3-(3,4-Dihydroxyphenyl)-2-propenoyl]-3,5-dihydroxyphenyl hexopyranoside	51.3	72.4	-1.69641	86.0481	M-H	C21H22O11	http://nonlinear.com/redirect/outbound?p=chemspider&param=24785052
17	121.029	1	5.97378	1.3913e+06	1.37036e+06	1.5927e+06	1.53616e+06	1.16069e+06	1.6333e+06	1.65671e+06	1.74934e+06	3.65408e+06	1.57453e+06	1.21287e+06	2.75522e+06	138076	174861	175324	936871	1.46584e+06	1.23913e+06	936941	0.0250472	N	not significant	1	CSID123	4-Hydroxybenzaldehyde	56.3	85.4	-2.50479	98.8681	M-H	C7H6O2	http://nonlinear.com/redirect/outbound?p=chemspider&param=123
18	269.045	1	17.8367	81192.9	30421.9	73366.6	65383.8	33606.9	59776.2	22009.8	11366.9	54040.4	12729.8	40813.2	45683.1	10810.8	6529.11	10332.7	763389	650130	705127	50774.8	0.0261605	N	not significant	5	CSID4444100	Apigenin	Comfired by standard	Comfired by standard	-3.58096	92.9295	M-H	C15H10O5	http://nonlinear.com/redirect/outbound?p=chemspider&param=4444100
19	145.029	1	8.05243	45376.4	61216.4	155214	308661	214526	272718	121967	63927	604654	65741.8	87756.2	102798	2300.94	1667.82	1819.6	22502.7	36699	140655	74783.9	0.0237089	N	not significant	1	CSID13848793	Coumarin	51.6	67.9	-3.9954	94.5947	M-H	C9H6O2	http://nonlinear.com/redirect/outbound?p=chemspider&param=13848793
20	175.039	1	6.19937	415511	33338.7	22283.7	15508.2	12044.1	10750	14907.6	14723.1	8224.85	63138.7	38555.5	25901.4	12405.4	10134.4	27512.6	32081	37063.8	82999.8	25340	0.0149315	N	not significant	1	CSID10295	Herniarin	54.2	78.5	-4.53906	97.8331	M-H	C10H8O3	http://nonlinear.com/redirect/outbound?p=chemspider&param=10295
21	349.202	1	23.8569	145155	90351.4	44409.1	121346	78656.4	29900.9	115323	59957	68149	205598	29679.3	119694	7.75149e+06	1.60528e+07	7.19304e+06	59628	178931	86150.4	4.94455e+06	0.0331521	N	not significant	2	HMDB38693	Oryzalic acid B	51.4	60.9	-1.22837	97.8219	M-H	C20H30O5	http://nonlinear.com/redirect/outbound?p=hmdb&param=HMDB38693
22	151.039	1	5.1415	332.729	304.624	903.582	1067.35	253.312	456.915	401.409	780.059	1693.11	407.206	188.096	1421.72	1504.99	1446.1	2227.69	356.705	991.421	581.67	609.681	0.0310523	N	not significant	2	CSID13860434	Vanillin	51.9	67.6	-4.3936	96.9178	M-H	C8H8O3	http://nonlinear.com/redirect/outbound?p=chemspider&param=13860434
23	195.065	1	7.93802	3443.09	3115.16	14772.6	20231.4	23916	16163.1	10014.9	3043	2192.62	5260.64	4872.9	5825.33	6470.78	3849.49	3028.46	17273.4	823.573	1156.25	7523.21	0.00104225	Y	3	1			54.4	86.5	-4.29826	90.6541	M-H	C10H12O4	http://nonlinear.com/redirect/outbound?p=chemspider&param=4483791
24	491.119	1	14.8197	4349.71	1884.82	3556.08	6907.65	3326.17	3385.61	3137.22	4432.83	2539.98	4913.97	7345.96	12032.6	46943.5	30840.5	43197.4	0	293.448	0	15351.3	0.00530896	Y	5	1			50.5	68.5	-1.98582	86.3401	M-H	C23H24O12	http://nonlinear.com/redirect/outbound?p=hmdb&param=HMDB30553
25	201.018	1	16.6721	1365.87	945.504	2235.18	1730.71	2128.96	3136.9	672.966	222.294	1912.23	259.411	498.817	1410.06	7996.34	3124.18	1465.7	333.335	652.178	428.004	1784.86	0.011877	N	not significant	1			50.4	69.4	-4.54625	87.9258	M-H	C11H6O4	http://nonlinear.com/redirect/outbound?p=chemspider&param=58600
26	179.035	1	2.70357	5321.81	5437.16	5644.49	7638.89	7502.44	6336.33	3473.81	4818.35	5132.36	5308.77	6468.03	5869.56	3483.59	4234.2	6379.81	647476	705623	711918	34570.4	0.00251863	Y	3	1			51.3	60.7	-1.97141	97.9851	M-H	C9H8O4	http://nonlinear.com/redirect/outbound?p=chemspider&param=393925
27	769.198	1	11.7242	1.34228e+06	3.05747e+06	5.66097e+06	8.65914e+06	3.90117e+06	4.10152e+06	6.51732e+06	8.14999e+06	8.15142e+06	9.54686e+06	1.3395e+07	1.14179e+07	7.81651e+06	4.61119e+06	1.50623e+07	5455.14	11979.9	7573.94	9.53093e+06	0.00154795	Y	5	1			52.8	68.5	-1.47915	96.9987	M-2H, M-H	C37H38O18	http://nonlinear.com/redirect/outbound?p=hmdb&param=HMDB37423
28	447.093	1	8.24	21665	11394.6	12554.5	8769.07	13442.6	18152.1	1827.77	2311.36	5567.72	477.187	16553.6	10951.6	89661.9	31162.3	310818	4859.84	2678.93	1022.69	54407.8	0.00588276	Y	1	1			51.3	62.1	-0.0131891	94.2325	M-H	C21H20O11	http://nonlinear.com/redirect/outbound?p=chemspider&param=24785346
29	799.208	1	14.8806	1.19503e+06	646890	490810	249954	281785	437930	351821	378955	515135	498169	278853	259726	788277	339425	551586	1594.5	7121.18	6862.2	386179	0.00401395	Y	1	1			53.5	71.2	-0.907384	97.4097	M-H	C38H40O19	http://nonlinear.com/redirect/outbound?p=hmdb&param=HMDB38454
30	121.029	1	4.44597	1494.87	183.451	2134.99	8302	4301.15	2165.14	12554	12851.2	11456.7	18165.7	4311.53	5834.28	2237.25	2262.12	2641.56	975.731	1592.4	1866.99	2998.07	0.000996368	Y	4	1			51.7	71.4	-4.72864	92.5354	M-H	C7H6O2	http://nonlinear.com/redirect/outbound?p=chemspider&param=123
31	325.092	1	16.5883	1341.78	1404.58	1949.7	5040.73	6384.15	2059.85	18920.8	13787.5	9937.17	12405.3	381.246	9910.61	1670.34	3607.88	3810.33	314.612	0	0	1343.89	0.00503266	Y	4	1			52.6	80.3	-2.81464	85.9587	M-H	C15H18O8	http://nonlinear.com/redirect/outbound?p=chemspider&param=24784805
32	385.113	1	16.0531	3173.25	23376.5	25131.2	58708.3	51145.7	21228	129782	143741	79086.5	89642.6	27980.7	81949.3	8695.32	12628.3	21816.4	1563.69	0	892.36	28533.9	0.00373139	Y	4	1			51.5	73.6	-2.39104	86.7058	M-H	C17H22O10	http://nonlinear.com/redirect/outbound?p=chemspider&param=24785464
33	385.113	1	16.5883	3260.61	3216.81	2717.67	22099.6	21746.7	9592.39	64325.1	50702.6	87376.3	55292.4	11199.1	34808	9374.09	10920.5	17888	386.923	2477.02	154.458	16211.8	0.00150937	Y	4	1			52.6	82.1	-2.80916	84.0709	M-H	C17H22O10	http://nonlinear.com/redirect/outbound?p=chemspider&param=24785464
34	285.04	1	11.3004	0	607.523	1706.1	7621.22	5670.85	4818.19	7894.92	10354.5	25579.8	11851.5	6373.1	5677.78	2188.85	392.939	3281.61	173.008	0	0	7003.49	0.0103907	N	not significant	1			51.6	73.1	-3.08926	88.4864	M-H	C15H10O6	http://nonlinear.com/redirect/outbound?p=chemspider&param=4795341
35	285.039	1	18.5747	55728.9	41886.4	58469.2	43155.1	39679.8	70079.5	20387.1	15668.5	70728.4	16943.5	34054.3	43900.7	17942.5	5682.27	20509	6621.71	2244.27	6077.9	25562.3	0.0355802	N	not significant	1			52.1	78	-3.82317	86.9483	M-H	C15H10O6	http://nonlinear.com/redirect/outbound?p=chemspider&param=4795341
36	315.309	1	2.02357	24956.6	29904.8	25337.3	21239.8	41181.3	32959.4	1795.73	13072.2	11108.3	24201.9	13152.9	24414.1	18782	11879.5	17998.5	6163.03	1230.19	421.751	34345.5	0.00500404	Y	3	0
37	720.039	1	2.02357	45779	35655.4	64416.3	55048.8	69891.3	78031.3	29618.9	35914.9	54658	47349	52638.8	46512.8	33322.4	22941.4	31248.7	41385.1	19795	21239.3	46497.2	0.00670129	Y	3	0
38	373.077	1	2.02357	3730.01	2238.4	10302.4	8120.72	10716.2	11375.3	3205.08	3877.64	4690.86	4589.64	4652.49	8735.63	5113.49	5393.78	6415.55	156431	25450.7	301402	6074.33	0.00189293	Y	3	0
39	568.061	1	2.22662	13302.9	19893.5	15573.9	9527.48	21437.4	28174	7308.3	4743.98	5134.81	8567.77	10971.5	11895.7	12509.5	12986.4	22157.3	14924.4	55837.8	9879.76	14291.1	0.00915556	Y	3	0
40	427.023	1	2.27992	25549.5	26043.3	52985.1	56157.1	58677.4	61598.8	3944.28	3975.34	39629.4	3440.54	9455.33	27009.8	11277	14440.2	14915.8	31456.1	71049.4	29319.7	17862.4	0.00347087	Y	3	0
41	542.053	1	2.29515	19914.5	22988.3	35628	20979.3	27484	32003.2	18859.3	16576.2	23977	17867.7	15577.7	17070.4	21537.6	18414.5	31763.3	69389.2	102989	212053	22285.8	0.00953927	Y	3	0
42	151.039	1	2.30275	1796.91	1020.97	2891.72	2617.13	4718.99	6189.48	1499.8	1464.87	1383.28	2015.88	1626.18	3161.36	1111.12	2219.3	2815.97	862.321	6025.1	1693.59	1522.66	0.00600814	Y	3	0
43	646.118	1	2.31798	145.614	5905.12	24986.1	18380.6	41850.5	38460.9	27396.6	736.099	3809.41	2610.99	4418.13	16698.5	16442.2	21375.5	26367.2	72642.4	34538.8	21552.9	18997.7	0.00911429	Y	3	0
44	659.179	1	2.33322	10644.7	3299.42	204735	223474	256804	193781	5152.62	2.36619	227063	2495.69	3508.74	56670.1	13393.2	23436.4	36896.1	107051	48237	19706.2	40815	0.006825	Y	3	0
45	574.026	1	2.33322	36196.9	33045.6	53329.1	50613.7	56491.2	56080.8	10334.8	4591.62	35602.2	11208.9	15364.7	35591.4	10252.5	13038.9	13037.9	86827.2	46740.6	26713.8	24006	0.00417386	Y	3	0
46	712.088	1	2.33322	1783.58	157.536	4851.2	12806	24814.6	17085.5	2031.69	214.372	8657.98	476.304	1117.95	5082.31	2900.07	3830.87	5655.3	8931.02	6495.53	1066.34	2675.1	0.00246411	Y	3	0
47	469.001	1	2.34083	9301.46	15155	19324.4	21512.7	19481.1	20686.3	10705.7	4387.18	15908.8	7495.77	6597.62	9265.04	5900.16	6357.24	7574.83	110301	20879.9	7757.59	10873.7	0.00458826	Y	3	0
48	437.021	1	2.34083	15980.9	18891.3	28377.4	21974.1	18611.1	23448.7	15759.2	9001.35	19325.8	13793.4	12730	8316.34	10235.4	8873.8	11547.8	23305	20959	77815	12562.1	0.00748493	Y	3	0
49	375.127	1	2.36368	0	132.996	477.501	1225.05	1522.01	1463.49	332.396	0	0	0	741.394	915.263	6474.87	5413.89	7086	1907.26	209.132	2358.68	1056.66	0.000307391	Y	3	0
50	165.018	1	2.36368	3332.53	3904.27	5113.55	4496.57	4882.05	3966.91	2365.69	2380.29	3323.27	2899.16	2421.64	2153.7	1151.22	981.999	1919.55	131219	10678.2	3602.52	2326.35	0.0014438	Y	3	0
51	359.098	1	2.40652	0	0	0.378414	1066.24	731.305	566.492	0	1.84545	0	392.858	198.954	299.722	1295.67	1466.98	2725.24	369094	121507	7247.01	300.13	0.000871941	Y	3	0
52	405.048	1	2.42175	5087.34	6959.56	11986.3	31114.2	23512.4	22037	27958.3	12060.8	12193.9	20574.6	17003.5	25661.2	16421.8	16972.8	20178.9	29992.9	11128.8	10020.4	18564.6	0.00745389	Y	3	0
53	125.978	1	2.42937	295.315	87.0755	998.093	6878.84	5016	1636.93	3218.04	3183.82	2172.54	3137.21	4026.17	5878.96	4143.21	4765.15	4877.03	3551.17	0	708.775	3153.17	0.00791568	Y	3	0
54	257.012	1	2.42937	905.23	3355.01	8282.82	17361	18462	13212.1	14897.1	10759.6	3043.27	12462.3	14708.8	19913.3	16625.5	23081.3	26626.5	3427.96	5055.2	3710.68	13198.2	0.00383738	Y	3	0
55	139.003	1	2.42937	946.035	646.196	2284.16	3840.32	4158.68	1618.18	1765.46	2757.57	1626.66	1931.81	2436.55	3860.93	2609.72	2941.3	2859.17	3721.41	879.148	1141.24	2170.66	0.00966101	Y	3	0
56	345.118	1	2.52082	4607.62	3575.03	7038.23	12024	13520.5	15062.7	2450.04	2947.17	11757.1	3378.84	5024.4	7341.31	19763	14861.7	24911.2	137042	572.374	93.5487	10973.7	0.0057908	Y	3	0
57	437.008	1	2.58935	3811.11	2885.99	8513.96	3374.76	4768.83	6741.3	2559.16	2377.46	2488.14	6026.43	5495.12	4035.91	8905.5	7761.13	11730.6	33124.6	3708.17	4237.66	7056.87	0.00909336	Y	3	0
58	429.139	1	2.68073	18749.9	37792.5	87458.9	61580.6	75253.3	98307.8	10547.5	13491.8	21726	9752.53	12598.9	38020.4	36301.8	31545.7	38072.8	3707.66	3356.53	5134.55	32592.9	0.00161708	Y	3	0
59	530.041	1	2.73118	3257.89	2104.99	11717.9	3452.12	14499.1	15646.8	2724.2	4803.96	1791.79	7636.1	8824.72	9315.36	20383.7	17275.7	13410.3	38598	78228.7	11390.8	7943.74	0.00987716	Y	3	0
60	556.03	1	2.7921	4966.92	25357.5	113912	69086	90384.5	75507.6	57599.9	25332.5	78153.4	56895.2	26747.5	57724.7	8415.77	5979.22	10100	16272	0.000480872	956.615	21014.7	0.00642596	Y	3	0
61	554.055	1	2.83018	217.43	790.076	6747.53	3389.75	4220.99	4624.48	1303.75	734.308	1503.67	641.817	3580.51	5107.38	5998.48	4945.4	5688.64	7981.26	2476	1160.88	3792.42	0.000640639	Y	3	0
62	455.058	1	2.86063	4875.68	7016.03	12171.6	11716.5	7772.54	10625.3	6537.66	8358.16	8038.33	11421.1	5510.85	7195.82	2156.02	2545.07	3483.41	8420.25	5504.14	789.453	5142.47	0.00750955	Y	3	0
63	373.113	1	3.19297	19857.3	23265.2	85239.5	81899.3	110238	59962.8	32563.4	27819.3	56517.3	26459.7	12570.3	43923.7	39754.5	19964.7	64827.7	1373.91	2444.98	1574.18	35071.3	0.00441696	Y	3	0
64	472.025	1	3.19297	6036.33	8362.73	26653.7	22697	26761.9	22213.3	11010.3	13019.4	24164.5	13548.3	9457.63	14777.3	19613.6	12821.5	15376.8	20808.7	13130.3	4811.87	13570.1	0.00431339	Y	3	0
65	530.004	1	3.19297	4623.22	5091.46	10976.9	10012.3	13962.3	13429.2	6961.69	6484.69	10605.7	9769.55	11493.2	11348.1	7445.48	6323.1	6443.13	12937.9	3993.37	2935.7	8405.52	0.00238687	Y	3	0
66	343.104	1	3.19297	35877.6	40869.6	74338.1	69102.7	69201.9	85601.8	46248	50898.8	84044.7	59081.6	35134.3	53805.7	24243.1	19842.5	25184.5	69613.6	29031.3	22301.1	33861.3	0.00892681	Y	3	0
67	193.05	1	3.20058	7166.77	1760.36	22633.8	23419.4	31942	14829.3	2804.63	3598.24	13874.5	6478.58	2953.2	12069.8	9511.2	4968.67	16281.8	0.553561	0	337.526	9098.77	0.00604437	Y	3	2
68	389.108	1	3.20058	3358.14	4215.17	19098.5	14051.9	15631.7	20494.3	3421	4409.12	13048.3	9703.96	11872.6	16347	7304.91	6307.09	5859.26	14986	0.000461163	1237.78	7117.55	0.00397028	Y	3	0
69	418.018	1	3.20058	49.9954	1099.41	6320.7	2410.16	5007.89	5441.37	1910.01	995.133	2459.74	3794.65	3964.91	5086.41	4322.11	3855.56	6206.97	3055.1	1572.41	432.937	2511.8	0.00345798	Y	3	0
70	301.092	1	3.20058	920.193	603.112	9258.82	6541.19	10439.9	9615.74	3701.49	955.951	5848.48	2665.83	4412.45	7936.56	3981.67	3269.02	3343.48	7240	1047.57	1928.4	2358.24	0.00341422	Y	3	0
71	516.022	1	3.20058	10520.8	4689.74	16995.8	10424.6	16504.3	10064.7	2675.39	5524.78	4652.84	5334.8	7597.28	11280.9	15114.4	12495.7	19856	11412.9	2426.7	1575.7	10481.9	0.00763312	Y	3	0
72	138.031	1	3.20058	1276.9	1033.23	6563.24	5373.98	6017.74	6462.24	3459.73	2822.33	6690.75	4025.64	2658.99	4062.59	1761.22	1533.95	1253.62	5576.64	12139.9	972.289	2644.54	0.00441696	Y	3	0
73	139.039	1	3.20058	1469.61	935.595	8780.8	8298.02	6636.47	7076.99	2043.38	5078.87	7423.14	5751.32	3542.3	5296.14	2625.4	2201.52	1948.57	8377.43	3500.96	2833.71	3486.91	0.00501139	Y	3	0
74	481.171	1	3.23103	1015.32	1606.13	13339.8	21160.5	19348.1	15887.8	517.156	2202.16	0	2958.06	11989.3	13576.8	11088.2	6289.62	7994.52	7851.21	0	729.95	9273.47	0.000190014	Y	3	0
75	319.12	1	3.4568	38774.6	38731.6	49208.3	74968.6	78502.1	60377.7	6233.29	9155.41	11340.9	9604.74	25180.5	51418.5	73554.2	46401.9	44208.6	986.377	111549	1890.62	41482.3	0.000670056	Y	3	0
76	213.055	1	3.51772	1163.32	168.68	757.585	3001.2	1986.48	3012.91	0	0	0	152.806	1038.26	3728.61	3427.94	2105.46	2033.38	304.511	0	0	1435.79	0.00434405	Y	3	0
77	271.097	1	3.51772	3682.6	1685.52	15309.6	42173.5	50480.6	34076.5	1150.57	2790.19	3602.31	2709.49	8755.02	30860.7	33286.9	18081.4	23769.5	0	2035.95	238.653	14769.8	0.00101106	Y	3	1
78	256.073	1	3.51772	0	0	839.587	2240.37	3492.18	2484.25	0	145.027	0	140.456	1586.01	3207.1	3193.14	1888.55	1125.43	534.957	0	0	829.365	0.00103633	Y	3	0
79	241.05	1	3.51772	5123.69	3875.17	10594.9	24089.2	26793	16437.5	2048.68	2671.02	2438.37	4554.58	8667.33	18687.9	18875.2	10453.5	11781.3	2856.57	2379.61	2112.74	13931.9	0.00126201	Y	3	0
80	481.171	1	3.52533	121368	233972	296418	337217	325885	241034	28984.5	57701.5	49198.4	78347.6	102522	200089	201505	111489	136702	13604.3	4239.31	340.164	155889	0.00150216	Y	3	0
81	580.087	1	3.52533	24853.5	37888.1	54031.1	93256.5	90907.1	73669.8	41969.8	23743.5	5291.57	23425.4	31624.1	56041.4	73651.4	43666.1	52667.4	7410.91	29855.4	8347.23	45804.3	0.0017572	Y	3	0
82	756.083	1	3.78902	9012.94	13072.3	58289.7	57613.3	89939.9	70569.9	28975.6	60619.8	51210.2	62472.1	69561.2	77295.2	38234.7	22924.1	30924.5	6196.43	1751.4	2161.24	42920.6	0.00179684	Y	3	0
83	620.071	1	3.79663	1111.82	1698.99	6844.51	5244.1	3105.81	5718.09	933.973	1375.16	1954.63	2555.77	5294.49	3886.2	5515.56	5305.3	4604.83	3914.2	2984.79	1559.64	3456.13	0.00204037	Y	3	0
84	819.113	1	3.80423	0	0	6814.48	4658.16	3732.07	5946.68	317.562	267.924	2152.15	2945.58	3898.54	3265.68	2854.11	3178.19	2606.32	5808.44	590.037	0	3301.57	0.00102727	Y	3	0
85	812.072	1	3.80423	0	1773.05	37560.2	44728.8	40165.3	50351	10881.3	11992.3	38056.6	18268.3	21798	32229.8	17475.9	15150.3	14810.5	61926.9	11813.4	5448.71	21090.2	0.00245146	Y	3	0
86	301.096	1	3.80423	411.017	0	2293.32	1246.36	2761.41	2790.45	413.289	1027.42	1986.09	1649.2	2154.27	2863.1	1741.09	3272.2	2297.76	1140.03	1371.36	0	717.171	0.0055592	Y	3	0
87	161.045	1	3.80423	5404.33	5579.55	15189.2	13495.5	15616.8	12096.8	5795.06	13583.2	11102	13107.7	10592.9	13385	8294.41	8010.44	8887.65	23758.4	10274.1	6109.56	9482.33	0.00671238	Y	3	0
88	697.077	1	3.80423	904.538	654.261	7505.89	13921.3	9638.62	10830.4	4383.63	5803.98	4558.94	10921.3	8850.35	9942.09	5170.2	6545.31	5606.59	10518.4	4446.12	678.67	5313.99	0.000513612	Y	3	0
89	637.125	1	3.80423	3132.89	440.929	31556.2	37440.5	34184.3	29237.2	9772.12	13129.9	26466.5	18842.8	30699.2	39708.8	24932.9	26734.5	23824.7	29396.8	30974.2	11546.8	17741.3	0.001129	Y	3	0
90	773.176	1	3.80423	4531.72	9227.9	72211.5	54439.5	62440.9	77417.3	17036.6	25716.3	52189.8	38019.8	38508.4	58553.3	24159.9	23670.3	19745.2	82216.9	19823.3	15927.9	31847.9	0.00285402	Y	3	0
91	828.103	1	3.80423	3176.6	19593.2	145114	120049	111724	138535	46047.5	50022.3	118874	63646.8	61330	71698.5	36322.1	35891.7	27303.5	191156	47682.6	44198.2	53765.2	0.00274519	Y	3	0
92	656.105	1	3.80423	1231.91	1624.08	18823.8	16267.1	20370.3	23771	2978.09	3257.63	11086.9	7412.86	12002.2	18331.7	8643.24	8773.8	7566.97	18822.6	4042.9	1891.97	7920	0.00141439	Y	3	0
93	265.056	1	3.80423	7159.37	12509.7	59783.4	56099	52122.9	52697.6	28403	29094.6	63083.6	39534.3	39539.5	51693.9	27171.6	33335.3	30896.9	126456	44699.8	25468.9	32018.1	0.00453938	Y	3	0
94	759.161	1	3.80423	13362.8	22433.2	188933	179247	175556	191999	61690.8	64393	140309	87188.6	117983	179816	76372	81531.6	63281.7	188733	80477.2	29958.2	81639.1	0.00142215	Y	3	0
95	221.065	1	3.80423	2422.72	2564.2	28203.5	27466.7	23975.7	20328.5	10669.9	10880.2	21989.6	17052.2	16146.6	20349.5	11020.7	13497.7	12751.4	25667.9	21716.6	15619.9	14585	0.00197742	Y	3	0
96	149.044	1	3.80423	892.094	319.28	3170.11	2094.13	2320.09	2200.96	876.064	1350.79	1414.44	1030.2	1208.94	1667.32	1005.97	1209.56	1145.64	1122.97	2312.9	110.867	1383.79	0.00113808	Y	3	0
97	775.193	1	3.80423	43506.3	60452.8	549368	451874	460555	563375	137020	148606	390976	233440	293668	502311	159466	177566	125825	526058	171350	103674	200592	0.00285015	Y	3	0
98	531.12	1	3.80423	3664.04	1491.7	16572.4	16664.7	15793.2	11515.6	4262.39	6697.01	11274.4	9190.48	11632.2	13971.6	9825.09	12767.2	11184.2	18112.4	15496.7	3398.15	8866.47	0.00211639	Y	3	0
99	690.037	1	3.80423	1427.31	3523.79	13709.7	16142.2	14002.8	12550.4	3428.36	4469.89	13813.5	6935.39	10625.2	13700.1	11093.2	11097	10009.1	25000.9	14549.7	7510.97	7281.25	0.0052482	Y	3	0
100	653.156	1	3.80423	16601.7	29281.5	249365	226415	212108	211623	92103.1	96408.4	202388	127597	147824	211967	100428	108332	90105.3	227490	136494	68735.3	109970	0.00198994	Y	3	0
101	363.032	1	3.80423	1713.56	1520.22	5872.94	7412.84	4471.87	3763.29	2608	3413	4495.42	5010.79	2100.28	1699.55	1132.98	1262.85	1530.92	1640.2	1643.96	2253.97	3132.07	0.00613221	Y	3	0
102	407.963	1	3.80423	6125.06	2833.88	7973.14	9636.73	8315.55	7974.47	4683.12	4595.83	6154.89	6371.54	4958.77	3674.09	2833.44	3669.96	4044.88	10534.1	9090.4	5627.84	6145.19	0.00312614	Y	3	0
103	849.229	1	3.81185	914.398	21197.7	150976	96100.5	99791	235436	30648.1	6107.63	27935	53609.4	92371.1	85875.7	104.82	72.0061	142.216	672.969	0	0	32966	0.00563508	Y	3	0
104	902.135	1	3.81185	457.371	4355.69	34647.1	24839	24861.7	44510.8	5275.53	5787.5	13045.5	13503.6	18054.2	17742.2	2097	2069.71	2708.74	4108.93	568.674	0	9931.74	0.00244532	Y	3	0
105	833.197	1	3.81185	1606.96	0	20213	10009.8	13278.1	33038.7	1673.86	1141.68	3159.51	6074.98	15558.1	12400.8	1034.95	1197.88	1608.18	70089.3	53.3207	2280.63	4495.17	0.00723914	Y	3	0
106	797.17	1	3.81185	0	1251.93	17071.5	16091.1	15173.6	15524.9	2529.74	2322.12	12577	5777.44	10289.4	17485	7255.02	6494.32	6936.62	40858.7	6102.58	11317.2	6555.02	0.0030514	Y	3	0
107	727.192	1	3.81185	5428.21	8093.91	36392.2	28092	30946.6	55681.2	4258.7	4677.95	13135.1	24356.7	37496.8	25350.6	1077.88	1284.06	1809.55	2536.07	19808.4	4238.61	12259.4	0.00318952	Y	3	0
108	659.11	1	3.81185	672.084	298.752	5218.86	4776.99	5250.8	8654.23	1380.26	756.732	697.886	2299.45	5223.69	4192.54	3314.18	4252.9	3927.76	5280.02	3615.78	1018.79	3069.57	0.00133401	Y	3	0
109	780.103	1	3.81185	1883.82	1753.72	17674.3	17705.7	17317.3	33792.7	4308.81	3677.61	11958	11007.7	16160	12806.6	5107.41	5260.85	6161.81	3448.67	459.33	23023.4	8499.99	0.00413067	Y	3	0
110	796.054	1	3.81185	793.585	770.645	11990.9	9433.28	8716.92	8210.39	4667.22	2949.91	11025.5	8547.8	8805.02	9525.29	5599.58	3944.3	5281.7	19394.6	8034.79	2224.54	5762.59	0.0050139	Y	3	0
111	121.029	1	3.81185	1479.31	2102.4	7290.51	6410.13	5314.43	6574.51	2193.18	3034.54	7093.94	3882.32	3608.49	4351.79	2213.1	2697.83	2931.36	12185.2	13390	5391.62	2680.25	0.00985729	Y	3	1
112	826.094	1	3.81185	652.889	1752.57	13180.5	9707.57	9956.31	9156.07	7125.7	8125.99	4543.02	3689.82	7651	4646.29	3521.8	3872.64	3245.6	20384.2	3789.01	72379.8	4480.25	0.00116372	Y	3	0
113	299.043	1	3.96418	688.363	1955.25	15580.9	9157.26	18827.6	16604.9	13268.8	10693.6	3165.02	18384.2	5541.28	6161.92	395.919	568.549	870.676	1614.79	639.459	1315.47	4007.23	0.00606388	Y	3	0
114	477.111	1	3.96418	6964.27	6354.56	19851.3	14257	23695.3	19710.2	19732.6	16835.8	9771.74	19848.4	17417.1	11588.7	9222.17	8416.98	9972.35	14260.8	6768.4	3869.65	10524.6	0.00860708	Y	3	0
115	479.992	1	3.97942	0	854.286	2801.65	2723.54	3062.42	2188.61	867.017	495.145	761.057	1627.57	1541.13	2142.43	1566.48	1858.82	1227.7	237257	177202	266970	5623.49	0.000903378	Y	3	0
116	179.055	1	4.00987	3089.84	5598.16	11312.8	13335.6	8041.97	7119.5	643.031	1559.52	445.882	4619.83	3809.42	8502.84	1727.86	1931.45	7759.59	5169.22	1294.67	1896.69	3406.78	0.00390802	Y	3	5
117	540.941	1	4.00987	4602.39	11952.6	10455.7	10460.7	8404.67	9342.12	465.862	1092.84	3843.81	6732.97	4931.36	7688.1	1074.73	1934.41	3340.24	12972.8	3210.52	1588.26	4752.19	0.00525113	Y	3	0
118	497.956	1	4.01748	5662.25	8244.79	22132.8	22173.2	20213.8	10572.2	2280.99	2450.16	7623.53	14614.6	7349.11	15212.8	2400.42	1866.96	4113.17	11368.7	8120.05	5483.51	8171.63	0.00574564	Y	3	0
119	396.034	1	4.0251	4841.3	6086.37	7780.28	10008.1	5843.38	4479.85	1.8022	712.817	1130.15	5999.87	4772.56	9854.23	2261.76	1594.58	3336.8	7191.41	4714.16	8313.81	3471.76	0.00515114	Y	3	0
120	390.025	1	4.04033	0	580.525	3434.19	1552.58	1729.27	2442.03	870.545	1846.89	1918.04	2409.15	1052.19	2050.51	1355.28	1064.77	1401.97	515.952	3.67256	0	1600.75	0.00759317	Y	3	0
121	113.024	2	4.04033	3807.88	3921.26	7637.76	7276.66	6374.58	5658.42	6325.12	4969.14	4555.2	7536.3	3191.58	4970.13	2901.95	2497.48	3122.34	6230.51	3473.68	5325.9	3374.39	0.0058307	Y	3	0
122	487.999	1	4.04033	2317.15	5570.06	21336.3	7646.16	16560.6	19116.7	11762.1	7875.5	5771.69	17973.1	6531.35	8631.09	8668.22	6771.09	8144.57	5562.34	4995.88	6756.02	7263.55	0.00999556	Y	3	0
123	582.052	1	4.04033	3651.95	5450.64	13989.3	4731.72	12352.6	20511.6	2771.05	3160.58	3511.13	4625.81	12360.1	15466.4	7635.49	6819.28	6080.16	1427.13	2291.86	3536.26	7293.84	0.00841211	Y	3	0
124	87.045	1	4.04793	0	255.819	1531.52	1684.77	1514.01	2505.05	2128.63	925.611	637.893	2563.74	880.131	1346.76	1693.29	1173.57	967.279	0	0	357.022	1102.26	0.0072232	Y	3	0
125	472.006	1	4.04793	0	443.991	5088.44	2927.53	3105.75	4506.37	3104.47	3807.96	0	5351.51	3001.76	4218.85	3976.32	3025.89	4485.6	4128.98	925.724	4401.9	2202.06	0.00962669	Y	3	0
126	477.03	1	4.04793	1330.35	2503.29	9424.82	4628.06	9591.88	8346.88	3854.35	4910.46	6205.06	7987.01	5732.2	8314.39	6683.36	4686.45	6531.52	11621.9	5881.52	3457.81	5853.67	0.00631988	Y	3	0
127	415.999	1	4.35743	1059.71	735.643	7919.51	1462.95	2105.83	4439.07	324.149	993.23	0	271.684	1796.13	2871.89	2058.15	2951.85	1349.14	226.382	0	11.5533	927.584	0.00922668	Y	3	0
128	470.015	1	4.36505	0	1451.65	9805.08	3690.1	4068.93	8594.79	1146.53	164.082	1365.35	0	2647.7	3914.35	3289.39	3085.62	3626.67	3776.44	2613.51	3341.68	2383.45	0.00570361	Y	3	0
129	147.045	1	4.36505	51835.9	64439.7	225708	89058.9	82510.1	147266	13365.8	14707.6	58067.2	23933.4	6741.51	47952.1	9737.23	9044.29	19178.3	6015.1	2628.36	4703.01	32107.3	0.00547604	Y	3	3
130	426.024	1	4.36505	3190.35	24389.9	102218	38372.3	30304	72637.4	1323.42	1313.97	20802.4	3908.04	1795.64	18847.1	3399.68	3358.63	7250.49	1328.81	778.511	2120.77	12704	0.00803768	Y	3	0
131	327.107	1	4.37267	51186.6	77560.5	221331	102407	103554	193436	6821.84	7164.51	61656.1	17734.1	6487.36	48537.5	22195.9	20084.3	31999.6	89419.6	64763.9	52439.5	44774.6	0.0052488	Y	3	0
132	331.117	1	4.38028	540.333	1429.56	4258.77	13811.9	16427.3	7843.72	4244.82	2715.76	517.295	1529.12	4445.74	12552.5	3089.83	3016.8	2267.7	0	945.209	751.689	3600.48	0.00416126	Y	3	0
133	165.055	1	4.3879	8629.55	9306.5	7563.27	8467.5	11756.7	20328.3	894.231	1207.21	3837.73	938.147	433.734	1541.14	4044.41	2751.97	4409.1	27487.1	23412.8	18981.4	4129.32	0.00325942	Y	3	0
134	167.071	1	4.6823	164.138	0	581.497	1114.44	1965.96	3132.2	0	0	14.9814	59.9818	61.2217	583.913	401.436	336.204	472.09	0	0	0	502.767	0.00297563	Y	3	1
135	359.133	1	4.68992	1103.44	1024.25	4245.02	7932.36	7798.01	10430.9	2841.55	3454.01	2809.59	3625.16	3332.36	5286.95	20398.5	11293.4	10267.6	444.199	678.174	1185.51	7204.59	0.000553176	Y	3	0
136	345.154	1	4.79367	0	1345.06	50372.8	15088.9	28261	34268	25039.3	9764.48	6659.18	21881.2	10976.1	10513.7	537.326	1707.67	1582.91	0	0	0	7995.47	0.00668666	Y	3	0
137	488.068	1	4.79367	2176.63	1850.32	13335.5	4525.4	8274.75	11629.8	5592.43	4180.28	2136.53	6437.03	6699.26	4655.41	1366.28	2072.92	1642.25	576.341	284.278	343.413	2608.59	0.00953817	Y	3	0
138	419.046	1	5.24048	1308.61	2602.11	9344.62	4325.83	6736.93	4737.79	274.463	1826.86	2990.38	1448.24	627.88	4177.23	1810.07	1575.19	3342.39	0	447.016	565.13	1644.92	0.0087754	Y	3	0
139	456.035	1	5.2481	74092.1	61711.8	142522	102580	98761	85808.4	33775	46346.9	39914.3	43016.1	8588.85	51269.9	20668.6	14282.7	31254.9	3509.89	919.403	11355.6	34133.4	0.00154287	Y	3	0
140	177.055	1	5.2481	191199	162204	339924	216482	246047	205904	86245.2	94743.8	124336	96218.3	15895.1	121345	43733.5	34721.7	72773.3	8114.69	15442.5	37489.5	80788.5	0.00192514	Y	3	1
141	477.071	1	5.2481	1076.22	1629.62	4239.29	2807.82	3535.94	3690.82	1505.98	2718	1404.05	1749.73	1388.99	2674.7	4965.04	5384.72	3124.51	566.818	200.126	505.04	2814.63	0.00582608	Y	3	0
142	357.118	1	5.2481	114347	96811.9	226865	146743	165825	134240	63461.6	76210.7	76279.4	74300.6	17424.5	88936.6	49380	41894.7	84842.5	33390.6	22857.2	36849.8	64469.5	0.00246323	Y	3	0
143	508.012	1	5.2481	2799.16	4762.22	8342.99	5285.33	7987.95	8784.42	2199.96	2546.96	1298.51	4799.07	394.076	3042.29	1118.6	1262.9	2008.62	0	798.464	918.482	2467.45	0.00236474	Y	3	0
144	572.965	1	5.2481	6755.6	7559.88	18797.8	11329	11919.4	12886.8	2083.99	3584.22	5309.87	3389.33	1104.6	5880.49	1521.48	562.331	2459.3	2041.34	2086.87	1756.21	3179.55	0.0010607	Y	3	0
145	239.056	1	5.33948	797.475	3969.65	2118.52	7696.56	6765.41	7340.61	6555.55	6202.4	5171.11	12644.2	7740.24	7405.05	2536.05	3768.1	5549.64	6486.14	7717.95	6015.84	5286.48	0.00163922	Y	3	0
146	475.181	1	5.3471	47.638	1754.37	5327.52	3813.74	4393.34	4721.4	1392.86	2737.72	1460.78	2094.8	631.862	1798.23	7692.35	4218.86	4944.94	225.478	144.878	2767.23	2953.07	0.00181025	Y	3	0
147	180.041	1	5.37755	0	983.885	3744.73	2951.71	4960.44	9338.54	696.138	1473.14	683.846	1130.28	316.541	358.334	172.521	298.949	1136.17	86.6335	878.778	0	396.421	0.00522473	Y	3	0
148	457.134	1	5.51177	2874.92	3336.61	3387.22	8614.88	7802.26	7674.08	1144.23	1561.65	1621.2	1596.82	6355.61	5590	20945.9	14891.9	9805.28	15295.8	3636.19	206.267	6931.84	5.47835e-05	Y	3	0
149	537.197	1	5.57268	8698.79	1133.57	4684.28	8607.46	23824.3	21532.5	1258.73	9684.92	505.742	975.802	8455.34	11885.8	94712.5	36808	102118	30428.4	15740.9	46210.1	34254.6	0.00901765	Y	3	0
150	271.096	1	5.6717	3601.03	484.607	15643.4	31864.7	44851.2	37413.4	2875.32	2372.92	4809.84	4852.46	6467.62	11905.4	4638.88	3070.98	5556.16	0	1096.65	1261.51	9562.03	0.000307681	Y	3	1
151	535.178	1	5.85167	847.02	3910.03	15871.8	25103.4	19086	15048.6	10693.6	8513.54	5960.46	9512.62	21612.4	19147.1	10921.4	11946.5	6803.86	0	0	1485.88	7319.31	0.00102594	Y	3	0
152	449.044	1	5.87478	2529.79	2175.25	5649.68	6930.93	8063.07	8552.14	2813.05	2576.77	7289.39	3088.43	4218.71	7997.97	14269.6	9636.5	8162.94	2788.66	7122.95	3674.45	6225.62	0.00772741	Y	3	0
153	641.171	1	6.04992	1689.17	1594.83	1199.66	1427.76	1431.91	2678.33	535.544	1324.58	0	1142.8	2176.22	1694.75	3492.47	4652.48	4656.71	51007	5052.19	4976.86	2594.63	0.00973774	Y	3	0
154	687.213	1	6.12323	12528.7	7088.79	33838.6	75698	66000.7	55770.2	3474.59	7491.38	910.555	1788.05	8171.77	33319.4	19287.1	22782.8	13375.6	0	0	648.652	15219.6	0.000576141	Y	3	0
155	507.08	1	6.15368	8464.68	45881.7	31407.4	57441.9	62960.9	24971.2	4243.42	12701.7	4413.97	9305.78	42006.4	44084.6	315654	482811	224886	80826.2	94117.6	33376.3	207013	0.0076581	Y	3	0
156	225.076	1	6.329	1938.19	3785.29	8067.83	4107.88	8051.88	7999.3	2066.48	2072.97	0	2624.04	3708.89	5274.82	975.674	2180.31	1597.11	0	907.865	863.79	2052.68	0.0043308	Y	3	0
157	505.144	1	6.35185	7035.91	19062.7	68487.9	12951.8	29545	51421.6	3599.51	2623.24	937.13	4722.57	4007.67	8265.26	19269.5	25878.1	13937.3	1537.49	306.601	1296.05	18765.8	0.00833327	Y	3	0
158	579.134	1	6.3823	173257	77990.3	57452.3	67084.8	180235	233515	3640.01	5716.91	2959.96	8571.82	179770	52418.8	1.00478e+06	271870	1.03844e+06	8543.18	10555.7	6122.04	396748	0.00987716	Y	3	1
159	577.119	1	6.3823	94163	45057.4	33242	37696.6	97178.7	120174	2932.13	1397.51	2240.62	4751.31	97924.2	35776.5	711452	204633	783548	3262.2	2847.64	926.545	236198	0.00824203	Y	3	0
160	576.995	1	6.3823	1139.71	8241.72	4508.8	8635.11	6369.34	5830.04	582.238	772.974	702.386	1219.37	2360.24	2435.79	11214.1	8961.27	6315.81	1864.5	2032.37	2229.44	11800.8	0.00628596	Y	3	0
161	193.05	1	6.48632	32291.9	16273.2	57423.4	33539.5	47666.5	72147.1	3625.44	4417.87	29323.3	6248.81	3015.51	22455.7	4233.71	3436.94	4227.12	14247.1	6804.29	10296.8	13496.1	0.00762857	Y	3	2
162	281.066	1	6.48632	5356.07	6356.21	32374	15806.6	29068.3	38032.8	658.163	1570.07	2695.55	3609.91	1697.15	13075.9	1593.1	1668.08	2422.6	28138.2	1605.34	5621.98	5299.52	0.00298515	Y	3	0
163	581.151	1	6.50153	20559.4	44687.7	113641	67119.5	95044.7	157501	24999.5	40962.4	50948.4	39676.3	16675.5	70581.8	52274	29048.5	74173.4	39165.7	20022.4	45365	49904.6	0.00945782	Y	3	0
164	478.077	1	6.52438	273.024	1219.44	2121.71	2468.02	4249.44	4033.12	461.303	976.254	3146.51	1767.4	2078.1	2622.69	9633	10790.1	10176	10119.3	29538.7	1505.26	3897.53	0.00827405	Y	3	0
165	479.155	1	6.532	27164.6	42232.5	229297	208471	235078	271361	3251.08	8591.06	54180.4	15774.9	12562.6	100373	73515.8	48956.7	54242.9	16997.2	6155.3	1227.23	68536.1	0.000611286	Y	3	0
166	578.072	1	6.53962	7616.41	8167	32071	37283	46602.8	56098.2	5305.23	3533.26	1672.74	5116.97	6782.26	18285.9	17700.6	8207.24	14503.6	6621.88	4868.84	7297.6	12070.3	0.000529242	Y	3	0
167	387.137	1	6.54723	6759.1	8734.11	12528	23391.8	20183.9	21845.2	13196.9	19374.4	15811	33746	19447.5	17339.4	10111.9	8878.57	9537.87	5278.58	31645.5	17243.9	13765.4	0.000877004	Y	3	0
168	643.439	1	6.64622	0	0	20494.4	43753.7	63277.2	95229.5	7394.69	32889.2	75555.4	72301.3	20963.9	27319.6	1668.36	641.629	3478.74	0	0	0	9837.11	0.00930825	Y	3	0
169	842.155	1	6.64622	2346.54	7185.93	21237.1	22070	29538.7	36781.6	15189.3	14795.3	31434.8	29942.8	19646.4	20197.3	9117.71	4239.27	3393.66	0	921.851	0	14720.7	0.00535165	Y	3	0
170	417.154	1	6.64622	655.366	617.079	2825.22	13465.6	10301.9	16780.7	3094.37	7464.76	14456.8	15786	9278.29	7738.52	1916.51	1359.83	2401.97	102.588	1605.43	0	5211.3	0.00593623	Y	3	0
171	733.038	1	6.6843	1402.54	1151.61	1712.81	1933.53	1820.88	2777.06	1712.24	1303.48	1031.99	1572.5	1808.81	1872.8	13917.3	12415.3	12144.2	388.674	936.273	815.333	4627.64	0.0080222	Y	3	0
172	521.186	1	6.72237	2003.3	2314.54	2572.95	33375.7	9780.65	23073.7	2167.86	3872.87	2455.22	2863.27	16178.7	18907.4	3242.45	3904.47	2114.9	3481.57	13536.3	1933.83	3964.49	0.0043757	Y	3	0
173	711.175	1	6.78805	4520.08	3195.04	10871.4	11131	12461.1	14053.5	1712.5	3177.84	7826.48	2388.38	6472.61	8875.26	20734.1	28756.3	23364.2	331.986	6372.97	1383.25	6994.82	0.00202097	Y	3	0
174	455.114	1	6.8642	12199.6	8917.22	3684.3	15273.5	15862.9	11424.7	1289.55	2927	1865.58	1807.4	10816.5	14047.3	6954.35	8244.01	12562.5	3976.41	3896.19	4019.76	6665.48	0.000675246	Y	3	0
175	548.025	1	6.87943	1194.14	1114.85	28112.3	24651.6	21775.3	39251	4227.97	4286.17	16146.3	12335.5	25089.8	29616.6	3246.48	1802.4	2441.87	1088.3	221.21	711.923	8003.42	0.00197781	Y	3	0
176	655.136	1	6.90228	3678.41	1638.5	4085.79	7031.34	13092.4	9292.84	923.84	2551.27	2498.18	3556.92	9935.33	9808.16	14774	10256.4	17856.3	13986.4	5383.91	2054.75	5596.85	0.00131668	Y	3	0
177	583.202	1	6.94035	12625.4	26929.4	19390.1	24071.3	45748.9	28963.4	3022.25	9588.25	11632.9	7004.14	5274.72	12198.7	11425.9	6369.92	13900.6	92759.3	16306.3	12504.8	12802.6	0.00471371	Y	3	0
178	583.13	1	6.96332	1135.75	3453.13	7115.8	9932.42	14320.5	13439.7	8109.92	14880.3	8768.35	8321.67	12479.5	10005.4	13745.5	17771.6	9643.76	35819.2	14436.7	4081.44	10414.8	0.00371206	Y	3	0
179	449.108	1	7.009	1077.85	710.428	6073.9	3470.7	4411.38	8043.47	496.693	831.143	2441.31	1449.43	1311.71	5303.05	1079.32	724.054	1935.18	531.814	324.171	259.706	1861.01	0.00945782	Y	3	1
180	729.258	1	7.0623	97.6645	4747.17	7279.9	10687.8	22513.3	42099.5	368.236	3766.47	2316.19	806.693	4704.23	6486.33	13018.4	11053.1	32077	6848.69	12797.9	33173.6	8862.67	0.00714216	Y	3	0
181	579.208	1	7.39475	18266.6	8922.57	13503.4	17424.2	18600.9	14340.7	2185.04	7363	7007.82	10950.8	14679.2	10847.9	30076.3	13571.5	27668.2	2826.44	0	2986.86	21967.2	0.00492515	Y	3	0
182	267.086	1	7.39475	669.603	71.8921	318.1	1528.27	2677.91	2369.75	53.8121	380.1	512.983	582.984	1245.95	2349.64	875.209	947.475	1213.21	1229.22	24025.5	1.56942e+06	558.025	0.00212316	Y	3	0
183	585.218	1	7.46045	14825.7	11012.6	37897.9	22333.3	35960.4	32186.9	3014.42	7863.67	12187	8550.44	1864.33	10117.9	73577.2	45985.4	61892.4	100625	34.6067	551.484	33261.3	0.00157889	Y	3	0
184	495.147	1	7.46045	70074	81092.3	117024	90654.3	94551.4	92087.4	34635.5	33105.8	76209.7	30554.8	23907.1	62510.8	36991.1	25082.7	60997.7	37999.3	14775.4	5295.1	50485.7	0.00638851	Y	3	0
185	697.232	1	7.47567	60182	70256.4	109648	77318.9	105001	120000	20606.4	29623.1	49412	29617.7	12752.3	36127.2	35136.4	23704	30388.9	12108.4	5089.13	27840.5	36338.2	0.00153561	Y	3	0
186	750.144	1	7.48328	2861.36	3270.77	8440.19	4029.27	12152.8	11722.9	66.9499	1207.16	1785.93	1303.01	3115.32	4838.94	3392.23	3719.62	4459.55	5715.06	2229.27	3893.86	3638.33	0.00530889	Y	3	0
187	579.135	1	7.54443	305292	172176	122719	118017	323958	452130	8516.64	7077.38	6668.2	16838.3	242629	100746	1.36988e+06	390317	1.59863e+06	2296.32	1467.99	51579.1	721819	0.00780274	Y	3	1
188	577.119	1	7.54443	120391	61983.6	40801.1	53588.9	163303	192420	1799.72	1787.86	1792.48	2153.95	144232	45676.9	1.00616e+06	308486	1.17032e+06	692.841	1322.17	1485.93	401787	0.00875232	Y	3	0
189	697.07	1	7.54443	6195.82	2937.37	5293.71	5867.59	22595.5	28051.4	423.875	1573.64	2383.02	2469.03	12535	7374.27	77091.8	19572.8	92096.7	14.4032	121.889	15442.3	41835.8	0.00820687	Y	3	0
190	630.033	1	7.54443	11537.4	13351	5190.19	5265.49	19990.3	20896.5	758.284	3110.99	3045.26	4776.84	15943.7	12698.7	42452.7	13918.3	54809.3	142877	85773.4	3933.08	36962.4	0.00750955	Y	3	0
191	595.13	1	7.55205	9555.92	6356.33	11783.6	13603.6	45280.2	40201.5	4130.29	9436.19	8318.42	14280.3	42915.7	31516.5	204648	68769.8	231697	22916.2	16703.3	42643.7	91832.5	0.00443885	Y	3	0
192	553.193	1	7.59012	2863.81	519.762	2564.85	3226.26	15256.1	13489.6	1170.49	1155.81	0	1126.42	1015.23	3237.63	12009.1	7019.16	17612.1	0	870.132	4245.26	4256.75	0.00693783	Y	3	0
193	435.167	1	7.6589	0	116.614	1271.97	1802.43	5022.23	5212.17	1338.38	1798.98	3624.97	4591.7	1391.27	2665.88	4697.8	3409.49	5416.42	0	0	11485.1	1760.07	0.00838743	Y	3	0
194	889.203	1	7.77027	6613.19	6079.41	6272.65	14309.9	29904.7	20251.8	1792.3	5123.13	2844.83	6862.38	5095.43	10451.6	9318.86	7039.72	118843	0	0	0	22723.5	0.00270712	Y	3	0
195	237.077	1	7.87708	712.358	1431.57	4912.71	4510.08	5487.37	5059.2	1800.06	2076.74	4039.6	263.437	1771.88	2722.37	808.927	570.296	921.993	223.751	428.498	657.381	1596.22	0.00182965	Y	3	0
196	195.045	1	7.87708	354.78	1530.34	1890.5	2267.01	2181.37	1766.38	1322.27	721.098	1163.96	1066.26	514.899	1172.97	6167.81	3363.84	1517.63	2445.04	563.996	605.788	1746	0.00651907	Y	3	0
197	179.056	1	7.89993	5126.57	964.285	13892.1	13973.5	14645.5	13792.6	3645.22	3214.33	7022.14	3066.38	5679.36	8297.97	68359.8	39627.1	29970.3	9238.03	1171.01	155354	17259.1	0.000794903	Y	3	5
198	278.995	1	7.91517	2961.34	4394.98	9725.03	6220.39	7578.04	9293.67	5062.09	4136.57	7069.09	3400.95	1892.5	1946.39	602.504	304.404	376.245	2091.26	221.091	2291.42	2509.43	0.00231538	Y	3	0
199	680.162	1	7.91517	13213.9	45486.1	52296.7	44039.8	59776.9	88152.8	9172.76	7324.8	10652.6	23185.1	34442.2	29113	47431.4	40503.4	34452.7	102581	7742.24	6978.24	32398.9	0.00403631	Y	3	0
200	342.003	1	7.92278	1315.96	3684.6	20914.2	19640.6	16076.9	23238.3	6179.8	5311.32	10084.8	6979	4046.98	3938.6	409.73	197.995	374.907	778.062	729.357	1235.86	3036.22	0.000610913	Y	3	0
201	558.042	1	7.92278	523.492	1050.81	7187.52	7146.26	8702.23	14577.1	3728.2	1475.11	1818.64	1175.95	3174.54	7256.92	465.784	210.08	784.111	1114.55	564.13	1020.24	2316.26	0.00363327	Y	3	0
202	357.133	1	7.9304	28183.4	46606.7	212431	238228	221489	256053	90800.1	59762.3	68414.4	76052	61745.3	68818.9	20906.2	10452.2	17195.6	2520.72	802.99	6623	51361.4	8.87111e-05	Y	3	2
203	339.122	1	7.9304	1855.4	922.494	48430.4	57889	52131	62434.7	15887.9	4820.98	7038.56	10618.3	16248.1	15699.2	4224.82	1828.73	1129.77	0	5.90849	933.346	11333.8	0.000133966	Y	3	0
204	327.122	1	7.9304	2691.74	3927.04	49753.9	60749.9	52641.5	67639.1	10917.5	4671.91	11344.7	7406.2	14614.4	17548.7	4062.81	2023.26	2190.71	741.039	31.9329	200.878	10384.6	0.00015531	Y	3	0
205	342.108	1	7.9304	595.369	2483.97	10106	8096.84	10221.3	11037.2	2814.9	2450.37	2035.48	3995.57	4862.47	7853.12	1921.76	2152.89	2447.67	764.049	878.139	0	2606.45	0.00069833	Y	3	0
206	548.062	1	7.9304	224.511	4911.92	33020.7	38902.3	41530.2	52195.3	16285.2	12109.6	6615.55	10110.3	13188.7	12742.6	1547.25	965.418	718.315	364.962	930.412	483.004	7678.99	0.000429435	Y	3	0
207	325	1	7.9304	117.71	696.658	6362.7	8258.33	7242.01	9504.74	2736.32	2813.52	4058.42	627.228	1505.07	1536.7	24.1818	23.5001	70.1427	915.523	2154.25	63.6288	1068.98	0.000282615	Y	3	0
208	683.217	1	7.94562	31707.5	43614.9	61097.8	43251.3	61749.1	107397	5917.44	13447.9	4366.63	21233.9	15584.3	30738.2	6614.65	7571.13	16326.5	2173.7	618.334	16921.4	19530.9	0.00485529	Y	3	0
209	706.227	1	7.96847	0	0	4765.86	4705.4	25649.9	17667.2	2639.57	987.305	0	5353.76	4101.1	10497.7	2373.92	1791.66	2246.54	492.444	0	45.7157	898.822	0.00799303	Y	3	0
210	583.069	1	7.96847	405.967	8243.67	9567.32	13138.4	18008.6	14253.1	10929.7	11469.1	7723.05	5658.8	12971.6	13283.3	3102.61	2372.3	1829.71	17396.9	5432.07	6148.78	7869.63	0.00418206	Y	3	0
211	593.15	1	7.97608	136409	112700	116450	103815	164576	192550	65020.6	52503	46714.2	55282.4	223511	107065	130279	58516.1	112375	50443.1	21596.6	12991.5	100752	0.00794701	Y	3	2
212	565.047	1	7.99132	1357.12	959.125	2468.03	5773.35	16502.3	14861.5	4758.35	10964.7	8005.13	11398.3	7601.19	7513.83	435.488	562.671	608.068	3903.4	715.59	2253.29	4194.92	0.00813757	Y	3	0
213	613.066	1	7.99132	4423.02	9850.18	8709.13	11844	16685.6	10783.5	7806.38	9529.42	5501.12	6510.14	11100.5	13171.7	3914.25	3917.07	2795.26	12309.3	4924.67	4280.71	6371.41	0.00911429	Y	3	0
214	621.155	1	8.037	0	0	2898.33	13474.4	12532.1	15511.5	2976.13	4783.22	18076.6	3035.7	11118.7	10375.1	5468.04	4486.06	5580.19	32075.4	7999.82	36776.5	6893.54	0.00851292	Y	3	0
215	515.191	1	8.04462	1256.69	812.946	2192.77	6787.8	12752.2	7117.41	553.461	1192.7	591.492	3162.21	6113.4	7563.54	12494.4	8580.06	9952.34	3037.09	2336.1	307.057	3868.54	0.00156777	Y	3	0
216	843.128	1	8.06005	0	0	2041.44	7948.65	3178.42	5251.08	0	1145.84	2016.07	4880.64	5728.79	7085.62	2425.49	1255.5	2749.96	0	659.506	0	1729.94	0.00194266	Y	3	0
217	729.259	1	8.07528	0	2669.67	2641.19	4559.66	9094.81	4797.55	752.157	861.791	0	3155.56	3862	5902.17	13564.7	6758.37	5885.71	3062.28	6607	8079.37	3655.33	0.00379242	Y	3	0
218	766.14	1	8.0829	18310	23339.8	50685.8	51873.3	57255.4	116374	13911.3	12312.1	12304.2	16458.1	17896.2	31685	5113.93	5274.85	7710.01	2382.17	2113.85	5283.3	14626.5	0.00494034	Y	3	0
219	713.229	1	8.0829	466934	506988	614999	600167	679860	1.08924e+06	397175	257244	449466	351390	211878	383372	13676.7	11868.6	15975.9	46205.3	37150.4	133229	213388	0.00604477	Y	3	0
220	831.165	1	8.0829	548.304	5194.14	11724	13545	24165.6	45923	5650.27	4714.55	2068.84	7206.42	15908.3	22395.8	2257.5	2697.39	2426.5	9594.87	2532.92	1595.9	6806.35	0.00693783	Y	3	0
221	683.237	1	8.09528	5586.98	9513.77	19128.8	14746.9	21036.2	30788.4	1423.71	4477.07	2802.84	6549.78	4024.61	8997.48	9331.53	4976.99	4424.42	9294.22	11660.8	13688.6	9612.74	0.00258602	Y	3	0
222	745.185	1	8.11052	760.686	659.752	1846.22	3082.94	7819.7	3985.38	3222.38	1869.59	2534.29	1722.63	3575.67	6137.04	35170.4	30602.1	13790.3	6298.66	0	2227.75	11182.9	0.00862814	Y	3	0
223	335.078	1	8.14097	1325.32	442.778	1177.42	2333.9	3457.85	2406.88	757.23	1169.47	0	475.67	1102.61	2020.4	98.9277	126.891	291.863	0	0	936.508	937.304	0.00357349	Y	3	0
224	639.083	1	8.1562	11036.2	16684.6	17372.9	25275.8	28634.2	41275.6	14515.1	19005.4	13836.5	30206.7	31040.5	33544.4	70682.7	64965.4	46392.6	24624.8	30484.9	9535.97	50211.9	0.0025788	Y	3	0
225	755.203	1	8.1562	25506.1	33837.9	149676	145191	123585	132316	24378.6	38002	91550.7	61873.3	162513	128483	12841.6	11450.5	60123.8	30824.9	11167.7	4699.68	56946.1	0.00114508	Y	3	1
226	549.161	1	8.16382	18946	19534.7	35461.2	87944.3	77616.1	65855.2	68327.1	82013	53359.2	115945	61249.1	88110.7	5.13006e+06	4.27601e+06	1.52205e+06	57195.9	25618.8	18878.1	1.80642e+06	0.00205043	Y	3	0
227	677.058	1	8.17143	0	2309.95	332.504	5512.13	6652.49	5549.12	589.134	2761.72	4047.79	691.853	3624.56	4095.62	8912.84	7149.05	4801.51	1762.59	0	2523.41	5258.31	0.00357284	Y	3	0
228	581.186	1	8.17143	19728.1	22256.8	27363.8	47706.6	51219.5	50229.3	17918.7	27330.1	45223	28010.9	31591.2	58794.6	26883.3	29375.3	34974.2	19623.1	37471.3	74476.2	32828.2	0.00869444	Y	3	0
229	665.085	1	8.17905	2575.29	700.686	3284.93	5283.86	5533.39	7823.4	1219.17	3812.57	6285.53	2256.58	5399.42	5052.62	18688.5	16235.5	8726.39	2113.4	4127.32	3092.6	8007.85	0.00985729	Y	3	0
230	600.078	1	8.18667	3675.41	4311.39	4323.04	8728.58	14447.5	14206.8	1549.57	5729.33	8371.6	5226.02	5461.68	11410.5	19603.8	15977.8	10714.5	126745	11303.4	10972.9	15655	0.00770116	Y	3	0
231	599.118	1	8.18667	9905.49	7634.25	5354.01	11054.6	10629.6	15255	1400.9	4817.26	6412.27	4145.69	2620.58	5578.53	1011.12	757.046	1289.09	631.328	2285.63	3559.99	3203.49	0.00277801	Y	3	0
232	673.105	1	8.18667	2092.26	1086.13	3065.08	5987.47	7280.4	10116.5	884.256	4206.28	4334.31	2824.36	8092.1	7076.22	18145.6	12237.1	17750.9	11268.7	14148.4	2798.33	12677.8	0.00265364	Y	3	0
233	655.131	1	8.18667	36936.2	68532.4	54407.5	86325.9	83216.5	82914.3	51678.7	76137.2	76859.6	87624.8	83208.8	82039.7	35709.8	34244.8	42842.2	47577.6	48330.8	43193.8	60663.1	0.00921605	Y	3	0
234	595.109	1	8.19428	1341.78	1457.44	3764.28	5347.02	8955.51	7451.79	1986	2589.62	5187.02	2720.8	2921.06	3357.24	1382.65	851.166	1689.87	16354.4	6707.35	8071.78	3278.6	0.00276821	Y	3	0
235	651.195	1	8.20188	573.327	1699.62	2191.71	6518.37	8351.08	7680.42	2952.99	7220.95	4602.6	11384.4	7352.96	6578.56	40087.5	34668	26513	3507.78	3487.2	5168.48	17852.6	0.00209166	Y	3	0
236	595.195	1	8.20188	6804.68	6369.23	5447.45	16488.6	15773.3	12704.5	6935.85	8894.19	13151.5	9556.53	12035.7	16327.3	4578.49	2876.82	4846.58	17328.6	40064.9	11938.7	10512.9	0.00421994	Y	3	0
237	818.307	1	8.2095	36060.3	145804	284954	230420	188368	465854	150995	11289.8	45164.7	82382.2	87735.7	109489	263.8	236.589	597.822	568.454	560.238	1250.27	47378.1	0.00950753	Y	3	0
238	507.205	1	8.22477	2.77013	0	1315.4	4800.59	3703.57	6704.47	1879.26	2855.05	4853.01	3835.32	3730.82	5871.05	1727.88	1208.53	981.495	0	0	0	1575.93	0.00387901	Y	3	0
239	764.126	1	8.23238	297.276	18.0243	181.667	2874.3	3370.05	2262.07	1104.71	1001.46	0	1520.44	3613.3	1939.58	943.614	820.324	894.263	207488	0	0	896.274	0.00188786	Y	3	0
240	750.057	1	8.26283	0	0	2736.59	4206.93	4526.53	9612.02	0	2598.12	5243.29	3796.84	5626.42	4817.67	2859.8	2656.4	3362.74	0	800.381	0	5178.09	0.00888034	Y	3	0
241	740.127	1	8.26283	659.263	1865.78	5494.8	14938.7	16230.7	14475.4	1543.94	5228.86	10595.4	8261.6	14907.8	9376.62	4625.97	6543.57	4269.03	4809.6	340.735	2900.58	6685.45	0.00195946	Y	3	0
242	405.154	1	8.27045	0	538.43	2708.9	12228.8	17267.8	12449.9	2254.17	6651.35	12481.1	17865	17368.2	9263.28	7997.02	10249.1	6477.83	3812.46	0	0	8211.09	0.00468416	Y	3	0
243	695.186	1	8.27045	371.493	345.904	1735.89	8072.05	7971.75	5247.33	4199.89	3420.45	7392.8	5879.35	7720.58	3896.58	3108.77	4061.45	2649.11	2436.3	0	1251.96	5574.11	0.00468864	Y	3	0
244	357.133	1	8.27045	2423.17	3424.39	22021.4	37153.7	41642.4	42252.9	9877.71	18146.1	33298.7	34709.4	28888.4	19272.2	13035.4	15846.3	12142.9	79180	1481.21	68500.4	18984.9	0.00186087	Y	3	2
245	696.135	1	8.27045	6145.61	9768.71	43881.3	104747	87332.2	95150	42008.6	72526.2	112207	92777.5	82271.4	50178.1	44152.4	47816.8	35948.6	27434.3	8618.67	16320.5	62207.7	0.00390889	Y	3	0
246	699.249	1	8.27045	431.859	1300.63	4595.41	8830.41	9082.76	8395.55	214.623	427.547	253.332	1299.59	1223.79	2831.89	5859.02	4944.23	1736.48	1361.57	566.854	1539.77	3819.97	5.69383e-05	Y	3	0
247	715.158	1	8.27045	6415.33	14244.1	44106.4	74216.2	75815.5	106355	47769.2	50183.9	53931.8	74272.8	69519.1	51742.2	22678.6	27917.5	18559.7	6917.25	5248.79	19511.8	38715.4	0.000970288	Y	3	0
248	519.151	1	8.27807	14592.4	9173.42	21973.8	16293.2	33274.9	34931.7	2330.06	1044.8	14787.1	6878.12	3532.08	13444.4	2226.23	2958.42	4195.3	1322.5	4334.65	3060.15	7765.6	0.00617872	Y	3	0
249	716.219	1	8.30092	55.9643	2767.12	2918.75	11905.8	12446.5	11886.5	12218.6	8322.55	3819.98	11442.1	13919.3	10614.2	368.728	1191.99	820.448	0	0	1714.42	4391.44	0.00292392	Y	3	0
250	655.163	1	8.30092	9214.6	15775.4	9350.07	12609.3	24614.8	24898	4691.52	7740.59	3169.69	8116.87	11506.5	12849.7	2624.27	4519.44	2250.11	2725.54	0	25998.9	8026.14	0.00456216	Y	3	0
251	563.141	1	8.30853	2.08542e+06	2.24465e+06	5.09845e+06	5.87724e+06	4.23396e+06	5.1701e+06	3.98434e+06	4.71409e+06	3.17107e+06	4.5044e+06	4.96704e+06	5.137e+06	1.25861e+07	7.33456e+06	1.06691e+07	179123	138338	1.92018e+06	1.00898e+07	0.00200127	Y	3	0
252	681.076	1	8.30853	48190.5	49758	170630	182634	159645	221825	101179	164970	115193	147611	152764	144170	230210	159632	213509	52219.2	36955.2	98131	271301	0.001583	Y	3	0
253	706.048	1	8.30853	1245.95	5038.33	17913.6	24315.7	22124.8	25261.9	8122.88	19260	12008.5	17809.9	26197	23326.2	12250.9	12943.5	18864.2	641.467	57.8651	8112.8	40697.4	0.000876591	Y	3	0
254	619.06	1	8.30853	4941.61	2232.53	7438.36	15017.2	16164.7	12558.4	4364.79	5446.99	6215.63	10796	17038.3	14185.7	8456.95	9175.92	9600.98	1832.96	578.385	117290	25262.1	0.000433394	Y	3	0
255	631.127	1	8.30853	4043.52	10322.2	50572.3	66823	43709.4	47960.4	44791.8	57765.6	18552.8	59006.6	61574	47680.7	60227	58209.2	66897.5	27691.5	6993.59	98258.6	113288	0.00511388	Y	3	0
256	621.061	1	8.30853	2094.01	3364.08	13527.8	17447.6	15383.2	13754.9	6261.55	13491.4	5885.38	16202.8	18987.9	13805.9	6671.48	8136.37	8573.18	16454.6	3042.79	30274.2	24082.1	0.00201368	Y	3	0
257	699.075	1	8.30853	2410.61	5428.59	16296.7	24312.7	15818	18780.6	11837.7	21736.7	10002.9	20392.9	22329.7	14621	7066.21	10472.5	10686.5	12958.7	36503.5	7854.56	26574.3	0.00612145	Y	3	0
258	665.066	1	8.31615	5766.87	4301.72	23834.8	32048.7	32723.5	32801.9	15081.5	24821.5	15257.8	28334.9	32156.1	27961.9	17007	19279.1	22384.7	7207.72	6817.87	10383.5	49916.5	0.000490128	Y	3	0
259	703.057	1	8.31615	2474.9	2285.14	17739.3	27774.7	16265.2	20777.3	10574	21702.9	21401.9	20807.2	22485.8	20888.1	9040.52	8637.77	8344.05	1577.63	914.925	2674.23	25982.7	0.00309315	Y	3	0
260	616.052	1	8.31615	29143.7	40478.1	119467	128167	107827	115441	92882	116265	74093.4	107886	86524	78988.1	85080.5	64692.2	88457.7	22806.2	13688.7	211886	170633	0.00114876	Y	3	0
261	615.155	1	8.31615	583.84	1189.12	3844.78	10049.2	8643.11	9833.37	2657.6	3785.85	6707.26	6676.52	9542.94	9295.9	4118.3	4130.89	5478.41	10364.6	1415.77	28142.5	10227.6	0.000598329	Y	3	0
262	491.155	1	8.32375	3772.01	1741.87	5473.46	17115.1	19438.9	17505.1	2269.11	6279.31	7974.52	8660.63	8135.21	14764.7	1058.35	1737.24	2311.19	1105.75	501.516	4272.69	3855.74	0.000936332	Y	3	0
263	461.165	1	8.32375	1065.38	2315.4	5782.59	10877.6	13196.9	6787.49	5097.12	2343.9	6290.13	5012.52	3003.78	5956.29	602.291	1235.27	399.832	120553	118393	117337	6199.06	0.00410048	Y	3	0
264	537.197	1	8.3466	4926.56	0	8556.23	30358.1	41462.1	35553.8	12151.6	23128.1	13230.2	19325.6	5974.84	22171.9	9552.48	5221.08	4505.16	0	242.381	3386.58	9624.78	0.00172973	Y	3	0
265	713.229	1	8.35422	226291	245945	376593	326598	383253	739427	98290.3	50823.7	62379.4	113363	92283.7	186291	13898.2	12917.6	26955.7	3679.96	10495.6	21303.3	93418	0.00472839	Y	3	0
266	517.18	1	8.36183	8766.8	17855.1	39373.2	18208.6	14059.6	25545	846.62	552.922	902.52	1654.28	2621.13	7200.26	8138.46	5559.78	7020.81	997.945	1232.62	5109.7	5880.2	0.00191886	Y	3	0
267	493.118	1	8.36183	131.578	73.2483	1672.5	1920.54	2223.04	1600.01	643.196	390.894	717.17	709.474	934.534	1719.73	6261.74	5629.1	4182.95	1007.72	325.005	3220.95	1675.54	0.000876591	Y	3	0
268	605.183	1	8.48843	3038.22	10977.9	8031.71	10692.7	15701.6	9162.35	1925.09	5453.72	1659.29	3072.14	3286.08	7873.91	3521.68	3412.17	1560.44	638.68	3018.01	3165.63	4951.33	0.00880883	Y	3	0
269	657.176	1	8.49605	1316.9	2357.34	6667.31	11870.8	11442.7	13315.5	1058.99	1711.54	2394.27	2927.51	8099.85	11524.7	4220.09	3877.91	3503.51	1868.65	2610.87	0	3933.67	0.000282615	Y	3	0
270	656.252	1	8.50367	499.668	392.982	4226.7	1364.93	7220.49	10081.2	397.85	50.1712	210.666	141.549	298.275	1665.51	92.8601	311.46	208.396	604.489	2.36602	0	360.044	0.00838109	Y	3	0
271	595.134	1	8.53412	2645.05	12581.9	29928.4	34077.5	39494.9	26047.4	16520.5	29132.7	12767.2	23994	30266.7	33399.5	18945.3	16886.1	17630	37284.2	8252.88	27223.1	18822	0.00347575	Y	3	0
272	725.193	1	8.55697	78812.9	115137	343716	377141	291826	399758	293637	346629	136078	378071	227714	347320	408025	187253	340096	18012.6	2251.92	23526.9	250715	0.00631863	Y	3	0
273	527.214	1	8.56458	0	328.436	34428.4	6895.83	24306.6	42440.2	945.814	398.153	0	17.8433	325.654	29.8683	603.85	1053.22	66.2525	214.448	0	0	2297.89	0.00715913	Y	3	1
274	755.203	1	8.57218	0	40047.3	174902	154621	150271	171262	11774.3	11192.3	51777.4	25528.5	110781	95088.6	6689.82	7471.63	10557.3	0	0	2068.11	43180.8	0.000457563	Y	3	1
275	641.203	1	8.58742	14583.6	13543.1	11791.8	13083.4	18064.9	13505.5	8853.97	3321.11	7520.55	3819.96	9506.05	17351.9	9714.21	11280.4	7882.11	41583.5	32494.9	11667.2	7609.64	0.00697628	Y	3	0
276	375.144	1	8.59503	540.969	0	1650.46	3662.21	3743.83	4353.03	1039.5	1488.67	3120.33	3524.06	1468.46	5994.17	1280.74	1369.3	2226.44	0	48.9245	0	1991.19	0.00948614	Y	3	0
277	569.223	1	8.61027	0	0	0	3412.4	7574.29	4577.21	344.029	0	1676.84	39.45	2803.64	8570.68	2003.51	2163.97	1783.43	0	498.971	0	399.896	0.00582608	Y	3	0
278	668.139	1	8.61027	4073.49	6886	8153.13	14202.6	17831.8	18641.4	3883.34	5469.39	12795.6	3759.92	11766.8	16488.7	7336.65	6865.87	6037.13	3607.92	6643.51	6429.07	6827.57	0.00381043	Y	3	0
279	655.168	1	8.61788	11677.1	12856.4	27653.8	34440.5	48546.1	46780.5	14342.4	13360.5	4283.24	12458.9	15980.3	27855.6	5951.93	8339.88	8153.19	3791.56	1327.81	70453.1	11002.5	0.00102085	Y	3	0
280	495.15	1	8.6331	81779.2	25076.7	72755	139869	127669	216364	5676.48	5515.87	63606.4	15263.7	62132.7	98818.8	3228.75	4768.2	3166.63	961.416	0	0	31837	0.00350494	Y	3	0
281	594.067	1	8.6331	1469.71	3083.11	5972.2	10131	13952.3	19714.3	2077.62	2215.73	4487.55	2337.14	7186.66	10744	1497.87	969.6	1157.26	75.3585	413.711	465.545	3613.39	0.00203423	Y	3	0
282	715.245	1	8.64858	684252	774123	837991	532200	715871	1.61123e+06	211037	78398.7	65225.9	163335	131939	223321	10456	9946.66	11233.6	2008.84	5123.11	24091.7	183574	0.00701912	Y	3	0
283	768.156	1	8.64858	41824.5	73470.8	84282.5	52982	82595.8	168326	14381	9213.49	6007.98	14682.5	14311	26062.2	2585.23	2184.3	3475.23	1087.38	3500.97	3778.69	15703.3	0.00752808	Y	3	0
284	714.02	1	8.6562	7791.7	9039.94	23933.9	11902	15610.6	23057.8	5798.99	9796.94	12357.8	8658.81	4741.93	6780.53	8675.47	5654.32	8830.71	56.8392	0	281.777	16248.9	0.00694754	Y	3	0
285	563.141	1	8.6638	3.7396e+06	3.71224e+06	6.92931e+06	3.49703e+06	4.0706e+06	7.30666e+06	2.59969e+06	2.06834e+06	2.81651e+06	2.28289e+06	1.03393e+06	2.63492e+06	7.34059e+06	3.66087e+06	8.00154e+06	5692.87	26712.4	10907.4	5.06681e+06	0.00991182	Y	3	0
286	681.076	1	8.6638	104386	98772.1	176124	96123.5	110351	189343	44297.9	60784.8	84364.5	59420.1	30831.7	71042.4	148387	76375.4	154244	1417.94	4243.96	2636.35	128281	0.0090219	Y	3	0
287	653.061	1	8.6638	15678.8	24268.5	45904	34739.5	42578.4	53171.3	15889.1	18833.4	17091.5	20458.5	18208.9	24574	19943.3	16368.1	26186.9	819.612	205.899	4116.86	33642.6	0.00166374	Y	3	0
288	631.127	1	8.6638	18360.3	33568.4	66181.9	36437.2	39893.3	68705.1	8413.49	10767.9	16239.7	20856.2	21511.1	30751.2	49414.2	35747.3	56112.7	4585.67	3519.67	49851.1	56952.1	0.00520604	Y	3	0
289	715.977	1	8.67142	7897.74	8445.4	25094.2	10709.9	21094.4	24591.8	3596.87	5004.04	12837.6	10013.1	2520.59	8751.34	20519.5	12932.8	23062.7	0	0.964571	316.571	33355.5	0.00833638	Y	3	0
290	621.06	1	8.67142	9038.59	8517.49	25898.2	22120.8	20316.9	26073.2	6664.87	12619.8	18431.2	11884.4	16050.3	20891.1	12935.8	10600.2	16929.1	772.101	1720.25	54.3163	20014.5	0.00410048	Y	3	0
291	614.057	1	8.67142	6389.61	7174.08	24944.3	14627.6	16440	27966.3	5517.97	5587.94	11300.6	5517.88	7765.44	13142.3	16320.3	10060.7	17339	265.873	1255.3	218.632	18149.8	0.00655149	Y	3	0
292	735.212	1	8.67142	22577.9	15748.5	14414.6	22310.1	51677.2	55050.4	457.153	3684.2	3155.1	3354.38	8722.89	10677	123326	84816.7	47771.5	13019.3	5222.77	8696.5	55157.4	0.00264175	Y	3	0
293	473.108	1	8.67142	6083.27	9155.15	36255.5	22519.3	28024	40301.8	11850.5	7950.68	14982	6360.59	20606.5	23530.4	50588.2	26887.8	56845.9	5994.16	6315.33	5052.75	27905.5	0.00253672	Y	3	0
294	297.076	1	8.67142	1930.26	2244.22	5170.56	4224.87	4956.77	5263.39	1624.47	2382.33	3026.11	1316.28	1696.45	4648.04	13713.2	4219.41	15736.3	1590.12	2078.37	2266.28	4186.34	0.00653055	Y	3	1
295	686.976	1	8.67903	3859.79	8423.86	25052.3	11065.2	15354.8	25314.7	4543.05	5540.49	6899.93	5333.95	2499.17	6144.51	8475.14	4021.42	9783.98	0	0	0	16559.8	0.00565097	Y	3	0
296	665.068	1	8.67903	12062.9	11030.8	23781.6	20186.8	26319.7	27398.9	9508.21	13172.2	18644.4	14274.1	19875.8	19987.2	13551.8	10335.1	22006.3	1950.27	647.476	32631.3	19636.8	0.00287895	Y	3	0
297	710.063	1	8.67903	4487.55	5581.56	15718.1	12305.6	18150.8	18035.2	3040.71	4091.02	8716.85	4869.91	14567.8	10527.2	6408.93	7509.74	5970.35	853.089	1086.02	7046.34	14015.3	0.00190573	Y	3	0
298	391.139	1	8.68665	2034.91	346.894	2328.57	2833.88	12801.8	13937	0	1442.11	967.83	1058.04	1233.15	4512.32	489.869	675.86	803.946	0	0	0	1809.65	0.0076999	Y	3	0
299	491.191	1	8.69427	63668.9	49570.5	46002.6	76867.8	96272.8	125094	9345.69	23000.1	29121.2	28721.6	18819	34055.6	58898.5	34479.7	38858.4	0	509.292	1149.36	44264.4	0.00116365	Y	3	0
300	657.15	1	8.69427	6727.83	8316.99	14440.7	20792.4	32912.5	39198.5	3583.2	5695.38	3768.61	10574.1	15904.1	24561.6	32780.1	23628.1	24202.4	0	1698.31	133998	16774.9	0.00150234	Y	3	0
301	628.101	1	8.69427	6797.82	4719.65	8162.95	14027.2	15138.2	12351.8	844.664	4516.39	4662.37	2120.89	9409.61	7328.91	9247.38	9642.65	7487.93	4625.46	1729.43	0	8648.35	0.000721651	Y	3	0
302	607.196	1	8.69427	6209.73	9612.01	9075.77	16573	14111.6	16600.5	2933.85	4048.24	2418.75	4938.63	5183.76	6092.65	9738.09	7301.64	7434.32	1657.32	269.572	174.034	9034.35	0.000307391	Y	3	0
303	637.18	1	8.70188	2291.23	3375.89	4012.35	7817.82	8354.94	11078.6	824.022	1873.56	3090.79	2646.8	3134.2	3941.96	4756.35	3960.66	4088.66	887.958	20.6439	0	4060.65	0.00078607	Y	3	1
304	780.157	1	8.70188	90171	57179.1	49087.4	58324.4	106400	117794	6447.11	15274.7	15846.7	11811.5	17540.1	29107.3	22261.4	15008	22299.3	28473.2	16280.8	28842.7	31846.6	0.00202119	Y	3	0
305	519.185	1	8.70188	44733.4	22224.7	25134.1	41217.4	75780.8	57860.3	9281.12	9680.29	22142.3	15600.2	13899.4	25940.1	15482.1	8835.68	13124.3	11595.6	8645.39	11621.4	14942.9	0.00356661	Y	3	0
306	799.175	1	8.7095	48358	29727.8	27710.6	65511	117381	142580	17042.2	25990.2	7835.87	22862.3	13319.5	36046.6	30972.7	16178.3	21307.6	47226.6	19540.9	34332	25658.6	0.00256816	Y	3	0
307	734.151	1	8.7095	116726	65076.4	53325.7	80632.4	143624	155305	3016.26	19228.4	20004.6	18715.1	15668.6	31277.9	79149.7	48439.6	39637.1	46492.9	32658.8	43849.8	60965	0.00191117	Y	3	0
308	342.113	1	8.71712	3998.73	1452.56	3914.08	7913.94	7324.16	10689.2	479.607	2019.34	3644.5	4187.59	2844.14	4155.95	1653.52	2971.08	2267.36	629.108	496.315	0	2251.42	0.00187149	Y	3	0
309	357.152	1	8.73233	446.161	245.761	1940.85	2388.81	4995.37	2952.56	1040.22	3354.01	791.929	6962.82	2628.67	3561.05	6733.54	6087.57	8721.47	13.7892	2415.32	6636.32	5534.58	0.00860708	Y	3	0
310	624.139	1	8.75518	1003.01	2643.17	8058.06	11119.3	9194.7	7567.18	4620.73	6066.23	6809.96	5607.42	10594	6944.91	4487.15	4344.8	4875.37	9876.99	4232.82	5120.97	8463.6	0.00206599	Y	3	0
311	703.061	1	8.76757	4270.19	6277.57	13481.3	13360.9	17113.4	16114.3	8224.18	5829.12	4845.29	6111.03	11417.3	9775.51	6462.29	9566.68	10108.1	3778.39	2110.21	2670.7	17700.1	0.000689262	Y	3	0
312	706.055	1	8.79042	6364.54	13187.6	21741.4	22743.3	21490.4	24464.8	15573.7	13292.6	15026.6	18500.6	18549.2	14833	10862.1	14097.8	18183	1303.29	0	0	41492.3	0.00144678	Y	3	0
313	563.141	1	8.79802	1.70334e+06	2.16317e+06	5.11018e+06	6.25782e+06	4.2749e+06	5.0812e+06	4.57341e+06	4.47129e+06	3.53861e+06	4.831e+06	3.35548e+06	4.69733e+06	1.12354e+07	6.85641e+06	1.1057e+07	24345	33271.4	27453.7	1.12982e+07	0.003134	Y	3	0
314	563.342	1	8.79802	313.205	1568.21	66916.6	110396	81426.4	107975	20015.8	39984.2	12605.3	57338.5	75953.8	137851	79513.5	104585	126145	0	0	0	367537	0.00113936	Y	3	0
315	681.076	1	8.79802	109309	99687.6	195619	237189	197809	247213	153484	170057	182961	175897	130249	155857	288779	207257	303343	21916.8	21044.3	6270.42	362076	0.000817375	Y	3	0
316	715.979	1	8.79802	1118.99	1479.2	7855.89	8659.35	7723.93	11134.9	4164.1	5097.7	2003.54	4742.02	3461.45	1366.78	556.843	1397.15	626.097	0	0	0	12630.2	0.00111957	Y	3	0
317	661.109	1	8.79802	907.42	1362.23	6579.61	16856.6	8523.73	6866.31	6025.82	4359.59	2886.45	4636.82	9037.89	7337.05	11398.6	11402.9	12819.8	396.528	597.258	0	23952.2	0.00678006	Y	3	0
318	353.066	1	8.79802	2333.51	3864.68	15540.2	27603.4	17616.3	14295.3	11853.1	7069.25	12514.4	11481	15045.5	25818.1	78616.1	46919	67541.4	948.443	1672.86	594.448	45599.5	0.00477278	Y	3	0
319	619.06	1	8.79802	4354.77	7597.09	7540.69	8769.7	11430.7	7980.41	1323.07	6780.61	2347.85	3747.71	8794.98	8761.21	6236.07	9736.6	4355.6	1693.26	3400.73	358.327	18688.2	0.00623058	Y	3	0
320	714.031	1	8.80563	1329.58	2243.96	15000.3	20013.8	13285.7	18213.5	5591.79	10756.3	9687.59	11294.1	11380.5	6672.01	1945.05	3856.65	4286.02	0	0	272.886	21751.3	0.00148922	Y	3	0
321	708.062	1	8.80563	46563.5	80469.9	193528	219339	167684	206436	118023	150339	134331	153387	104050	87874.3	87792.5	83175.9	111598	2062.8	4515.82	383.649	256103	0.000788416	Y	3	0
322	733.987	1	8.80563	1848.93	6439.54	28721.3	25813.6	21904	31356.9	3372.32	7998.32	18426.3	10389.6	7341.23	7173.79	2325.48	2663.94	4279.14	0	0	5.25763	29435.2	0.00219994	Y	3	0
323	662.057	1	8.80563	22436.3	39171.2	115090	118421	105239	125195	63304.7	76844.4	67507.5	84081.3	63387.9	57704.2	89578.8	71713.1	101411	4180.67	755.179	4955.81	176080	0.00033673	Y	3	0
324	717.071	1	8.80563	1925.37	6341.85	16226	17523.2	14792.4	17650.6	7156.03	11078.2	2619.93	15970.1	9444.13	5362.19	2205.61	3289.85	2293.61	0	986.822	1401.81	14250.3	0.00260055	Y	3	0
325	473.108	1	8.80563	376.375	5177.65	24215.8	28322.1	25653.2	28827	10956.4	18029.5	9176.61	23229.4	24327.9	33882.9	103710	60730.8	94930.4	26729.9	110327	1257.95	74620.8	0.00073103	Y	3	0
326	808.077	1	8.81348	306.93	0	5722.33	4595.55	5344.51	6975.54	574.382	1389.99	876.889	1958.15	3923.68	6886.4	1758.14	1247.2	1653.17	0	0	0	5465.72	0.000976072	Y	3	0
327	625.068	1	8.81348	1763.14	4047.9	9906.7	14006	11662.5	12805	8813.92	5903.17	5186.77	7315.63	7484.13	6503.53	1592.31	4987.73	3761.12	1772.71	1244.65	255.07	15595.2	0.000753404	Y	3	0
328	665.066	1	8.81348	5624.07	7622.98	20999.1	23541.1	22722.5	23386.1	10661.2	14835.5	24018.9	16798.5	15353.7	12407.7	9180.93	10588.1	14162.3	715.671	1265.7	1187.53	32047.6	0.00334775	Y	3	0
329	671.073	1	8.81348	3526.53	6169.32	20702.4	18883.5	19497.4	22714.7	5980.44	5763.98	6956.82	9336.18	12476.1	9241.8	7328.43	10036.1	9352.31	5448.9	5634.95	1442.93	21992.9	0.000307391	Y	3	0
330	507.15	1	8.81348	7971.15	7156.07	11695.8	10972.9	29068.9	23777.5	868.868	2266.63	13912.5	2632.03	837.316	4941.44	929.865	2546.76	2518.92	1101.42	1371.74	723.386	3138.9	0.00725726	Y	3	0
331	405.154	1	8.8287	12888.5	10712.5	20488	26268.6	36546.8	31014.6	0	4630.23	6847.78	4601.61	2641.43	20126.3	512.794	1305.69	2333.86	0	1185.15	314.945	4320.18	0.00174685	Y	3	0
332	567.206	1	8.8287	13020	24847.2	31509.7	36175.4	41337.6	40928.2	6083.48	12891.3	13580	17371.9	7432.93	25640.1	5412.98	5515.5	7922.29	7813.01	51296.2	41821.2	14685.1	0.00199934	Y	3	0
333	604.188	1	8.8287	940.829	2800.82	6947.65	6557.59	9293.86	6178.99	149.99	3608.65	523.739	4331.16	2692.35	3182.03	1645.52	1633.69	1222.91	219.317	777.153	6743.66	1873.28	0.00241367	Y	3	0
334	685.139	1	8.8287	4734.92	6286.14	16631.2	18783.1	32331.8	31409.6	2765.66	8217.61	14705.9	9629.95	5227.31	17051.4	6889.68	5419.94	6745.13	4249.79	7358.96	2972.7	12661.4	0.00386344	Y	3	0
335	671.181	1	8.8287	6047.69	6422.99	15534.6	14753.4	17335.7	19138.8	7211.8	8288.85	6811.12	10358.9	13214.7	9497.96	12195.3	17228	11317.1	10594.5	14682.3	15363.3	19157.6	0.00066457	Y	3	0
336	327.121	1	8.84393	95.4736	45.0742	491.64	457.372	3100.29	2699.56	190.402	106.56	394.893	550.889	674.532	1099.94	11761.8	9079.83	9306.5	0	8.57994	0	2234.47	0.00875059	Y	3	0
337	655.134	1	8.84393	2411.2	1281.64	6789.91	15581.2	17131.8	10988.7	407.264	2923.68	4817.03	2677.53	5852.18	7312.23	24138.2	15018.5	21893.5	0	2841.14	2445.47	10974.3	0.000853152	Y	3	0
338	636.113	1	8.84393	1466.81	567.307	7257.53	9669.25	24404.1	16662.5	1366.23	6859	7561.26	6178.53	12893.9	7190.92	40371.5	26037.2	38761.6	1968.4	1994.88	0	31416.5	0.0054166	Y	3	0
339	357.132	1	8.84393	3458.22	4779.54	13748.1	7135.78	15011.4	10270.9	648.099	1860.21	4501.51	1033.28	4521.08	7444.26	23505.2	24046.8	19321.3	54.1814	4292.04	42756.9	9001.64	0.00484368	Y	3	0
340	709.218	1	8.84393	4588.11	4244.25	5177.13	7020.17	7641.44	8174.7	613.934	2818.35	3067.78	4341.08	5876.75	3572.01	15409	10951.1	7035.77	1818.92	1804.6	1521.82	6157.74	0.00131776	Y	3	0
341	585.218	1	8.96577	99350.8	60698.7	104560	99982.7	108551	126992	44436.5	21247.2	59452.5	36757.1	14820.6	78079.4	57027.1	44048.4	64460.7	8410.59	3546.68	1013.05	46580.4	0.00577178	Y	3	0
342	682.24	1	8.97337	2657.2	4217.65	1676.77	5013.07	6596.69	5566.56	1177.27	3381.3	0	3478	1861.07	5642.38	3948.94	3853.67	3826.54	2532.95	0	387.456	1894.26	0.008392	Y	3	0
343	727.24	1	8.98098	50790.3	75282.9	108421	86453.4	108692	78177.2	61370.7	56790.8	32175.6	90079	34855.3	59066.2	38675.3	43116.6	32430.6	19177.2	4823.61	28440.6	42394.2	0.00643784	Y	3	0
344	361.149	1	8.98863	66.0709	0	0	360.919	699.869	718.797	0	0	0	0	111.801	375.238	12482.9	12401.3	4757.17	0	0	151.067	1647.13	0.00168965	Y	3	0
345	697.23	1	8.98863	9597.17	9926.33	43420.6	11419.8	37968.6	68052.5	457.651	3054.31	1893.2	4147.06	5969.51	11331.4	16492.3	12306.7	21671.6	9199.46	1425.23	1825.28	10614.6	0.00993411	Y	3	0
346	343.103	1	8.99622	1432.54	2213.12	2608.82	3624.06	4254.75	5460.64	509.521	152.316	921.042	511.699	721.18	3509.44	2662.76	4230.8	6760.95	0.0214791	0	380.899	2818.15	0.00284168	Y	3	0
347	833.18	1	9.00383	43846.9	81269.1	89018.4	57519.1	104424	224087	10818.8	9315.99	2965.43	16033.8	17179.4	33708.1	2325.35	2747.35	7074.84	3960.16	0	6311.34	24139.8	0.00917736	Y	3	0
348	715.244	1	9.00383	768260	675909	863721	762352	854626	2.28384e+06	160860	69724.5	95101.7	140556	100552	248194	8964.7	10000.5	10867.1	12931.8	4564.32	2722.21	230864	0.00814583	Y	3	0
349	695.192	1	9.00383	45569.6	44647.8	70019.5	43195.6	54931.3	87108.9	18907.8	19419.9	20838.8	26827.6	31658	25776.7	18358.4	13333.7	31838.9	45077.2	8672.33	6661.17	25222.8	0.00444051	Y	3	0
350	1071.35	1	9.01145	7460.05	6281.62	118748	44568.4	230936	270306	0	379.225	0	1639.53	4167.41	61396.2	429.833	0	0	0	0	0	6917.59	0.00682231	Y	3	0
351	768.155	1	9.01145	53005.8	39767.2	83965.3	67585.6	83030.7	231745	6902.09	7719.87	3520.37	7400.26	10916.9	22570	5890.65	6721.48	9265.93	4662.64	1371.18	603.384	20653.8	0.00930825	Y	3	0
352	813.195	1	9.01145	6355.11	7425.47	13455.9	7446.17	18866.7	32486.8	1312.41	2881.34	1455.19	4319.16	8048.47	7806.74	4345.69	4677.67	5791.37	3719.82	972.068	3300.63	4748.42	0.00922735	Y	3	0
353	756.233	1	9.01145	2474.14	6107.87	13503.7	10655.6	21928.5	28302.1	3474.38	2026.7	1134.63	5315.37	16619.7	16244.4	62745.5	80362.3	57899.3	2501.5	6642.85	855.068	20214.8	0.00287504	Y	3	0
354	575.14	1	9.0343	33794.9	36060.4	84182.5	158667	102767	119329	44736.7	66663.5	40118.6	72541.4	106272	145080	418879	194795	369137	2630.08	13921.5	15189.4	176296	0.00140052	Y	3	0
355	669.168	1	9.0343	8189.17	5916.76	23780.2	24229.1	27004.8	32676.3	3356.54	7452.92	12621.8	7419.62	21430.4	28092.3	37022.5	14049.6	99957.5	29569.3	165976	4305.89	23109	0.000839224	Y	3	0
356	796.157	1	9.0343	4578.29	5562.37	8126.45	8353.42	19074.7	16577.7	5213.36	6536.48	2708.04	4898.97	6147.67	10227.9	13035.3	11245.5	16101.4	3332.96	1764.3	5049.02	9520.89	0.0059795	Y	3	0
357	895.254	1	9.0419	11800.8	16302.5	57514.8	90843.8	112842	94850.6	10007	14163.1	11898.7	21743.4	21829.4	70120.8	15890.3	12758	18673.8	0	0	0	31470.4	0.000766748	Y	3	0
358	895.319	1	9.0419	14187.8	17356.7	57874.3	81386	123753	90477.9	7931.76	11085.5	10553.3	18415.9	19041.4	71169.8	15855.5	14546.2	19932.5	0	0	0	32452.2	0.00146011	Y	3	0
359	949.156	1	9.0419	367.333	0	1515.64	1373.22	2971.91	2204.86	448.781	86.5161	309.432	349.856	720.75	1385.97	1747.37	553.288	11760.2	0	0	0	1238.15	0.0023385	Y	3	0
360	948.231	1	9.0419	0	1166.19	3739.19	7763.16	12342.8	10145.6	182.319	361.487	0	3704.33	1514.24	7827.25	967.396	490.829	1287.46	0	0	0	2176.12	0.00152662	Y	3	0
361	687.19	1	9.0419	23125	59859.1	30019.7	63881.8	55143.5	63805.4	7792.1	10226.9	4083.69	15491.3	21998.3	51880.5	16940.8	12678.3	10899.5	1040.47	5981.22	14086.5	23766.7	0.00298669	Y	3	0
362	443.097	1	9.04952	975.789	1263.86	1557.71	2293.5	1908.91	1064.26	318.824	0	0	1069.92	1727.56	1946.53	8064.05	4299.65	4781.44	273.661	635.12	0	1639.2	0.00152296	Y	3	0
363	628.1	1	9.04952	13266.7	9514.36	4741.43	16156.6	15162	18450.2	413.029	2821.09	4532.67	4241.04	8211.09	7297.16	22848.6	17403.9	12441.8	1009.65	4489.53	2793.57	15953.3	0.000504776	Y	3	0
364	681.077	1	9.04952	13630.8	13278.5	17549.4	17238.2	20212.1	22397.2	3337.25	6751.76	10236.1	10059.5	10981.9	13672.8	35227.9	18460.6	26097.8	7583.49	9652.25	2694.87	18561.4	0.00130753	Y	3	0
365	491.191	1	9.05713	91512.3	51295.5	57684.4	112875	115390	147626	5675.81	17541.4	40876.7	21263.3	10192.9	50053.8	94863.9	55266.3	56077.5	433.356	4621.19	2838.57	56673.1	0.00131604	Y	3	0
366	607.2	1	9.05713	8379.49	4767.85	4175.31	16201.4	19258.2	18336.2	0	1791.53	3353.61	1529.69	2364.58	8495.31	23891.1	14114.1	14306.6	262.298	9937.87	0	10716	0.000590316	Y	3	0
367	653.203	1	9.05713	8169.39	5328.74	3073.65	5474.49	8745.96	9591.76	456.19	608.327	2536.32	1565.27	2464.05	4233.23	8937.4	6372.16	8070.59	0	12882.9	1040.55	4456.54	0.00218519	Y	3	0
368	637.184	1	9.05713	8388.93	3015.44	2090.91	15010.5	11579.6	15829.9	971.433	1488.69	2806.53	810.969	2141.27	5055.37	9046.92	5525.21	5804.26	77.9977	3581.86	48.4372	6409.16	0.000888016	Y	3	0
369	539.213	1	9.05713	1.367e+06	850021	782311	1.32089e+06	1.27859e+06	1.6391e+06	202449	338008	547987	355137	134558	586272	1.19993e+06	640168	717761	87257.2	73127.9	137987	689254	0.00141319	Y	3	0
370	657.149	1	9.05713	20566.8	20640.4	21616.5	44627.3	51458.5	68744.7	5375.46	7316.97	15069	8783.36	18739	32445.1	58137	37186.8	35357.8	3515.62	28987.7	5560.39	25322.2	0.00106795	Y	3	0
371	531.146	1	9.0648	0	2026.83	5010.7	6079.78	8137.9	6615.76	2401.34	4758.88	4354.46	5423.31	6257.07	7318.6	35245.4	29422.6	23730.9	5243.12	13224.3	1853.79	11003.4	0.00125488	Y	3	0
372	343.132	1	9.0648	5793.36	3246.17	4574.11	10039.8	9107.73	12803.2	219.552	259.588	3025.55	568.769	1652.43	4547.56	7929.6	5896.44	5569.54	0	3340.65	0	4272.52	0.00106335	Y	3	0
373	666.105	1	9.08003	9010.81	6032.45	15889.1	14014.5	13015.1	11596.6	2227.14	1201.54	6912.22	2041.25	4921.35	4579.45	4841.99	2930.11	4008.09	10726	18905.6	6083.96	5379.98	0.00150458	Y	3	0
374	615.111	1	9.08763	0	0	14907.6	5247.06	7154.06	11852.8	452.407	0	6681.09	1201.86	4017.42	5084.15	1739.67	1075.12	3964.58	0	1492.64	414.63	1485.34	0.00813757	Y	3	0
375	473.108	1	9.08763	1278.57	7909.27	25297.6	10937.1	16820	20274.2	1873.34	1832.39	7032.63	2947.77	10294	14497.6	14450.9	5712.7	12859.4	14.0579	34996.9	0	8570.91	0.00371779	Y	3	0
376	293.045	1	9.09525	253076	181394	460311	280636	328107	371426	69130.9	60301.5	255090	88993.9	234387	217514	21890.6	13595.5	69162.4	4162.08	11993.6	2804	125006	0.00736074	Y	3	0
377	1187.31	1	9.09525	38042.5	26914	1.47187e+06	622092	1.18764e+06	1.63723e+06	5352.33	1207.47	251478	4617.54	431193	955173	3489.79	1576.92	128984	0	0	0	154968	0.00354519	Y	3	0
378	642.61	2	9.09525	62946.2	42999	220449	133989	136283	173399	5327.75	11603.2	107235	23727.5	51853.8	65916.7	6925.85	3424.24	18073.7	1348.94	3136.31	10021.6	47062.9	0.00479973	Y	3	0
379	655.078	1	9.09525	63025.4	52745	95503.4	87830.8	66308.9	69526.1	20710.2	8942.49	65099.1	23678	28470.1	33341.6	20427.5	10894.6	23245.2	30530.1	40466	1167.42	38788.9	0.0081078	Y	3	0
380	193.014	1	9.09525	3507.65	1892.99	16101.8	10247.7	12728.7	14844.2	793.658	1269.19	7033.16	1125.11	5829.4	9719.85	441.306	313.793	2101.18	892.023	2859.08	910.831	3911.55	0.00254137	Y	3	0
381	553.192	1	9.12287	12779.4	2688.28	15591.4	52262.6	62831.4	54279.7	2122.29	2540.1	20971.7	4474.53	3860.6	21759.9	16100.8	11544.8	14314.4	2553.36	31241.1	6450.14	12864.9	0.000808355	Y	3	0
382	601.158	1	9.13048	2943.88	1880.41	1305.76	2665.87	4142.87	5576	0	288.98	0	183.547	2515.18	4467.49	10786.4	11968.7	5785.35	313792	200125	20329.8	5644.66	0.00262029	Y	3	0
383	780.155	1	9.1381	4008.87	2321.04	6398.93	14722.9	19059.7	17755.2	2452.29	6432.12	10846.4	5022.61	3731.98	6717.44	12783.2	8247.57	14890.6	3384.88	1701.86	0	8443.55	0.00138526	Y	3	0
384	799.174	1	9.14572	659.954	1050.62	4722.58	10872.5	12910.8	12411.6	2972.62	3417.86	592.33	6654.5	3038.03	6222.65	6469.47	4346.72	5979.72	250.854	0	1416.73	3733.6	0.000429435	Y	3	0
385	727.243	1	9.14572	27099	15916	35100.1	86310.3	87742.7	100665	11110	16430.3	19102.5	16155.8	16413.2	28756.7	52464.1	33542.2	54415.9	2941.57	25218	10554.8	29470.1	0.000164392	Y	3	0
386	549.193	1	9.15333	5493.07	5449.78	14545.9	26441.3	40403.4	34669.8	13402	23771.8	5542.99	34931.2	11708	20904.9	15491.6	10727.4	9941.64	3277.7	3941.16	4467.54	15154.7	0.00309468	Y	3	0
387	711.246	1	9.16093	34874.2	39748.3	43315.2	73101	97038.3	95956.9	41752.6	55328.1	24005.6	68271	22447.2	52631.5	29342.7	22246.6	42994.5	8495.61	3957.98	5206.91	32652.6	0.00267824	Y	3	0
388	810.168	1	9.16093	13524.3	17608	22332.1	57915	54470.3	54648.2	46251.6	62931.1	18079.3	59286.1	24586	35431.6	19529.6	17498.3	22527.7	4097.62	0	655.647	21316.9	0.00727599	Y	3	0
389	757.253	1	9.16093	354654	315184	256634	540443	623382	642745	405577	448801	284321	497124	136232	332866	106382	88181.9	90041	32746.3	22176.4	44325	198052	0.00212279	Y	3	0
390	829.185	1	9.16093	14857.5	24412.8	32798.5	57208.9	93035.5	112151	19019.8	52912.8	19330.2	46889.5	22904.3	52440.2	32432.3	19012	20574.1	2453.95	2337.02	3068.6	24573.9	0.00479569	Y	3	0
391	531.183	1	9.16093	4043.32	5307.18	9230.63	17118.4	14236.1	13016.9	10426.2	13311.8	11642.2	17774	9487.89	13920.3	4206.05	4302.1	6509.83	2377.77	833.343	566.439	6203.37	0.0017156	Y	3	0
392	764.161	1	9.16093	34494.9	36879.1	38520.8	69394.1	94204.7	97239.5	31405.1	67629.4	30181.9	69576.4	20440.5	43256.2	20176.9	15916.7	19948.2	4475.55	24443.4	90597.7	26859	0.00367012	Y	3	0
393	801.187	1	9.16855	4961.75	5115.72	11069.4	18065.1	17819.8	17383.8	15394.2	13916.2	9713.53	20859.4	17363.7	17526.8	24162.1	23434.8	42815.6	1513.81	4606.54	2188.72	12634.7	0.000537893	Y	3	0
394	539.221	1	9.18378	0	0	2702.08	4563.16	4473.1	3019.05	0	194.331	1847.29	504.451	3508.43	4443.61	3551.72	2607.41	6773.27	698.93	0	0	2320.56	0.000932661	Y	3	0
395	668.14	1	9.1914	80182.5	50381.2	97167.8	53577.5	77943.2	96588.1	15811.6	27344.1	30657.7	25100.1	17540.9	44347.9	29912.8	23994.7	31695.6	34877.9	12055.5	10428	34022.1	0.0044875	Y	3	0
396	372.123	1	9.20663	356.473	239.935	1435.88	5048.13	4970.74	4752.36	1732.78	1009.79	3691.29	1394.67	1828.35	4379.84	115370	139622	93759	2626.86	185.851	0	21953.2	0.00280845	Y	3	0
397	739.205	1	9.20663	938.448	1201.95	8514.86	15047.4	11204.3	14074.9	4335.19	5755.39	6795.65	6317.4	13131.2	17007.5	5807.03	5928.34	12297.9	1074.45	1010.96	1237.65	7113.9	0.000462197	Y	3	0
398	381.139	1	9.21425	0	0	420.852	576.552	579.042	309.03	150.672	0	0	509.99	377.258	302.959	8439.55	13653.4	8477.62	503.74	496.334	0	1160.52	0.00129004	Y	3	0
399	671.18	1	9.21425	5967.26	5210.04	11888.6	8940.46	15715.7	19804.2	6452.11	4521.25	3184.96	3656.04	5929.89	7664.31	19947.7	22348.2	39575.8	8258.59	3088.44	3170.88	9404.62	0.00456086	Y	3	0
400	413.086	1	9.26012	40644	29349.8	67227.4	60446	77778.3	54875.8	45583	62355.3	50431.5	54292.8	62724.8	45590.1	7395.76	7564.55	12354.6	943.459	1557.53	919.766	31637.8	0.00901618	Y	3	0
401	579.139	1	9.29058	3424.54	3865.09	7466.19	8693.58	14405.4	6462.94	6481.91	8456.45	6405.38	11823.4	8919.58	10366.6	13359.5	7292.16	18317.4	0	1668.64	1315.06	9869.16	0.00991182	Y	3	0
402	535.181	1	9.29058	1728.99	7945.01	72803.5	51057.7	49811.8	81203	9009.61	6553.8	32184.8	25878.4	24209.2	41846.9	26278.1	18249.7	14642.8	5520.45	113127	3445.64	21342.6	0.00275529	Y	3	0
403	559.187	1	9.30582	0	0	823.746	3579.6	2919.79	2369.26	591.979	622.638	0	1336.38	2445.13	3529.33	6438.41	3956.72	4677.95	766.72	585.89	353.391	2965.1	0.000591046	Y	3	0
404	361.164	1	9.32105	1395.26	0	705.46	1707.63	2381.51	2319.38	366.159	885.093	0	1283.08	1739.62	2315.67	46304.6	21855.6	21073.5	0	1007.62	791.001	6629.04	0.00332426	Y	3	2
405	523.217	1	9.32105	19441.3	10370.8	23106.5	45703.9	41289.4	62641.4	10574.8	18040	13740	26438	15349.8	20910.7	176913	69510.1	73759	9460.03	6562.47	2068.49	52882.2	0.00105937	Y	3	0
406	687.191	1	9.34388	0	3975.12	5483.71	10242.8	10272.9	14976.3	1956.26	3818.85	5788.31	4547.2	9866.15	14310.5	22406.5	13654.8	14512.4	3069.51	0	0	7889.98	0.00188257	Y	3	0
407	651.119	1	9.35912	13373.8	21857.4	39024.2	47231.4	45806.3	57523.9	10411.9	20348.5	22453.3	28720.5	38660.5	45767.2	26357.1	21954.4	32265.4	9129.96	0	9391.13	28300.6	0.000742733	Y	3	0
408	745.242	1	9.35912	850.135	1560.12	2657.99	4415.87	6563.92	12279.6	4417.57	1993.9	1770.27	5270.8	6057.41	7495.87	2741.02	2938.08	3142.55	0	200.84	1581.4	3269.7	0.00751221	Y	3	0
409	648.078	1	9.36673	2777.35	4508.78	10480.3	51124.7	31285.3	26126.4	18403.3	15009.7	33885	27309.7	23461.5	46872.9	12303	9437.6	9800.69	1928.49	2075.07	317.379	14609.1	0.00774965	Y	3	0
410	545.187	1	9.36673	43285.8	10737.2	69785	27682.3	47049.5	83515.2	799.336	1922.49	8887.61	1856.75	26305.3	17382	5838.71	4058.74	4822.34	45613.9	38704.9	16195.1	20047.4	0.0088005	Y	3	0
411	494.203	1	9.36673	3132.95	5903.41	61728.2	75039.3	52848.8	57455.4	21942.1	5545.05	52688.4	5124.11	2944.12	37211.9	11011.4	14581.1	10124.3	33440.7	10361.2	16681.8	20407.6	0.00596332	Y	3	0
412	657.179	1	9.37435	4737.58	8914.6	47866.2	70679	71213.3	121785	18117	14177.7	30993.9	25952.2	47960.8	57826.5	42949.9	31863.5	35730.5	14613.1	46568	16460.1	32163.9	0.00171004	Y	3	0
413	654.093	1	9.37435	12864.9	6330.56	15759.7	22360.9	32517.8	36952.2	6599.48	7989.31	12324.1	10902.7	31475.3	27494.2	19164.6	13911.9	16453.9	20996.5	65616.4	7961.19	17270	0.00116822	Y	3	0
414	544.124	1	9.38197	21318.1	4962.12	30886.2	12990.6	24506.2	35584.9	475.558	1665.93	4281.19	1621.03	10824.6	8780.64	43496.2	8674.58	2727.7	25628.8	21825.1	6576.77	17787.3	0.00739394	Y	3	0
415	477.14	1	9.38957	2747.27	1261.97	11627.6	21217.2	20244.7	59148.2	0	1663.16	4179.5	2552.13	10534.5	13802.6	16782.7	15759.2	11889.5	0	10384.5	588.683	11335.4	0.00755058	Y	3	0
416	624.078	1	9.38957	4556.66	3541.09	14979.4	22928.9	18513.5	56148.1	1343.94	1538.07	1010.98	4007.04	8660.09	11413.5	5685.89	5478.08	3571.32	740.497	246.57	19.0571	7130.3	0.00680277	Y	3	0
417	581.222	1	9.38957	2153.66	448.514	3980.78	6604.54	6619.27	9111.49	3716.93	6059.69	4941.78	5546.22	5710.52	6329.8	5199.69	4933.6	4959.57	2674.19	490817	12518.8	5074.51	0.0016194	Y	3	0
418	507.148	1	9.38957	3360.06	2576.9	9748.47	17061.9	13828.7	39225.4	4117.13	2832.38	7608.83	3002.3	13060.4	15284.1	14853.1	8255.26	7441.96	7668.55	4083.22	4073.12	7773.19	0.00790911	Y	3	0
419	643.098	1	9.39718	2832.95	4411.48	10221.3	11125.6	10233.6	29435.4	1005.86	2123.01	1252.34	1268.73	8989.27	6839.98	5799.37	3927.19	2499.17	16754.8	13746	2214.21	5039.91	0.00849852	Y	3	0
420	606.159	1	9.39718	6776.06	5043.75	10953.7	5766.03	13528.4	10256	4055.85	197.588	2576.03	1451.11	6293.96	7849.29	10903.8	6897.34	9097.32	2632.25	1772.9	2399.37	6378.88	0.00629488	Y	3	0
421	493.118	1	9.39718	1176.78	1660.57	4226.86	6245.83	9497.08	9844.82	1088.77	1145.1	563.662	399.351	4013.99	5353.31	11951.9	13894.3	10279.4	1089.98	500.188	1036.53	4758.04	0.000629577	Y	3	0
422	525.161	1	9.39718	67846.2	48515.7	133818	177197	145179	382947	9784.91	15813.5	22628.6	18856.6	69407.6	96840.2	53962.7	48932.1	41951.7	4577.31	9157.3	3642.06	64401.3	0.00563508	Y	3	0
423	665.091	1	9.42003	29212.1	38695.8	57285.4	76868.3	73973.9	76772.2	27206.8	30864.7	80905.6	46009.5	72990.4	79671.5	41480.9	31098.7	41686.1	24449.1	37425.9	20266.2	44817.2	0.00845285	Y	3	0
424	553.19	1	9.44003	8904.53	8268.9	12333.7	56325.7	56319.4	58555.1	4703.26	9989.82	18180.5	8522.92	27638.5	27154	9853.17	9034.11	8051.1	2096.76	2519.5	5499.17	15458.7	0.000125723	Y	3	0
425	391.139	1	9.44765	0	767.071	3013.88	9031.22	21366	26999.6	0	786.814	4458.37	0	1878.69	6676.11	949.441	751.828	1398.34	320.097	0	1456.11	2458.74	0.00358381	Y	3	0
426	639.136	1	9.44765	54736.6	62396.5	103942	68260.6	89459.8	126243	70724.8	42930.7	77901.6	35687.2	28070.1	37071.5	53926.6	26927.3	40264.6	182063	23268.5	23597	42581.3	0.00718434	Y	3	0
427	625.17	1	9.44765	2276.29	6502.54	15970.9	14276.7	13257.3	18144.7	7492.93	6831.87	4877.13	6952.68	9511.55	10597.9	14173.6	8528.35	11431.6	1157.37	55173.8	2248.02	10479	0.00120195	Y	3	0
428	567.207	1	9.45527	43891.7	11991.8	180597	190303	206933	374642	17701.9	27821.6	29903.4	26980.6	52196.4	97598.2	256636	129156	182437	136770	114886	119719	139075	0.00214321	Y	3	0
429	521.203	1	9.45527	332171	121376	902032	836347	1.047e+06	1.92409e+06	36640.8	130238	195919	59925.8	37280.7	226341	1.3393e+06	555352	921820	819103	370024	565818	610199	0.00302394	Y	3	0
430	720.047	1	9.45527	0	418.962	7351.82	6365.41	9528.29	9768.26	1004.13	1353.7	3342.44	317.73	1933.89	2718.75	8050.12	3507.03	8130.21	3803.9	997	4007.14	5516.54	0.000723393	Y	3	0
431	737.048	1	9.45527	4837.54	3577.02	18836.1	25691.1	31094.7	44914.2	2058.83	2807.13	13333.4	2739.42	9195.74	10677	14345.5	7058.78	11985.6	14703.5	7955.31	5298.93	14578.2	0.00152676	Y	3	0
432	619.174	1	9.45527	3215.19	2604.74	24524	20911.3	24544.2	44136.6	588.116	15474	2289.75	17255.6	7235.67	6381.21	22822.9	15007.5	19287	27179.5	5775.45	6641.46	16236.2	0.00431813	Y	3	0
433	583.133	1	9.45527	4257.24	3370.69	15545.8	17151.5	15148.2	24124.3	7961.81	7681.06	19518.9	6491.56	4189.17	8752.86	12741.7	6530.22	11728.4	16861.6	7272.32	5931.57	12053	0.00601252	Y	3	0
434	620.119	1	9.46288	71025	16168.4	240012	208329	231139	451042	2641.37	38005.8	28070.1	21335.8	39569.9	54999.1	199401	96084.4	154417	215151	79952.3	150791	149037	0.00289016	Y	3	0
435	557.177	1	9.46288	573.795	1230.43	15703.1	22629.8	28411.3	49819.3	437.169	6050.3	3002.5	3293.16	7095.31	17452.7	54701.8	27327	41851.9	41114.8	8886.82	6262.56	21532.4	0.00278544	Y	3	0
436	727.216	1	9.46288	21799.9	37229.2	25836.3	38417.4	43256.6	80912.4	6845.57	12290.8	26325.9	19715.5	60795	51877.5	38997	37489.5	62762.3	1830.2	10629.9	2321.85	36080.7	0.00617872	Y	3	0
437	359.149	1	9.46288	6594.19	3277.87	51576.9	44049.2	61220.3	110274	451.895	3393.86	6911.62	1923.07	2342.23	14313.6	82106.8	35518.4	59191.5	38746.9	17198.3	25789.5	32581	0.00286761	Y	3	2
438	329.138	1	9.46288	49209.8	10884.3	158700	151068	185077	347536	1614.24	13915	28128	3293.69	2079.46	37533.4	245793	100870	168463	127119	55200.8	95291.3	110368	0.00284168	Y	3	0
439	664.104	1	9.46288	2708.6	933.629	12714.8	11914.5	11300.2	22171.1	1203.24	4807.28	1994.08	2753.83	11382.1	6065.56	13481.9	7919.19	10921.5	3813.34	2713.08	5380.94	9932.52	0.0036807	Y	3	0
440	610.091	1	9.46288	10324.4	11342.5	15547.4	12111.9	12126.5	30179.7	4205.59	3391.65	925.494	1391.91	6343.13	4396.95	15982.3	7883.29	11498.6	4491.16	9303.25	5262.87	13378.2	0.00818255	Y	3	0
441	669.142	1	9.46288	4324.74	6394.49	14795.3	13445.9	20518.5	26569.9	4466.22	5375.52	7602.95	4794.02	11400.6	12930.5	10025.1	8530.44	10708.8	6857.59	11452.2	3366.1	10629.5	0.00245395	Y	3	0
442	646.067	1	9.46288	50662	44078.3	59433.7	45800.3	55628.5	67639.9	28007.6	27839.4	20942	51938.1	61595.8	46039	39373.4	27539	46538.8	25451.2	22856.7	259669	34404.4	0.00258962	Y	3	0
443	505.169	1	9.4705	1069.28	2622.87	12538.5	6027.62	16052.8	10483.8	0	0	1942.58	1422.16	3961.96	10041.3	16307.9	10554.8	17852.3	9145.83	0	407.196	4644.42	0.00499292	Y	3	0
444	735.081	1	9.4705	1239.41	2793.09	8246.9	6168.53	7816.81	11516.1	3014.79	2351.29	6477.89	4246.96	4711.8	7762.53	2225.02	1069.06	2463.96	416.565	702.236	605.968	5584.14	0.00723009	Y	3	0
445	491.177	1	9.4781	5647.69	3285.15	51418	20876.1	30793.2	37482.2	10747.6	4807.94	3687.96	2765.89	11629.1	17953.4	29865.4	20141.2	19738.5	2208.26	3058.83	3706.31	14651.6	0.00153623	Y	3	0
446	579.162	1	9.49333	10592.6	8418.15	19469	28057.7	23018.9	19741.1	13937.8	21382.2	26020.4	25086.1	21181.2	19390.7	16954.4	13951.6	16230.4	22469.6	38047	18125.4	16454.1	0.00604437	Y	3	0
447	535.179	1	9.52378	1425.17	0	2404.12	3551.36	6701.94	2595.68	448.176	2222.75	1204.53	751.991	3526.5	4673.64	9168.89	5809.77	10272.9	1691.72	5263.58	2893.75	3619.29	0.00686536	Y	3	0
448	421.184	1	9.52378	1800.66	1783.76	1259.89	1804.03	2989.15	1899.89	757.311	406.629	0	1138.83	1580.08	1538.65	3401.22	2634.37	2460.63	317.627	0	458.605	1401.58	0.002021	Y	3	0
449	359.113	1	9.52378	3111.14	3914.23	9521.4	7070.63	8369.29	8218.43	4606.86	2753.19	4378.8	3775.95	8335.8	5801.82	7507.25	4774.42	7689.37	5914.7	1740.59	1137.25	6320.01	0.00155484	Y	3	0
450	704.123	1	9.5771	2171.36	10439.8	13729.9	21768.3	17704.9	20788.6	22656.2	15704.3	7263.1	21930	18737.4	23699.8	32613.2	35275.8	17012.8	5250.98	2752.13	74.374	18827	0.00854373	Y	3	0
451	653.243	1	9.61517	1003.59	4013.27	19872.8	27612.1	27975.3	16116.8	5676.01	2410.81	20268	7824.52	6381.79	10906	33806.9	20202.1	11766	1872.02	5210.6	983.256	13319.5	0.00596315	Y	3	0
452	555.172	1	9.6304	82033.6	84774.7	183751	369748	220988	331548	142898	161534	186536	139811	164561	288255	108827	99690.4	70465.8	10067.9	17787.4	4185.28	141697	0.00358087	Y	3	0
453	700.097	1	9.6304	492.827	1599.29	3063.47	9283.71	8886.3	8762.77	2825.54	5172.57	5860.07	4461.01	7580.97	10181.1	2474.78	2687.45	3353.04	3311.18	402.575	269.71	4569.75	0.000681908	Y	3	0
454	779.071	1	9.6304	1267.54	2438.47	3587.87	3281.85	5025.32	5748.09	326.24	3248.79	1135.62	4514.95	3918.24	6298.04	176.017	118.374	713.329	0	0	0	1310.39	0.00596639	Y	3	0
455	654.089	1	9.6304	8820.5	1808.88	27236.3	46999.2	41697.1	59893	5235.6	9950.96	16911.5	14732.4	19316.4	37641.6	12230	11535.6	8376.96	2383.14	1658.48	557.481	17525.1	0.00106439	Y	3	0
456	692.189	1	9.6304	6645.27	14988.6	41270.3	18270.5	31362.6	40574.7	13261.5	10782.5	15794.4	16652.4	10759.3	20108.3	9953.89	7430.35	16964.6	2670.84	8306.19	10395.5	12593.1	0.00784518	Y	3	0
457	447.129	1	9.638	0	22.9826	1548.86	31776.2	17121.6	8154.66	0	0	9492.47	0	25420.2	10165.5	376.037	643.154	1675.97	0	1029.98	5510.57	4604.06	0.00956847	Y	3	0
458	604.089	1	9.64562	12694.1	24683.9	110353	70931.8	92369	122346	58254	35928.1	28393.6	75527	21139.4	45987.3	51953.6	30702.6	46508.2	6420.61	8889.8	5109.05	42189.5	0.00261046	Y	3	0
459	505.171	1	9.64562	151620	173731	464777	264324	342537	409761	39609.7	32396.8	89035.7	67105.4	31176.2	136142	47762.9	36890.3	53773.8	7309.61	4643.8	2436.96	92865.4	0.00100775	Y	3	0
460	579.165	1	9.64562	293.065	1718.05	3507.24	9978.13	10882.9	7417.44	1700.13	5494.15	2592.35	8252.22	9221.44	9149.58	11837.3	6476.99	10476.5	4060.57	6817.62	8686.23	7049.16	0.000914366	Y	3	0
461	699.246	1	9.65333	737.267	11378.1	42989.3	43285.8	47317.7	29186.1	18868.7	16076.5	34124.1	18311.3	9313.65	26747	40808.4	22452.9	17982.3	15139	1587.02	1548.29	18974.7	0.00504113	Y	3	0
462	575.195	1	9.66855	24.7434	0	1071.13	1666.49	610.056	1228.92	1450.61	1105.61	420.91	1478.49	1381.32	1121.14	7011.39	5008.56	17315.5	33.9777	628.753	159.119	3607.94	0.00790028	Y	3	0
463	609.145	1	9.6914	7573.11	9559.29	33112.1	15846.1	35685.2	48629	5599.4	5068.66	9968.85	7784.07	47806.5	27661.9	95938.6	54533.1	86260.2	16233.7	41698.7	40117.9	38548.5	0.00513599	Y	3	4
464	607.13	1	9.6914	5572.89	7018.07	15093.3	6510.05	15703.9	15474.6	490.489	1508.99	1953.39	4069.4	9404.23	11861.9	18823.1	8848.44	19426.3	468.727	611.389	5286.36	7608.93	0.00314915	Y	3	0
465	786.168	1	9.72947	1296.69	914.456	5690.27	8394.96	16865.8	17687.5	15994.4	9995.61	5695.65	12555.3	15904.1	12920.3	7996.71	5517.88	12265.5	0	1644.11	1129.47	7761.42	0.00595023	Y	3	0
466	197.045	1	9.73708	1529.35	2106.44	5494.71	4448.36	4687.13	6237.52	2687.62	3169.27	3874.08	2468.46	1729.5	3442.02	1055.5	801.423	966.983	890.858	2009.96	2828.25	2066.77	0.00306539	Y	3	0
467	393.118	1	9.7447	1918.08	3256.04	27194.3	17086.1	22136.3	31925.6	4288.21	1496.93	8561.78	4402.56	9333.44	18935.8	4757.23	4909.91	5470.21	1338.27	3011.63	641.168	9035.52	0.00259809	Y	3	0
468	707.166	1	9.7447	5655.28	8357.13	16528.9	17629.4	23159.7	25734.9	11493.5	13607.3	24022.1	14491	18166.6	20613.5	8186.22	6208.05	7773.7	5787.1	3597.24	13685.5	11818.3	0.00604437	Y	3	0
469	691.151	1	9.75232	6802.6	14003	17006.8	20898.7	27199.3	29831	13645	10033	17083.9	14254.7	29092.7	19184.5	20968.6	10394.1	33714.6	13574.6	5158.45	5155.66	16748.5	0.00392686	Y	3	0
470	505.17	1	9.75993	3732.23	2895.23	95469	61712.9	67339.8	78386.1	6706.52	13036.9	13338	10910.7	11545.8	34042.2	8925.93	6640.07	5969.76	1631.6	504.555	1206.72	16310.2	0.000431543	Y	3	0
471	739.207	1	9.76753	12226.5	16136	29790.7	32101.1	31969.9	39558.7	23727.9	23265	26547.8	28552.4	35686	28530.8	19608	13078.2	19269.2	4186.02	2180.37	9295.17	17072	0.00106335	Y	3	1
472	687.193	1	9.78753	6907.2	12449.8	47495.3	74793.2	86911.3	157568	17771.7	29021.2	27543	46692.4	31159.6	42403.7	119495	63403.5	95188	3932.9	4421.05	11676.6	57774.1	0.00306217	Y	3	0
473	533.161	1	9.78753	3128.53	1345.52	6549.89	4235.2	11199.3	14204.7	845.418	997.316	1260.55	1003.47	4072.77	5386.1	26743.6	12775.6	17748.9	4872.71	1031.37	1742.02	8253.8	0.00541256	Y	3	0
474	161.024	1	9.81038	1947.05	2098.61	2519.8	4125.42	3656.52	4394.92	1627.79	1606.44	3101.49	2266.07	2396.96	4799.69	400.85	166.604	312.86	2738.49	448.632	2030.75	1083.65	0.00790911	Y	3	2
475	638.123	1	9.81038	45359.9	39036.6	50902.5	30628.5	49476.9	57269.4	13965.2	12302.8	12037.2	16487.6	23932.1	27903.4	42699.2	35750.3	34227.6	7435.84	4007.7	6073.49	32395.4	0.00196883	Y	3	0
476	583.203	1	9.82583	4352.31	2858.86	17909.3	18162.7	30955.2	40438.3	2181.49	2123.46	6078.33	4530.27	5071.11	12500.8	22863	18059.1	10822.2	4061.51	2415.26	1347.65	8105.96	0.00210858	Y	3	0
477	783.178	1	9.9172	25784.5	45391.3	85107.5	46415.7	64526.2	106417	28036.8	17310	28221.9	32437.4	40915.7	63457	272792	130175	1.01351e+06	6422.83	2711.19	4769.41	185214	0.009341	Y	3	0
478	780.075	1	9.94765	2014.89	2883.18	11501.3	12678	16397.1	24194.5	12787.9	14438.7	14031.1	17443.8	12060.4	15897.8	10783.1	6079.7	8435.44	1337.96	1206.32	306.068	14780.2	0.00291129	Y	3	0
479	557.174	1	9.95527	2097.58	2077.02	3310.82	15151.7	31946.6	11464.3	2168.24	5275.83	11059	3312.23	7165.87	9831.04	8184.65	6979.72	6171.32	67191.3	55269.5	39077.7	11886.8	0.00922668	Y	3	0
480	721.29	1	9.96288	1815.31	2250.53	2871.68	1822.57	2592.99	5298.95	13.7187	155.233	88.446	166.035	4580.67	1443.06	72425.1	61436.1	14201.7	0	1299.07	0	18222.4	0.00971855	Y	3	0
481	557.259	1	9.9705	43.3761	23.3132	186.71	33762.9	25724.1	17531.7	5425.89	8608.36	6157.77	8546.83	40120.9	17161	31439.3	30666	16009.9	29103.1	102566	24050.8	18741.7	0.00336006	Y	3	0
482	767.238	1	9.9705	6823.34	2834.66	13191.9	9726.02	14420.8	24479.1	588.551	2165.96	4839.98	1022.81	4967.32	8800.45	3251.42	2904.59	10191.5	0	669.483	1760.72	4511.71	0.0058956	Y	3	0
483	683.252	1	9.9705	4782.68	8057.53	4258.02	20807.4	33047.4	18624.8	2162.49	4062.7	1942.45	2075.24	1064.55	6536.61	7743.88	3527.66	2829.53	4614.37	1268.49	2262.67	5544.24	0.00143997	Y	3	0
484	677.204	1	9.97812	1131.03	504.648	2510.44	4006.56	7289.03	4744.04	345.147	1640.41	1407.4	2044.5	3504.51	4803.41	10015.7	5651.22	6342.52	3623.74	0	0	3772.17	0.00189663	Y	3	0
485	889.266	1	10.0314	0	2826.71	4337.45	11477.5	7477.17	25119.3	2555.91	2312.28	0	4429.08	4219.76	5805.47	10212.1	25251.3	2322.03	0	0	429.238	8082.74	0.00780812	Y	3	0
486	715.153	1	10.039	0	1460.21	3424.86	7869.34	8495.8	8317.1	3784.62	3297.57	9026.76	4861.48	6497.24	10606.9	4785.37	4571.29	4303.07	97767	2338.58	0	4103.19	0.0043786	Y	3	0
487	717.158	1	10.039	466.619	3522.93	7681.68	15386.1	16922	11007.6	5394.86	7710.68	12187.6	9510.59	9883.46	18143.5	6734.55	8229.24	5639.93	13935.4	4105.85	4304.81	8347.06	0.00448113	Y	3	0
488	696.135	1	10.0466	8324.49	4066.01	19178.4	19653.9	27676.9	28944.6	5917.11	14012.7	26997.7	20136.7	23067.4	24234.1	11724.9	10343.2	10641.4	473796	8359.47	8483.48	15370	0.00776014	Y	3	0
489	843.279	1	10.0695	11420.5	34716	33719.4	37075	34338.4	68422.5	17391.8	19705.9	7278.93	25701	16661.5	27259.2	2122.34	1902.86	1700.95	152.649	309.039	552.196	10962.9	0.00988211	Y	3	0
490	635.163	1	10.0695	60305.8	53968.5	129820	94371.4	126159	154331	29060.4	33628.9	49445.1	50241.4	97622.1	131300	42027.4	29562.3	42193.8	44368	22574.8	18176.9	58914.6	0.00154795	Y	3	0
491	447.129	1	10.0925	351.553	0	4793.39	19965.7	18379.3	9965.48	625.214	591.249	11472.3	901.752	13055.4	10613.7	1362.09	1224.29	3629.25	747.551	2002.29	8825.05	4208.01	0.0044715	Y	3	0
492	567.175	1	10.0925	12022.6	13702.7	29593.4	26986.8	27536.5	31321.2	13483.1	32774	22769.6	43786.8	25676.1	27834.3	36549.5	26982.1	23973.6	12281.3	13861.2	20884.7	22976.1	0.00892264	Y	3	0
493	521.202	1	10.1002	4678.47	3660.3	17534.8	64162.1	74920.5	34676.4	18595.6	32161.3	25122.1	20765.4	33309.3	45495.2	74243.3	36450.1	12480.3	24024.8	6220.01	14006.7	32619.5	0.00302394	Y	3	0
494	734.15	1	10.1278	1483.33	2127.5	8797.74	6097.58	20131.3	26043.7	2490.56	3753.68	1574.65	2385.78	2650.84	10509.3	1482.13	1544.77	2273.02	0	0	9300.87	3622.08	0.00799303	Y	3	0
495	681.238	1	10.1278	24786.5	35663.5	86864.3	102993	103115	146838	57589.4	70028.3	13318.2	57754.7	18367.7	67993.9	4428.49	3632.82	4831.94	1320.1	3003.66	14476.3	28254.4	0.00421007	Y	3	0
496	726.125	1	10.143	5997.12	10134.9	9623.03	6962.64	9343.93	11346.8	2221.8	3827.55	1279.28	4473.05	6619.57	7986.55	5741.15	9616.77	17489.5	343.493	922.212	5214.8	9118.04	0.0032852	Y	3	0
497	655.151	1	10.1506	14921.8	7623.4	15460.2	18854.6	30865.1	23073	2905.92	5684.5	1303.9	3584.3	28928.5	14059.2	25701.5	20518.5	28561	7082.83	10284.3	34100	17100.1	0.00318872	Y	3	0
498	656.087	1	10.1582	4727.69	3344.5	6537.2	1491.91	6993.32	6674.55	76.9359	209.805	0	200.797	391.517	1694.76	408.96	605.18	1107.42	0	82.0176	2200.54	1890.1	0.00618793	Y	3	0
499	605.196	1	10.1582	2278.4	4407.67	8687.28	7931.63	12475.6	15568.9	1232.89	1896.73	2669.51	5279.29	4474.04	10666.3	2529.29	2298.15	3290.4	756.856	4184.46	7893.06	4844.54	0.00341425	Y	3	0
500	475.13	1	10.1735	11102.7	10890.1	25611.5	13295.4	18816	14891.2	384.289	1275.28	4667.49	2130.68	13138.8	13361.1	3480.54	5943.67	8124.79	0	0	1662.69	7833.81	0.00061767	Y	3	0
501	630.068	1	10.1811	4202.44	7738.44	12633.2	8105.42	9021.38	9945.02	0	3438.3	400.563	3292.18	6175.09	5882.82	25412.2	14347.2	14088.6	4351.07	5242.98	5723.9	12527	0.00140655	Y	3	0
502	555.244	1	10.1811	633.685	21319.9	1399.87	75334.3	84221.6	52559.3	3190.82	1703.61	4176.77	2082.62	19035	16681	10359	14055.5	8549.07	11101.3	29098.2	110068	16723.3	0.000670056	Y	3	0
503	525.14	1	10.1963	0	127.06	525.495	1181.22	974.963	830.884	0	0	574.427	73.8829	824.591	1221.79	15026.7	6714.46	10664.6	818.977	0	0	2616.95	0.00179549	Y	3	0
504	562.078	1	10.2344	0	0	344.99	9904.78	2816.34	5977.01	0	0	0	454.883	824.028	1673.91	569.01	142.601	647.37	0	30.1628	899.481	1080.39	0.00419458	Y	3	0
505	543.28	1	10.2344	0	0	54.1416	17736.5	14040.6	9693.67	567.168	2569.98	0	1447.28	6777.56	11678.6	68802.6	126558	79598.5	5282.32	87011.1	126657	30433.3	0.00108623	Y	3	0
506	599.124	1	10.242	1675.42	1571.32	2041.95	3688.8	4239.46	3137.1	229.489	1092.13	0	553.048	3073.46	4437.47	8473.54	6262.83	6792.43	818.708	2015.74	1081.68	4126.5	0.000766748	Y	3	0
507	403.138	1	10.242	3998.55	1397.2	5674.62	8553.15	12532.9	11084.2	1022.55	4005.33	5162.82	3676.54	6097.03	11482	6667.11	5638.03	7610.69	1429.48	1471.33	1157.88	3932.1	0.00327244	Y	3	0
508	357.097	1	10.2496	442.439	940.922	906.467	1420.49	1133	1353.97	215.49	369.836	786.978	263.94	628.241	1243.41	4655.44	3897.62	3207.52	304.056	1334.86	1965.08	1410.49	0.00637471	Y	3	0
509	653.245	1	10.2648	3630.67	9439.23	31954.9	32131.5	36071.4	41446.9	7176.69	7665.55	1322.32	8171.4	24418.2	9641.28	93531.2	52957.2	44986.1	135.73	632.942	2879.42	32766.8	0.000822902	Y	3	0
510	661.115	1	10.2648	12984	4015.81	9472.84	7346.25	12352.7	12995.5	342.469	1094.21	936.325	1088.76	3116.38	5387.02	5685.21	4226.09	5659.1	792.13	963.82	4880.52	4736.35	0.00452111	Y	3	0
511	297.076	1	10.2648	15092.8	2207.54	5306.64	12090	15984.8	18947.9	405.138	2024.32	4428.89	1888.34	675.059	5790.75	9076.23	6866.52	9209.81	925.508	1907.04	1466.06	5350.67	0.00517962	Y	3	1
512	565.315	1	10.2724	8935.06	411.719	4679.28	6800.12	31733	37502.5	0	242.108	0	0	0	3372.99	10114.7	2161.96	6732.19	0	0	0	2477.05	0.00670007	Y	3	0
513	565.394	1	10.2724	132416	7605.82	83667.4	132382	263753	303407	0	1324.58	7796.62	0	0	51518.2	86770.2	34764.5	77430.9	0	0	0	43986.1	0.00296173	Y	3	0
514	1092.29	1	10.2724	36793.8	1613.26	36657.4	70979.4	215290	299227	0	453.674	0	357.362	0	24361.1	51056.6	10198.3	40650.8	0	0	5547.31	14434.5	0.00477985	Y	3	0
515	1138.3	1	10.2724	8316.37	0	4608.48	17072.5	60990.5	86825.7	0	0	726.654	227.434	0	4607.83	13079.4	2664.54	3676.24	0	0	0	4166.58	0.00568667	Y	3	0
516	637.122	1	10.2724	107018	33629	70099.9	75269.5	114209	133285	7213.5	23683.4	34012.3	13983.7	15380	38403.8	38569.5	24691.1	34291.5	13265.5	15184	20542.6	37731	0.00472691	Y	3	0
517	327.122	1	10.2724	69343.1	8927.54	38867.8	48102	88907.5	86295	4504.23	9399.84	22443.8	7317.79	2533	24174.8	29948.2	17368.8	36815.1	1248.96	7575.26	3972.79	30733.1	0.00617872	Y	3	0
518	633.179	1	10.2724	6242.46	3834.17	12867	13652.1	23630.3	21885.9	0	2292.06	502.277	1946.26	4889.53	9061.76	10885.1	6166.7	10333.7	4176.48	2807.07	1649.65	8437.56	0.00094699	Y	3	0
519	609.214	1	10.2724	21764.3	7349.53	12460.1	16735	24395.5	24462.7	432.965	8768.37	1128.82	3283.1	4450.15	11128.4	9329.15	6573.81	11157.9	14985.9	20802.6	31939.3	9462.75	0.00470719	Y	3	0
520	657.215	1	10.2724	19865	12613.1	14484.7	18632.1	19716.5	18974.5	1245.09	3126.22	2354.9	1701.92	12277.4	20819.3	18346.8	18851.6	37203	401.469	6154.35	9639.03	16848.6	0.00100666	Y	3	0
521	339.123	1	10.2724	60131	10387.4	40586	45299.2	69517.8	76459.5	452.469	1640.11	9751.5	487.727	438.858	17317.5	24772.3	12525.1	23583.2	586.46	26720.2	80188.9	20644.9	0.00359455	Y	3	0
522	519.186	1	10.2724	2731.43	1241.12	1683.33	4325.97	12092.6	12938.5	0	1295.02	764.329	302.823	1035.12	3480.73	4304.46	2960.24	4763.51	2407.44	1.00686e+06	1.65922e+06	2646.67	0.00413827	Y	3	0
523	557.162	1	10.2724	42840.6	6674.15	32161.9	49383	52391.1	71142.3	3764.78	9047.5	11648.6	7673.84	5481.94	22472.3	22249.7	13712.3	23773.6	4261.96	7960.66	21442.4	24029.1	0.00284168	Y	3	0
524	764.124	1	10.2724	26051.6	9202.83	19687.5	15892.9	25846	34326.6	977.198	4191.38	7398.8	5590.37	3181.94	13449.4	6941.35	4874.33	6130.62	2437.44	1289	9631.97	10470.4	0.00700793	Y	3	0
525	555.163	1	10.2724	137065	30983.5	65070.1	98603.7	114717	134431	3924.53	13103.3	21398.7	8946.12	4834.06	37760.7	43207.8	25517.3	46731.5	3004.73	22068.8	46553.7	44467	0.00423381	Y	3	0
526	357.133	1	10.2724	4264.74	2493.46	10942.3	18403.3	28346.4	26914.7	1559.64	3279.16	6323.39	2212.09	1247.31	10274.5	11524	6474.84	11154.1	439.241	3530.7	6562.06	9302.65	0.000988751	Y	3	2
527	193.05	1	10.2801	2105.37	1362.18	1529.7	6670.43	4309.99	4135.3	581.232	2354.36	901.68	795.379	774.081	2844.68	744.778	1492.93	882.677	618.331	1401.1	942.627	1258.09	0.00378109	Y	3	2
528	575.139	1	10.2953	26847.4	44758.9	50403.2	54675.4	51866.2	83208	6965.55	12642.8	17870.3	16616.9	37336.2	53632.6	202677	73788	196460	2521.37	2523.15	4798.54	70601.1	0.00248936	Y	3	0
529	739.183	1	10.3105	7417.65	17715.5	15239.8	12978.3	15231.3	24809.5	2187.94	11163.2	3780.91	7030.32	18194.9	20988.1	5335.24	4405.3	10251.7	1085.12	0	1188.39	9040.89	0.00842945	Y	3	0
530	713.172	1	10.3181	8555.67	15438.4	46311.9	49065.6	40642	58628.9	15162	19688.8	47739.7	24710	30406.1	49962.9	6142.4	4538.59	7648.17	11845.1	285.535	252.615	19001.4	0.0074967	Y	3	0
531	767.239	1	10.3413	3450.88	1081.51	16134.6	28597.8	45853.1	51733.3	3453.52	5291.52	4774.69	6096.05	4444.78	24389.4	7180.53	3722.81	6513.75	2592.3	0	0	7764.92	0.00154795	Y	3	0
532	653.249	1	10.3413	3307.91	4148.89	24019.6	32297	41903.9	53744.5	533.511	704.566	0	3451.61	3149.21	4386.25	125543	91307.6	54151.6	2009.56	514.561	221.353	36191	0.000490454	Y	3	0
533	624.158	1	10.3489	7297.29	4430.9	8857.53	10041.2	17965.6	14991.6	1253.07	5011.88	5475.49	1673.96	9573.08	12337.8	10748.5	8332.62	13859.2	9173.22	4607.11	8531.38	8169.68	0.00291129	Y	3	0
534	685.145	1	10.3641	467.899	2281.85	4887.14	4111.59	8094.96	7466.5	0	1750.44	2407.55	1740.37	5042.99	6847.16	3497.16	2968.34	2726.35	0	0	0	3525.34	0.00270963	Y	3	0
535	723.121	1	10.3641	504.151	583.717	5572.51	7756.41	9318.89	9643.06	0	3043.1	2378.98	5918.06	4489.7	10521	2070.48	1582.91	1199.94	1869.78	0	0	3107.04	0.00183505	Y	3	0
536	666.122	1	10.3641	17445.5	16695.7	28119.2	15146.1	28993.9	31929.2	3381.32	5568.43	8173.49	6709.11	5504.22	13070.4	7583.74	6118.53	12151.6	19251	3158.06	5029.11	10671	0.00360331	Y	3	0
537	579.207	1	10.3717	18046	20641.1	30315.4	57829.7	43579.7	47359.1	9830.2	33975.1	3317.29	43274.4	19289.2	50974.2	16810.3	8752.93	13919.5	4593.48	778.436	30751.4	20650.6	0.00790911	Y	3	0
538	943.269	1	10.3794	0	427.569	327.771	1745.93	1182.21	3165.75	0	288.212	0	340.244	698.918	1129.43	6094.61	6688.48	4695.57	1183.31	0	0	1641.63	0.004279	Y	3	0
539	879.258	1	10.3946	60134.8	152887	181141	272422	292508	601636	108436	31308.9	35666.3	71875.2	72813.1	162943	3703.07	5786.69	2761.65	27580.9	3690.9	720.371	65972.5	0.00543805	Y	3	0
540	895.255	1	10.3946	4460.65	2918.58	4382.5	3532.32	3657.96	4689.88	511.83	843.397	0	883.82	3667	3432.91	1922.3	1649.49	1509.08	1359.79	1196.19	0	1818.07	0.000753404	Y	3	0
541	863.227	1	10.4022	2989.4	18656	17911.8	44841.3	47346.3	109795	16150	9293.57	1366.86	12334.5	27189.8	32859.9	5957.54	8658.59	2877.56	0	30.772	1791.42	11188.5	0.00649407	Y	3	0
542	877.235	1	10.4022	3743.06	10324.3	19503.4	48586.7	59871	127431	9933.06	1763.63	5133.62	7588.74	19476.1	29244.7	1263.51	1052.75	1375.25	760.235	3792.79	2066.64	10920.2	0.0047523	Y	3	0
543	583.135	1	10.4527	814.252	884.891	739.582	1991.24	2374.26	2570.99	91.0253	906.79	1059.61	649.627	2089.63	1858.27	4434.01	3164.26	7436.78	1492.51	152.613	0	2070.81	0.00114113	Y	3	0
544	619.172	1	10.4603	7416.42	2981.33	9819.35	6664.01	7048.26	8841.3	492.078	2706.3	2042.31	2022.09	2201.03	2915.11	9665.53	5230.9	11915.2	232.789	2538.34	919.657	6899.13	0.00286421	Y	3	0
545	875.318	1	10.5367	41836.2	65092.1	200715	339948	329647	311976	102455	78995.4	79522.1	161267	25869.4	116335	10950	14535.5	10624.1	341.523	1603.9	0	65724.3	0.000258454	Y	3	0
546	829.31	1	10.5367	5572.57	6072.87	20405.3	41156.7	50172.7	47074.8	4952.81	7371.13	0	9324.42	4107.86	17528.6	4557.71	3858.26	3306.9	145.662	0	0	5028.32	0.000335957	Y	3	0
547	928.23	1	10.5367	0	726.75	2383.89	13625.7	17127.5	13807.4	1065.26	0	0	0	161.399	3183.69	1254.01	605.478	769.769	0	0	388.068	1833.13	0.000204208	Y	3	0
548	503.191	1	10.5367	0	0	1674.59	6674.13	6442.58	10007.7	0	785.614	1552.55	0	1091.8	3036.64	720.162	2266.84	600.413	467.231	805.678	0	1311.64	0.000817931	Y	3	0
549	634.181	1	10.5976	1523.93	2124.37	4424.56	3371.81	6182.23	4878.05	676.668	2389.76	2753.66	1702.87	2321.6	2606.33	5669.03	5239.44	5421.12	2606.24	1054.88	260.07	2386.43	0.00525315	Y	3	0
550	834.129	1	10.6128	3687.07	5115.85	5662.63	6301.01	12242.8	19757	1850.21	3496.79	1827.11	4828.36	9551.28	7411.53	170202	64871.4	103609	27270.8	1052.81	1386.36	67557.1	0.00748493	Y	3	0
551	781.218	1	10.6204	17947.8	18705.3	17457.4	19651.2	32614	42661.5	7234.68	12377.9	8694.75	13926.5	13913.8	20583.1	205100	86629.9	143074	8614.08	823.372	2553.27	68639	0.00517176	Y	3	0
552	719.229	1	10.628	2351.57	4673.9	5795.15	11808	14776.8	14280	3637.44	8931.04	3667.09	7792.23	13000.2	16551.8	12187.5	12333.7	6946.33	6321.49	1939.13	681.811	6266.55	0.00114963	Y	3	0
553	681.239	1	10.6357	123211	99285.6	126890	153039	208292	213071	87568.9	105786	112797	88889.2	20646.8	89782.9	28739.7	13165	18562.8	11948.7	17589.2	53661.3	51229.4	0.00202119	Y	3	0
554	873.301	1	10.6357	48385.8	50376.5	189658	494126	361798	257865	243479	203647	152594	280976	59648	226964	22983.2	20491.7	21413.3	1865.08	737.355	0	97593.3	0.00402502	Y	3	0
555	827.295	1	10.6357	1210.84	1263.52	4142.38	46569.3	39657.8	21356.6	5616.55	5931.78	3468.55	20379.6	7218.56	24796.6	2796.46	1443.21	1220.39	613.726	0	0	4159.59	0.00266693	Y	3	0
556	727.244	1	10.6357	301364	242811	258088	319913	421990	422344	223120	244136	245826	233002	41437.9	183622	56297	25795.2	29108.2	16525.4	29192.4	117204	121174	0.00190056	Y	3	0
557	780.156	1	10.6357	15919.9	25194.2	26850.7	28903	46076.5	51675.6	15227.7	20126.8	19924.7	18045.7	6223.15	17135.1	7358.07	4055.47	6047.06	3761.07	1233.9	5581.92	13030.2	0.00317555	Y	3	0
558	179.055	1	10.6357	3504.27	2833.29	4870.59	9710.55	16338	14326.1	3547.38	5009.56	7680.73	4144.48	851.945	7818.45	1314.03	348.296	580.781	1923.45	466.504	4396.64	1804.14	0.00381741	Y	3	5
559	734.149	1	10.6357	77063.8	54443.6	73988.7	83699	117076	135729	43652.6	72660	78095	64029.9	14708.4	48439.1	109019	39735.4	61003.6	13322.7	4270.62	16678.1	58864.6	0.00428925	Y	3	0
560	880.207	1	10.6433	1925.37	3857.77	12915.3	44315.8	33278.1	24912.7	17124.7	13728.7	5224.51	23033.7	8092.68	16612.7	5320.27	2770.24	4486.23	515.842	0	416.533	7440	0.00210571	Y	3	0
561	926.212	1	10.6433	0	562.61	7827.42	17170	20039.7	9133.65	4065.27	8088.57	3702.22	14588.1	3374.3	11471.7	2286.87	2831.1	1129.52	0	0	0	3775.76	0.00437779	Y	3	0
562	634.098	1	10.6509	63267.1	98191	195824	160916	144159	241468	34988	80108.6	158429	84125	34836	64488.2	22667.9	18751.1	23215.4	11196.8	7190.36	1744.56	52386.4	0.00790729	Y	3	0
563	653.207	1	10.6509	12369.5	13413.4	15074.4	37460	43150.1	32558.9	1447.39	3107.51	6290.67	1699.24	5712.86	7162.3	3715.82	3301.25	5567.31	2354.47	0	0	8271.42	0.000221065	Y	3	0
564	535.182	1	10.6509	704586	751948	1.26288e+06	1.04406e+06	883131	1.38107e+06	411276	524900	912867	524300	200734	406074	133752	96157.3	137017	221919	159713	129425	342257	0.00438126	Y	3	0
565	622.043	1	10.6509	1205.35	1585.38	4114.98	6786.48	7275.87	6241.92	4139.88	5140.68	2262.97	5678.14	2411.16	8805.34	142934	173332	103278	3945.7	2201.6	1245.16	57900	0.00966935	Y	3	0
566	783.176	1	10.6585	15059.1	14862	17644.4	14530.8	18222	20657	5531.14	5446.69	9151.09	10562.1	8692.37	17330.8	35535.4	8503.72	72614.1	4875.63	2961.93	3463.83	20739.7	0.00404406	Y	3	0
567	715.244	1	10.6737	136776	116010	134640	127525	146636	286289	43698.8	38276.1	25688.2	54234.5	56676.4	88887.5	7286.62	7219.7	5941.47	11518	6300.88	9892.22	45325	0.00565221	Y	3	0
568	833.189	1	10.6814	3819.27	4690.88	10015.7	8286.28	11734.6	22875.7	1180.39	2211.51	1139.87	3061.4	4590.16	6695.01	1425.21	1165.63	2025.94	7199.58	659.405	0	4098.84	0.00601107	Y	3	0
569	585.182	1	10.7347	18011.9	17575.3	24824	24037.6	33969.7	27955.5	11266.1	15798.3	8675.29	12578	10154.9	24240.7	17348.3	13656.8	15122.7	4142.1	1715.33	1290.82	12673.6	0.00517373	Y	3	0
570	747.249	1	10.7729	2541.07	2878.54	5626.21	5665.09	12618	7729.69	1670.52	2695.36	1579.16	2092.91	5249.59	10887.7	24557.6	13527.3	18415.2	5505.63	3885.27	524.882	8567.34	0.00591746	Y	3	0
571	594.148	1	10.8157	172.217	0	823.9	962.819	914.947	1533.94	168.913	409.986	187.135	271.948	1073.08	475.067	2146.06	798.129	2438.86	120.567	216.257	0	1098.85	0.00277207	Y	3	0
572	555.042	1	10.8309	0	0	1407.05	306.729	1157.43	1382.7	268.28	28.358	0	307.714	358.838	819.259	5488.15	4571.97	4386.7	0	81.9019	0	1729.33	0.00712836	Y	3	0
573	505.025	1	10.8386	0	0	256.604	432.395	722.076	1057.1	0	0	0	0	66.8835	238.081	5647.41	3876.73	3709.28	0	29.7654	0	1380.78	0.00188728	Y	3	0
574	355.083	1	10.8386	0	0	619.626	819.791	836.133	1085.26	0	439.412	0	198.647	203.745	312.734	5445.75	3290.18	3137.93	0	0	0	1380.89	0.00105163	Y	3	0
575	593.04	1	10.8386	2637.98	5085.32	31061.3	22206.6	38286.1	43258.4	5418.41	4715.31	4364.86	7217.49	4019.12	13906.6	69552	52510.1	53834.8	369.25	171.559	465.135	28131.8	0.00142548	Y	3	0
576	120.996	1	10.8386	17025.5	20353.2	39348.9	36151.4	38122.6	44063.8	24618	14737	11249.5	15013.8	5216.63	18691.7	84004.2	75368.7	72432.3	2163.92	1725.56	9145.3	37798.3	0.00170427	Y	3	0
577	493.116	1	10.8386	42212.7	64479	147371	105694	132474	149314	50970	24677.7	13545.8	31926.6	17506.1	65849.5	284197	245400	244702	3218.13	6306.74	2897.57	124949	0.001583	Y	3	0
578	475.072	1	10.8462	322.405	1127.14	3964.41	1864.34	2746.74	3523.47	1917.22	949.298	450.446	923.948	2162.21	2806.28	10425.1	6525.13	9472.63	3805.66	22293.2	11708.3	2936.63	0.00555048	Y	3	0
579	477.086	1	10.8462	2522.91	4998.06	15505.2	12184.2	15430.3	12250.2	5954.48	9786.62	9980.85	15450.2	10012.8	8863.07	16697	13755.6	14616.1	29765.4	27802.8	22817.1	13715.5	0.00171678	Y	3	0
580	632.082	1	10.8538	11509	8261.12	23661.8	12787.3	28374.4	34435.4	1788.12	3848.44	359.537	4111.35	3248.26	5983.79	40528.2	18463	21793.1	3646.82	2235.95	2181.21	16901.8	0.0031926	Y	3	0
581	295.06	1	10.8614	0	953.094	1249.43	1019.09	2820.25	1540.37	675.414	179.206	0	364.977	2089.31	1216.09	2837.55	1835.1	1464.52	0	279.026	0	1830.05	0.00838168	Y	3	0
582	540.19	1	10.869	3728.54	3477.31	29022.9	25257.2	30347.4	31805.7	20171.8	2179.42	14409.8	4340.94	25068.4	23211.7	7177.06	8710.39	4117.66	826.505	8559.95	2093.59	8221.91	0.00189499	Y	3	0
583	567.207	1	10.869	237876	195026	101712	222945	265459	262457	75120.5	172297	133584	195213	64639.4	183545	56930.1	53871.3	78891.1	53273.8	52889.2	90947.9	99890.4	0.00576954	Y	3	0
584	601.163	1	10.8766	8168.73	4444.94	3860.26	8837.1	11008.2	9911.66	641.65	4499.95	606.686	8225.61	10015	12545.8	12008.2	8087.25	9065.61	2027.63	5499.51	4235.04	5807.38	0.0013524	Y	3	0
585	563.176	1	10.8842	11282.8	2453.33	23943.5	30173	27931.3	30433.2	12100.1	27347.2	15119.2	35786.5	23777.3	22904.9	25051.4	21790	22063.7	6820.88	8554.99	3822.56	20881	0.00292992	Y	3	0
586	477.139	1	10.8995	5866.95	35525.8	67354.8	48656	68416.7	61244.7	12384.9	10521.1	41898.5	20449.4	27757.5	16440.7	8285.77	6088.51	11925.9	190001	230047	169554	28637.4	0.00585748	Y	3	0
587	683.151	1	10.9147	12173.3	11371.3	16700.3	9384.43	17184.7	20859.4	3313.67	7689.69	6125.15	6376.69	11739.4	15117.8	3570.63	3507.19	5424.07	3061.15	1878.67	1050.06	7053.59	0.00723009	Y	3	0
588	393.118	1	10.9378	728.863	2372.76	14429.9	17992.3	17240	28415.1	4759.54	6912.69	1163.07	6181.58	7151.43	17365.6	4635.16	3496.12	4789.19	808.575	0	0	6886.19	0.00244019	Y	3	0
589	585.21	1	10.9682	4765.71	4313.85	18378.9	29421.7	28803.9	14758.5	17900.2	15341.2	6500.41	34739.3	16762.8	35120.5	8170.11	6332.05	8812.55	477.57	0.0213534	120.672	12698.1	0.00799717	Y	3	0
590	536.184	1	10.9682	4046.84	2821.96	9023.73	3604.81	17220.1	26429	0	0	646.326	0	2859.31	2620.22	2967.57	1803.39	2325.91	3961.62	1406.43	1876.2	2514.98	0.00915458	Y	3	0
591	895.25	1	10.9758	620.045	1089.82	15463.3	64725.6	29579.3	25313.1	1709.92	4020.32	4573.71	17747.7	38372	56579.4	7076.16	5192.61	3397.04	0	0	0	7893.12	0.00287694	Y	3	0
592	515.098	1	10.9758	0	0	236.715	287.455	310.549	124.254	0	0	0	0	241.308	337.521	8659.18	8482.98	7650.78	0	504.883	0	1110.73	0.0011934	Y	3	0
593	327.123	1	10.9758	0	0	357.287	457.548	766.446	764.391	0	134.445	0	0	425.889	353.987	3466.66	3273.01	2878.53	0	0	0	817.007	0.000721651	Y	3	0
594	120.996	1	10.9758	1319.31	700.525	1419.93	1613.25	2562.07	3426.5	1000.55	456.554	1291.27	413.74	396.845	1690.81	38257.6	32271	29553.8	360.929	1152.92	3413.99	13727.7	0.0085988	Y	3	0
595	747.249	1	10.9758	990.747	0	950.537	2044.94	3520.19	3034.79	37.4802	731.788	0	117.05	2596.83	3196.04	13620	4697.47	7909.41	2996.83	111.983	1757.92	3035.47	0.00104613	Y	3	0
596	507.113	1	10.9834	1032.98	0	2773.66	4953.33	7746.74	12947.1	0	1361.54	602.113	575.084	1913.33	5384.3	15576.9	9844.74	22651.2	4610.54	357.499	0	5507.26	0.0041704	Y	3	0
597	196.025	1	10.9911	2452.57	2792.25	4081.13	4044.79	3662.73	4287.9	3186.43	3153.96	3408.01	2931.64	1646.27	2445.48	762.32	514.665	825.779	11206.6	89777.5	64056.8	2401.84	0.000894249	Y	3	0
598	293.066	1	11.0063	342033	244469	768366	842985	773670	935461	187049	147756	457058	157001	354557	416291	122561	75193.4	148017	16025.1	2099.2	3594.13	258434	0.000907591	Y	3	0
599	191.033	1	11.0063	8013.11	8925.09	15688.6	13237.5	13052.2	16163.4	6611.06	3030.77	8509.29	4500.96	7062.73	9240.08	2481.25	2015.62	2026.82	9262.74	6347.36	6289.84	5526.85	0.0023171	Y	3	0
600	315.047	1	11.0063	12949.8	5384	25590.3	25578.1	19201.6	27267.9	2917.76	1835.39	8335.53	2451.76	11257.6	12820.1	4346.13	2492.05	5903.8	0	303.543	289.149	8476.19	0.00118491	Y	3	0
601	330.99	1	11.0063	694.271	508.462	4751.92	4447.87	6621.85	9135.88	363.94	343.72	1188.78	85.0328	1972.63	3451.96	532.61	438.054	674.437	0	0	0	1016.45	0.001583	Y	3	0
602	203.034	1	11.0063	4438.43	4936.33	14906.8	20294.6	17915.2	19688.3	4123.58	2563.32	9694.09	3018.7	8637.82	11644.2	8828.93	7629.34	9231.19	376.06	1058.09	349.06	7678.94	0.000684807	Y	3	0
603	392.991	1	11.0139	1949.87	2699.66	19404.6	21444.1	25235.3	37467	2584.42	1998.49	7652.55	1036.61	17894.9	16688.4	3563.2	2534.36	5459.74	0	0	0	5838.39	0.0010696	Y	3	0
604	437.988	1	11.0139	820.789	1490.64	10458.3	12364.2	16553.7	23728.7	0	696.529	2322.74	711.656	2373	7437.47	228.922	355.802	1448.17	0	0	0	1610.64	0.00132783	Y	3	0
605	588.083	1	11.0139	4839.24	2453.07	8535	6455.01	18003.6	25657.8	2969.04	3570.59	1174.07	1914.14	7626.51	6166.15	20740.7	11489.2	16069.4	3784.89	1282.22	10119.2	9200.94	0.00772318	Y	3	0
606	717.207	1	11.0291	429.018	2986.59	10408.6	39257	53368.2	33352.2	8034.71	20576.5	22467.4	21601.8	28163.3	44910.5	19401.1	19133.3	18313.2	8530.53	4713.62	4779.32	21015.1	0.00184851	Y	3	0
607	537.197	1	11.0367	3345.35	6046.14	70503.9	70015.9	90483.8	190968	1145.84	9320.52	38122.3	7173.58	4536.77	28971.1	9059.68	4863.47	4016.42	479.889	1696.57	0	18826.4	0.00538476	Y	3	0
608	639.171	1	11.0367	52906.8	51384.7	116097	83042.7	91070.5	171626	20653.6	19830.8	19263.9	29791	31628.3	64097.6	49950.5	26917.9	43577.9	1239.41	2961.47	2006.52	45446.3	0.00467583	Y	3	0
609	695.216	1	11.0444	2022.48	8469.66	8319.38	11855.8	12786.7	8482.56	5449.83	6945.68	3996.25	10363.2	10524.7	9094.14	7325.04	5821.93	6265.91	2988.08	3325.25	3217.33	6247.07	0.0074776	Y	3	0
610	731.255	1	11.052	2192.27	1904.74	8559.99	9070.67	13775.9	15272	827.576	4775.37	3114.17	5769.19	9914.49	16440.7	52904.5	28094.7	23567.3	21984	1765.73	1734.76	11843.4	0.00169458	Y	3	0
611	692.071	1	11.1253	1931.98	2543.38	7342.02	7771.57	8262.83	13675.3	1468.49	4181.12	7045.28	7169.16	6059.82	11371.8	19845.3	9628.56	8603.08	0	731.886	401.396	8392.7	0.0075327	Y	3	0
612	593.152	1	11.1253	85977.4	77942.1	223234	153326	155875	189404	78794.6	74437.6	97852.1	83783.7	108808	148661	267357	176825	212523	12962.4	6205.04	3152.71	142818	0.00118732	Y	3	2
613	688.129	1	11.1938	5325.06	12550.1	5942.09	22667.1	26822.5	20501	16381.8	23116.7	16094.8	23448.1	13145.3	22421.3	8920.3	9204.62	9825.24	2896.88	1203.3	1953.84	13784.1	0.00669206	Y	3	0
614	689.25	1	11.1938	4913.48	5176.45	5417.44	20264.1	19023	13651.1	13941	16779.7	8972.76	18566	13225.4	18884.3	9046.61	9048.39	7566.37	2028.57	963.976	2147.23	9847.82	0.00426778	Y	3	0
615	735.164	1	11.1938	4998.18	9437.12	7643.56	18117.6	21159	19100.9	12695.4	18898.9	10763.3	17143	16829.8	19239.5	8619.93	8389.47	6925.02	4563.46	5886.8	4478.48	11518.1	0.00291114	Y	3	0
616	770.083	1	11.2014	813.233	1370.22	5798.03	7101.12	10635.4	10938.1	5032.41	8981.11	7721.64	8854.04	8460.17	8207.43	1604.64	752.802	1569.44	0	0	1511.26	3657.12	0.00169458	Y	3	0
617	713.225	1	11.2014	7073.17	8884.34	12756.5	26652.5	29124.7	28502.7	16773.2	9949.2	25873.2	21329.7	22747.6	31082.2	6860.96	7097.95	5562.02	13935.4	2308.55	9976.97	11907.8	0.00315043	Y	3	0
618	671.21	1	11.2167	3515.42	5600.11	12753.6	11312	15592	13842.5	3564.8	3053.22	4008.89	3130.36	7480.27	16131.4	1407.51	2705.18	2560.11	4527.31	755.061	1946.74	4326.28	0.00251863	Y	3	0
619	639.171	1	11.2395	121589	132218	347312	245003	261012	499854	73068.2	25592.2	84867	69999.1	71070.9	151655	76458.1	44110.1	72994.1	562303	7347.19	29185.5	105473	0.0044875	Y	3	0
620	579.171	1	11.2547	1747.56	0	3178.16	4375.1	5969.65	11394.3	1764.19	925.204	0	2442.94	3097.47	4126.21	7015.8	7863.33	6530.11	3395.45	1494.36	757.806	3182.41	0.00524562	Y	3	1
621	489.175	1	11.3156	2927.17	5630.44	3564.54	6984.2	11002.2	18465.1	1079.37	22.7895	1599.63	477.688	201.635	663.949	552.446	229.039	255.081	1147.34	0	0	2486.62	0.003405	Y	3	0
622	657.181	1	11.3309	959.047	2404.69	2849.6	6685.03	4370.81	2156.96	735.23	90.3381	14.7924	1260.56	5786.5	3890.07	5985.84	4361.39	5805.41	2371.5	0	0	2897.43	0.00445528	Y	3	0
623	533.166	1	11.3385	892.894	1934.17	3619.55	1556.07	4277.03	6628.66	761.181	439.812	0	1851.82	4847.75	3748.46	118955	113852	159180	2652.76	3648.2	3479.67	45791.6	0.0064838	Y	3	0
624	667.258	1	11.3461	6836.35	11804.4	18501.3	19471.7	25981.8	19245.9	10151.4	9371.05	1088.3	9952.85	5672.54	4908.05	7596.06	6297.56	2667.8	871.677	1138.98	676.589	7153.66	0.00190573	Y	3	0
625	611.25	1	11.369	86.0519	969.183	1958.71	4527.72	3513.36	4263.74	2381.6	4742.43	1082.1	3851.71	3280.78	2918.43	2522.15	6116.26	2463.6	3493.73	3028.34	813.781	2995.09	0.00707051	Y	3	0
626	707.13	1	11.3918	1704.03	0	6628.95	17042.4	18745.9	33265.1	1866.73	2930.48	6469.49	976.643	3169.47	10135.8	2975.45	3290.64	3253.49	3651.28	722.162	4905.85	4410.31	0.0025166	Y	3	0
627	731.254	1	11.3994	4561.72	3107.32	19006.5	43858.8	34987.5	39413.9	7690.24	9638.91	4366.53	15458.4	12569.9	23053.8	155073	79599.5	61315.4	5550.92	2349.04	232.23	37403.9	0.0003745	Y	3	0
628	784.169	1	11.407	504.817	1742.15	2620.75	2694.19	2165.14	3774.84	724.917	934.275	0	2094.87	2681.2	3895.2	6277.36	4241.35	5944.45	477.081	0	0	2651.5	0.00263524	Y	3	0
629	329.138	1	11.407	637.276	1636.17	14870.9	19085.6	17551.2	32011.7	0	1198.47	3986.37	2789.42	841.466	8282.39	2379.07	2504.54	3477.07	4.5907	1189.03	2087.94	4037.62	0.00161472	Y	3	0
630	563.211	1	11.407	8686.56	4230	82461.8	110235	108558	187663	10228.2	25702.3	22066.2	26192.8	13871.9	51707.6	25755.4	22051.4	24550.1	37034.4	26665.1	41716.8	36151.2	0.00148717	Y	3	0
631	607.191	1	11.407	14288.3	19850.9	10136.6	24409	31707.2	38827.4	17034.3	15422.1	4383.26	16751.7	26069.6	22209.2	14803.2	14131.1	17318.4	80562.5	10424.4	8430.18	14224.8	0.00448303	Y	3	0
632	687.185	1	11.4146	11910.7	17729.2	19460.8	40440.1	43908.1	40518.8	11959.2	15607.7	15754.3	17270.9	30079.7	50604.9	49379.9	51102.6	60587.5	8832.99	3667.94	6860.5	28151.3	0.00110417	Y	3	0
633	670.152	1	11.4146	6090.11	3230.92	16483.5	23824.1	30760.3	31291	17722.9	12821.6	10008.6	15965.7	21877.8	25426.7	15728.2	14990.4	16825.3	13908.6	13382.2	8040.55	14956.7	0.000668412	Y	3	0
634	815.222	1	11.4375	0	5499.73	16576.7	11481.6	15416.2	14133.9	15910.2	11351	4405.58	10475.8	12704.7	13011.8	32454.6	17809.4	25187.2	1406.63	0	12310.8	14241.4	0.00796151	Y	3	0
635	815.291	1	11.4651	0	2134.91	7772.12	3737.2	7209.26	7032.88	1612	610.397	273.73	2357.9	1071.69	1392.36	3145.26	5413.12	4154.1	150.936	0	1314.91	2642.03	0.00199934	Y	3	0
636	560.098	1	11.4727	742.716	1031.01	7705.15	5481.05	14187.3	20946.8	1010.68	0	2170.42	213.435	959.654	3268.3	7769.05	3655.16	5497.13	900.787	0	0	2461.49	0.00513493	Y	3	0
637	461.181	1	11.4803	3451.78	22084.2	111359	55953.5	102661	129675	1651.64	1859.6	20303.4	5108.32	4438.71	19080.5	51799.2	29543.1	36249.9	293.403	93.5684	0	32670.1	0.00205044	Y	3	0
638	559.178	1	11.5032	743.574	934.675	2302.73	4785.39	11369.5	7543.65	204.51	546.592	2374.28	1128.4	1365.07	3907.94	4074.24	2413.31	2240.39	0	1077.76	16.2923	2658.09	0.00353641	Y	3	0
639	640.154	1	11.5032	6464.74	6949.69	5021.38	10630.7	17166.7	13937.8	3260.52	3226.91	5119.69	5936.27	14560.8	14141.6	11608	13250.6	13500.5	13970.4	13636.7	7961.51	8630.37	0.000829087	Y	3	0
640	567.176	1	11.5032	51229.6	62320	132073	135723	132991	103375	56471.8	96667.9	122504	125388	33326.1	89945.7	67644.2	78327.3	55099.4	61359.2	42135.4	44332.5	72825.7	0.00902206	Y	3	0
641	557.178	1	11.511	0	0	1362.18	5003.32	20762.7	8888.08	0	1174.94	0	251.991	1388.15	6890.97	7549.18	4403.14	2636.81	0	391.254	2798.18	3936.64	0.00911429	Y	3	0
642	737.047	1	11.511	1620.71	2031.32	1751.33	3485.35	11652.1	11002.1	305.299	722.973	1917.67	720.31	360.768	2483.53	1710.83	348.097	276.322	105.144	0	847.016	1743.48	0.00504595	Y	3	0
643	521.202	1	11.511	846717	433342	473759	858753	1.83314e+06	1.14871e+06	143397	195848	273466	131626	64836	378141	328335	149662	89725.9	149381	158589	287379	329711	0.00347087	Y	3	0
644	620.119	1	11.511	106839	41408.9	65121.4	103327	249512	181839	8725.48	12624.1	11135.9	14664.9	13991.7	38345.3	42184.1	19482.3	15226.8	11959.3	7554.3	34370.7	44505.9	0.00292992	Y	3	0
645	589.187	1	11.511	1563.31	5903.08	15549.8	14282.3	29658.4	19223	2412.76	4751.34	5552.06	4878.05	3955.58	8438.95	11529.8	9023.85	10313.3	3001.85	6104.8	18902.4	8946.98	0.00278729	Y	3	0
646	610.089	1	11.511	2620.87	789.268	2441.96	3726.11	12652.9	7793.56	414.33	722.645	1911.77	172.202	395.747	2299.7	3746.19	3288.91	1054.8	1038.34	1533.02	3079.73	1792.94	0.00631863	Y	3	0
647	664.109	1	11.5186	4405.16	1103.04	4827.11	8985.07	15835.2	13969.3	1086.14	816.944	2746.62	1754.44	2253.96	5558.99	2449.31	2114.01	1531.75	588.377	1564.83	837.611	3968.77	0.00140817	Y	3	0
648	618.117	1	11.5186	6957.7	4230.92	3197.79	5941.49	17145.4	7165.3	1847.2	1480.01	1491.36	2068.44	1365.46	2779.33	3162.33	1727.92	1165.97	575.691	1876.33	1154.15	4103.25	0.00897162	Y	3	0
649	666.117	1	11.5186	57797	56114.7	77191.8	97740.1	113837	117196	96212.9	73943.6	71228.1	85797.2	42478.7	75050.9	25628.1	20568.7	31726.4	23256.5	15533.3	18826.8	45831.3	0.00257067	Y	3	0
650	623.161	1	11.5262	180649	153896	412721	303927	360105	390018	107403	76302	228225	103196	208145	287354	261197	183699	184822	2995.48	8441.93	3890.3	195611	0.00276583	Y	3	1
651	722.077	1	11.5262	3958.44	2449.97	19109.6	8952.82	26279.4	27200.4	2215.19	2244.18	7468.1	2033.27	8842.05	15216.4	11373	6943.94	5659.07	0	0	316.398	7037.02	0.00608708	Y	3	0
652	741.097	1	11.5262	772.728	4424.81	14565.7	11305.2	15075.8	15890.8	497.291	1401.91	6840.06	2730.9	8613.61	12076.7	13188.3	8949.47	9974.65	246.395	41.9126	1746.47	8475.16	0.00169677	Y	3	0
653	733.199	1	11.5491	16716.5	44493	105687	107971	110224	90226	40346.1	41351.7	62079.5	66556.8	54669.6	61968.7	25248	23867.5	25268.7	8826.22	5276.52	9796.57	38723	0.000972582	Y	3	0
654	796.187	1	11.5567	2596.7	7751.06	14057.1	16759.6	12146.5	18644.1	6626.79	9043.01	5357.6	10130	12039.6	11455.8	2714.78	2709.91	2881.59	0	0	0	8008.98	0.00242143	Y	3	0
655	639.224	1	11.5567	5667.66	5823.77	21013.9	28823.3	33084.9	28909.6	8520.57	7968.48	5740.75	12281.2	21029	27176	6007.53	9960.44	6174.67	755.669	1013.2	0	13598.6	0.000196276	Y	3	0
656	697.264	1	11.5643	21826.4	60798.1	87424.8	97314	87582	155525	26803.8	49817.4	74279.1	53859	79467.4	89835.7	4763.97	7942.4	4564.89	1753.26	4074.85	4147.32	33611.6	0.00751613	Y	3	0
657	680.1	1	11.6328	5110.81	9609.51	17967.9	60831.6	57337.8	39282.1	12474.5	32768.5	8498.79	18846	37281.2	78498	11409.8	12747.1	8240.15	409.397	1621.29	1715.5	22991.9	0.00408148	Y	3	0
658	683.115	1	11.6405	2058.3	3278.37	6179.07	13266.9	17675.4	12597.9	4329	12182.4	4698.21	7732.98	11405.4	15494.4	5246.71	4543.46	4352.07	1249.42	531.907	1676.57	6620.83	0.0033476	Y	3	0
659	533.164	1	11.6405	3318.92	4183.04	23611.4	43692.6	43118.7	37831.8	14054.5	31094.9	10349.3	18551	23953.7	57589.5	18265	14566.6	11951.7	2910.2	2507.55	5429.09	19717.9	0.00448893	Y	3	0
660	611.249	1	11.6633	0	658.523	1208.29	5582.76	6200.55	6112.32	2000.87	3379.82	484.935	1759.59	2527.17	3726.61	2099.16	4019.88	3368.7	0	229.555	0	2232.51	0.000933589	Y	3	0
661	695.088	1	11.6633	1042.8	1420.57	9788.65	8744.26	9642.38	11009.7	526.243	1717.69	1990.42	1995.87	2815.41	6421.58	5782.24	2887.18	4076.27	0	1202.18	166.86	6243.56	0.000539585	Y	3	0
662	559.275	1	11.6709	0	65.0727	730.376	12427.5	10692.5	6453.84	673.62	5035.3	1426.61	2436.01	4765.65	6575.5	50109.4	87673.8	22645.7	674.942	255.412	635.787	29324.9	0.002201	Y	3	0
663	687.194	1	11.6709	3434.2	4253.34	25636.3	35264.9	42022.7	55833.2	2860.44	2083.55	11415	2270.43	13053.3	35447.5	5222.1	5194.57	3783.53	1366.35	936.537	3077.91	11625.4	0.00155152	Y	3	0
664	658.097	1	11.6785	2630.79	3760.15	30959.8	22156.7	35264.5	50839.8	407.533	1390.76	3083.75	1030.31	859.292	2715.38	4706.14	6206.51	2415.99	0	0	0	13140.6	0.00150581	Y	3	0
665	580.08	1	11.6785	53989	44310.6	97782.2	66566.5	74078.6	92117.3	7301.68	9539.04	25118.2	9558.04	8483.73	10040.5	8695.16	12234.9	2602.85	2487.23	8426.58	9767.31	30474.9	0.000498233	Y	3	0
666	707.036	1	11.6861	18635.4	24864.8	76635.9	33277.3	65269.2	89456	471.751	1233.06	17366.5	1379.79	966.103	3631.91	8974.4	6168.44	4114.49	0	0	0	23221.1	0.00317025	Y	3	0
667	631.105	1	11.6861	3675.26	5946.86	27674.3	19611	30535	34132.4	1249.01	5183.1	653.085	3281.04	8421.13	6334.54	8060.78	12011.7	2727.57	0	412.747	101.252	16533.1	0.00081777	Y	3	0
668	553.119	1	11.6861	18868.2	10720.3	106303	53537.7	88974.5	104308	6178.6	5826.42	4984.1	22282.5	2190.56	11611.5	31135.7	29267.6	10685.6	2592.72	3080.48	0	43606.5	0.000963772	Y	3	0
669	588.112	1	11.6861	15100.6	19033.2	46973	19185	40417.8	44026.4	508.621	1479.14	4157.5	1618.54	1534.3	2711.28	7312.36	6745.12	1921.38	358.335	0	101.878	11257	0.0017156	Y	3	0
670	634.098	1	11.6861	17106.7	11738.3	68343.6	36778.2	58552.1	72736.5	3485.45	5891.41	5499.42	3487.76	4387.2	10068.9	15100.5	18041.7	6271.96	1180.01	1204.4	1757.29	27895.5	0.001129	Y	3	0
671	559.179	1	11.6938	60837	54298.1	218773	142833	177723	216526	4620.81	12041.7	27950.1	7535.12	4821.87	20912.6	79639	66938.2	35546.2	1068.42	2116.57	23.4688	99876.1	0.000442342	Y	3	0
672	160.051	1	11.6938	2288.99	1511.21	14670.3	7161.2	18721.4	20899.5	0	304.528	0	0	0	293.386	19914.3	9796.03	5365.4	0	329.976	0	6622.56	0.00233653	Y	3	0
673	1027.37	1	11.6938	5623.26	3953.59	124352	59209.2	124838	157625	2564.69	4499.33	5220.85	6072.08	2771.23	8768.96	99038.6	57897.1	9392.8	665.247	0	0	35434.2	0.00189166	Y	3	0
674	1036.3	1	11.6938	0	1591.24	110891	17789.1	184854	249895	2783.34	259.11	0	619.903	492.85	1969.62	173935	83869.3	8007.64	0	0	0	22575.9	0.00881069	Y	3	0
675	647.122	1	11.6938	3508.13	2014.2	13718.1	13034.8	13112.2	15787.9	3238.81	6629.88	3590.37	5212.15	11060.9	6639.69	1338.08	3504.86	849.959	7.0814	0	937.091	7183.52	0.000850614	Y	3	0
676	590.109	1	11.6938	515697	457604	1.04547e+06	608772	819599	1.02632e+06	61761.4	74759.4	322741	76032.6	23800.1	87744.1	240628	185167	110449	2502.92	765.744	1134.65	382670	0.00111348	Y	3	0
677	605.183	1	11.6938	2632.59	517.098	12803.1	6838.49	18923.1	29055.5	830.298	2651.47	1585.17	1138.2	5862.7	5154.55	15289.1	11942.2	6281.53	0	303.309	914.507	10468.6	0.00653374	Y	3	0
678	638.142	1	11.6938	5661.68	11499.8	25459.6	15725.6	23377.1	25084.3	775.721	3067.44	3751.6	3492.39	7055.09	8852.03	8855.22	10861.7	7569.38	2169.74	0	1747.53	12274.4	0.00100666	Y	3	0
679	640.099	1	11.6938	6587.95	8047.57	17867.5	13096	18233.1	25188.9	1201.14	1437.43	2458.7	958.16	3079.87	3058.9	3329.65	4575.36	1643.56	3886.34	943.591	649.004	9858.6	0.00117608	Y	3	0
680	491.38	1	11.7014	0	279.915	101368	33647.6	148032	187347	0	0	0	0	0	2674.03	206900	95830.6	47274.2	0	0	0	41889	0.0052488	Y	3	0
681	491.307	2	11.7014	0	0	5894.88	1027.83	13691.1	19193.5	0	0	0	0	0	309.767	45935.6	13857.8	3709.7	0	0	0	2885.54	0.00953817	Y	3	0
682	1071.33	1	11.7014	0	0	5539.29	5999.8	18718.2	20284.5	0	479.081	0	369.906	3703.73	10044.3	17046.4	20990	2261.87	0	0	0	4716.95	0.00417874	Y	3	0
683	981.374	1	11.7014	6481.68	12699.3	115659	53487.7	137292	156489	36.8035	820.202	4633.88	1902.79	1445.03	4581.24	108193	54360.2	3902.47	0	0	0	26411.2	0.00234694	Y	3	0
684	527.168	1	11.7014	9128.91	1782.03	83531.4	56392.4	91002.6	95070.6	871.122	2271.18	2414.92	1162.72	3715.99	12605	61266.1	46410	22653.1	0	0	39.5534	42769.4	0.000561933	Y	3	0
685	159.044	1	11.7014	12847.3	16817.4	77367.2	45182.9	67990.4	78747.8	839.877	373.941	8826	854.708	512.053	10004.5	71516.5	35777.7	31915.1	0	70.9658	129.754	37895.3	0.000718889	Y	3	0
686	529.166	1	11.7014	1071.59	2150.17	33641.8	30888.6	37865.9	38111	1290.57	2507.96	17345.5	872.897	9715	10978	21606	17158.3	7690.35	0	68.1957	0	19292.3	0.00077549	Y	3	0
687	491.192	1	11.7014	2.46025e+06	2.24913e+06	7.31571e+06	4.62538e+06	6.67571e+06	7.82689e+06	570771	526177	1.57825e+06	507510	201730	918309	6.19018e+06	3.43093e+06	2.52672e+06	30311.8	15866.1	15868.2	3.47601e+06	0.00077549	Y	3	0
688	329.139	1	11.7014	556904	497998	1.67035e+06	1.04617e+06	1.5704e+06	1.81551e+06	107165	109422	370083	105562	43962	230197	1.62074e+06	845274	652712	2896.57	4347.43	3277.11	820760	0.000875429	Y	3	0
689	642.083	1	11.7014	5316.56	7957.59	23324.2	17937.8	23613.5	26404.7	527.201	472.622	4645.73	1014.54	2476.35	3582.12	2362.14	3991.07	865.411	7.4893	48.9322	179.831	9129.35	0.000485249	Y	3	0
690	329.029	1	11.7014	1823.75	1238.29	3918.86	2220.76	3727.05	4848.93	476.131	564.526	398.662	535.921	1115.31	2691.98	7589.47	3928.57	7560.71	159.321	0	467.231	3701.93	0.00393141	Y	3	0
691	589.166	1	11.7014	15178.6	20325.7	66108.4	39855.2	52904.2	66856.1	1064.07	1973.86	8050.46	1899.03	4445.85	6091.72	18584.1	16993.1	8477.41	807.588	380.836	889.995	26283.9	0.000655681	Y	3	0
692	507.185	1	11.7014	30433.6	18890.1	68105.5	42062	55850.7	36799.4	5957.91	7313.23	37060.3	14164.9	4454.98	15174	68338.8	61518.6	56849.1	1315.61	700.652	1979.09	37588.6	0.00705551	Y	3	0
693	161.06	1	11.7014	5802.74	5950.34	37479.1	23693.3	33738	41921	688.571	2419.11	2507.64	804.716	403.908	5430.36	34709.5	17625	17420.6	242.504	456.393	410.778	19069.4	0.000696127	Y	3	0
694	983.388	1	11.7014	552.802	2247.39	36345.1	17354.8	107841	106098	27761.8	15355.9	44633.3	30308.6	7580.92	5239.57	220645	85021.4	9281.13	3977.24	6083.27	478.404	13448.4	0.00906649	Y	3	0
695	609.127	1	11.7014	10424.8	10795.4	45272.1	34166	59839.3	75772.4	6710.66	9248.56	9344.14	12312.4	15076	22594.9	31389.6	28004.8	13241	8864.28	18035.4	14808.1	22847.1	0.00203799	Y	3	0
696	329.293	1	11.709	0	0	2431.31	443.182	8557.65	10886.7	0	0	0	0	0	12.6108	32871.9	9192.63	2883.7	0	0	0	1177.79	0.00953557	Y	3	0
697	736.133	1	11.709	3659.6	14865.6	26691.9	12668.8	23819.6	28447.6	2426.48	4023.95	1767.19	671.585	9239.7	11202.6	3662.47	4715.31	3941.88	3041.89	633.068	1515.88	9716.48	0.00450445	Y	3	0
698	593.144	1	11.7166	43162	68283.2	149254	136926	150456	181819	26759.5	45153.1	63118.7	51230.5	120421	108502	204437	105474	221440	12823.1	13587	8971.32	131221	0.000674261	Y	3	0
699	685.148	1	11.7395	2558.13	7213.21	6455.19	16306	11754.3	21092.7	988.482	4249.84	3741.79	3666.56	9479.22	10406.4	1164.45	2292.06	632.481	727.697	521.461	0	7063.13	0.00185021	Y	3	0
700	537.186	1	11.7395	0	1638.57	9577.9	13634	13220.5	13328.5	771.582	2154.44	2994.79	5453.08	2516.4	7105.14	10302.8	9285.47	2766.24	0	0	10950.7	6675.15	0.000395584	Y	3	0
701	567.208	1	11.7395	318908	277760	569754	988872	847105	1.14186e+06	117539	246028	493212	330329	86540.7	600829	21822.1	22287.2	14742	12338.8	12929.7	15134.5	228222	0.00266209	Y	3	0
702	669.181	1	11.7471	320484	349324	576097	348001	368659	620880	295018	81200.7	149152	111587	116555	179694	916869	358641	396603	15582.4	13474.7	10276.2	395412	0.0063079	Y	3	0
703	629.188	1	11.7471	1559.12	1757.69	13944	25512.8	18478.9	20843.1	1477.25	5137.09	5623.29	1408.44	13285	16357.5	12497.2	16020.7	8826.31	3911.41	3198.93	0	18360.6	0.000432622	Y	3	0
704	635.196	1	11.7471	12378.5	17346.7	53388.8	31714.4	50884.5	52452.2	6494.01	13256.8	3336.66	11558.9	5324.73	19525.1	2770.43	4321.97	4292.97	1159.07	1174.51	22593.9	10427.9	0.00152061	Y	3	0
705	666.124	1	11.7471	18666.4	33157.4	52625.5	71118.2	70660.2	98579.5	10604.8	21230.5	35426	16052.8	9713.74	24453.4	3065.65	3089.3	3263.23	2520.26	609.972	9550.11	10869.8	0.00115623	Y	3	0
706	639.194	1	11.7623	13847.9	19138.9	38694.5	38378	57597.8	46362.4	9605.99	23896.5	18344	22395.1	28920	42542.7	30184.6	24517.2	19587.7	20292	9021.61	19955.4	26420.5	0.00211622	Y	3	0
707	371.042	1	11.7775	0	0	50.5415	601.268	759.724	572.096	0	246.125	100.147	61.4877	105.731	114.432	6681.46	7367.17	4366.54	0	0	0	1431.83	0.000529242	Y	3	0
708	839.297	1	11.7851	40404.6	23735.2	15460.9	21053.7	50884.2	39909.3	4039.15	15026.7	405.388	13993.1	17787	29785.6	29326.3	30599	21256.1	10748.1	12045.5	6006.37	16466.2	0.00687846	Y	3	0
709	733.197	1	11.8128	20606.9	28452.6	49717.1	40619.2	86638.8	75136.3	16368	18147.1	12935.7	22474.9	24991.7	52882	42061.4	29265.3	57075.3	45302.9	12436.1	19987.5	28414.5	0.00442186	Y	3	0
710	648.114	1	11.8356	1121.69	5268.43	8370.29	9563.9	36894.6	26139.3	2789.66	4506.82	1215.03	4957.51	6055.48	10705.7	3365	2969.34	3378.15	6940.85	6971.27	14382.2	3276.16	0.00646623	Y	3	0
711	549.197	1	11.8356	24165.9	42629.5	53763.1	73653.2	128584	97123.1	15835.6	49763.6	36238.7	35837	25020.6	51496.6	11171.7	11091.2	11576.6	11636.2	21811.4	52068.4	27642.1	0.00341422	Y	3	0
712	595.199	1	11.8356	3474.7	17937.8	21607.3	28013.6	63180.9	51439	5490.98	9489.16	8732.86	16460.5	18636	27021.3	17921.6	16624	15188.7	15511.1	22487.1	13698.2	14474.4	0.00317555	Y	3	0
713	575.139	1	11.8508	35574.2	47077.4	101201	84194.9	115135	207813	14457.7	29007.1	26514.4	37940.6	151853	119037	510424	190591	496377	2971.24	2799.5	5568.9	184552	0.00384117	Y	3	0
714	669.179	1	11.8737	400593	504019	1.03531e+06	609351	763000	1.2731e+06	209080	79159.2	280020	142709	145572	352737	2.03987e+06	601599	4.00121e+06	31495	21388.8	21100.3	1.01212e+06	0.00420621	Y	3	0
715	737.164	1	11.8737	3374.73	6075.41	15895.2	7346.73	13081.9	14021	3756.6	1674.03	3222.86	4333.96	9479.07	8719.54	17350	10144.3	36428.6	0	2095.9	0	13153.4	0.00262901	Y	3	0
716	768.092	1	11.8737	3312.48	5439.64	28987.6	16902.6	34871.2	57853.5	3826.69	3279.38	4713.62	2940.76	4854.87	11238.1	68555.6	17759.8	147426	606.359	657.882	1091.78	55476.1	0.00547776	Y	3	0
717	537.16	1	11.8737	2950.98	2524.19	46504.1	19495	19155.5	25669.2	1690.74	4231.6	7244.82	5964.04	12100.7	16219.3	69831.8	81542.4	50838.7	4224.84	1879.47	12366.5	30572.4	0.000586696	Y	3	0
718	814.103	1	11.8813	136.033	3192.86	30819.9	11886.6	23209	53972	1613.7	1703.82	2494.71	3432.84	5485.98	13822.2	51524.3	13931	20818.7	44.5804	0	0	17426.1	0.00988473	Y	3	0
719	787.114	1	11.8813	1665.51	3659.54	29451.7	27318.5	38172	62088.2	2394.91	6098.54	3507.26	8234.46	25792.1	31088.4	97102.5	28474.4	131512	1296.56	13.968	26.1753	39208.5	0.00210571	Y	3	0
720	687.192	1	11.8813	58080.8	18007.4	68749.2	75062.7	86378.5	111513	6121.93	13637.6	15915.7	14969.7	27161.6	84328	52302.5	26565.1	26289.6	14018.8	5493.64	4960.97	30868.5	0.00392207	Y	3	0
721	331.065	1	11.8889	1576.34	672.96	4493.97	6156.48	8308.01	13138.6	7.65697	305.58	1603.14	897.378	798.103	10297.1	5768.68	2450.49	4072.33	0	62.5417	0	2195.36	0.00757143	Y	3	0
722	371.113	1	11.9194	8201.17	2725.04	12376.2	10902.1	11661.5	21993.1	3149.15	4625.33	3421.81	6967.5	1815.8	9153.88	6750.07	4396.33	7709.43	1133.91	758.471	231.825	5680.6	0.00771001	Y	3	1
723	731.253	1	11.9194	2647.64	1739.82	10163.2	20920.6	19875.9	15372.6	4562.29	6682.18	1265.34	12811.6	15820.1	18246.4	22583.8	17348	11015.1	5036.83	3125.82	316.859	11814.5	0.000474364	Y	3	0
724	583.211	1	11.9346	4265.9	3579.6	2944.53	6182.69	8101.79	5064.81	1811.07	3770.19	1131.45	4576.15	5581.3	6591.64	8643.92	6889.45	8055.08	2622.45	0	2088.1	4941.73	0.00320792	Y	3	0
725	181.05	1	11.9346	957.706	2970.74	10766	11396.2	12716.4	14794.5	6245.75	3968.46	15256.3	4870.65	1221.19	7306.15	125.643	424.272	282.34	33216	1223.21	414.695	2717.96	0.00795811	Y	3	0
726	589.189	1	11.9498	873.324	3150.82	7324.88	5572.25	9725.22	7369.03	3760.97	4678.54	1067.22	2974.27	9609.48	7363.64	24480.9	24098.3	12451.6	2160.75	920.047	1963.68	8520.04	0.00337121	Y	3	0
727	733.202	1	11.9498	1933.46	4528.08	8023.91	18206.6	24629.6	10236.8	10219.2	8814.91	9031.85	12663.7	10024.7	23533.9	8337.03	7915.26	6588.66	18664.5	12093.8	2803.2	9865.79	0.00914127	Y	3	0
728	179.055	1	11.9498	17837.5	32982.3	28751.3	25754.3	68423.3	32622.9	6674.74	3664.61	18486.3	5614.3	4255.15	9540.25	3245.31	2718.46	4411.93	169575	120482	129337	16782.8	0.00865863	Y	3	5
729	664.101	1	11.9498	1326.92	1764.29	4297.73	5636.55	13241.8	6983.99	1501.27	5518.47	1107.42	3106.06	7715.41	7527.07	13475.3	10766.7	9843.22	9858.6	8191.97	5220.32	9825.22	0.00674238	Y	3	0
730	611.25	1	11.9574	151.996	56.1804	78.4398	1182.55	1041.53	659.975	195.464	276.277	6.9306	627.63	587.538	164.247	643.349	4106.06	455.844	195.272	7.68461	657.728	543.437	0.00211186	Y	3	0
731	309.112	1	11.9651	12559.9	10156.9	11466.7	15292.4	25179.3	12625.4	834.974	6661.48	6219.2	10462.5	980.271	8495.54	143.77	191.856	366.73	19414.5	11207.1	4719.23	3811.75	0.00571547	Y	3	0
732	329.066	1	11.9727	3034.2	3773.36	4285.91	5567.14	7507.57	9796.58	3259.5	6913.8	3799.33	5960.09	6412	8504.37	17185.2	12599.8	14816.6	0.0969197	348.633	0	9283.96	0.00904605	Y	3	0
733	324.099	1	11.9727	2980.56	3191.5	8036.86	13308.9	20184.9	11757.3	4410.24	7375.95	2922.65	6782.78	648.907	13095.7	849.742	894.833	1613.41	942.857	600.491	0	2497.5	0.00790783	Y	3	0
734	695.249	1	11.9727	11231.1	14023.4	12343.3	20422.8	26420	33800.5	16826.3	9276.38	1513.21	20031.2	21923.4	31219	7222.3	7807.12	9387.54	848.855	4351.38	9261.02	13171.6	0.0048368	Y	3	0
735	578.194	1	11.9803	23450.8	26934.7	45884	17472.7	38200.7	60497	5338.05	4522.49	5909.55	6977.71	9364.63	16570.4	6206.42	5201.65	6516.02	12909.6	15451.9	24986.6	13420.4	0.00727637	Y	3	0
736	581.223	1	11.9955	2528.67	2337.02	2266.96	3850.41	11345.5	8614.22	378.939	1858.54	776.501	828.343	7789.6	5965.86	3587.8	5052.12	5014.51	186011	195900	281190	10104.6	0.00422541	Y	3	0
737	687.192	1	12.0032	10690.3	11952.9	14535.8	28714.3	31360.4	43062.2	3962.22	6311.1	7361.96	5351.17	17824.6	41110.7	58519.7	27412.7	45854.3	1499.78	154.626	769.68	19136.1	0.00272802	Y	3	0
738	546.122	1	12.0108	7192.94	18307.1	27785.8	19224.4	24003	30540.7	11681.2	19185.5	14205.2	45860.2	13508.4	7506.64	367.479	856.321	448.776	0	966.407	342.769	5759.23	0.00820212	Y	3	0
739	387.108	1	12.0264	4395.64	3484.36	9369.79	8031.2	14742.2	15757.8	3781.47	4294.97	6980.64	4037.65	2240.63	6793.48	5594.01	4133.99	4112.82	2248.08	3788.99	4133.55	5746.74	0.00445527	Y	3	0
740	599.153	1	12.034	3516.72	1483.78	15760.3	8002.19	12582.6	12851.8	751.877	3775.64	1852.91	3945.47	9849.57	10146.7	2339.31	3602.4	1694.76	0	0	216.059	4171.81	0.000925525	Y	3	0
741	601.228	1	12.072	7400.86	6697.87	11097.8	37400.3	41715.9	27677.7	1152.69	5164.8	0	8622.62	8231.76	15439.4	2106.75	2997.26	2041.27	0	135.044	592.69	6965.69	0.000529242	Y	3	0
742	457.114	1	12.072	10715.5	5496.99	20795.2	18807.4	17003.4	21395.5	5273.47	2742.96	11227.6	2856.05	13814.1	16865.7	11294.9	5835.99	10033.1	397.808	1300.49	812.137	9016.09	0.00222433	Y	3	0
743	491.188	1	12.072	0	1309	9702.01	6882.08	11423.7	7241.52	3086.25	2258.93	6158.83	3389.96	1588.82	2229.12	4175.31	2349	3641.83	825.685	13343.7	12204.1	4205.95	0.0025282	Y	3	0
744	356.027	1	12.0873	257.002	518.507	975.951	2175.65	2580.69	1670.48	1038.54	468.738	2122.04	467.158	1614.49	3004.86	7191.9	5858.71	10888.7	2141.59	2447.74	4339.96	3271.44	0.00761973	Y	3	0
745	678.146	1	12.1377	3998.23	4330.44	18528.8	23050.3	28944.8	21912.3	6183.88	7334.43	0	7201.54	7423.66	10823.9	28946.9	25824.8	24803.2	1195.1	2465.96	405.825	33933.2	0.000591046	Y	3	0
746	681.239	1	12.153	25976.6	41049.4	69792.6	68213.7	76990.2	70596.5	20874.5	29024.9	1554.6	35124.4	8331.01	38322.5	11512.1	14087	10843.5	83.4086	788.045	226.61	29140.8	0.00175244	Y	3	0
747	607.166	1	12.1606	122414	151069	158994	166427	147726	238502	69092.7	74794.4	56478.5	111780	222493	133394	331129	154092	315494	5987.35	9671.56	10161.9	198736	0.00464514	Y	3	0
748	706.088	1	12.1606	17354.7	15582.1	24634	16402.4	21481.6	33360.5	4768.58	10878.7	4029.25	17845.4	18502.1	12285.5	3261.33	2072.29	5628.97	105.888	0	0	11095.3	0.00608588	Y	3	0
749	299.056	1	12.1606	2182.65	1789.16	3663.43	3639.94	3232.17	4839.83	1491.5	641.055	1033.89	1710.5	5157.42	2978.05	9379.96	4101.77	9119.38	96.3858	323.688	297.898	5285.31	0.00256565	Y	3	4
750	766.178	1	12.1682	16887.8	39336.1	44125.3	42611.3	44288.8	35884.4	18605.4	22644	13284.3	19918.1	16936	13459.7	2370.69	1610.87	2300.4	0	0	0	6541.92	0.00368606	Y	3	0
751	725.102	1	12.1682	339.484	3933.23	7140.37	6264.61	5410.57	13015.5	1252.7	930.973	550.427	4480	10986.8	5002.13	9843.47	3490.97	9033.62	0	0	0	11441	0.00721562	Y	3	0
752	669.262	1	12.1682	91.1665	1678.52	14377.5	7182.67	15290.2	8012.22	6274.48	3091.66	1213.77	6655.78	3610.52	4801.17	1141.47	2475.26	327.278	44.7407	0	477.656	3721.61	0.00611371	Y	3	0
753	713.264	1	12.1682	1809.94	23237.1	64107.6	61359.6	73086.6	56596.2	22555.9	38052.5	17160.1	39809.8	24381	28388.8	5109.47	6343.75	4706.21	2198.44	596.303	297.65	11485.2	0.00134211	Y	3	0
754	1011.3	1	12.191	0	0	6437.17	12505.5	28415.9	26362.1	5585.33	4699.8	1253.22	10061.9	11666.1	26432.7	691.148	1337.52	658.572	181.344	0	0	3535.13	0.00339154	Y	3	0
755	881.281	1	12.1987	0	921.814	5135.59	8280.16	4847.33	3178.58	6320.75	3626.36	3375.72	4458.28	6700.5	4861.08	1147.81	1921.03	1682.36	1758.08	0	570.606	2371.97	0.00790911	Y	3	0
756	325.112	1	12.2139	4755.36	6245.88	8330.26	20955.4	22873.7	14124.9	4966.05	9355.97	10295.9	11815.4	2609.51	8800.63	859.255	1854.6	861.072	526.42	254.438	373.431	3622.98	0.00230512	Y	3	0
757	665.244	1	12.2139	255475	337077	454194	752868	743806	491282	432644	595355	288795	539989	197610	302287	56975.5	65711.8	29871	4751.46	5944.8	1648.04	185958	0.00485539	Y	3	0
758	711.249	1	12.2139	4432	11518.2	16959.8	75605.9	77964.7	40165.2	31113.9	34367.6	11861.6	45430.5	28616.9	33154.6	3733.79	4880.4	4372.25	8259.22	697.676	1546.66	17260.8	0.00314435	Y	3	0
759	733.223	1	12.2139	11879.5	15978.9	22772.5	32318	33906.4	25955.6	13840.5	18451	3712.06	31397.6	21014.8	23807.1	12430.5	11696.9	10608.2	9211.83	2599.13	1662.02	17999	0.00279601	Y	3	0
760	833.263	1	12.252	579.403	6263.97	27274.9	23949.7	25411.5	21887.1	250.624	10148.4	3271.86	8323.94	18126.2	22577.7	20737.4	19211.5	13922.6	1086.18	4624.14	1218.73	11067.7	0.000716371	Y	3	0
761	553.172	1	12.3357	2298.1	807.925	3796.54	4987.33	9750.24	6271.85	3548.55	5198.76	1367.06	4885.69	6872.38	6830.12	4834.32	4549.69	3755.27	0	435.075	739.094	3881.89	0.00538476	Y	3	0
762	627.228	1	12.3892	565.389	1207.1	2190.67	3326.07	4100.65	7531.65	305.517	665.9	0	2576.47	5828.85	5072.57	7853.4	6429.29	6240.46	0	0	0	2491.67	0.00184697	Y	3	0
763	833.285	1	12.4044	17556.9	9367.26	50804.7	91244.5	108029	92320	3772.74	14253.9	10054.9	12599.6	19311.4	36432.3	49246.4	46703.7	24094.3	3755.86	859.132	5992.55	29698.2	0.000188511	Y	3	0
764	664.108	1	12.4196	7399.12	4064.1	15886.9	18921.9	29364.7	41723.4	2489.67	7829.22	15945.7	3245.47	5770.49	13917.2	9739.16	6618.99	8855.96	13492	5686.07	12852	11577.6	0.00492106	Y	3	0
765	324.099	1	12.4348	4635.67	1131.71	4221.47	22660.9	20718.4	21000	853.344	1824.14	3834.15	2750.45	675.191	14590.6	1808.66	1920.34	1077.21	0	0	2049.23	2115.07	0.00135846	Y	3	0
766	662.108	1	12.4348	2198.19	9742.74	3342.44	9829.04	11710	9928	239.233	1128.09	552.312	1381.37	3947.42	6937.14	3187.46	2651.31	3836.78	182.139	0	3691.18	2873.42	0.00255663	Y	3	0
767	519.186	1	12.4348	100780	94000.4	72434.5	188530	176717	159284	12715.8	52860.3	69734.9	28947	8182.95	100131	20804.4	16158.8	15863	16937.1	11048.2	63893.9	45936.7	0.00206462	Y	3	0
768	565.192	1	12.4348	225359	169518	189112	408106	361421	423244	36068	109378	180488	79484.5	34875.9	206129	108456	71973.3	96356.5	50995.6	77852.7	155554	124419	0.00171021	Y	3	0
769	618.103	1	12.4424	122486	145513	106586	215289	204250	218310	10856.6	66476.8	100837	38316.6	14553.5	98296.9	12664.8	9883.37	11594	8876.82	4281.94	93227.2	54282	0.00155484	Y	3	0
770	309.076	1	12.4424	3886.61	5729.57	6784.66	25674.2	23022.4	19932.8	974.886	5179.44	9754.13	606.896	678.018	14246.6	3123.15	1913.58	2291.98	575.413	68.986	5388.91	4851.64	0.00247414	Y	3	0
771	339.123	1	12.4424	101427	100309	75980.7	186033	166351	160109	16465.3	60202.4	88311.6	37796.4	11220.2	94781.7	20657	16176.5	19794.6	6534.81	6212.49	68255.5	49408.6	0.00271007	Y	3	0
772	179.056	1	12.4424	120498	116178	84203.5	184958	169632	149098	46642.8	73309.8	93315.8	49772.1	13578.8	99277.3	21128.5	14477.3	18793.8	13516.5	15849.3	85724.3	49285.3	0.0029061	Y	3	5
773	477.118	1	12.4501	2218.67	1585.84	23720.7	29604.4	39550.6	36901.3	9554.79	16161.7	7475.51	21406.4	23475.5	45968	101111	72234.1	56615.5	954.022	975.487	2143.56	44886.3	0.00150234	Y	3	0
774	861.278	1	12.4501	5576.61	10906.5	78361	65753.2	73532	90293.5	23877.1	23375.7	25335	36166.3	36676.5	47564.2	4645.32	5242.53	7725.21	5432.04	5223.06	1248.34	12257.8	0.00042487	Y	3	0
775	967.181	1	12.4577	30.3596	0	8409.8	19198.3	15348.8	13160.2	1785.39	2476.97	407.648	4388.27	11149.4	22362.2	148903	82554.4	57707.6	0	0	0	45015.4	0.00114198	Y	3	0
776	895.251	1	12.4577	28955.8	39978.2	136140	294211	256980	210726	129133	132254	27138.9	140780	209039	304730	1.31811e+06	763754	574703	131297	4737.84	1089.84	472100	0.00150234	Y	3	0
777	849.245	1	12.4577	6059.3	12137.5	51328.9	112268	86205.1	80944.4	41164.2	31020.3	7841.23	42460.1	71298.7	114967	559103	305009	255630	1731.16	1330.68	3801.74	184042	0.00126248	Y	3	0
778	669.173	1	12.4701	59164.9	45509.4	72008.2	99064.4	119559	121638	25993.5	42566.5	10870	36367.3	81312	79073.1	160130	118434	124328	19124	30186.7	10698.2	83504.4	0.000529242	Y	3	0
779	687.194	1	12.4777	50990.2	32655.1	144772	161924	230405	361158	23572.1	33208	47299.6	33381.7	64117.1	124392	834739	335797	427898	4329.52	2054.85	934.06	266662	0.00285486	Y	3	0
780	805.129	1	12.4853	414.684	582.956	1666.12	1652.1	6498.87	6555.07	432.639	722.056	936.45	1778.37	1598.06	2545.23	11811.9	2419.25	5571.22	890.879	71.8773	378.589	3747.55	0.00652591	Y	3	0
781	786.11	1	12.4853	1426.58	1276.59	5917.09	9340.15	6771.85	19202.2	279.607	1677.25	1186.57	494.685	2393.06	6469.87	35210.2	10403.5	20568.9	5506.63	5432.2	36633	15490.9	0.00609901	Y	3	0
782	359.113	1	12.5158	2676.95	1379.68	9138.15	7856.53	8891.96	8869.58	2640.17	2348.79	2600.84	1331.76	2385.05	11053.9	476.793	989.485	1421.09	0	39.8528	0	3679.77	0.00683948	Y	3	1
783	1041.31	1	12.5236	1266.17	12832.2	305294	399804	408719	356695	313140	281208	52985.3	462184	179490	412827	194833	208199	63828.5	0	0	0	183653	0.00480289	Y	3	0
784	605.221	1	12.5389	3041.52	2708.55	6119.92	12810.5	15506.4	15927.3	0	702.433	2565.57	3212.47	4691.92	9384.62	2567.52	2571.64	4129.42	2747.54	1851.62	350.989	3307.67	0.000463669	Y	3	0
785	447.117	1	12.5465	0	0	902.445	4899.26	5909.88	6530.13	663.483	251.312	0	1627.01	3272.63	4986.56	4514.65	4193.77	4548.75	0	0	0	1871.5	0.000331329	Y	3	0
786	583.186	1	12.5465	8718.51	7307.18	10414.6	30441.8	30701.6	25009.4	7914.68	12112.2	15587.2	14387.3	23505.6	32661.7	18688.6	22260.7	23164	2776.82	2157.44	7617.15	15890	0.000829317	Y	3	0
787	567.171	1	12.5541	11721.6	20787.1	102569	60788.4	70980.5	124720	36118	44537.5	11432.4	62360.9	46612.7	72545.9	150268	111674	130641	0	0	569.744	74569.5	0.00612236	Y	3	0
788	329.139	1	12.5998	216.066	0	17.5323	250.851	505.223	284.437	64.4946	1.10152	0	0	212.043	535.975	17552.1	17897.2	24691	0	0	0	3362	0.00683174	Y	3	0
789	601.224	1	12.5998	2986.57	2548.89	12633	52162.2	55169.4	37576.7	1166.59	6798.88	3784.74	15425.4	11712.7	29033.4	5821.26	5912.13	18865.5	1484.28	22176.8	6356.05	7140.31	0.000660818	Y	3	0
790	863.296	1	12.6379	8823.6	10321.1	73229.3	139431	102095	87165.6	85103.8	98183.1	48560	105562	43318.7	93385.1	23861.5	32411.2	14240.3	20786.7	20141.7	3323.39	40791.4	0.00400967	Y	3	0
791	575.14	1	12.6607	117050	90260	166750	143823	181041	357902	25274.7	51833.8	44779.1	58266.4	103827	134231	650652	227868	681232	1155.88	1647.14	360.984	239446	0.00709528	Y	3	0
792	512.11	1	12.6683	47.3705	235.442	1930.34	2685.61	1144.63	2481.68	266.121	1283.48	1680.18	2939.89	2253.31	2093.65	1481.05	1628.02	11396.9	0	187.775	0	2153.06	0.00526238	Y	3	0
793	755.193	1	12.6912	27580.4	38570.1	34364.5	78223.3	63313	65595.8	18284.9	28956.8	21191.9	29975.4	81205.8	70695.8	34095.4	29013.1	38977.6	12653.4	11179.8	5725.52	36809.9	0.000427905	Y	3	0
794	476.095	1	12.7825	52884.4	47620.8	66757.7	33733	35060.1	81581.1	7300.92	4499.05	19968.7	12714.5	29261	47585.7	255854	122198	271426	758.591	0	0	198941	0.00885208	Y	3	0
795	679.224	1	12.8406	8055.48	25078.3	42518.3	66970.4	72411.8	54317.1	5128.06	18621.2	45.6489	38859.4	15885.9	24702.7	1690.42	8915.28	1915.03	0	0	15823.5	13777.2	0.00069833	Y	3	0
796	895.252	1	12.8711	119058	38363	67543.4	157940	161939	153595	38925.4	40301.9	15346.9	45242.2	84837	153909	773030	431462	279940	3408.4	0	1529.8	282457	0.0024416	Y	3	0
797	902.156	1	12.8711	2062.89	13424.1	4885.96	10518.1	12782.4	8112.76	1627.91	1629.19	389.844	1990.35	9729.43	12549.8	81443.2	44646.5	30593.4	0	338.59	492.962	35154.5	0.00642428	Y	3	0
798	669.182	1	12.8711	513.772	1442.13	4997.81	9315.84	13599.2	11536.8	4029.89	5140.96	2005.95	5758.58	10372.8	15291.2	55832	34073.8	27798.9	2307.21	0	0	17320.7	0.000871394	Y	3	0
799	849.247	1	12.8711	12682.7	27246.2	43406.1	92055.7	81323.5	63551.1	34945.3	41348	22029.1	36306.6	58381.8	91083.8	343830	199056	136107	1814.38	701.574	8047.11	134262	0.00181408	Y	3	0
800	1041.31	1	12.8863	2921.9	8495.96	73849.7	191383	174469	173793	199443	114666	16730.4	198975	78412.4	212588	148635	150110	41846.8	0	0	0	93716.2	0.00991182	Y	3	0
801	995.302	1	12.8863	361.903	2877.84	7288.4	46775.4	40105.1	35027.8	5251.38	10341.4	2523.16	26524.1	19839.3	62785.6	55195.3	55722.4	10353.1	0	0	0	19308	0.00353652	Y	3	0
802	831.238	1	12.8863	1136.14	2649.85	7771.6	19296.2	16902.6	11208.2	2332.89	5276.02	8497.88	13488.1	9448.75	19016.9	4242.18	5362.24	5944.09	614.851	520.2	0	4757.26	0.00353652	Y	3	0
803	181.05	1	12.9015	1096.68	1983.89	4946.89	7552.48	9256.18	11087	2881.27	2431.86	4728.52	2249.6	1038.84	3438.24	162.456	365.771	526.643	849.935	433.021	782.799	1272.75	0.000952466	Y	3	0
804	635.233	1	12.932	10452.2	11585.7	95573.2	143827	126608	126815	67862.3	66898	32725.4	69101.1	36996.5	85390.3	22395.5	12454.3	16762.1	46.6917	0	0	38022.3	0.000835086	Y	3	0
805	601.223	1	12.9472	7035.15	10690.7	15575.5	59696.9	60883.7	35170.5	12477.9	30743.4	5924.53	40981.8	36939.3	79661.7	24491.1	28298.9	20466.1	2114.68	2126.64	6706.59	32780.1	0.00492867	Y	3	0
806	833.268	1	12.9701	15873.1	35005.2	50342.6	39224.2	56105.6	67071.1	13329.6	28193	17943.9	21068.1	34519.4	49442.4	15038.4	16736.3	13674.7	32418.4	5097.49	4311.55	22307.2	0.00500702	Y	3	0
807	447.093	1	12.9701	450.597	5394.65	23654.7	21031.6	15854.9	44542.5	75.1093	1137.7	2852.95	871.459	868.299	14196.3	59603.8	13779.3	67375	213.536	1562.03	0	16824.3	0.00644899	Y	3	1
808	681.24	1	12.9929	5795.49	52198.6	353842	238821	339425	520709	19324.9	19275.3	11978.2	26986.8	16862.9	33063	11090.2	12550.5	10607.5	1684.58	646.892	706.838	62037.6	0.00147086	Y	3	0
809	749.141	1	13.0082	5107.77	4947.76	8245.9	52488.2	35155.4	20549.1	22516	8376.33	3401.37	7614.19	23313.8	20751.6	15280.8	11189.8	5840.62	1635.12	859.977	0	12986.4	0.00679351	Y	3	0
810	1027.43	1	13.0538	0	537.794	2662.02	1194.49	3497.35	3026.28	0	395.325	0	0	2564.49	1285.81	7308.32	7250.15	19751.1	0	0	0	3119.95	0.00415877	Y	3	0
811	696.224	1	13.0538	6750.18	3831.4	34209.4	79883.5	113896	100453	28011.8	16927.9	6824.38	37186.6	35790.2	73114.5	10530.9	10069	12493.6	3442.26	0	761.143	26027.4	0.000794544	Y	3	0
812	573.125	1	13.0615	0	23.5555	1065.51	1243.09	2235.72	1766.92	328.529	30.6259	0	314.311	892.583	1037.14	6535.79	2607.45	6344.92	0	0	0	961.668	0.000784846	Y	3	0
813	557.129	1	13.0615	31145.3	34773.2	121433	61458.4	62807.4	90037.6	18077.3	29612	11523.3	30858.4	38258.4	37103.9	196034	54955.9	161223	486.413	260.461	993.229	74292.5	0.00138526	Y	3	0
814	695.182	1	13.0843	12557.9	4627.18	16756.9	24141.4	26032.1	39605.8	11840.6	9013.59	4637.12	26914.6	11467.4	25702.8	6235.8	3858.23	16146	2506.92	0	0	10781.7	0.00430654	Y	3	0
815	665.243	1	13.1071	603.62	2288.6	3314.55	14833.1	17868.3	7081.02	3444.93	6842.58	998.422	9146.97	7990.21	4403.98	3240.17	4461.99	2252.6	0	0	0	2990.46	0.00541488	Y	3	0
816	533.2	1	13.1148	29458.2	49649.8	128947	94525.1	92969.8	102824	35582.1	67696.6	33222.5	77292.1	46764.9	52239.5	43116.1	30683	20036.8	8652.34	1962.88	2803.12	41025.4	0.00155597	Y	3	0
817	651.229	1	13.1224	0	0	20446.4	7609.81	14374.8	36239.8	424.667	1605.19	2375.08	667.275	1610.16	1376.77	361.704	600.145	609.162	0	555.316	0	1340.89	0.00920294	Y	3	0
818	791.275	1	13.1224	16950.4	11991.6	35543.6	45571	59564.6	52159.2	6100.73	17161.7	10401.6	10111.2	23904.7	58423.6	31302.4	26412	26706.3	2084.72	3018.72	3160.87	16922.7	0.00237748	Y	3	0
819	493.207	1	13.13	0	0	646.472	899.717	779.903	589.462	0	22.7402	0	0	435.257	1091.07	13249.7	6576.16	3012.87	0	416.027	0	1924.65	0.00167642	Y	3	0
820	739.195	1	13.2642	2719.99	5001.06	18527.4	6638.57	7986.79	13576.3	682.957	4526.41	3632.66	3070.02	11035.2	7827.08	11658.6	10050.6	13135.9	348.663	0	991.47	5739.05	0.00618986	Y	3	0
821	533.203	1	13.3099	398144	559643	1.37596e+06	934761	939495	1.1113e+06	133457	158842	394003	266091	88564.9	373348	361449	259427	130710	154.069	16983.1	3046.17	326237	0.00077549	Y	3	0
822	676.109	1	13.3099	116656	202070	384095	220347	271662	317557	6300.88	11592.7	50184.4	34898.4	31144.4	88360.5	75435.7	51480.9	21439.8	2466.17	751.009	1051.16	76876.7	0.00078607	Y	3	0
823	877.308	1	13.3099	3147.44	2918.88	23076.9	18529.7	29270.2	39703.5	923.648	4539.46	5297.06	2002.71	9191.1	6784.07	3855.66	2941.06	2236.23	525.71	0	0	6016.74	0.00166277	Y	3	0
824	329.139	1	13.3175	48621.7	63538.9	175999	111973	121696	141738	13938.3	14424.8	42987.2	29972.9	9854.77	46901.8	48170.4	34048.4	16902.7	0	1189.49	0	38710	0.000701145	Y	3	0
825	555.185	1	13.3175	1091.49	0	6068.68	6658.12	7759.38	6646.28	1305.83	2346.06	2711.89	5251.41	929.169	3739.94	5969.94	4609.99	3626.11	0	0	0	3302.03	0.000753404	Y	3	0
826	159.044	1	13.3175	535.989	60.4027	9352.77	3676.85	5215.9	8535.05	0	0	763.515	0	0	810.189	2761.96	1495.35	330.15	0	0	0	620.612	0.00196745	Y	3	0
827	639.122	1	13.3175	1608.83	2312.68	24227.4	13019.3	13161.7	17609	0	1993.67	2204.82	837.715	2423.97	7523.26	7587.18	5865.15	3763.32	2322.86	0	0	5837.5	0.000675246	Y	3	0
828	549.197	1	13.3175	31191.9	27310.9	52055.3	42273.5	42508.5	43648.4	1205.73	3988.99	3990.84	7013.42	3014.16	16310.6	22333.7	18838.2	11184.8	0	300.738	1460.53	15569.9	0.000255089	Y	3	0
829	577.19	1	13.3175	4369.64	9956.35	66662.2	52393.4	50766.5	47985.4	8270.36	8801.32	9779.81	19278.9	7738.54	25984.9	23528.3	19351.3	13621.2	2061.14	762.129	23.7518	18392	0.00041811	Y	3	0
830	599.174	1	13.3251	6635.87	15366.9	22537.6	10298.9	18815.8	12246.2	0	1602.7	0	1190.91	4056.15	7829.89	5523.62	5468.79	3434.33	0	0	0	5064.43	0.003405	Y	3	0
831	517.171	1	13.3251	1419.62	1778.07	10892.7	8765.49	8016.46	11524.4	0	1224.15	0	2691.05	1186.83	2733.21	7236.15	4722.82	2451.42	0	0	0	1655.93	0.000450976	Y	3	0
832	797.21	1	13.3556	533.698	1143.65	4504.28	8061.86	11237.5	6856.93	1446.72	3324.39	6133.88	3053.55	9847.6	8330.24	7303.82	5525.54	13319.2	0	90.8482	0	5222.75	0.00195041	Y	3	0
833	653.234	1	13.3785	23484.1	51413.8	198865	68753.7	148757	315168	277.661	4561.98	299.172	5243.88	15997.9	13335.1	4169.36	4909.99	5101.58	0	0.00803289	245.259	20303.1	0.00806658	Y	3	0
834	861.273	1	13.4014	3600.77	5996.58	35998.8	39458	56027.1	56005.1	18335.4	39270.1	37678	38971.2	28339.1	43136.1	4382.77	4462.79	3987.7	555.621	2352.06	4990.49	17952.1	0.00223254	Y	3	0
835	665.238	1	13.4166	5091.56	11435	14994.6	18839.4	22606	15590.5	1515.43	6044.03	5405.22	4096.03	7495.56	15725.8	11236.3	12881.9	14693.7	0	1103.23	530.767	9789.58	0.00288279	Y	3	0
836	621.218	1	13.4242	8030.18	24256.6	26623.3	17694.1	21107.6	19728.5	5325.6	10391.4	4759.46	13889.8	17969	20179.1	35317.5	40843.2	102725	0	15788.6	346.284	27830.1	0.00757988	Y	3	0
837	765.135	1	13.4242	852.956	6109.84	8846.58	6826.42	9910.25	14581.8	589.471	2158.54	994.55	3556.06	7002.2	11163.4	7383.75	6758.28	19059.2	0	899.006	659.948	7876.25	0.00419554	Y	3	0
838	781.245	1	13.4318	514.822	0	8224.4	6427.52	9569.34	15513.5	1227.46	4096.81	495.239	2800.84	4426.47	9843.71	3987.48	4380.53	5720.26	0	0	0	4874.14	0.00474546	Y	3	0
839	681.24	1	13.4394	4510.76	37322.6	292503	188991	251572	404667	3192.4	3061.9	11621.9	7337.54	7473.79	11075.6	5448.92	6938.38	6732.59	7412.56	1489.86	1242.11	40275.7	0.00140392	Y	3	0
840	312.124	1	13.4473	230.038	0	552.167	617.499	1115.2	1120.4	300.374	300.715	184.256	294.43	209.596	453.723	598.374	347.321	269.568	6405.46	1.95689e+06	199040	940.138	0.00199011	Y	3	1
841	271.027	1	13.5359	4319.26	2455.99	4441.14	4453.76	4269.07	5969.73	1491.15	2308.32	1525.48	1129.82	2470.03	3495.46	58265.9	53378.6	40815.1	2735.55	2502.7	2286.24	16433.7	0.00343973	Y	3	0
842	475.16	1	13.5435	0	623.892	2852.24	4060.29	8022	6222.67	343.61	544.038	1238.38	526.621	1174.06	5923.32	2031.96	2583.09	1943.57	0	981.781	468.004	1522.21	0.00403631	Y	3	0
843	779.214	1	13.5511	0	0	4064.98	6098.7	7960.75	9573.55	1160.09	1626.46	9018.18	4227.55	9941.9	6531.36	9763.35	8102.36	10996	753.705	2414.98	329.262	5418.21	0.00718672	Y	3	0
844	841.239	1	13.5587	4135.76	7647.99	33233.3	36340.6	38164	45290.3	9079.66	15408.5	7768.18	7459.94	14432.5	53693.1	1796.64	1797.93	1440.83	454.331	555.643	0	8372.28	0.00518102	Y	3	0
845	639.176	1	13.5587	2206.74	7454.27	33998.8	27182.9	27771.7	37660.7	3044.9	3863.1	2968.29	9996.46	17826	36289.2	16485.4	20639.1	13892.2	658.094	3450.45	391.043	14871.5	0.00129416	Y	3	0
846	786.11	1	13.5663	4849.13	5588.3	35473.5	233594	138168	92447.3	78101.8	116000	56999.6	142773	165380	111214	80751.6	25751.1	40702	125.597	0	0	87617.7	0.00597693	Y	3	0
847	832.114	1	13.5663	1859.8	1762.83	8299.23	66334.1	35144.8	22270	2900.07	10343.1	24975.8	31321.5	38910.2	31398.9	13122.3	8204.69	8635.36	0	851.641	0	12660	0.00733019	Y	3	0
848	805.128	1	13.5663	205.042	2435.51	11904.8	190693	102090	41052	25128.2	71389.8	35237.2	85451.9	149176	102450	74620.2	29057.3	32600.7	462.823	415.8	698.544	57445.2	0.00863239	Y	3	0
849	491.19	1	13.5739	1144.61	3443.53	21527.6	26896.3	36055.2	14727.2	3223.58	3144.98	10980	3677.4	1931.87	8083.93	12096.6	4902.24	3538.2	669.393	366.465	368.607	9110.29	0.00346643	Y	3	0
850	681.24	1	13.612	3108.26	28440.1	219731	139369	217358	361132	1707.04	3276.9	2188.9	2339.1	7144.78	13455.5	6301.17	9073.44	6538.51	3932.22	1833.88	366.799	29772.1	0.00231286	Y	3	0
851	351.18	1	13.6274	513.149	47.9986	132.807	1005	1464.27	1538.59	425.201	539.435	290.529	895.189	481.618	807.058	28792.6	67966	36114.5	15084.1	23110.3	36422.7	7069.72	0.00184851	Y	3	0
852	481.148	1	13.6426	1545.95	0	3437.54	3002.4	3513.32	2407.46	959.081	0	0	0	471.441	2086.28	23794.3	12654.5	10296.7	3792.99	1828.35	636.126	4072.76	0.0037635	Y	3	0
853	879.265	1	13.6426	11368.9	18325.3	25806.8	18710.3	30368	29284.7	13455.4	18445.3	5665.06	32623.8	22067.3	22813.1	9585.33	13575.5	8566.97	2053.18	2074.19	427.314	13920.6	0.0080822	Y	3	0
854	599.212	1	13.6883	0	0	1600.61	8156.85	6273.6	4030.92	759.265	3929.68	0	2776.65	2858.8	6794.54	2157.98	2246.3	1119.33	0	0	0	1626.95	0.0054803	Y	3	0
855	537.25	1	13.6959	196.722	530.286	4353.3	12494.3	11781	9363.98	8980.53	6978.6	2309.3	7498.62	10760	14270	1616.61	1672.04	1278.8	159.985	0	0	3237.23	0.00154795	Y	3	0
856	525.14	1	13.7111	753.406	2019.08	70503.3	131280	103151	180867	11474.7	4713.63	10204.1	24490.8	20524.8	35048	84185.5	32874.4	33584.5	0	1807.76	437.379	40255.6	0.000682472	Y	3	0
857	169.014	1	13.7188	1282.95	1664.74	5391.57	10446.6	8043.94	12952.5	1772.31	1294.94	1335.38	1733.33	655.208	2047.34	298.208	188.417	225.86	1140.5	1244.85	1156.57	1366.72	0.000537683	Y	3	0
858	683.177	1	13.734	3758.3	5526.63	18074.1	11227.1	13076	23137.1	0	2566.72	6695.86	2607.82	12681.1	20487.6	10787	11810.3	12946.3	3791.9	1520.11	1586.22	5054.87	0.00437152	Y	3	0
859	537.199	1	13.734	0	530.098	2301.88	3478.57	7320.34	2806.76	1897.53	1006.55	2148.91	1591.39	1499.89	4292.91	791.772	1118.86	906.198	216.081	864.258	0	1347.64	0.009868	Y	3	0
860	741.253	1	13.7721	2711.98	9459.8	9944.69	44400.6	19327.7	28286.3	11583.6	7193.59	9773.56	6620.43	27260.6	41265.1	16299.6	16334.5	15613.2	657.66	9799.29	837.949	15095.9	0.00363201	Y	3	0
861	635.232	1	13.7797	239.399	0	15628.2	9334.01	16762	4495.72	0	439.486	3095.11	0	3006.05	8358.31	1505.85	2771.27	2184.66	0	0	0	2431.81	0.00799219	Y	3	0
862	877.303	1	13.7797	2742.31	10010.4	62497.8	47790.6	59935.9	68151.4	7230.99	22548.2	32977.1	21030.3	24752.6	24830.2	14082.1	11873.1	6603.91	3736.2	3748.18	754.215	15221.7	0.00120243	Y	3	0
863	371.113	1	13.8025	602.508	483.397	2354.34	2654.69	942.138	3378.7	224.1	366.204	0	320.025	742.076	1374.14	6098.11	2859.63	2358.44	0	1253.81	0	1161.76	0.00608528	Y	3	1
864	935.253	1	13.8025	11773.8	10639.8	55123.3	77639.7	63980.4	76599.8	43801.7	44753.8	3830.31	44287.8	39614.3	89615.2	15746.1	15638.1	71552.9	1661.52	1419.99	2722.65	31616.9	0.00541507	Y	3	0
865	527.247	1	13.8454	0	0	0	3970.33	10693.6	3055.18	1065.61	1661.09	0	701.089	3205.52	2477.6	7386.91	8782.3	2924.26	6775.2	64297.5	52624.8	5793.19	0.00972018	Y	3	0
866	803.239	1	13.8682	269559	185443	517071	452980	379489	505076	265612	284024	189786	483826	286957	604474	34306.1	43509	33911	35376.3	1631.74	2976.5	187092	0.00904383	Y	3	0
867	709.198	1	13.9291	311469	245341	435157	489009	264782	334765	44787.5	53366.5	237885	71867.9	259294	526911	10244.4	11125.6	15629.7	0	0	0	141359	0.00988473	Y	3	0
868	779.205	1	13.9367	784.006	608.589	3248.56	12634.8	10040.2	8208.01	0	1091.88	2802.33	3726.76	9099.46	13533.1	13647.2	12828.9	12804.4	30007	0	0	6186.35	0.000739995	Y	3	0
869	681.24	1	13.9596	783.28	3951.27	107351	69386.3	107575	183763	0	790.317	1655.05	2269.73	4780.26	5163.11	294.2	906.673	518.795	0	184.42	898.57	10803.2	0.00237683	Y	3	0
870	783.307	1	14.0053	3152.9	5459.23	97728	12209.2	27494.9	43474	8995.37	7683.06	9439.47	12935.2	3480.9	10136.5	7858.04	4864.94	4396.6	248.386	199.191	191.085	16511.9	0.00783879	Y	3	0
871	737.3	1	14.0129	0	3307.9	60034.2	6929.42	13463.2	21318.3	2410.97	3252	9223.09	5232.34	1945.89	5501.25	1180.96	646.793	1227.36	1093.64	0	71.5584	6730.3	0.00890129	Y	3	0
872	849.211	1	14.0205	3677.59	18348.8	57488.4	36938.4	47486.4	63077.3	18480.7	24111.6	17886.3	15349.8	43493.6	39348.4	272665	211134	257957	6867.71	5721.02	1511.29	314034	0.00195376	Y	3	0
873	699.259	1	14.1471	0	0	0	1816.25	2473.06	3185.93	0	0	0	179.057	1455.12	1703.88	4859.9	4626.46	4576.24	2045.25	1774.92	3579.12	1101.9	0.000553176	Y	3	0
874	581.188	1	14.17	3480.09	3306.46	5141.85	13436.6	13515.6	8377.91	1786.57	2244.71	6988.92	3911.1	12115.5	13442.2	8478.03	8455.33	9272.98	629.889	4041.31	2503.69	6816.52	0.00168486	Y	3	0
875	861.279	1	14.1776	4008.56	9387.65	55489.9	48985.6	77593.5	75149.3	26490.1	37866.9	17983	62800.1	32355.7	57353.4	11643.6	12170.1	13946.1	553.236	0	1000.24	20541.2	0.00197932	Y	3	0
876	405.154	1	14.1928	0	0	38590.2	29092.8	30880.9	62514	319.419	1353.61	11349.8	828.536	684.202	32435.6	123.075	784.72	1098.76	0	92.8001	0	5782.37	0.00632989	Y	3	0
877	713.176	1	14.2004	1559.65	3513.08	48643.2	32127.8	32016.5	41785.2	0	2593.59	12155.8	5739.53	9061.14	22089.2	40981.3	17891.1	25248.2	1119.23	6631.96	1006.8	17752.3	0.000970288	Y	3	0
878	848.183	1	14.2082	1946.65	9988.94	45600.1	23483.4	24814	33063.3	21348.4	15513.5	23823	33476.4	13417.5	18501.2	3190.49	4675.64	5548.77	709.957	0	1036.79	8757.1	0.00253311	Y	3	0
879	555.239	1	14.2386	2592.07	0	2755.59	6802.85	11826.7	11642.4	0	3262.46	623.82	999.261	4251.59	3979.22	3335.56	5092.92	1756	0	327.955	453.934	4461.19	0.00154795	Y	3	0
880	369.133	1	14.2386	3836.61	12634.5	25944.3	53859.3	62350.9	40467.9	15752.6	37829.8	23697.6	37492.3	3457.5	29627.5	763.897	1124.53	921.483	1120.17	32252.8	50327.8	11242.1	0.00364346	Y	3	1
881	357.133	1	14.2386	3570.61	931.45	17793.6	37186.9	43071.8	27069.6	5065.59	27792.8	9134.34	20008.9	1560.58	20859.1	1082.94	590.758	1643.85	4723.42	25416.9	34415	7045.83	0.00498918	Y	3	2
882	713.243	1	14.2462	2969.18	3238.58	61084.2	48879	50700.8	73451.8	2541.29	2551.18	7516.1	6539.17	8861.24	19955.1	56724.7	24273.8	22126.2	596.198	5517.44	382.616	23627	0.000572954	Y	3	0
883	827.109	1	14.2615	629.384	824.77	1222.39	7460.22	3503.81	1661.05	315.193	320.421	292.875	176.397	2564.17	5908.74	1080.86	2235.55	4014.1	53.2609	0	2334.11	6602.91	0.0096267	Y	3	0
884	801.188	1	14.2691	5893.12	7399.85	14312.3	30029.8	24176	23895.6	3374.8	2897.02	21960.4	3160.34	15259.1	31253.5	39677.5	20673.3	32456.2	0	1529.32	0	25709.3	0.00779421	Y	3	0
885	525.14	1	14.2691	89468.6	37998	79895.1	302853	131435	93956.7	2123.75	1290.26	4404.92	2737.91	86194.8	186218	474317	207691	337796	327.102	2295.28	1392.58	266124	0.00891316	Y	3	0
886	583.184	1	14.2691	2249.44	3968.21	8052.56	19931.2	18897.6	12045.7	6343.68	10250	4294.47	8688.58	3913.11	11637.3	325.079	1423.52	907.448	448.332	0	1916.4	3780.48	0.00373782	Y	3	0
887	805.128	1	14.2691	46747.4	17921.2	58448.1	215741	104047	76738.2	5397.03	15178.9	12542.8	9423.19	76371.7	163468	307540	147512	228382	4618.55	543.646	2581.12	186533	0.00710158	Y	3	0
888	786.109	1	14.2691	202836	98964.6	171624	429259	221923	179805	11813.8	7742.15	39774.2	9274.76	107615	198243	287668	145039	242026	17269.6	30150.7	17343.3	339887	0.00626582	Y	3	0
889	835.126	1	14.2767	3215.52	2188.57	5764.8	14786.6	9169.28	6322.84	878.885	733.391	1096.73	2158.02	6402.89	11999.1	10404.5	6712.14	11893.8	13.6166	5.00764	0	16474.4	0.00372706	Y	3	0
890	491.119	1	14.2767	7823.26	1303.99	21852.5	67713.4	29536.4	22434.9	1944.55	3147.64	5354.16	3095.37	23027.2	42305.6	119219	49874.7	80367.4	0	204.849	0	58760.4	0.0069455	Y	3	1
891	991.342	1	14.3376	3159.31	5845.19	24001.7	39223.8	57566.5	79181.6	0	467.975	16146.5	1518.46	10957.7	26677.3	1057.51	1580.01	969.472	0	0	0	4213.92	0.00188867	Y	3	0
892	969.337	1	14.3757	42668.8	20058.2	111732	152960	203885	245804	8701.69	31057.6	72802.7	64469.7	31861.7	109406	35423.2	21267.5	9762.37	100671	14837	4134.95	49508.2	0.00165485	Y	3	0
893	327.123	1	14.4062	70659.4	29575.7	66710.4	44754.5	120479	129397	12777.7	23134	55886.3	3640.78	2068.54	19121.2	3045.88	2129.06	6165.09	39359.2	50969.2	83315.6	25363.8	0.00805847	Y	3	0
894	548.061	1	14.4138	31266.2	10353.5	39020.4	23089.2	81150.5	88415.1	430.245	5870.75	40235.8	3744.15	1093.56	6904.06	244.287	265.702	1282.54	24527.9	19217.2	48853.7	8930.43	0.0096775	Y	3	0
895	339.123	1	14.4138	92648.1	37651.9	72449.7	51434.8	139021	142030	28985.1	28402.2	69602	9003.14	3603.22	21685.9	2865.3	3097.91	6897.31	56122.9	62450.3	104433	26003.5	0.00888665	Y	3	0
896	329.137	1	14.429	835.735	826.826	2563.11	3359.96	10082.5	8325.71	278.965	869.955	120.173	437.966	527.489	2313.05	4760.15	3704.09	4070.05	704.157	3273.54	0	2845.28	0.00342731	Y	3	0
897	701.3	1	14.4442	0	0	35.4896	4165.22	11537.8	10038.5	6932.92	2516.84	41.6446	2050.58	10641.3	8810.03	3642.64	3614.23	1359.13	2209.92	12415.6	7868.17	5075.13	0.00518775	Y	3	0
898	641.156	1	14.4673	0	478.001	605.285	5573.81	1663.75	3828.61	0	510.284	0	1562.83	4937.8	3314.28	5728.67	6508.99	4759.11	0	0	0	2449.68	0.00303101	Y	3	0
899	585.199	1	14.5025	2039.64	3987.62	32965.9	181030	90878.7	70495.3	13682.3	48241.1	38030.7	68286	44704.3	85779.7	1594.82	5213.1	2013.95	222.808	274.203	3206.14	27001.8	0.00662718	Y	3	0
900	415.139	1	14.5482	0	0	5960.23	64130.7	38760.4	39895.9	0	309.067	2177.73	139.307	1177.89	4008.74	574.962	702.679	822.858	0	7116.03	16967	2141.62	0.000663908	Y	3	0
901	819.237	1	14.5482	19977.4	18509.1	25198.6	44228	48981.2	48111.4	6895.24	20641.8	11100.2	22693.3	50003.4	49606.4	24211.4	21663.3	15660.3	1078.53	3598.06	0	18789.3	0.000294394	Y	3	0
902	713.247	1	14.5482	1798.49	0	3451.13	3044.75	5936.43	8191.18	0	0	0	0	1646.78	3914.13	7626.8	4018.38	4166.65	22925.9	730.542	0	1638.2	0.00376537	Y	3	0
903	445.15	1	14.5558	0	0	404.152	6458.47	4106.54	7852.46	0	0	0	0	266.014	618.828	21.2583	86.8678	43.0645	0	0	867.244	415.358	0.000683876	Y	3	0
904	555.234	1	14.5558	1502.58	249.565	2838.33	20303.5	33554.8	27762.6	12916.7	20257.4	995.408	13824.1	11503.5	7738.71	8691.27	9241.1	4917.82	1525.28	1725.49	8818.51	8295.29	0.00360459	Y	3	0
905	969.338	1	14.5634	39710.2	6985.25	67706	93838.1	156854	207170	3437.6	13040	15082.9	12023.1	19547	65964	32732.9	17755.9	8915.1	42336.8	16123.4	8572.74	30878.5	0.00223226	Y	3	0
906	611.161	1	14.5786	27125.6	27812.1	77183.1	68106	81247.5	97927.8	43462.4	31149	70277.1	56728.3	67726	80128.4	187931	123125	138115	3038.15	8561.14	2640.82	90201.7	0.00345798	Y	3	0
907	553.207	1	14.5786	2919.05	825.42	4620.66	14512	27375.2	30740.9	527.724	12934	4138.74	7658.32	4228.72	8346.37	5443.95	3321.26	1947.27	249.163	2033.58	865.342	4685.06	0.003366	Y	3	0
908	648.114	1	14.5939	0	0	1269.97	6887.15	2774.6	7465.35	0	400.892	0	1018.14	3965.34	2525.97	45031.2	26166.5	6487.72	2008.48	827.053	665.268	9773.51	0.00236967	Y	3	0
909	387.144	1	14.6015	994.728	3168.9	3391.04	6225.25	4148.14	11364.5	34.3483	1706.67	1819.85	3657.16	1869.33	3738.72	48829.9	35620.7	8325.07	1749.43	2354.38	1021.66	12603.2	0.00755058	Y	3	0
910	549.197	1	14.6015	2716.25	6528.42	38272.1	69271.1	40123.8	66707.1	6842.05	10715.8	18112.6	14101	27855.5	46060.7	289081	210977	59232.5	17559.9	27461.1	14967.3	97308.1	0.0013187	Y	3	0
911	541.265	1	14.6091	0	0	0	31258.3	23869.9	16560.4	1179.59	4093.57	0	2672.08	22662.1	20857.3	177063	569436	200142	995.743	44690.3	2013.19	123745	0.000703693	Y	3	0
912	891.282	1	14.6091	1073.66	748.946	3104.39	4331.51	7864.57	5404.86	3766.16	6577.72	3480.98	5833.35	3870.44	7307.81	2475.06	2782.68	772.938	0	0	0	3059.31	0.00772384	Y	3	0
913	731.251	1	14.6243	554.875	0	2701.33	11196.9	5928.89	6280.59	1258.47	2086.53	6328.3	1968.9	7773.96	7905.47	25275.8	36564.3	14242.8	3439.25	946.445	0	9413.78	0.00423536	Y	3	0
914	785.237	1	14.6398	0	1284.9	7036.97	10692.8	15160.9	14081.1	1113.91	932.885	5133.14	3180.26	10573.4	10966.7	2160.45	2477.23	3257.66	0	0	0	3971.58	0.000553176	Y	3	0
915	585.196	1	14.655	530.958	2113.67	39566.6	193779	111947	63849.9	25595.3	30967.7	30743.4	52987.1	23812.8	94248.9	7371.47	7903.32	2527.27	465.904	0	0	28832	0.00718672	Y	3	0
916	756.098	1	14.655	31481.3	3081.07	13096.3	45015.8	18960.2	17739.3	1185.33	520.66	5449.34	1786.8	28410.8	34359.3	24303.2	6517.44	26941.5	0	284.424	0	17912.7	0.00994343	Y	3	0
917	713.242	1	14.6779	3621.67	1153.64	6841.43	17980.5	17556.6	22557.8	835.625	1637.48	916.78	327.818	6167.74	11113.4	5608.13	3853	4851.04	0	0	212.173	3427.9	0.000382476	Y	3	0
918	808.245	1	14.754	1829.3	1059.47	7505.17	10116.5	7616.44	18315.8	4550.35	4638.04	2532.02	3739.94	12282.6	10675.9	3510.98	2797.04	4916.41	0	0	0	3958.36	0.00393261	Y	3	0
919	745.267	1	14.7768	46554.2	26387	36810.8	46819.8	47200.7	43635.9	12098.4	15707.8	15949.6	20827.1	18648.8	42490.5	30916.4	30688.7	34484.9	7368.03	8890.93	6286.2	27602.1	0.00396399	Y	3	0
920	555.15	1	14.8197	2110.45	2914.88	5740.45	9400.14	6326.85	11331.8	1705.13	975.818	4258.75	3483.3	6615.23	9621.33	45625.5	29087.7	37010.5	0	0	0	13991.9	0.00244749	Y	3	0
921	730.179	1	14.9415	1108.09	789.218	9504.41	19145.2	14798.4	8829.68	4959.52	7664.88	3607.83	18673.2	8399.73	13159.1	2679.34	3290.96	2067.76	0	1307	0	4462.97	0.00333521	Y	3	0
922	661.192	1	14.9872	0	0	9949.8	14507.8	6709.62	23290	437.144	1345.81	0	0	6670.75	12843.6	524.489	1023.07	1386.75	0	0	0	1324.42	0.00477749	Y	3	0
923	701.244	1	14.9872	0	0	925.802	2424.3	2646.87	4765.03	375.856	714.522	0	455.499	3697.56	3240.04	1769.79	2526.39	5756.55	93151.5	14091	19106.3	3095.14	0.00122356	Y	3	0
924	749.118	1	15.0101	1931.18	1894.18	4035.97	16815.9	6182.58	4464.84	0	54.9225	0	0	4369.94	9080.91	12578.3	7456.92	12436.6	0	112.777	170.134	14046.1	0.00994013	Y	3	0
925	835.123	1	15.0101	721.3	1002.2	4222.01	16372.3	9819.96	10407.8	1385.91	906.971	0	1231.57	9749.49	13789.9	12100.6	7367.1	12100.4	0	0	0	13551.3	0.000839224	Y	3	0
926	786.109	1	15.0177	207820	135679	169270	401994	190272	176374	18105.4	20954	19567.7	33879.9	118325	212568	323884	168698	282831	294.953	0	0	325623	0.00611654	Y	3	0
927	525.14	1	15.0177	145733	77181	109874	319336	138727	120112	13911	19260.7	18006.8	32198.4	114270	232801	544807	226838	410851	0	24.7805	0	285321	0.00911932	Y	3	0
928	805.128	1	15.0177	48654.3	27067.8	62109	165170	85603	79508.2	4759.39	8253.3	10129.4	9619.11	75612.4	143337	297409	131050	222420	239.956	483.537	40.3096	164994	0.00402343	Y	3	0
929	299.019	1	15.0177	19554.4	10067.1	12547.9	33362.4	21468.6	14582.4	1653.18	2540.26	2618.01	2800.19	15959.8	28660	59097.4	27299.5	46056.4	10.9634	1541.29	784.786	34689.4	0.00497408	Y	3	0
930	750.186	1	15.0177	26513	16569.5	43070.6	52256.8	28160.4	40526.4	32020.8	16056.6	17161.3	19473.4	33560.8	47549.2	50854.4	33009.5	45402	770.787	1805.19	1256.94	41115.9	0.00996233	Y	3	0
931	785.241	1	15.0329	24252.8	22251.1	36546	53017.3	40674.8	47022.6	12417.7	10880.2	9169.28	11798.5	26380.1	42686.8	33248.6	22463.7	32265.3	0	0	899.882	37426.6	0.000771141	Y	3	0
932	327.123	1	15.0329	4657.84	2913.19	56801.2	87851.9	88760.7	105768	4028.61	4930.48	1033.72	1601.93	8240.08	19949.4	3122.73	3097.52	912.657	937.664	1469.59	8450.74	14721.7	7.52507e-05	Y	3	0
933	850.246	1	15.0788	0	2493.88	5883.14	2835.11	5434	11478	0	514.493	913.289	2290.17	3723.71	4585.26	12089.9	7566.06	4773.04	0	0	0	4382.2	0.00958272	Y	3	0
934	769.291	1	15.0864	36.1569	0	567.279	614.794	1944.98	2017.82	21.8303	103.612	215.259	985.663	1437.98	1283.62	6680.9	7219.47	17752.3	197.474	141.402	159.163	2127.55	0.00287694	Y	3	0
935	585.197	1	15.2435	1137.23	3239.51	78370.8	337037	191310	136985	25626.5	55782.3	50886.3	101945	24590.7	156905	3104.42	3085.29	1708.86	0	0	532.435	41953.5	0.00552888	Y	3	0
936	615.206	1	15.2435	461.009	1068.51	3595.12	54035.1	57805.9	29434.4	14218	17433.7	40053	34732.8	29734.5	46501.3	814.666	1703.85	747.652	1659.46	680.936	669.86	11083.2	0.0044744	Y	3	0
937	353.102	1	15.2968	1210.26	0	7434.3	15997.8	22364.1	16723.1	1383.1	1495.32	2104.6	1259.34	491.71	6749.65	1960.69	2861.61	3738.68	5381	1212.33	6045.04	2100.96	0.000543161	Y	3	0
938	525.139	1	15.3044	0	0	5045.62	8074.67	5251.58	12542.3	0	717.378	0	500.23	3748.74	3804.65	3818.22	2597.86	4302.32	0	335.003	694.087	2776.99	0.00189663	Y	3	0
939	743.253	1	15.3653	3671.53	2931.43	5546.44	37946.5	23333.7	16335.5	2915.98	4572.69	9475.88	4416.97	9238.92	31526.1	17055.4	12091.3	15802	1249.96	0	0	8758.52	0.00775541	Y	3	0
940	689.173	1	15.3729	1423.2	2786.36	12309.6	10436	9095.5	10257.5	2415.2	3227.17	10481.6	3250.07	4139.42	8382.84	14711.4	6873.63	12100	723.881	0	0	5183.62	0.0095469	Y	3	0
941	783.232	1	15.3805	0	379.104	2048.26	2815	8930.19	7359.24	0	1336.65	1680.45	801.052	2189.63	7185.44	13061.9	11206.1	3021.15	0	0	239.266	3415.45	0.00715282	Y	3	0
942	541.265	1	15.3882	0	0	0	31959.8	28896.4	36320.5	855.77	1068.12	0	541.584	28205	21326.1	57274.8	85756.2	29039	26727.9	28147.7	546.262	14967	0.000137899	Y	3	0
943	689.244	1	15.411	32047.6	14026.5	104136	92381	77569.1	88795.7	18995.6	18711	71830.3	26051.5	25128.7	73904.3	13601.6	15027.5	16807.7	77.5665	1681.17	0	28863.9	0.0080435	Y	3	0
944	995.281	1	15.4491	1303.18	4318.79	5213.52	5182.58	20463.7	25302.8	0	2164.67	1344.96	3673.91	10203.6	21499.9	16894.8	12079.7	6454.81	0	0	0	2996.01	0.00755517	Y	3	0
945	843.106	1	15.4567	4639.12	2907.4	11848.2	11503.8	11991.1	25842.4	258.123	1707.49	3299.27	1121.56	9750.26	27982.7	1204.98	798.933	5043.34	15.0084	0	82.2274	6769.53	0.00766061	Y	3	0
946	495.134	1	15.4567	7030.14	1019.46	5741.45	20211.1	14615	26923.9	0	1060.72	1311.24	1135.29	9944.94	22890.5	3756.82	3727.47	6862.88	0	12.1524	0	5247.76	0.00251145	Y	3	0
947	759.242	1	15.4567	4815.27	2637.19	6632.85	12628.2	12113.4	24421.9	1480.23	3337.18	677.965	4121.11	17399	21035	22573.7	14170.5	27759.3	472.947	481.019	0	10772.4	0.00175576	Y	3	0
948	699.194	1	15.4567	393381	83684	209897	209209	193595	331309	7521.2	14043.8	14010.3	20531.3	160253	289116	20456.7	21908.7	77163.6	48347.4	5534.43	4024.2	83861.1	0.0091724	Y	3	0
949	943.295	1	15.4722	0	1345.67	4179.75	9370.32	6047.99	8058.68	2668	4079.9	972.316	4265.74	7712.01	9769.46	4006.93	5983.28	3238.46	0	0	0	4878.7	0.000972582	Y	3	0
950	849.248	1	15.4722	2312.02	25944.2	41122.5	17295.4	21310.3	37528.2	7289.52	6855.75	2498.65	8106.68	26994.4	24500.6	80171	38826	41913.6	504.355	408.407	0	17921.3	0.00998393	Y	3	0
951	1051.34	1	15.5151	0	1376.5	17353.8	5103.31	19845.8	22395.5	0	3587.51	0	0	2916.95	6659.71	0	83.2092	144.939	0	0	0	1316.94	0.00623778	Y	3	0
952	615.207	1	15.5684	0	2041.52	12066.4	65951.2	78470.5	42199.5	33223.6	42477.6	30312.3	41596.6	35104.6	47928	2893.75	4795.23	1234.12	1293.5	3405.2	1001.04	19101.1	0.00167929	Y	3	0
953	687.192	1	15.6447	234398	254697	368551	216548	233980	472924	5575.89	5992.77	7972.18	5639.39	72166.2	161912	122904	75877.4	166023	0	1141.39	37296.1	112940	0.00337409	Y	3	0
954	1029.35	1	15.6447	2834.84	7219.17	22452.4	15239.1	23261	24362.7	2699.23	6103.9	6600.18	16504	16960.9	22505.1	5008.43	13706.9	5301	2997.96	0	0	10614	0.001129	Y	3	0
955	729.202	1	15.6523	60212.6	10073.9	41041.6	98640.7	61500.3	78951.8	1089.11	2249.2	3117.55	1790.38	39356.1	131559	20478.8	12935.7	56863.4	0	561.202	321.999	27749.1	0.00692449	Y	3	0
956	721.212	1	15.6751	1523.28	5999.35	167521	229629	152471	280139	14310	11067.4	1488.48	10696.8	41045.4	119604	34994.9	14901.7	25318.2	248.774	1582.94	0	47130.6	0.00104613	Y	3	0
957	743.25	1	15.6827	2842.06	3093.01	5292.78	15663.4	14019.6	18427.4	8940.29	11809.7	8555.4	5002.43	8364.05	18608.1	11408	9677.98	14538	585.134	1336.21	1028.34	7293.78	0.00363327	Y	3	0
958	719.254	1	15.7208	4131.88	4335.46	57323.8	27633.4	22405.2	43237.3	8437.84	4431.31	8933.88	3019.44	9699.44	20145.2	7777.55	9646.29	9797.64	0	0	0	9609.91	0.00271418	Y	3	0
959	999.285	1	15.7513	5674.16	4907.29	28770.7	43212.2	55114.8	55876.2	4432.01	18680.8	13987.3	29031.6	21164.3	50891.8	49201.8	83051.4	39226.1	570.952	0	0	29786.6	0.00164898	Y	3	0
960	721.213	1	15.7665	2389.58	4239.99	123850	197970	127072	242704	7652.75	5470.47	4833.95	13785.4	34538.2	96492.3	35953.4	15946.9	18302.9	0	0	0	39722.2	0.00107627	Y	3	0
961	629.224	1	15.7817	789.164	3264.07	13605.6	22931.8	14801.4	15529.1	8272.15	14135	13328.8	17274	12944.9	19016.2	691.45	765.525	515.619	0	0	0	7055.44	0.00266274	Y	3	0
962	525.139	1	15.7817	27920.5	8892.19	17134.6	57246.5	33139.2	42041	726.865	208.44	0	1106.15	19471.3	63535.7	7230.34	4576.94	27213.9	0	0	0	19142.3	0.00530592	Y	3	0
963	873.116	1	15.7817	61748.8	21098.6	41693	77286.4	54614.1	67095.6	402.687	907.329	2646.56	2585.67	27251.3	103450	4334.94	766.36	31732.8	0	0	744.598	16780.3	0.00712836	Y	3	0
964	773.193	1	15.7817	179768	81566.3	116989	179715	99950	141303	10279	20486.6	15542.6	27945.5	95058	206754	39923.3	30066.8	105343	2764.62	2807.43	474.194	75453.2	0.00571106	Y	3	0
965	866.202	1	15.7894	0	2373.44	18834.3	18745.7	38183.7	72691.3	0	1411.63	744.084	712.414	9162.55	19535.2	5507.96	3557.7	3406.21	0	0	0	6992.31	0.00626171	Y	3	0
966	844.222	1	15.797	9535.97	44475.4	392541	222190	722389	1.26752e+06	15902.9	31447.8	3813.21	37170.5	35788.4	305220	38933.3	23699.4	37959.7	342.39	0	0	115253	0.00855388	Y	3	0
967	800.162	1	15.797	278.476	942.724	6966.08	8777.92	8896.08	14925.5	970.504	3833.26	2146.88	2967.18	14019.1	8532.81	15446.6	11470.6	7209.22	4321.6	0	666.685	6241.38	0.00182469	Y	3	0
968	828.192	1	15.8046	19829.8	52806	414785	266150	687525	976674	97894	149251	19804.6	94788.8	210908	277047	51922.8	28375.9	43339.6	0	364.883	0	154516	0.00563508	Y	3	0
969	1025.29	1	15.8046	2089.19	1150.49	11165.8	47605.1	27222	38404	17621	23855.2	2612.26	31158	26283.1	49209.9	21362.3	33912.1	26681	351.117	0	0	21869.9	0.00384889	Y	3	0
970	701.244	1	15.8046	67804.6	57525	266524	399162	362413	514048	82984	72968.3	104754	80392	86726.6	241048	288606	189135	229671	75285.5	56877.2	26913.7	186656	0.000804488	Y	3	0
971	850.177	1	15.8122	0	475.18	10413.7	3174.32	14573.6	23446.9	0	906.186	0	270.662	3346.84	9695	2024.75	2023.89	2598.42	0	0	0	2776.56	0.00975644	Y	3	0
972	1025.42	1	15.8322	922.221	344.964	3179.3	9985.04	6900.39	16488	7413.64	6389.87	1380.17	10560.5	2128.16	6225.65	11301.4	31732.8	7334.55	0	0	0	6606.14	0.00751613	Y	3	0
973	441.118	1	15.8474	132.956	944.416	13705.9	6099.53	22179.4	25304.9	2197.27	4676.06	4157.96	1701.95	3503.91	14180.3	69.9628	103.591	30.0695	163327	149977	116327	4152.38	0.00859054	Y	3	0
974	567.187	1	15.8474	3782.31	6852.02	44573.1	56223.8	48385.2	83040.8	6017.57	12993.2	10023.9	6670.29	7402.49	22684.4	8840.97	5129.63	5658.55	1006.48	9629.68	28942.8	11290	0.00107627	Y	3	0
975	641.223	1	15.8703	8371.67	1491.85	22764.3	70526.9	79110	107874	1545.3	3559.1	6386.44	2086.4	12146.8	50117	21668.9	14342.7	18195.6	10378.1	10762.2	6677.03	16639.9	0.000932614	Y	3	0
976	661.196	1	15.8855	672.298	696.32	3852.35	5924.63	2232	9534.48	0	0	0	210.315	6430.57	5905.31	645.452	685.488	561.043	0	0	0	929.845	0.00387718	Y	3	0
977	709.179	1	15.9236	0	0	123.806	1158.15	901.112	628.809	0	0	0	63.5272	434.728	1006.89	5161.49	1020.03	2202.92	0	0	0	530.644	0.00152739	Y	3	0
978	842.208	1	15.9845	37378.1	15771.7	50824.7	54298.1	64911.4	94617.9	6861.53	35097.6	14839.6	24048.3	40428.6	73670.4	7274.01	6292.87	13954.7	0	374.283	0	23550	0.00538476	Y	3	0
979	812.196	1	15.9845	942.468	816.45	10930.6	6857.61	9215.85	20677.9	0	1064.73	372.181	2102.52	12088.4	8320.13	4887.41	1531.15	3361.47	0	0	0	3368.9	0.00509809	Y	3	0
980	829.217	1	15.9997	9316.61	16542.3	40819.1	32504.3	48212.5	62621.6	8273.12	27373.3	32846.4	32133.1	25463.7	24702.7	191281	28230.3	180396	35794.4	52247.6	33135	61671.3	0.00647542	Y	3	0
981	762.109	1	16.0074	1710.89	3056.13	30134.4	48367.9	37306.5	65194.1	1086.64	96.4009	11429.7	3159.01	2889.43	48614.4	62.8998	17.6258	51.0088	0	0	0	5349.21	0.00459866	Y	3	0
982	809.123	1	16.015	3698.34	4621.06	43735	43809.5	45540	70505.3	3613.61	1599.23	9257.79	8163.74	8281.55	59328.8	1090.45	424.566	757.953	49.8657	0	0	9390.03	0.00489381	Y	3	0
983	913.278	1	16.015	2083.87	0	3392.86	8243.09	7421.08	5017.51	2411.66	4781.47	532.89	2872.53	7552.66	7570.62	9503.47	11926.5	13163.2	0	0	0	3812.38	0.00245332	Y	3	0
984	607.167	1	16.015	13363.2	16977.9	37046.5	36430	27641	47195.1	2679.74	1281.01	10139.8	3128.14	7180.73	42975.9	350.805	414.276	144.822	0	0	0	3865.44	0.00745389	Y	3	0
985	703.193	1	16.0835	3539.74	1567.28	48924.7	85671.4	77536.6	144549	3549.71	3127.56	3075.99	6207.45	55463.6	69443.2	37133.4	26489.7	20610.1	191.499	107.144	268.336	25942	0.00115087	Y	3	0
986	843.106	1	16.0911	34589.4	7578.18	34537	44249.3	31237.3	61296.3	1192.33	4508.79	8322.21	4240.61	24577.7	68729.9	1011.91	1033.51	3820.17	0	28.9037	0	13110.3	0.00770116	Y	3	0
987	969.333	1	16.0911	36973.9	12546.3	57704.7	66141.6	81530.2	87762.2	10489.9	16464	27983.7	22549.4	20025.7	46077.7	13948.3	13568.4	13808.1	3957.96	0	0	21440.9	0.0013917	Y	3	0
988	699.192	1	16.0911	612100	167651	300279	387161	224161	437690	11715.3	10655.8	48755.8	17617.9	247500	526859	22180.6	15716.3	66036.9	3995.85	1473.53	0	132521	0.00925135	Y	3	0
989	849.249	1	16.0911	1489.98	6857.59	29615.6	31418.4	43501.6	64831.5	24499.3	19400.6	6639.95	11721	47492.1	51304.7	69457.9	42101.4	36790	350.667	3562.3	0	23663.6	0.00220604	Y	3	0
990	701.301	1	16.0911	0	0	0	10348.6	25500.8	17557.4	8089.08	13230.5	3511.11	7719.7	12373.1	17406.6	3071.34	1987.12	1472.35	32895.5	3153.61	862.895	5641.75	0.00524562	Y	3	0
991	771.212	1	16.1064	2708.07	930.251	18860	22440.9	23540.1	32982.6	2476.64	10485.1	10507.3	14354.9	22665.5	30887.3	35923	26779.2	23403.4	0	1449.41	0	18131.7	0.000972862	Y	3	0
992	671.234	1	16.1064	36772	5754.54	179547	271454	253669	394264	2973.3	7576.07	9387.53	15705.9	37844.7	80288.9	178608	120228	95340.1	8001.24	6777.81	5856.86	100919	0.000543161	Y	3	0
993	475.124	1	16.114	2091.18	2454.1	1681.36	5572.01	4940.17	10834.7	0	1509.26	0	750.22	2163.28	9436.93	62849.8	10046.4	52027.7	0	11.4005	0	8430.72	0.00911429	Y	3	0
994	582.164	1	16.1797	8230.7	13134.3	59297.2	93891.8	101384	87349.3	23330.8	55632.8	12295.9	37109.1	25387.2	58253	3179.47	1669.67	2316.69	2340.72	15077.6	25788.4	21309.3	0.0013986	Y	3	0
995	835.138	1	16.1949	6007.61	12128.6	15140.9	6856.91	21744.9	39420.2	2465.9	3767.17	0	4112.15	25999.6	26791.8	25104.7	15830.2	9203.07	0	0	54.3648	11251.1	0.00788785	Y	3	0
996	763.21	1	16.2025	36519	15653.5	40782.6	52484.2	58216.7	75005.6	13379.7	16166.3	16126.6	25355.2	59840.4	75175.4	198611	158614	55788.1	0	398.567	1648.89	71026.6	0.000901537	Y	3	0
997	756.1	1	16.2025	2788.62	4126.61	14112.1	19374.1	18183.8	32773.6	1140.8	1554.41	606.289	2481.85	8043.7	17526.3	4784.81	2773.49	2469.6	0	651.043	0	4132.45	0.00189663	Y	3	0
998	567.187	1	16.2025	1526.74	21200.3	48953.8	69998.2	60471.9	94095.5	6774.71	10578.7	25745.6	4618.48	9632.91	32716.6	9326.14	5200.2	4908.3	2097.68	11571.3	36017.9	16702.6	0.00145281	Y	3	0
999	657.182	1	16.2101	47949.1	41951.9	121922	198137	156791	191634	10061.6	5987.36	12080	10811.7	130198	220620	92358.7	66883	80744.1	0	15.0923	150.735	78761.4	0.000580032	Y	3	0
1000	703.187	1	16.2101	2195.62	13758.2	68924.8	86349.7	77324.1	111178	2085.08	4414.88	3036.09	5470.14	51392.6	74476.6	45040.6	36836.4	32675.6	880.194	0	2483.43	34322.3	0.000457563	Y	3	0
1001	728.141	1	16.2254	1772.25	393.183	17062.9	48606.4	58459.5	45537.7	4653.05	23844.2	5860.09	18806	12379.5	31529.9	2687.49	1849.72	2076.6	0	1098.23	12481	12706.1	0.00108215	Y	3	0
1002	583.218	1	16.2332	110570	142503	238516	420568	451468	337460	133748	249490	129380	207702	89990.1	232240	13650.2	6273.13	7531.89	8700.28	84680.2	174776	106804	0.00192809	Y	3	0
1003	799.101	1	16.2561	578.242	249.685	1022.79	844.474	2338.98	1486.07	37.5626	300.93	914.922	423.177	1067.76	1900.72	10160.8	4859.14	15455.5	0	0	0	4590.1	0.00906874	Y	3	0
1004	805.126	1	16.2865	5588.54	4062.07	11393.7	4773.91	7506.5	17672.1	227.332	455.689	1695.28	833.433	7294.13	13152.4	16283.8	7496.65	7754.27	0	0	0	6170.31	0.00985479	Y	3	0
1005	671.233	1	16.2941	0	0	5177.78	2926.15	3897.13	6139.44	0	274.491	0	0	2013.91	2163.64	4957.85	2676.16	12167.3	0	0	0	1866.7	0.00134527	Y	3	0
1006	507.129	1	16.2941	772.373	0	6127.57	6100.44	7461.46	14198.9	0	701.935	335.335	0	750.77	6524.74	21279.8	10651.2	4880.32	0	0	0	3244.9	0.00466683	Y	3	0
1007	727.259	1	16.3094	791.943	0	41595.4	45629.3	38018.3	74382.5	1527.91	836.125	0	771.654	1934.88	14119.3	12160.6	7399.27	11658.7	0	330.744	0	5801.35	0.00126248	Y	3	0
1008	703.188	1	16.317	23241.3	69732.8	212502	254667	186808	276168	16277.8	32204.7	35853.4	54584.2	160666	254399	94843	62715.9	82843.1	0	0	0	102539	0.000801598	Y	3	0
1009	313.034	1	16.317	29347	33263.4	84228.2	93874.6	76739.6	134116	11634.4	11874.8	16090	15545	46379.2	93742.9	112501	57517.8	43997.3	2054.21	2891.32	1641.33	53864	0.002103	Y	3	0
1010	756.099	1	16.317	3615.97	6889.94	31883.8	58403.1	34566.9	60008.1	3408.77	3634.44	4160.96	8897.39	28151	46972.2	14693.4	7906.13	10543.9	0	0	0	16088.1	0.00102924	Y	3	0
1011	657.182	1	16.317	7521.46	1520.57	79526.9	114862	92174.2	127553	3044.12	4886.92	9337.5	13098.7	86381.8	130792	53786.7	37143.8	45587	0	0	0	46539.3	0.000435879	Y	3	0
1012	477.118	1	16.317	1372.81	4021.01	29033.7	37709	29794.4	42980	911.382	1287.41	2274.15	2890.09	23952.3	44315.8	16127.7	12331.7	10971.3	0	0	0	13198.5	0.000776303	Y	3	0
1013	328.058	1	16.317	174432	230153	351279	236694	289887	545251	31286	30250.5	58956	43384.4	131107	243486	183716	101675	100303	1117.79	1087.38	1515.77	133174	0.00546584	Y	3	0
1014	285.04	1	16.317	2131.01	5628.41	13891.6	10543	12611.7	20307.1	2542.84	1532.8	1759.01	3632.86	7310.38	16276.6	12621.9	5143.95	5090.86	1261.98	287.526	137.401	3926.76	0.00404406	Y	3	1
1015	267.064	1	16.3398	3208.43	3712.21	5721.42	5192.15	5539.26	15042.3	1864.71	926.288	1785.23	1086.66	549.536	1552.41	461.201	286.131	455.433	0	7422.61	7407.9	1404.6	0.00930825	Y	3	0
1016	477.172	1	16.3627	0	673.719	15472.1	27385.9	20921.3	22266.9	866.595	949.852	834.152	3284.35	12323.9	30029	7014.32	4756.52	5687.2	0	0	0	7958.25	0.00122356	Y	3	0
1017	654.182	1	16.3703	0	5075.53	68344.6	57029.9	58618.7	66482.1	1324.06	1935.35	0	2179.41	7072.88	99288.3	26197.9	8138.53	6982.39	0	0	0	18314.2	0.00772839	Y	3	0
1018	709.17	1	16.4007	0	519.961	782.489	1651.26	3137.78	3042.77	0	0	0	0	667.322	1968.46	6107.15	1738.46	1274.4	0	0	0	1228.51	0.00183505	Y	3	0
1019	755.18	1	16.4007	13879	17459.6	63364.3	55369.4	69666.7	78384.3	8091.88	13923.4	2336.49	13066.6	53551.1	64100.2	191586	100105	74112.7	383.376	0	252.373	85461.2	0.00041258	Y	3	1
1020	785.213	1	16.4007	1874.66	10202.2	55559.9	66332.7	58110.4	60704.5	8421.33	13032.8	37450.3	18659.6	27701.5	58108	30708.3	21816.9	16210.4	1254.36	326.042	0	33625	0.00215071	Y	3	0
1021	723.169	1	16.4007	631.389	737.794	3427.92	3635.88	2366.5	6846.07	277.472	0	0	261.58	3572.02	5737.53	66935.8	34293.3	17493.8	0	0	0	8450.66	0.00357707	Y	3	0
1022	725.167	1	16.4007	9761.33	6075.07	34350.7	100719	72934.5	35979	20607.4	29689.9	14265.8	13262.3	8670.56	47940.2	39249.9	20915.8	17597.9	271.868	3768.51	4830.2	27057.6	0.00735545	Y	3	0
1023	786.109	1	16.4084	14362.3	66125.7	261990	211057	229536	313632	9807.25	11157.4	9683.12	17554.1	51623.2	131816	465823	224696	162269	503.207	267.096	0	242427	0.000777643	Y	3	0
1024	687.192	1	16.4084	308657	543398	1.20815e+06	1.08738e+06	1.14226e+06	1.32836e+06	163958	69834.1	67068.7	133939	291310	783039	4.03932e+06	1.75233e+06	1.05389e+06	710.79	906.461	0	1.27563e+06	0.000739322	Y	3	0
1025	733.198	1	16.4084	296101	515468	1.14673e+06	1.0247e+06	1.03678e+06	1.2279e+06	131190	56011	43969.3	115542	297103	704098	3.4661e+06	1.5978e+06	970201	0	2140.14	1196.5	1.20507e+06	0.000607074	Y	3	0
1026	805.128	1	16.4084	3598	12813.3	74012.4	52669.9	81143.7	95736.3	1087.37	1180.74	1519.19	2070.43	19537.4	61214.5	328482	142138	76489.4	0	24.8264	466.212	88126.5	0.00168486	Y	3	0
1027	315.046	1	16.4084	666.709	1050.4	1698.8	4139.79	2850.95	2462.52	67.5011	115.511	695.558	376.121	1780.7	1606.11	5509.94	2191.94	1771.1	0	851.248	523.057	1643.63	0.00111162	Y	3	0
1028	833.115	1	16.416	0	536.367	4503.43	3926.36	5240.02	9684.28	0	0	0	0	2841.98	4714.77	13195.3	6610.96	4534.79	0	0	0	2651.59	0.00295768	Y	3	0
1029	725.243	1	16.4312	32024	15756	88715.8	264535	175962	95226.3	87830.8	100966	61659.4	39594.7	19748	122595	17343.5	14282.3	25721.4	3292.57	6894.21	1386.42	51610.2	0.00918404	Y	3	0
1030	729.203	1	16.4464	1.49518e+06	845813	1.05132e+06	1.85193e+06	1.00113e+06	1.23787e+06	88892.4	117216	162657	184533	668941	1.77533e+06	182444	112890	392517	0	1832.91	0	531761	0.00575831	Y	3	0
1031	873.116	1	16.4464	131343	74582.7	109937	210035	138907	160346	5173.62	12352.9	4810.72	11224	83327.9	246732	15037.3	9187.78	43979.9	0	15.2432	0	62587.7	0.00458826	Y	3	0
1032	533.129	1	16.4464	96862.9	42869.3	60584.3	126672	63463.8	89571.1	1300.84	2954	3824.33	5532.92	43452.8	137833	9544.77	5784.17	27819.9	0	0	150.256	30390.4	0.00731888	Y	3	0
1033	773.193	1	16.4464	304956	166451	238092	400610	208697	263144	15565.3	31768.3	45204.2	40892.5	245561	408991	39555.3	26305.8	91003.5	0	569.346	281.626	131325	0.00341422	Y	3	0
1034	525.139	1	16.4464	92964.4	53621.4	72438.2	145326	80468.4	102292	2178.49	5164.45	1455.01	8245.71	53412.1	150833	17007.7	14127.2	37290.8	0	184.896	11.6915	43183.8	0.0048567	Y	3	0
1035	763.21	1	16.4464	12473.5	19512	37366.8	39003.6	36976.3	46427.9	38239.4	28532.1	15218.7	51894.7	36577	37515.1	116193	96169.4	31823.1	0	2146.31	989.329	40459.7	0.0052105	Y	3	0
1036	271.024	1	16.454	5943.99	7110.12	11590.6	17298.9	13640.5	17320.6	1766.36	1352.2	2521.96	1864.34	5725.45	19145.9	41404.4	17964.9	11560.5	1080.83	481.839	1159.72	12309.1	0.00341422	Y	3	0
1037	299.019	1	16.454	27079.4	22123	39823.7	53416.4	41938.1	53028.2	7694.71	3429.67	5211.42	7768.08	13806.4	42507.8	87284.9	37741.8	27124.6	2527.28	1070.3	4110.05	35180.9	0.00155861	Y	3	0
1038	749.121	1	16.4617	0	0	1781.62	1731.94	2550.15	2570.89	0	0	0	0	1099.99	2478.62	14736.6	8484.38	5151.01	0	0	0	4755.77	0.000972862	Y	3	0
1039	835.126	1	16.4617	4504.07	4964.36	11361.7	24945.5	17845.4	34795.9	849.777	2562.53	1287.12	2677.65	15084.3	24302.2	33136	17540.1	13493.8	0	0	0	14972.9	0.00147279	Y	3	0
1040	826.105	1	16.4617	578.367	1195.36	7845.4	16621.8	17547.8	13958.1	0	685.808	0	776.874	4699.47	16197.7	3286.12	1521.09	2173.37	0	0	0	5082.03	0.00126311	Y	3	0
1041	243.029	1	16.4617	3778.05	3696.4	5751.19	7998.22	8813.89	10835.7	1065.53	557.451	1762.11	559.027	3510.25	10791.8	31649.4	11652.6	6992.86	266.03	524.443	558.397	7081.16	0.00324239	Y	3	0
1042	830.106	1	16.4693	0	0	912.365	778.58	4526.11	4764.49	0	0	0	1.39047	1253.54	3964.33	8553.04	3824.96	3514.04	0	0	0	2638.8	0.00812327	Y	3	2
1043	703.2	1	16.4845	0	492.343	43586.3	98246.1	71133.1	146263	727.926	1117.37	0	3614.74	28884.9	54969.2	23065.7	10312.9	13885.9	48.7476	0	0	18789.4	0.00132075	Y	3	0
1044	671.232	1	16.535	0	0	6794.86	10332.4	7624.62	16472.5	0	255.525	736.164	334.48	3223.87	7026.17	11935.5	7085.33	20806.4	0	0	0	3615.47	0.00190573	Y	3	0
1045	639.171	1	16.5502	0	362.448	4403.96	10126	7863.22	16462.2	0	200.926	0	336.926	2811.57	10130.9	9195.66	5533.29	10801.5	0	1132.04	0	4199.5	0.00291244	Y	3	0
1046	477.118	1	16.634	57464.1	82326.1	308549	191049	124777	316577	24305.3	3160.95	22232	21917.5	52850.7	104911	45687.9	21346.8	21939.7	0	14754.3	0	55351.4	0.00426778	Y	3	0
1047	703.202	1	16.6569	3417.02	8697.49	309112	319141	265196	462549	9988.52	7858.6	3737.93	13781.3	66670.8	136040	64644	30156.1	43066.9	28.7153	286.057	0	69147.5	0.000777643	Y	3	0
1048	832.113	1	16.6645	0	855.203	3788.22	3908.54	8137.49	12443.9	0	198.075	0	544.213	2414.28	6868.81	14864.8	5127.45	3149.31	1246.71	0	0	3597.57	0.00488366	Y	3	0
1049	733.198	1	16.6721	211402	458930	1.09748e+06	1.01533e+06	964058	1.3977e+06	233008	181915	153349	246399	445299	783566	2.15346e+06	972397	796993	0	1440.97	0	872853	0.00109168	Y	3	0
1050	805.128	1	16.6721	5034.95	9088.24	77768.5	65878	89881.3	147404	3933.15	5404.06	2277.32	12699.9	33775.2	78725.4	207594	86691.7	68678.6	0	632.624	0	72101.3	0.00276351	Y	3	0
1051	755.18	1	16.6721	3583.83	8233.1	51386	51049.7	46837.6	61867.5	6583.52	6951.15	7017.99	6331.27	20652.4	44433	86605.3	43600.5	37625.5	0	20.8082	0	38774.9	0.000711081	Y	3	1
1052	835.122	1	16.6721	0	882.723	11446	7006.63	11176.5	19422.9	161.591	284.661	0	129.66	4170.43	7945.91	12539.3	5057.71	3707.04	0	91.7897	0	5534.62	0.00358995	Y	3	0
1053	507.129	1	16.6721	1800.99	4323.46	72844.1	77070.5	72318.2	113839	825.383	3196.28	2600.94	7557.51	25271	68973.3	152585	71829.4	54371.4	0	527.778	151.204	51887.6	0.00115623	Y	3	0
1054	226.027	1	16.6721	1143.4	1964.48	3032.73	3230.86	4363.88	6028.99	1135.71	620.87	1354.07	358.2	577.866	2812.76	15735.6	6446.04	2283.01	315.857	1294.63	1234.88	3112.23	0.00391304	Y	3	0
1055	687.193	1	16.6721	52071.6	171410	461816	432463	426192	613572	76964.4	61826.6	41887.8	88660.1	173537	359791	1.10994e+06	475688	386743	37771.5	51006.6	1668.65	398409	0.00122408	Y	3	0
1056	214.027	1	16.6721	1742.08	1853.57	10724.5	9300.82	8577.23	17776.2	2687.09	544.738	1794.88	1249.06	1030.35	11388.7	31474.3	13935.3	10403.2	16721.4	12395.1	3128.04	10057.8	0.0079199	Y	3	0
1057	786.109	1	16.6797	8700.77	64234.8	208481	192001	201686	289456	19601.4	18474.5	13423	36843.8	56418.8	121860	280259	129277	114568	143.259	126.928	0	159048	0.000932614	Y	3	0
1058	313.035	1	16.6797	24313.3	56050.1	120438	105340	108176	167380	28706.7	18516.5	18875.1	25963.2	41421.8	92992.8	200706	96309.1	82446.3	1248.52	2716.2	1438	90806.4	0.00245745	Y	3	0
1059	785.16	1	16.6797	239.535	1772.62	9865.61	10141.8	9290.06	16773.7	0	0	0	1089.84	4260.7	6327.56	14177.7	8470.73	6188.25	0	0	438.304	6731.45	0.00115521	Y	3	0
1060	854.098	1	16.6797	0	0	2017.15	2965.79	3450.51	6793.13	0	0	0	127.532	1437.8	2575.79	7339.84	1488.72	1151.76	0	0	0	2192.98	0.00273468	Y	3	0
1061	285.04	1	16.6797	3306.26	13076.9	43614.2	45181.9	39524.7	59430.6	5750.06	3437.93	4306.34	4550.72	15220.5	33740.9	81389	39699.6	32932.9	1324.07	2196.88	1715.53	34605.4	0.00100666	Y	3	1
1062	777.223	1	16.6797	0	0	2249.23	5074.09	5462.76	8389.89	273.644	995.153	581.036	0	4717.78	9319.72	59162.6	24714	46816.2	1746.55	323163	46833.3	15621.2	0.00156777	Y	3	0
1063	721.213	1	16.6949	1737.92	1521.45	114064	205607	121416	256527	7684.62	6626.43	2849.05	5828.8	29752.5	84673.9	23676.7	11064	13669.2	0	0	0	32484.4	0.00132736	Y	3	0
1064	701.188	1	16.733	0	262.632	16882.1	17412.7	10711.7	26628.2	1119.07	133.592	0	850.846	4237.41	10735.9	267.7	1906	670.184	0	0	0	2871.64	0.00260778	Y	3	0
1065	511.124	1	16.733	1182.09	0	18590.2	25530.2	13726.4	36336.7	279.953	289.069	1968.59	1032.33	6018.59	16517.5	880.621	477.646	536.585	0	0	0	3204.72	0.00311311	Y	3	0
1066	567.186	1	16.7409	7783.72	9660.55	66575.1	102680	75670.2	125503	7669.39	13652.7	18834.4	7477.35	9563.51	37418.4	7619.61	7590.83	6986.89	0	3400.08	13418.9	15083.1	0.000786614	Y	3	0
1067	655.166	1	16.7485	0	0	0	803.449	84.1042	333.365	0	0	0	0	321.231	535.086	11238.5	3302.7	5798.1	0	0	0	859.895	0.00985247	Y	3	0
1068	555.244	1	16.7562	0	0	124.479	1640.06	1638.51	377.547	62.7221	168.474	0	168.779	360.708	943.151	2915.83	9553.01	622.62	0	0	0	1356.53	0.00648832	Y	3	0
1069	597.195	1	16.779	627.253	2169.61	16841	45994.9	22926.4	21750.2	12496.5	14827.8	7328.44	15519.3	13208.2	41751.3	4635.29	2754.43	5429.89	0	300.65	148924	6577.32	0.0090492	Y	3	0
1070	761.232	1	16.8018	905.28	817.334	2447.49	6360.4	7472.13	6243.52	2145.42	1983.83	0	2721.51	5715.66	6178.07	16889.8	25530.4	15003.8	0	1063.52	0	5320.44	0.000416671	Y	3	0
1071	511.254	1	16.8171	0	0	0	158.538	85.208	93.7037	0	0	0	78.6236	47.8397	41.9465	22530.5	69454.5	7780.51	0	0	0	3853.61	0.00107216	Y	3	0
1072	969.267	1	16.8599	1023.8	4244.18	25282.9	45874	58558.9	44988.1	2594.51	3939.92	2512.63	4910.1	13692.4	48420.7	14446.6	15025	17149	0	0	0	8416.06	0.00145281	Y	3	0
1073	525.14	1	16.8904	568.715	10448.4	219174	256448	243853	470090	39359.7	20526.2	21648.8	36701.3	60311.7	150173	12195.9	6541.18	6645.13	0	36.8542	0	59280.8	0.00197943	Y	3	0
1074	703.197	1	16.9132	2201.6	15832.1	292785	351300	278256	515355	24224.4	13137.1	5441.86	23569.7	104034	187309	111689	51908.4	62961	205.913	0	300.54	86461.5	0.00101106	Y	3	0
1075	328.058	1	16.9208	26631.1	29587.4	69941.2	75086.7	68056.9	106033	10211.5	4334.92	32846.4	8858.23	55349.7	85810.7	37764.5	17752.4	24484.9	0	230.041	916.522	34229.7	0.00189663	Y	3	0
1076	657.182	1	16.9208	0	8170.82	56411.4	65455.9	60293.3	90479.1	4614.55	4725.03	1225.85	7250.54	44099	85016.1	57675	33062.8	36666.6	0	0	33.4059	33601.2	0.00101857	Y	3	0
1077	756.099	1	16.9208	3764.76	1584.94	11731.6	7788.97	15298.2	29342.3	974.053	661.918	1111.67	1584.6	9560.01	23992.7	15870	5369.46	7016.11	0	0	356.92	4948.27	0.0080822	Y	3	0
1078	313.035	1	16.9285	18874.1	17368.7	44310.8	41016.3	35320.9	54010.3	10493	5938.32	29194.6	10353.3	32683.8	50499.2	19156.6	9936.56	14245.3	1413.15	1339.95	418.388	20208.9	0.00467527	Y	3	0
1079	551.142	1	16.9285	992.424	286.42	4031.97	14236	10833.8	11072.6	2076.75	2989.24	1261.29	1805.41	3782.52	7241.93	12462.3	2001.74	6045.62	0	0	332.755	4497.69	0.000508856	Y	3	0
1080	285.04	1	16.9285	5160.22	6267.35	11043.1	12170.2	12623.6	16651.8	4054.35	1828.72	8640.69	4533.27	12013.4	16929.6	5883.14	2198.68	2724.66	514.87	350.751	917.574	3858.19	0.00258962	Y	3	1
1081	743.183	1	16.9665	1852.4	0	11061.1	20987.2	21324.3	23626.9	515.689	791.714	7110.02	2563.33	6920.87	27439.2	2862.05	3282.4	9372.35	0	0	0	5038.71	0.00330083	Y	3	0
1082	728.141	1	17.0427	643.271	1367.31	2005.33	5572.45	5689.87	6431.14	2323.44	2301.99	0	860.654	3120.92	5384.56	1370.27	2308.91	1182.49	0	621.579	0	2060.15	0.00139388	Y	3	0
1083	567.187	1	17.0503	20063.3	29762.6	122435	148223	120866	222970	13465.7	18706.9	15857.7	7025.61	27498.2	55732.2	32479	18928.6	22787.2	512.378	4613.53	97772.3	39615.7	0.00120909	Y	3	0
1084	583.218	1	17.0503	11099.1	32348.4	97793.1	228313	213935	155333	51691.1	107153	45649.9	94089.3	39839.9	113450	7113.21	5456.03	4103.53	2586.13	16567.4	66761.2	48454.1	0.001583	Y	3	0
1085	539.285	1	17.0579	0	0	0	2726.19	2753.49	3234.88	3747.12	2592.76	0	2978.53	2591.36	3593.54	19613.9	54507.9	14819.3	26357.8	30404.5	6341.38	16987.4	0.0091629	Y	3	0
1086	525.051	1	17.0579	5477.71	5568.89	15061.6	9651.47	16216.5	29228.2	972.003	2712.71	2503.19	1988.24	827.662	3097.26	2590.59	1409.56	1258.98	1082.17	0	7702.64	2986.88	0.00512943	Y	3	0
1087	583.275	1	17.0579	340.467	573.187	1737.83	4452.69	4598.46	3144.73	1059.47	2994.03	613.101	2263.01	968.384	2420.36	3146.41	10594.2	2073.25	264.395	267.936	1069.93	2177.55	0.00357225	Y	3	0
1088	267.065	1	17.0579	18143	14947	23206.1	14127.6	24455.2	42948.7	3107.89	3884.88	6550.06	3461.43	1604.42	5564.99	2569.35	1586.08	1148.68	2880.25	5627.05	20815.2	7175.13	0.00586834	Y	3	2
1089	863.31	1	17.1112	1459.2	1116.92	2851.89	5756.6	8611.84	3781.59	742.667	1894.16	0	1005.18	6664.47	4554.69	9604.06	6403.98	3899.4	0	0	0	2190.56	0.00297143	Y	3	0
1090	521.275	1	17.1188	0	0	0	90.4951	710.825	957.106	222.105	0	0	0	414.062	825.865	20816	25839.5	14499.7	0	0	450.757	1682.04	0.00972376	Y	3	0
1091	703.202	1	17.1265	0	0	13907.4	37115.6	28250.2	67408.3	1330.11	624.066	0	688.034	12664.4	23686.7	8857.07	3538.73	4028.67	0	1089.73	0	4652.81	0.00265757	Y	3	0
1092	609.194	1	17.1417	0	536.751	3199.06	37263.4	14223.3	31111.7	0	0	0	0	849.4	1248.17	307.34	1013.49	256.279	0	0	877.523	963.465	0.00165225	Y	3	0
1093	507.129	1	17.2226	125008	215281	812893	562553	479392	982734	125231	53973.2	60894.8	74210.4	127543	270198	412902	201196	184324	0	1250.59	0	255764	0.00284454	Y	3	0
1094	832.113	1	17.2226	0	0	4839	1906.79	2494.39	4247.43	0	123.204	0	0	1264.21	4354.09	28158.9	10465.8	5995.89	0	0	0	7620.9	0.00496912	Y	3	0
1095	733.198	1	17.2302	180403	280994	605391	574464	570248	743948	109995	43855.6	31464.4	78154.1	180776	461661	1.89369e+06	855720	656643	0	0	0	757792	0.00105567	Y	3	0
1096	786.109	1	17.2302	16450.6	42234.9	159980	145988	167422	218188	4597.92	7558.52	744.998	5681.29	35703.8	106415	315988	145286	126894	1176.27	153.697	0	188717	0.000829723	Y	3	0
1097	687.193	1	17.2302	122009	238304	538382	519038	526203	675217	82653.5	50384.5	43779.1	72274.8	171229	431117	1.9341e+06	825060	619482	1276.95	3654.56	1969.37	681377	0.00105031	Y	3	0
1098	328.058	1	17.2302	70180.8	99399.2	227705	207060	214375	298751	39080.3	17694.8	24042.4	36586.1	61541.2	164514	623902	273750	212919	1325.21	11586.4	1975.64	247058	0.00130021	Y	3	0
1099	327.05	1	17.2302	616.504	105.755	2126.2	1592.56	758.042	2785.35	287.441	0	0	214.825	292.835	1175.5	10740.6	3986.08	977.656	0	383.236	83.9131	2802.38	0.00880596	Y	3	1
1100	214.026	1	17.2302	744.754	3514.46	8155.24	6605.64	8653.08	11353.4	1383.94	1043.94	318.132	348.636	1871.9	8375.25	50231.7	20027.7	14269.2	3896.53	2168.54	596.45	13231	0.00419875	Y	3	0
1101	242.021	1	17.2302	2346.39	700.935	3215.99	2529.74	2583.08	3536.35	563.76	589.54	438.646	352.11	598.644	2440.76	18271.6	6853.59	2689.96	1519.75	1228.35	2602.11	2982.66	0.00594478	Y	3	0
1102	226.027	1	17.2302	1208.07	1883.19	2121.63	2674.91	3479.34	3287.77	542.653	370.299	828.795	429.16	221.677	2830.6	24385.1	9316.77	6552.59	1154.03	1997.8	1950.46	4152.36	0.00524294	Y	3	0
1103	270.016	1	17.2302	2366.77	897.532	3232.63	1791.23	1912.22	2044.8	751.215	364.617	659.848	891.133	592.516	1648.43	14251.9	5186.51	2060.92	1686.53	3190.4	2492.49	3104.94	0.0086484	Y	3	0
1104	313.035	1	17.2378	32196.3	55465.5	111424	101751	98978.1	137890	20633.7	8359.68	17484.5	16150	31649.3	82692.1	300974	137013	104510	1031	2425.26	1488.81	129364	0.00153361	Y	3	0
1105	805.128	1	17.2378	4258.48	7385.4	49991.5	46987.2	66762.5	92557.7	0	1118.13	0	4023.19	16551.1	53882	245141	98231.3	72371.7	0	0	0	79376.4	0.00199457	Y	3	0
1106	749.121	1	17.2378	0	296.656	1510.42	3327.07	2953.48	2873.76	130.544	0	0	0	1248.72	3955.45	17806.4	9630.89	7548.32	0	0	0	5398	0.0018033	Y	3	0
1107	755.179	1	17.2378	46973.6	22997.6	39151.5	43316	54762.5	74989.8	3922.04	5448.9	8333.31	8167.74	34576.8	63339.7	114691	57790.4	47488.7	0	2151.19	420.447	57330.1	0.00303243	Y	3	1
1108	285.04	1	17.2378	10426.6	17852.9	38753	39182.4	38665.7	47767.4	4387.49	3126.41	4128.38	5733.52	10704.2	31755.8	128222	56480.7	40553.5	472.818	1753.78	1775.8	49219.3	0.00103922	Y	3	1
1109	785.16	1	17.2455	541.025	953.775	7153.25	5438.79	7308.21	11385.2	0	0	0	354.3	2246.84	5920.98	14799.9	8417.77	7683.48	0	483.726	0	10621.8	0.00218799	Y	3	0
1110	525.14	1	17.2531	1099.34	1072.79	37340.1	56498.5	49411	110327	4598.6	1264.62	8311.25	3690.46	10177.9	32715	1682.46	2130.46	1677.86	163.342	8.75442	0	11212.8	0.00309734	Y	3	0
1111	581.196	1	17.2987	0	0	230.136	2487.52	3398.22	6107.79	341.639	2025.82	0	3673.07	1533.4	2810.17	617.045	1929.12	1683.67	1659.33	327395	3761.75	1200.21	0.00559208	Y	3	0
1112	567.187	1	17.3597	15996.8	23433.6	91683	109722	99823.6	180481	13286.8	31136.7	10697.3	3140.25	18263.5	41200.8	22571.8	12257.5	13470.9	357.844	16902.7	85972.1	32417.9	0.0015788	Y	3	0
1113	727.259	1	17.3673	15394.1	7316.73	4689.5	55598.8	75340.5	34702.3	2408.65	11372.4	154.554	6507.05	12864.5	47597.2	72317.9	34228.9	68319.2	0	1214.14	0	27732.5	0.00430729	Y	3	0
1114	673.193	1	17.4969	0	0	5668.19	15226.1	8010.13	30827.6	302.612	0	451.636	571.803	5583.19	8751.72	2949.3	1496.64	2615.2	0	0	0	4219.01	0.00629148	Y	3	0
1115	583.311	1	17.5321	0	0	22.4694	2433.16	1668.21	1666.71	0	7.10666	0	762.649	302.297	1170.46	6026.95	4005.47	27077.2	0	0	0	3735.26	0.000829723	Y	3	0
1116	701.187	1	17.6159	562.685	626.294	22079.9	11603	12410.8	28051.4	0	257.014	0	0	1872.07	4108.64	2820.62	1168.72	1694.99	494.049	0	2041.06	4570.9	0.00358995	Y	3	0
1117	703.202	1	17.6692	0	1732.19	129964	159268	140420	256621	1884.9	2526.25	875.409	2416.06	27814.2	68002.6	39680.3	15609.4	20600.5	0	0	0	25689	0.00104613	Y	3	0
1118	743.194	1	17.6692	0	0	2689.32	9375.46	4124.3	7397.78	0	175.84	0	596.422	2635.22	8299.46	2410.51	1351.11	2525.88	0	657.871	0	1934.44	0.00334775	Y	3	0
1119	789.223	1	17.6769	0	0	427.727	4068.07	3085.91	1393.63	391.117	373.627	0	0	2495.16	2050.48	1888.76	1681.32	1734.94	0	0	147893	800.114	0.00258809	Y	3	0
1120	721.213	1	17.6845	55815.7	112287	902978	1.50603e+06	971937	1.36416e+06	209217	204069	99257.7	215964	262934	793991	219547	76071.8	129762	0	0	0	321872	0.000943391	Y	3	0
1121	839.151	1	17.6845	0	2.35806	4417.89	13944.6	11256.9	29507.3	0	0	0	1449.35	4192.8	16623	6610.66	2044.93	4473.31	0	0	0	2010.57	0.00556877	Y	3	0
1122	819.177	1	17.6997	0	0	564.868	2065.76	2044.36	3310.03	0	0	0	0	754.352	2472.23	2743.95	3956.82	4905.21	0	0	0	1927.51	0.0019608	Y	3	0
1123	691.202	1	17.6997	762.597	0	96872.6	117120	53960.2	94109.4	2316.43	5374.23	486.37	2845.97	9097.68	53539.1	2256.67	1920.93	4304.17	0	0	0	10045.6	0.00210408	Y	3	0
1124	951.327	1	17.7149	9741.36	8512.65	6644.66	38217.1	51647.9	53289.9	5667.85	19345.3	0	14844.6	4416.73	15615.5	5127.85	2323.45	5315.68	0	1023.82	0	7818.9	0.000977635	Y	3	0
1125	581.202	1	17.7987	0	607.324	15540.6	50809.3	32668	37829	4698.95	4616.34	24281.5	5612.68	6295.49	25140.7	614.93	630.527	293.355	51.2912	0	5310.02	4429.95	0.00291328	Y	3	0
1126	597.197	1	17.8367	16770	20388.8	52800.8	48592.2	56386.8	101793	23100.1	40048.2	2533.08	8138.94	10197.3	21227.2	8739.19	6119.43	3763.78	18781.7	54989.8	111345	17687.9	0.00628637	Y	3	0
1127	839.223	1	17.91	0	386.677	1556.68	16891	13965.1	16429.3	622.277	3371.34	0	2157.5	17012.9	18110.2	66107	27477	151291	0	894.563	993.262	27920.7	9.09715e-05	Y	3	0
1128	721.213	1	17.9481	37020.8	44730.7	587812	982346	598731	854494	140170	152477	44341.9	133015	178141	486495	154255	55727.6	96526	0	190.577	0	209989	0.00102094	Y	3	0
1129	820.13	1	17.9481	0	765.965	22500.1	48418.7	27767.5	57205.9	1304.15	1675.2	0	1249.39	4651.62	26566.8	4051.59	707.954	2365.14	0	0	0	3312.7	0.00179894	Y	3	0
1130	743.196	1	17.9557	0	0	1169.18	3382.27	3351	4588.77	450.285	330.683	0	514.317	3332.33	5190.39	2941.18	926.083	1994.56	0	0	0	1176.59	0.000537925	Y	3	0
1131	691.202	1	17.9862	1334.01	0	39205.5	51070.4	18872.9	45100.2	725.181	1714.09	327.96	1216.3	4350.65	28953.7	1139.74	950.576	2474.28	0	0	0	4442.7	0.00409738	Y	3	0
1132	703.202	1	18.0167	0	2887.24	51216.8	46940.6	33638.6	95128.2	651.851	200.22	0	1814.06	7040.01	12915.4	20996.5	7530.44	8487.07	37.2307	34.2184	81.9402	6317.12	0.00389001	Y	3	0
1133	917.286	1	18.07	0	0	13324.2	28166.4	20890.9	26682.6	813.636	1961.57	817	1168.06	4133.39	18938.7	8470.19	2280.48	5309.42	0	0	0	1650.12	0.000948579	Y	3	0
1134	581.202	1	18.1309	0	1126.23	5311.9	29120.8	31528.8	8332.69	6820	8438.18	13781.2	10131.3	1501.26	12675	641.091	223.888	46.1518	845.51	2064.11	25278.7	1792.43	0.00877969	Y	3	0
1135	691.202	1	18.2423	1667.55	1005.68	92087	138052	61624.8	114294	0	3328.26	1414.39	3092.47	9027.35	59037.3	2779.52	2134.42	6075.94	0	0	0	6905.68	0.00209691	Y	3	0
1136	723.219	1	18.2958	0	0	10510.3	45292.1	31730	49606.7	792.399	1292.46	0	673.59	3007.6	28608.3	3535.59	1852.52	2682.62	0	0	0	3192.8	0.00127166	Y	3	0
1137	820.129	1	18.3111	0	0	12197.7	34553.5	25361.3	47808.5	502.098	419.812	0	1022.92	5049.4	23410.8	1809.48	340.986	1427.53	0	0	0	2844	0.00155484	Y	3	0
1138	333.17	1	18.3339	0	0	0	7128.23	8211.28	2103.74	562.009	1437.29	0	539.252	186.178	3874.24	1467.02	3730.85	1233.87	181290	345421	274751	7196.61	0.00732846	Y	3	0
1139	839.149	1	18.3796	0	260.962	3998.98	6832.53	10733.4	14723.9	231.715	0	0	0	1830.92	10752.3	1860.14	435.509	540.056	0	0	0	1418.14	0.00383738	Y	3	0
1140	721.213	1	18.3948	84065.7	147715	1.42623e+06	2.23463e+06	1.41013e+06	2.04441e+06	369296	362393	146723	370416	399095	1.04065e+06	366427	130779	221688	0	821.698	1017.18	475167	0.000870715	Y	3	0
1141	820.13	1	18.3948	0	672.945	35932.8	71280.3	44759.7	74467	1310.96	2577.66	0	3082.22	5395.36	34718.3	8632.43	268.675	1434.22	0	0	0	6680.3	0.00102263	Y	3	0
1142	335.186	1	18.41	0	0	0	6674.6	10263.4	1133.01	0	41.3647	0	582.027	136.11	2918.51	7719.04	21261.1	8317.63	3984.47	2882.96	4336.24	3915.1	0.00986777	Y	3	0
1143	751.224	1	18.471	1781.27	542.42	91225.6	126698	99217.9	136810	48758.3	22315.5	7277.17	43776.8	67528.8	113117	16172.4	11784.7	14864.5	288.513	585.31	0	36584.1	0.000870715	Y	3	0
1144	721.213	1	18.59	236469	156503	866781	1.38238e+06	883532	1.26359e+06	229358	201673	75680.2	205807	227354	604134	234882	86069.4	148653	0	0	0	296925	0.000888642	Y	3	0
1145	820.13	1	18.6052	0	0	6339.92	16187	11299.5	12758.4	478.547	553.021	0	961.766	640.723	4888.72	1445.44	519.428	1144.89	0	1.73648	0	2342.73	0.000470864	Y	3	0
1146	691.202	1	18.6052	3082.65	0	47873.7	69868.9	28356.9	57121	4597.73	1163.47	0	563.259	2685.66	25883.8	1263.8	1192.67	788.64	0	10.3429	0	4857.5	0.00265364	Y	3	0
1147	917.285	1	18.6814	0	1035.41	5783.48	25213.4	7177.04	25052.6	4065.93	7277.96	0	3750.09	3871.88	16817.6	9738.04	4013.94	16134.3	0	6693.72	302.251	3263.88	0.00876661	Y	3	0
1148	691.202	1	18.7271	4244.3	4128.88	130739	172716	86411.9	168149	5943.64	9831.9	1276.52	7477.41	17165.2	74470.9	3200.11	1819.03	8153.57	0	0	0	11726.3	0.00159272	Y	3	0
1149	524.135	1	18.7347	0	0	0	385.464	831.166	629.238	0	0	0	0	1.02621	347.6	8128.86	67506.9	693.744	0	1173.24	0	3998.56	0.00221953	Y	3	0
1150	820.129	1	18.788	0	0	9110.07	19822.6	8273.48	35231.5	455.627	610.84	0	907.911	754.994	10178	3564.94	536.044	1090.6	0	0	0	1558.46	0.00686436	Y	3	0
1151	673.192	1	18.869	0	0	287.045	9376.99	4422.25	9551.69	0	345.469	0	0	1368.99	8272.92	7354.81	2455.04	4239.82	0	0	0	3198.92	0.00430918	Y	3	0
1152	917.286	1	18.869	0	0	2409.28	8212.47	5334.42	11624.4	484.706	939.549	0	1407.64	3531.83	10421.8	7464.67	2643.17	2635.58	0	0	0	1935.24	0.00354126	Y	3	0
1153	721.213	1	18.8766	192808	257449	1.58904e+06	2.4578e+06	1.64919e+06	2.35035e+06	557836	488993	195085	476445	454491	1.14913e+06	579679	199938	379904	0	0	0	582938	0.000835086	Y	3	0
1154	820.13	1	18.8766	858.487	0	50759.3	93573	64755.7	101928	391.014	5743.91	0	3773.24	9470.28	42643.6	8255.46	759.745	2646.49	0	0	0	7428.2	0.000699722	Y	3	0
1155	751.223	1	18.9146	1149.32	0	45285	74735.1	55298.4	74699.2	10998	7352.15	465.202	8491.87	46525.7	77189.2	6345.94	3381.97	6436.89	0	0	0	10620.8	0.000574993	Y	3	0
1156	917.286	1	19.0593	1273.98	1125.24	14315	66929.5	38941.9	70241.5	2584.36	3522.62	0	1202.64	6021.26	38341.4	29613.3	6390.65	11145.8	0	0	0	5058.07	0.00165242	Y	3	0
1157	751.223	1	19.0974	7650.31	9838.74	144602	204906	162787	229903	90781	70659.2	1574.23	76917	106665	172081	29526.6	19300	29297.4	0	0	0	51917.1	0.00134879	Y	3	0
1158	495.129	1	19.166	1.26806e+06	1.24476e+06	2.65427e+06	2.40473e+06	1.35603e+06	2.86314e+06	708977	396289	815090	513914	934388	1.53271e+06	67287.8	30649.1	123253	0	0	0	656985	0.0050188	Y	3	0
1159	640.051	1	19.166	86908.6	90297.8	225774	203356	121575	254305	36455.7	12842.5	50455.8	26942.7	56521.9	104251	878.066	152.52	1520.23	0	0	0	48833.5	0.00293735	Y	3	0
1160	314.042	1	19.166	9976.68	5459.46	41469	39560.3	19626	46789	4598.72	2059.07	6659.27	1822.85	14293.2	26368.2	141.878	106.044	1428.56	607.251	567.503	210.076	6904.59	0.0033476	Y	3	0
1161	299.019	1	19.166	35925	33528.4	57916.1	52728.1	31877	58155.9	23176.9	14606.4	21671	10995.4	23377.9	33132.5	2550.33	1172.86	2761.72	7723.77	2989.95	8782.96	15356.5	0.00509501	Y	3	0
1162	563.13	1	19.166	857.042	3922.83	27561.2	29616.6	13250.1	30264.1	5321.61	3748.94	7825.05	5215.39	14291.4	26029.2	325.235	102.393	286.846	395559	1626.16	3454.95	3991.17	0.00357225	Y	3	0
1163	243.029	1	19.1736	4326.76	5016.27	8312.07	12366.1	4362.75	11578.6	2271.91	1645.17	3448.38	1053.18	4242.87	6529.28	143.871	70.04	277.22	371.85	95.0551	321.477	2503.87	0.00822621	Y	3	0
1164	227.034	1	19.1736	3312.78	3456.16	7731.08	9100.81	3337.51	10527.8	1938	192.582	919.209	1119.22	3859.7	7184.13	176.608	118.606	277.073	1019.16	252.52	722.487	1452.4	0.00713404	Y	3	0
1165	721.212	1	19.1936	0	0	20142.6	68444.3	28599.6	76922.7	371.205	1959.23	0	1317.43	8165.74	24490.6	4058.83	2335.78	1733.48	0	0	0	4926.38	0.00240267	Y	3	0
1166	751.223	1	19.323	0	4406.94	33040.9	57826.3	46735	86745.2	7872.41	9902.65	0	15890.5	24474.8	54283.2	12480.1	5777.15	9040.78	0	0	0	10418.2	0.00184331	Y	3	0
1167	807.215	1	19.4372	3781.8	7716.89	17685.4	25872	19732.5	34231.5	10360.6	12131.8	5692.39	14866	5608.56	12179.1	26307.3	14773.3	27234.5	136.649	133.015	139.617	11788	0.00210408	Y	3	0
1168	695.991	1	19.5334	9698.25	15073.2	52457.6	47041.5	39728.8	63289.9	10452.5	6881.82	9899.54	9550.75	7871.48	18590	1324.55	56.5798	1251.95	0	0	0	9761.95	0.000876591	Y	3	0
1169	201.019	1	19.5334	1271.55	2364.68	5118.87	7497.7	6761.43	13033.3	2375.67	1904.98	1165.46	1807.57	2053.91	4928.78	1102.4	372.086	644.756	490.964	1158.99	2227.94	1655.41	0.00323909	Y	3	1
1170	271.024	1	19.541	19207.1	18120.3	71660.3	70455.2	53388.3	94734.8	16683.7	12423.7	11647.1	15463.8	19743.6	35481.1	11635.9	3490.1	9584.02	3243.15	1282.54	1157.18	20433.5	0.00133462	Y	3	0
1171	670.062	1	19.541	139511	221368	546054	510919	417880	637984	202112	146635	151410	159635	142234	223751	73340.8	19995.3	53813.3	0	0	0	170696	0.00101796	Y	3	0
1172	593.127	1	19.541	9396.59	13815.4	92981.4	111247	75616.5	122761	11376.2	7632.31	4849.13	10051.5	28401.3	55786.5	14718.1	5135.6	11466.4	0	0	0	28749.7	0.000707975	Y	3	0
1173	1051.29	1	19.541	1935.55	3104.88	981876	1.16234e+06	1.00458e+06	2.55712e+06	19798.7	3119.91	0	25521.3	273642	979487	138521	19424.1	105132	0	0	0	177228	0.00467527	Y	3	0
1174	525.14	1	19.541	2.23173e+06	3.13763e+06	8.48362e+06	8.69011e+06	6.6493e+06	1.09335e+07	3.32311e+06	2.13e+06	2.07047e+06	2.35865e+06	2.68236e+06	4.52236e+06	1.38945e+06	586890	1.33594e+06	595.817	1083.15	243.023	2.70479e+06	0.00142215	Y	3	0
1175	525.334	1	19.541	0	284.495	122349	142313	132445	284812	760.696	779.54	0	1839.34	32055	107545	16133.6	1571.5	9966.9	0.654892	0	0	18113.1	0.00292392	Y	3	0
1176	477.118	1	19.541	4361.45	13200.9	94854	100898	79055.7	136231	10679.8	9048.85	3075.96	11326.8	28768.9	53697.2	15260.6	8463.11	12888.7	0	0	245.729	27843.7	0.000870715	Y	3	0
1177	314.042	1	19.541	11616	20065.7	111600	113206	90587.7	148005	26543.2	18611.4	17235.8	22834.3	32075.2	59889.7	18524.1	5630.43	14819.1	1524.01	1242.51	309.462	33468.4	0.000882045	Y	3	0
1178	624.057	1	19.541	2134.15	5841.81	93424.7	83853.9	78069.4	130681	8279.22	10181.5	6458.55	6248.91	24514.6	48081.5	12643	1423.69	5105.77	0	0	0	17310.7	0.000972582	Y	3	0
1179	668.065	1	19.541	1220.6	4786.79	23938.5	27060.8	19428.3	37371.7	3747.6	2092.62	549.34	3274.68	4032.78	9361.19	774.79	633.023	1431.36	0	0	0	7066.3	0.0012182	Y	3	0
1180	243.029	1	19.541	5083.69	10885.7	41609.4	44107.2	32659.8	59324	10964.1	9910.64	7948.47	9420.62	10425.9	20105.2	6695.61	1813.32	5612.19	2095.34	277.188	1979.95	11010.4	0.00142375	Y	3	0
1181	299.019	1	19.541	35353.7	53063.7	135198	133975	106230	185016	53110.4	33936	38736.9	34632.4	41383.3	72928.2	22653.8	9191.24	19934.1	9804.92	3019.6	8800.89	42331.5	0.002021	Y	3	0
1182	313.034	1	19.541	6293.33	7480.21	9858.42	12925.2	11250.7	20503.2	4240.12	3438.03	1490.06	5449.83	3571.27	8035.87	1501.74	770.714	2170.25	5116.65	2129.38	4779.88	3812.17	0.00309266	Y	3	0
1183	547.121	1	19.5486	7629.69	24304.1	130292	150551	109447	177845	27709.2	12727.6	13030.4	31459.4	40871	77404.7	19093	7587.98	18891.7	0	0	879.462	41886.1	0.00078607	Y	3	1
1184	643.075	1	19.5486	2249.33	3224.9	64812.2	75719.3	75242.4	135654	3695.02	5147.26	3743.55	3666.18	25082.7	49624.6	11055.3	1217.38	5242.67	0	0	0	16383.4	0.00149615	Y	3	0
1185	330.069	1	19.5486	2581.84	3227.29	42464.2	43907.1	40524.8	71803.4	4248.49	818.6	2453.88	3274.6	14151.7	27573.4	9298.93	1750.98	7478.1	268.752	94.3064	1061.54	12305.6	0.0012322	Y	3	0
1186	227.034	1	19.5486	3510.26	6053.01	35763.2	39564.9	29776.7	52049.8	4817.33	5229.28	3454.48	4932.66	8203.12	21161	5519.2	1332.96	4211.6	1114.23	339.403	453.271	8233.46	0.00110767	Y	3	0
1187	215.034	1	19.5486	1884.15	3355.68	15818.2	14019.7	11268.9	20007.7	3874.29	1928.81	3184.15	3369.11	2833.14	7001.04	1985.97	393.218	1566.53	1344.32	871.162	2365.09	3409.78	0.00155484	Y	3	3
1188	203.034	1	19.5486	706.412	1907.79	10494.5	11288.4	8038.33	13867.7	1808.28	1179.53	1412.92	1306.68	2115.51	5725.37	1113.34	517.885	1359.67	436.424	1054.02	342.9	2369.7	0.00109686	Y	3	0
1189	161.024	1	19.5486	1311.75	1345.75	15575.7	20059.6	15841.8	30966.8	1795.16	1292.04	230.822	710.927	4905.19	12615.1	2021.57	687.234	1919.4	8231.43	799.819	2931.52	3406.42	0.00164277	Y	3	2
1190	623.11	1	19.5638	537.147	1048.45	6747.87	10983.9	11185.7	18447.7	135.155	862.343	251.197	478.353	5109.69	6076.36	2800.56	298.335	610.642	0	0	0	2780.86	0.000887322	Y	3	0
1191	199.039	1	19.5638	736.383	1043.11	4141.56	3882.46	4036.02	8075.57	840.897	577.675	483.916	515.696	620.722	2274.11	653.263	158.846	480.601	529.375	24.8256	95.6802	1154.38	0.00363327	Y	3	0
1192	547.053	1	19.6019	291.456	0	0	3411.94	768.571	3551.02	339.973	145.794	169.054	115.278	837.963	2948.84	372.232	8298.44	672.943	0	0	0	1583.15	0.00890166	Y	3	0
1193	751.223	1	19.6248	0	739.65	7799.75	19640.1	15414.3	42214.9	4615.3	2828.27	0	4354.33	10159	25329.5	4740.93	1580.87	3958.62	0	0	0	3814.61	0.00625362	Y	3	0
1194	751.223	1	19.7774	0	2392.32	26812.8	39115.4	55037.3	90565.5	4230.49	6761.91	2149.79	2682.68	44233.6	67877.6	12145	4204.88	4154.56	0	0	0	8076.35	0.002021	Y	3	0
1195	509.144	1	19.785	405.783	0	6275.65	11761.8	3851.65	13620.8	213.278	317.648	0	0	1465.54	3128.82	113.05	198.389	32.8792	0	0	0	1435.85	0.00375828	Y	3	0
1196	703.202	1	19.8812	5886.53	4297.3	131827	164952	146267	269817	30852.9	25316.3	0	42698	33547.8	74200.9	141263	42146.4	108180	0	0	0	63501.8	0.00140655	Y	3	0
1197	848.126	1	19.8812	0	0	4295.1	12209.3	11698.7	20119.3	646.964	870.528	0	1918.55	731.444	4500.35	5560.2	294.402	2592.62	0	0	0	1257.88	0.00100775	Y	3	0
1198	243.029	1	19.8964	5764.58	4116.32	10252.6	9306.02	4249.89	13043	2256.31	1286.98	3113.57	2740.85	5668.32	8022.09	499.912	136.027	245.424	439.063	135.357	1252	2752.02	0.0092691	Y	3	0
1199	495.129	1	19.904	1.13885e+06	1.0696e+06	1.99407e+06	1.72264e+06	1.06914e+06	2.34157e+06	528323	311452	676591	385446	886207	1.38325e+06	72787.1	26141.1	123092	0	220.207	3057.99	565456	0.00624099	Y	3	0
1200	640.051	1	19.904	75926.7	72743.4	188478	139582	96285.3	226474	8710.14	3546.09	44652.2	14724.2	58659.7	104188	1546.97	91.0655	1306.42	0	0	0	40103.7	0.00505669	Y	3	0
1201	330.069	1	19.904	4676.83	5735.95	26325.4	24251.4	16711.8	45234.5	625.856	894.747	2336.98	383.398	15168.9	26647.4	404.032	255.905	427.113	410.855	15.1418	1639.53	5239.46	0.00457226	Y	3	0
1202	299.019	1	19.9116	33959	33183.6	51404.2	44667.8	28810	62353.3	21309.7	12831.2	20322	11769	24377.9	37047.4	2624.1	1293.46	2373.89	12607.5	5947.44	10847.6	14970.4	0.00895618	Y	3	0
1203	314.042	1	19.9116	6201.8	11169.6	43456.9	35369.6	20808.1	54370.4	6252.35	2275.1	3584.18	2999.67	19850.4	32068.6	648.503	129.617	656.844	146.251	792.515	847.186	9771.45	0.00418206	Y	3	0
1204	729.254	1	19.9649	4288.28	22541.5	52922.3	78837	78394.5	104541	30431.9	50297.5	4599.56	56190.7	14607.5	43632.2	1287.62	2614.19	1535.85	0	0	1878.42	14391	0.00251305	Y	3	0
1205	807.214	1	20.0563	6804.34	29884.1	50369.1	58366.6	56505.7	111456	9312.94	5938.06	2657.48	9243.96	9578.89	39207.5	61402.6	16916.6	56021.5	0	4108.37	0	26106.7	0.00392686	Y	3	0
1206	807.281	1	20.0791	3715.89	20976.9	25938.6	36169.9	27910.2	39281.8	23392	18423	5360.46	26988.3	11343.9	21461	16818.5	4732.26	16105.6	0	748.752	0	15762	0.00766061	Y	3	0
1207	548.017	1	20.0791	580.073	2030.56	39872.3	64783.9	35632.5	65758.2	0	0	61582.8	0	9118.93	1371.67	0	0	0	264.297	14502.9	128822	6268.28	0.00975788	Y	3	0
1208	539.155	1	20.1248	606.841	856.391	43963.1	41188.2	29528.7	84406.2	365.004	0	0	0	1929.7	5764.22	1481.88	277.711	51.103	0	0	0	1752.03	0.00371779	Y	3	0
1209	807.216	1	20.1705	2148.52	6262.06	9443.98	19664.8	10802.6	28265.5	13535.4	8215.74	11718.4	9058.35	11160.8	14032.6	29987.3	3102.81	23090.1	1333.4	0	0	10684.5	0.00888867	Y	3	0
1210	678.156	1	20.2743	0	0	227.541	606.458	328.989	474.519	0	0	0	0	102.586	285.673	2266.97	5382.44	1156.45	0	0	0	1293.74	0.00104613	Y	3	0
1211	547.236	1	20.2974	10.3616	0	0	15093	8452.3	2096.07	0	0	0	1854.87	959.787	4745.64	14655	14409	8222.85	0	0	0	5779.49	0.00981863	Y	3	0
1212	695.992	1	20.2974	0	4542.08	19429.1	19628.8	19853.2	30749.7	436.165	2794.67	806.445	2056.24	3142.74	10470.6	966.935	0.0961012	752.549	0	0	0	5082.07	0.00105746	Y	3	0
1213	670.062	1	20.305	44732.4	140652	388764	328613	284276	560919	99135.1	72879.7	76206.6	89512.1	115814	174384	47398.9	7620.92	37993.4	0	0	0	123612	0.00319467	Y	3	0
1214	525.14	1	20.305	1.39681e+06	2.0553e+06	5.07113e+06	4.96349e+06	3.95186e+06	7.86554e+06	1.711e+06	1.26544e+06	1.08457e+06	1.34655e+06	1.96476e+06	3.15321e+06	1.11949e+06	371355	946849	0.267316	512.435	613.224	1.78937e+06	0.00336753	Y	3	0
1215	271.023	1	20.305	22024.1	30607.4	58637	54432.1	42044.6	90550.1	16837.1	13749.6	16715.2	14782	20957.3	34826.8	13076	4416.54	9469.59	15374.3	6257.36	20772.3	20337.8	0.00504568	Y	3	0
1216	299.019	1	20.305	38653	50205.5	112356	97671.3	78696.2	174485	40873.2	27630.1	30003.5	27320.4	37929.9	62567.8	22151.7	7557.56	17877.6	12894.5	9797.02	17822.1	37846.5	0.00608757	Y	3	0
1217	314.042	1	20.305	11358.3	21711	91335.4	79142.6	67538.5	143552	14426.5	9790.84	4663.66	14900.9	29867.2	53659.7	19039	4321.14	14406.6	1443.32	988.331	1553.07	29027.8	0.00311311	Y	3	0
1218	547.121	1	20.305	1327.88	5880.2	38033.9	50703.5	38964	72803.5	3240.56	2078.13	1541.45	5740.73	18167.4	35360.8	9783.86	3289.61	8190.22	0	0	150.078	17747	0.00124144	Y	3	1
1219	643.075	1	20.305	399.018	5417.17	41680.5	48298.1	49718.4	105332	1346.59	1071.7	1785.08	2560.51	15507.4	39997.8	9442.09	1204.82	4592.14	0	0	0	9479.46	0.00345361	Y	3	0
1220	330.069	1	20.305	4044.94	3397.57	47346.8	46848.7	43343	81264.1	1901.56	2352.52	2206.2	1606.52	16091.7	36327.1	13192.8	2828.76	6707.41	699.621	486.888	583.501	14816.9	0.00179894	Y	3	0
1221	593.127	1	20.3126	1725.51	8029.99	81069	86553.8	65187	136504	12174.1	6310.05	4132.3	5527.35	31781.7	58893.7	16139.3	4813.99	10469.7	0	618.979	0	25169.2	0.00194232	Y	3	1
1222	624.057	1	20.3126	3931	725.832	48132.1	41122.7	39990.5	78835.4	4555.53	813.106	0	808.096	7801.57	28796.4	7604.5	1794.01	3922.64	0	0	0	12764.1	0.00257846	Y	3	0
1223	639.132	1	20.3126	0	0	9315.3	20880.2	11650.6	48145.2	554.793	523.215	70.4299	716.989	13939.8	22811.6	14271.8	4806.38	7238.25	0	0	0	6534.67	0.00744358	Y	3	0
1224	525.26	1	20.3126	0	0	763.002	3913.92	2676.68	10729.3	297.635	0	0	174.887	2238.75	5399.33	894.391	771.481	558.776	0	349.315	0	1042.87	0.00953927	Y	3	0
1225	313.034	1	20.3126	3465.4	3582.6	9042.4	8199.89	5269.86	14578.5	2605.59	2553.78	2971.3	1946.82	2767.48	6016.05	1804.78	1212.3	2365.06	2126.7	350.679	3353.14	3493.65	0.00961774	Y	3	0
1226	227.034	1	20.3126	3905.76	4817.97	19212.3	23251.8	16892.9	40516.9	2137.26	2357.38	993.907	3027.75	7341.67	15129	5552.44	2329.25	4245.25	578.778	881.348	2627.78	6930.45	0.00351828	Y	3	0
1227	243.029	1	20.3202	6835.24	8295.77	28127.1	26574.9	18102.2	45497.1	7143.14	4928.33	4722.13	6668.25	9330.33	16709.2	5664.27	1706.55	3418.31	1008.62	1380.9	2026.39	7444.64	0.00518775	Y	3	0
1228	668.065	1	20.3202	1442.19	1649.04	12147.5	15885.4	16261.4	26584.5	2552.35	1232.9	2868.2	1808.21	6413.09	13599.4	1676.21	533.33	1319.11	0	0	0	4353.43	0.00150462	Y	3	0
1229	203.033	1	20.3202	182.725	798.134	5992.01	5664.88	3477.39	12523.8	1890.02	523.431	916.366	775.193	2192.59	3515.12	1286.39	490.236	695.627	959.627	0	330.88	1214.5	0.00882091	Y	3	0
1230	747.265	1	20.5182	171592	394270	401528	625828	463896	597667	451755	470279	227893	429805	137818	258115	3678.92	4584.39	1661.26	0	7574.25	117865	119836	0.00609607	Y	3	0
1231	367.212	1	20.7669	0	0	0	235.164	542.288	131.172	0	0	0	0	0	38.229	5722.6	8622.97	718.954	0	0	0	573.946	0.00686191	Y	3	0
1232	703.203	1	20.9849	2342.62	18545.7	330652	426592	289581	529316	22641	25084.7	2879.18	26835.6	51899.2	153937	106110	28256.4	56408.7	0	0	0	78548.8	0.000839224	Y	3	0
1233	848.126	1	21.0001	0	0	10085.2	16760.6	17872.6	36488.6	1389.25	1451.96	0	595.86	553.471	7294.75	1084.87	0	158.644	0	0	0	1359.75	0.00275833	Y	3	0
1234	735.229	1	21.1448	0	1279.36	107462	160098	105208	136255	4882.09	0	1377.42	1740.66	15689.3	35760.4	14878	1831.43	2257.8	0	0	0	13726.1	0.000366221	Y	3	0
1235	747.265	1	21.2257	0	0	17929.6	44490.5	31308.7	44854.8	6692.54	16175.9	0	19423.5	8986.12	22365.7	660.626	1327.53	506.714	0	0	3561.09	6963.04	0.00109795	Y	3	0
1236	401.178	1	21.2486	0	0	0	2210.49	1589.26	376.873	0	0	0	0	504.391	1947.77	2177.48	6303.3	749.769	0	0	0	565.542	0.00912702	Y	3	0
1237	703.202	1	21.2486	957.141	3539.97	37376	49897.6	46110.4	113835	338.49	1862.26	0	2477.64	14980.7	29696.9	53748.9	13743.5	32295.6	0	0	0	15616.6	0.00414774	Y	3	0
1238	735.229	1	21.6115	662.76	1452.36	206929	295240	185953	272861	5977.78	3008.34	0	3443.16	25552.2	72638.5	40330.8	1441.47	5001.34	0	0	0	28116.9	0.000470864	Y	3	0
1239	703.202	1	21.6876	1203.35	5332.86	60944.6	90592.7	61012.2	150859	592.355	6198.11	851.839	1646.05	10134.7	35562.5	42051.3	7959.49	18258.7	0	0	0	15042.5	0.00258962	Y	3	0
1240	735.228	1	21.8628	541.029	949.995	52061.5	86594.1	51500.8	93292.7	676.944	0	0	0	4964.58	12084.8	14607.3	948.052	275.69	0	0	0	2835.14	0.000634678	Y	3	0
1241	735.228	1	21.9513	0	1314.41	103840	187010	115712	201440	4337.09	1884.64	1616.74	476.991	13327.9	33786.4	40192.5	3101.36	2639.7	0	0	0	8539.85	0.000576141	Y	3	0
1242	703.202	1	21.9665	0	2038.2	29972.9	39544.6	30191.7	95289.9	5322.4	1972.18	693.694	481.822	8775.98	20851.1	31336.2	6617.63	13295.8	0	0	0	3866.23	0.00657681	Y	3	0
1243	509.145	1	22.6692	9241	23109.2	92978	135127	67909.5	176691	7955.88	5480.2	32496.9	1365.18	126098	79033.3	8038.82	862.107	2761.72	0	0	0	31403	0.00332218	Y	3	0
1244	329.066	1	22.6768	10317.4	6777.5	16515.9	20064.7	11416.2	31406.6	1592.28	3623.85	7056.31	2466.24	17700.4	13890.5	4019.25	1261.95	2489.35	252.056	467.941	1021.39	7280.89	0.00657119	Y	3	0
1245	335.186	1	22.7301	0	0	0	20888.8	41618.9	27002.8	0	296.865	0	0	1.5194	17499.9	43.4572	250.452	24.1563	0	4346.79	7516.29	970.211	0.00229108	Y	3	0
1246	509.145	1	23.0246	14568	33896.3	111767	155638	78653.7	208840	12249	6297.28	40122.8	2519.56	155218	110792	6865.3	675.57	3817.94	0	0	0	39743.2	0.00320073	Y	3	0
1247	329.066	1	23.0323	3925.25	4907.12	5599.37	9680.29	4275.85	16076.3	1640.09	1833.22	3500.1	962.702	10688.3	8055.26	1198.73	702.58	985.534	825.505	370.612	463.432	3274.61	0.00971449	Y	3	0
1248	314.042	1	23.1769	3278.61	5474.73	4699.24	8897.07	6915.76	14343.7	5952.53	2473.8	4099.41	3545.03	4375.45	3846.21	2637.53	1271.69	749.094	3561.1	6446.96	10080.5	2153.46	0.0075368	Y	3	0
1249	539.155	1	23.1845	61168	142567	345759	491752	354564	817017	112363	76916.5	92673.8	54946	454505	258584	205032	39617.4	58443.7	81.6954	0	0	155801	0.00408148	Y	3	0
1250	329.066	1	23.1845	8592.57	11942.3	26349.5	36692.1	27090.4	58094.5	8609.65	8827.94	9729.92	5315.99	30890.1	20007.5	14602.3	2994.39	5367.61	716.033	853.386	917.118	10904.7	0.00362471	Y	3	0
1251	477.118	1	23.3188	1397.37	2899	30290.2	47702.8	31601.6	79835.2	2995.24	2576.11	3696.58	1461.53	39095.7	29681.6	15781.3	3186.5	4716.7	0	0	0	11961.9	0.0026448	Y	3	0
1252	539.155	1	23.3188	143959	266072	686629	967093	648444	1.55028e+06	186658	159648	214332	111271	666639	590620	321877	72347.2	107908	0	0	0	303834	0.00355775	Y	3	0
1253	684.077	1	23.3264	320.482	1820.9	15316.2	38553.7	32738.4	102412	0	468.52	2819.07	0	33245.6	29173.7	9970.62	286.968	732.929	0	0	0	5159.29	0.00671238	Y	3	0
1254	329.066	1	23.3264	9193.82	14826.3	27869.8	33387.2	26591.2	62267.2	6628.32	5745.21	9941.34	5417.55	26168.6	23853.7	13267	3306.94	4862.42	932.137	635.767	906.792	12565.6	0.00503266	Y	3	0
1255	561.137	1	23.334	0	0	4267.32	9506.83	4588.46	15665.8	252.7	305.062	577.412	211.406	11987.7	10059.3	3789.27	307.999	239.485	0	0	0	1849.86	0.00258602	Y	3	0
1256	669.107	1	2.02357	84724.8	72143.4	92484.9	85131.8	121488	86705.1	8361.88	29963.1	40416.5	34090.6	107457	188376	26504.4	41992.4	49812.8	11339.5	15124.5	18024.6	73596.1	0.00267986	Y	5	0
1257	737.128	1	2.05118	4202.95	7203.22	8494.97	9362.08	20817.3	13563.3	4584.31	7290.83	4436.95	17786.6	28338.1	16246.8	18838.3	17361	10740.5	9647.21	12567	21228.1	12220	0.00418206	Y	5	0
1258	223.065	1	2.0588	421.641	997.539	728.729	1212.13	1046.95	581.3	1055.56	947.709	2365.53	748.364	2509	7431.58	3478.94	4445.74	8548.45	5099.28	1083.16	5203.56	2501.75	0.00780752	Y	5	0
1259	488.122	1	2.08193	2991.31	5618.47	6150.67	5457.8	7324.42	8424.66	2643.72	3686.11	6227	7256.13	23078.6	14733.3	980.437	2649.33	4106.76	35211	4305.88	5336.79	5487.82	0.00134045	Y	5	0
1260	345.082	1	2.11238	15161.8	9488.86	17129.4	14642.5	17668.1	14026.2	11257.7	16884.5	14124.3	17030	57313.7	23370.1	25879.2	28359.8	35918.8	7861.94	52782.3	6116.6	25458.6	0.00789594	Y	5	0
1261	303.014	1	2.12	7403.36	7169.06	6864.05	5519.93	9232.67	5182.85	11415.5	7136.28	6297.05	10702.5	13447.2	11989.1	5814.58	8867.38	10656	17381	24635.4	14386.1	10156.5	0.00758374	Y	5	0
1262	274.038	1	2.22662	11758.2	12766.7	5483.72	1543.52	8162.37	2197.13	1351.23	3140.43	1750.65	3173.86	34621.5	21470.5	6190.75	17337.2	13262.9	2287.32	13628	3969.78	7485.67	0.000915086	Y	5	0
1263	391.032	1	2.23423	609.705	662.168	1836.23	699.565	1965.16	2171.38	1274.44	200.848	0	202.079	2020.69	4405.11	7906.41	7137.95	10682.9	1144.54	18539.9	1533.13	2920.94	0.00674509	Y	5	0
1264	479.122	1	2.27992	925.478	346.607	2266.21	32147.8	17625.2	12389.6	43047	38530	1600.22	51590.1	46096.1	54271.8	17117	20956.5	22206.4	6475.7	17770.9	4279.54	21376.7	0.00703221	Y	5	0
1265	345.082	1	2.29515	1110.32	2204.58	7077.5	8757.46	8503.54	8063.27	4523.28	5235.19	6376.42	4896.49	10203.6	9629.42	9185.77	9458.1	13234.3	24473.8	8625.1	2905.2	7063.83	0.000207503	Y	5	0
1266	435.149	1	2.31037	0	0	158.147	91.0778	33.0588	117.21	57.754	0	0	0	456.748	162.328	5443.31	3156.58	5746.45	8.37024	0	0	538.49	0.00493125	Y	5	0
1267	433.066	1	2.31798	0	234.618	1258.24	495.878	1443.91	1914.65	1269.41	1703.72	526.025	752.568	2770.06	1719.61	2320.55	3099.94	3858.25	833.386	2618.44	561.282	1647.4	0.00717767	Y	5	0
1268	405.135	1	2.33322	170.109	0	966.376	564.57	1093.04	2513.14	0	244.531	0	452.768	951.153	2727.52	2326.73	792.902	2701.88	2383.84	469.941	2.7754	877.513	0.00923055	Y	5	0
1269	421.078	1	2.41413	4801.23	8357.85	11589.5	13577.9	30558	16450.1	17030.8	10840.1	9644.94	14473.5	49454.4	23570	31365.9	32747.3	38103.5	82837	12737.1	21406	23503.6	0.00717881	Y	5	0
1270	382.099	1	2.41413	39587.2	67543.1	33074.5	3179.13	11689.3	9341.81	13936.1	9487.28	4053.37	5575.66	100746	21801.6	10284.1	22029.9	31625.8	103676	124794	184218	28276.2	0.0090365	Y	5	0
1271	294.937	1	2.42175	2961.52	1488.92	2882.46	5879.29	3283.41	3413.68	1775.61	4955.32	3746.28	3680.51	6009.59	7954.69	3800.04	4725.56	3379.29	5741.96	2344.83	1998.82	3293.68	0.00697506	Y	5	0
1272	488.118	1	2.42937	1330.67	1898.04	3006.39	4927.77	4149.81	3765.97	6167.23	4877.28	3708.36	5947.45	16066	6808.19	1527.57	2096.32	5148.03	18761.7	2417.9	2667.35	3891.24	0.00592715	Y	5	0
1273	224.986	1	2.42937	1006.96	1116.74	1586.31	2674.51	2256.58	1186.74	3179.47	2372.97	2154.58	2289.18	2948.29	3472.53	2685.51	2981.36	3366.07	2993.42	1523.27	2366.45	2853.91	0.00472228	Y	5	0
1274	367.123	1	2.5056	6454.24	9810.31	10648.1	11195.6	15011.1	7072.41	22576.3	32531.4	24931.6	22997.9	68789.9	23759.2	156604	130623	233122	129241	110118	62995.8	81064.7	0.00790911	Y	5	0
1275	265.128	1	2.52082	0	0	13.92	0	0	0	0	0	0	58.6842	106.909	35.2123	4862.72	2867.77	1247.89	336.684	0	0	350.542	0.00378109	Y	5	0
1276	331.221	1	2.52082	666.923	637.781	1437.9	1184.12	12033.8	2680.65	48.1392	1166.18	1089.35	850.483	18058.2	16269.2	26896.5	30346.2	10327.8	189.89	15.5013	0	4821.33	0.00167003	Y	5	0
1277	467.074	1	2.52082	4140.78	4748.64	9663.59	7161.14	11334.1	9784.03	9830.19	11389.1	11480.9	9800.6	21609.8	10907.5	26595	23864.8	31161.9	13706.9	18934.4	11095.2	19664.6	0.00652591	Y	5	0
1278	385.077	1	2.52082	3579.09	3659.45	9329.49	6035.37	7573.66	7590.57	15659.2	14003.5	5741.85	17065.1	31677.6	12827	24068.4	26946.5	45344.2	5741.78	6829.53	8316.08	17174.6	0.00822775	Y	5	0
1279	475.164	1	2.53605	1042.39	3184.42	6530.91	5204.5	4999.93	13855.2	559.221	2067.42	860.365	1604.74	9897.23	31618.9	3660.85	6199.36	11598.8	7617.36	2992.83	4829.62	5232.24	0.00776521	Y	5	0
1280	424.063	1	2.53605	1961.81	875.183	1620.05	902.665	2494.48	1666.33	808.956	547.894	1034.53	1294.47	2546.39	5690.55	2428.78	2262.5	2689.11	2875.75	2516.49	3148.9	1872.73	0.00681776	Y	5	0
1281	627.091	1	2.54367	103.372	706.462	8138.72	2449.46	5283.66	5798.69	4690.75	1265.55	1577.13	4140.12	17412.9	7172.12	5940.95	8714.02	7610.77	3838	1274.72	2338.02	5719.64	0.00515518	Y	5	0
1282	335.087	1	2.54367	599.119	620.748	790.383	859.827	3026.79	2147.34	3359.19	789.517	754.589	2091.01	12101.4	7278.16	4392.5	5417.83	1254.4	100458	79129	77530.1	7210.21	0.00146627	Y	5	0
1283	600.008	1	2.54367	3224.05	3205.48	4362.24	1405.88	5898.22	3758.99	1843.08	1545.84	3597.24	1901.27	6928.32	5979.46	3820.35	6534.89	7252.13	20617.3	120110	25655.1	3895.1	0.00887332	Y	5	0
1284	750.093	1	2.55128	0	0	466.603	0	1006.33	2079.83	0	0	0	133.6	5780.16	2098.37	6864.1	7639.5	9975.72	0	445.175	2526.29	1809.15	0.0052364	Y	5	0
1285	497.977	1	2.55128	11925.4	12171.4	22435.1	6509.26	14227.1	7770.53	5697.51	5744.19	4233.21	10847	18919.7	11218.3	7002	10546.7	18673.5	48049.1	30059.8	19160.7	13353.1	0.00711221	Y	5	0
1286	536.043	1	2.55128	532.249	1147.15	6122.74	1730.18	4421.04	6214.91	743.619	998.108	2490.76	1906.58	6486.64	4318.57	8160.26	9390.89	7155.55	2735.31	2782.36	6374.25	5335.58	0.00610717	Y	5	0
1287	454.994	1	2.55128	29163.9	32680.5	63850.6	19195.6	29379.5	29378.5	26269	24590.5	23553.6	35803	55873.9	35565.6	37167.9	43755.6	69331.6	207584	113137	88370.9	46612.4	0.00622819	Y	5	0
1288	267.071	1	2.55128	3140.33	6037.25	10794.9	598.746	3557.36	3140.07	1256.23	866.473	509.702	3985.4	14380.1	5934.77	5634.24	10301.2	16449.1	43416.4	26895.6	24407.6	7682.35	0.0051917	Y	5	0
1289	497.057	1	2.55128	13494.8	12011	26878.7	9648.81	26259	19106.8	9349.38	13748	12064.8	18035.9	32207.6	28199.7	25723.6	33001.7	25187.9	15717	12108.4	36578.5	16763	0.00407701	Y	5	0
1290	346.046	1	2.55128	7744.78	7194.91	8819.62	6315.77	6018.45	3511.18	5074.93	6836.26	8278.41	4247.7	8448.87	9172.59	10502.5	12536.3	10621.9	3005.54	4033.75	6985.22	9880.76	0.00949408	Y	5	0
1291	329.05	1	2.56652	10775.1	5601.14	12267.6	7161.65	13270.8	4010.85	2192.58	4565.68	7017.87	4869.93	15299.8	13700.2	17686.3	20625.7	11302.5	3656.23	12338.4	5482.35	11981.7	0.00864447	Y	5	0
1292	775.071	1	2.57412	0	0	218.669	293.276	883.365	1117.66	306.463	0	0	0	1988.44	1084.56	4743.28	5931.06	11844.6	0	814.266	0	1102.12	0.00270023	Y	5	0
1293	508.989	1	2.57412	1477.02	952.902	1942.33	1490.29	2188.62	2172.49	980.37	2406.16	133.237	2143.06	4811.36	2557.39	6082.98	6188.26	10882.1	17821.2	8233.76	7965.32	5427.68	0.00920515	Y	5	0
1294	761.11	1	2.58173	0	0	0	177.036	404.839	97.6038	0	0	0	381.644	1348.12	297.021	4733.32	4978.3	11387.5	0	0	0	824.942	0.00906882	Y	5	0
1295	418.994	1	2.58173	5471.94	2635.44	10090.3	4436.76	6164.88	4633.63	4551.89	7484.93	7853.35	6810.1	35312	13291.5	81847.9	67630	121802	16280.5	10062.5	6200.54	51028.6	0.0058956	Y	5	0
1296	466.008	1	2.58173	10348.7	8033.56	14523.3	11547.1	15595.3	17104.6	16733.2	16130.3	21734.8	13734.9	48120.6	22729.8	117053	96321.4	175243	28070.8	11954	11628.7	72715.5	0.00621017	Y	5	0
1297	299.076	1	2.58173	0	0	599.117	1286.95	608.268	890.08	1642.41	941.102	0	1042	5377.21	5374.59	150.662	554.271	471.444	2401.75	700.012	441.542	1066.91	0.000306302	Y	5	0
1298	366.082	1	2.58173	31353.1	18117.5	57912	61571.3	49340.1	37165.4	72491.6	105578	172940	82613.5	299232	112862	877096	768543	1.56243e+06	74293.6	59696.2	33332.3	456730	0.00772022	Y	5	0
1299	215.975	1	2.58173	717.408	253.437	711.029	256.838	476.192	426.67	320.397	265.341	232.547	174.88	808.75	840.468	1548.52	1730.8	2885.37	941.595	1392.97	721.973	552.44	0.00443885	Y	5	0
1300	359.097	1	2.6122	252.002	292.775	1304.6	2911.27	1967.1	627.799	552.023	3023.89	820.077	2932.93	7281.28	5854.31	2749.33	3280.26	4264.79	761239	50873.5	4588.68	2483.77	0.00129094	Y	5	0
1301	149.024	1	2.6122	1034.03	821.976	1071.38	2617.32	2403.88	1720.85	2067.79	1397.3	3437.49	2047.77	2954.82	4710.78	1274.13	1050.06	1215.29	11170.2	29032.1	13070.9	1647.65	0.00681776	Y	5	0
1302	499.145	1	2.65027	0	0	0	0	0	29.3617	0	2.15406	0	0.140326	43.9527	86.4183	2111.99	3086.49	7123.14	0	0	636.888	339.726	0.00248936	Y	5	0
1303	335.096	1	2.68073	1311.3	540.194	2664.89	2192.85	1910.77	1638.13	2775.59	2109.17	743.565	2932.59	4864.97	5329	28362.7	23867.1	35203	53314.6	12695	10937.9	7946.17	0.00103922	Y	5	0
1304	281.106	1	2.71595	0	0	1.25798	57.2017	0	0	0	0	0	0	352.256	260.067	1918.69	1585.67	4586.61	0	0	0	340.818	0.000307391	Y	5	0
1305	361.077	1	2.71595	2255.4	2509.28	17997.1	3320.45	12312.5	8764.12	1617.4	5316.11	5685.17	4683.87	19997.3	17827.9	21139.4	20948.6	22166.8	12484.2	29008.7	2103.32	10560	0.00129996	Y	5	0
1306	444.993	1	2.72357	2133.23	4397.63	15034.2	1960.29	5970.43	6145.09	387.949	3550.23	2228.03	4678.57	8644.6	6667.08	4183.63	5023.87	6456.4	24708.5	3808.48	2404.95	5301.32	0.00725726	Y	5	0
1307	620.032	1	2.76165	210.554	4114.63	5651.95	1786.5	5077.67	6060.19	510.74	1867.87	1371.04	3661.11	8223.5	7600.71	36851	29265.8	20256	25277.5	11922.4	10993.6	10854	0.00375724	Y	5	0
1308	595.061	1	2.76165	430.736	2199.79	4590.16	1229.35	3584.45	4102.67	625.101	1155.11	0	2801.83	4095.76	6276.68	19008.5	17003.9	10535.8	6544.05	2261.93	1593.68	5854.94	0.0038905	Y	5	0
1309	566.013	1	2.76927	10612.5	9826.58	13667.1	3119.84	15747.8	15632.6	2764.83	5300.43	3524.21	5995.31	20833.2	15384.7	36039.4	35411.8	26699	56758.7	28977	48166.9	15950.2	0.00686119	Y	5	0
1310	535.039	1	2.76927	749.425	2693.22	8430.36	711.497	2183.37	3434.6	1995.23	2799.5	2131.02	4277.23	5716.45	4931.34	13372.2	12473.3	10731.7	16953.8	13438.5	8371.34	5611	0.00459274	Y	5	0
1311	523.062	1	2.77688	447.84	802.77	12137	868.793	6418.43	5718.5	1732.49	4932.73	2825.32	6381.57	13622.3	8654.87	14824	18740.9	13362.7	35814.6	16757.9	9546.24	6721.6	0.00332106	Y	5	0
1312	544.049	1	2.78448	18.7388	581.546	3058.68	1070.22	2221.49	3452.86	1080.79	1616.65	2568.12	1170.57	3037.42	2774.22	6626.51	8992.93	8931.25	3904.36	2527.97	2561.44	3082.35	0.00785504	Y	5	0
1313	120.996	1	2.78448	2673.49	6251.84	9539.53	11938.5	11804.7	8996.29	6228.98	5165.09	4904.18	5320.26	14346.8	12184.7	5799.69	8690.41	9305.15	3056.35	4454.38	1314.23	7106.34	0.00094699	Y	5	0
1314	444.033	1	2.79972	2251.98	5669.32	19003.5	7240.04	8412.86	11673.6	3554.43	8680.06	5594.99	15327.1	17016.8	12729.3	37685.6	37062.6	44721.1	69909.9	11104.2	6919.42	26393.3	0.00300599	Y	5	0
1315	175.027	1	2.80733	0	0	60.196	0	0	0	0	0	0	0	0.69817	1.43269	148.575	102.001	534.43	0	66346.2	0	74.723	0.00121566	Y	5	0
1316	425.039	1	2.80733	992.996	2177	7531.09	624.749	1613.59	2546.93	344.831	1015.73	388.106	1624.2	2316.95	3280.14	2470.68	3561.77	3392.25	145257	200636	112513	8210.94	0.00790028	Y	5	0
1317	399.132	1	2.81495	0	0	0	0	0	0	0	0	0	0	17.6983	40.1483	8876.77	3544.5	524.239	52.0299	2525.78	0	355.964	0.00170835	Y	5	0
1318	567.08	1	2.81495	2004.39	11112	8702.54	1797.83	10375.3	4232.38	2785.84	2824.93	4576.91	4636.27	16588.2	13677.3	16131.9	16547.8	18905.8	48598.8	28253.5	42248.4	9104.41	0.00671245	Y	5	0
1319	549.068	1	2.82257	3474.02	12268.3	13111.4	2210.34	10006.7	7867.12	493.774	5793.22	5607.19	5925.4	20876.7	12313	19527	16468.5	20783.2	46482.2	33836	20601.9	12638.4	0.00907117	Y	5	0
1320	525.091	1	2.8454	462.672	1248.89	4423.8	774.672	708.615	2733.97	15.3352	1276.17	1574.77	2874.92	3669.2	4101.87	11297.1	18156	9457.22	1487.81	3303.31	323.06	3042.2	0.00420702	Y	5	0
1321	452.022	1	2.8454	4483.49	5885.95	13365.4	7009.82	7907.2	9469.56	7014	2420.23	6852.48	6382.57	9963.26	12749.1	15173.4	11367.9	13935.7	15576.1	34012.6	3359.25	9814.47	0.00512943	Y	5	0
1322	293.123	1	2.85302	0	0	2043.62	197.52	0	0	0	0	0	0	127.797	321.174	33182.7	28021.6	42830.4	17.4071	764.133	0	11647.2	0.00901618	Y	5	0
1323	448.03	1	2.86825	902.746	1683.84	9809.73	3637.64	4516.28	5751.29	1589.24	1723.05	1369.91	3195.57	8691.99	6450.07	29557.6	20875.7	21686.5	228340	18113.4	20326.7	12702.2	0.000640277	Y	5	0
1324	323.134	1	2.87587	4.90502	0	57.6153	141.051	0	0	0	0	0	0	398.411	99.1673	10715.8	12848.5	10110	1334.17	90.592	199.53	1887.84	0.00953817	Y	5	0
1325	420.034	1	2.89108	575.66	1491.96	3109.8	805.702	776.452	1126.07	3.00757	1082.61	499.064	2164.17	1718.62	2773.69	7415.97	7747.89	7772.9	5136.24	2690.56	12722.5	2738.19	0.00587875	Y	5	0
1326	493.119	1	2.8987	1007.92	3003.91	328.4	210.492	781.433	1489.26	0.258722	2322.67	0	1233.73	16110.1	4474.97	8662.89	11474.5	10516.4	1564.74	28.5269	584.539	2461.22	0.00764067	Y	5	0
1327	475.166	1	2.94447	519.737	1084.64	2805.11	888.65	1250.01	2304.17	3719.36	7500.71	3074.09	9060.59	20031	6644.93	12416.1	24423.6	29855.1	20451.5	19159.1	6852.72	6889.95	0.00670129	Y	5	0
1328	597.077	1	2.9673	94.7611	2352	1798.68	2190.98	2360.04	2393.6	716.255	2691.59	1620.56	2072.67	3194.82	6129.07	3776.92	5149.75	4611.57	1634	820.717	1602.71	2486.53	0.00876348	Y	5	0
1329	384.165	1	3.06352	26.4851	0	0	0	0	0	0	0	0	20.534	491.569	153.599	3115.11	3419.72	3410.02	1954.2	760.909	1361.22	676.548	0.00436281	Y	5	0
1330	348.952	1	3.11682	6117.76	6665.1	2881.75	2874.2	4898.01	5214.26	10472.5	7545.35	4389.44	3484.93	8412.98	12775.3	7364.23	7738	2193.2	3613.16	2497.36	1684.39	6413.44	0.00944782	Y	5	0
1331	345.081	1	3.13967	5622.97	2710.72	13645.7	9231.1	13215.9	9325.36	2988.58	8325.05	3456.45	10253	79216.3	25829	38480.2	45395.5	60174.2	4762.53	7715.36	3499.9	29676.5	0.00569028	Y	5	0
1332	293.123	1	3.14727	4906.47	2195.24	1844.33	2847.35	1600.77	2538.66	1101.07	2223.12	1931.39	1439.48	5506.67	5662.8	111298	130423	170069	40299.1	1953.11	41789.9	55383.6	0.00282381	Y	5	0
1333	311.134	1	3.17773	0	0	0	0	0	0	0	0	0	0	94.8705	78.1822	9146.62	8807.32	22136.8	350.722	0	0	1981.33	3.67003e-05	Y	5	0
1334	361.076	1	3.19297	0	331.735	1085.68	8557.27	3198.19	1073.05	16120.5	17052.6	18508.6	21457.9	30217.9	12292.5	140602	176338	176470	48726.9	22731.7	5423.52	67425.3	0.00309266	Y	5	0
1335	461.002	1	3.19297	961.689	905.229	3600.53	4617.81	4855.12	6276.22	2224.12	3650.23	2124.89	5876.38	10078.1	7855.33	23144.1	27197	24549	6086.56	5733.73	717.25	8913.43	0.000516395	Y	5	0
1336	614.089	1	3.20058	810.466	1348.64	660.996	433.401	803.183	546.749	0	119.656	0	254.379	1745.07	816.332	2082.72	1814.64	1487.08	1232.55	0	0	593.809	0.0032532	Y	5	0
1337	504.004	1	3.20058	789.485	2150.57	5841.43	9357.78	8887.84	9655.56	4085.54	2203.94	5093.41	6408.95	11806.1	10013.7	10929.3	11407.6	12497.9	13406.1	3791.83	13903.4	11041.7	0.000386771	Y	5	0
1338	506.001	1	3.20058	1082.92	2735.86	2413.64	5132.19	5278.75	4689.22	5953.69	4808.85	4824.05	7731.67	10927.2	6731.23	14117.1	13344.8	14240.9	3760.97	1540.39	1456.66	7055.79	0.00238671	Y	5	0
1339	249.06	1	3.20058	609.758	280.295	1049.48	2058.3	1675.93	2156.45	2344.85	1625.36	2133.48	2702	3581.61	2894.58	10190.8	13153.7	13070.1	2009.78	1841.18	210.44	5154.49	0.000633009	Y	5	0
1340	414.023	1	3.2082	2.27557	601.935	2801.71	2468.41	4043.25	4232.05	2304.8	1440.57	0	1636.55	4487.67	4944.32	3480.44	3918.62	4680.48	5219.8	1983.42	0	2725.69	0.00154795	Y	5	0
1341	315.991	1	3.21582	1472.28	460.009	1188.76	286.784	826.66	700.208	8.949	375.389	112.154	118.377	1135.09	1450.76	5982.92	5951.78	6126.3	476.03	1121.72	912.545	2363.66	0.00623695	Y	5	0
1342	318.003	1	3.21582	975.781	1404.42	1862.4	1492.3	1603.84	1093.94	541.925	831.306	290.732	674.054	1385.75	1980.22	10788	6777.1	9977.87	1904.12	622.208	194.795	4447.24	0.00359587	Y	5	0
1343	449.126	1	3.24627	0	73.6721	897.34	312.956	1256.19	196.429	1143.81	617.819	0	933.825	3784.78	1799.75	7536.31	6484.69	4101.15	0	0	3.24045	2141.13	0.00445814	Y	5	0
1344	279.107	1	3.24627	4393.46	7570.17	3544.49	2217.58	3076.64	2145.52	507.605	142.369	0	186.345	13572.2	5611.44	47970.5	33908.1	11361.7	0	0	509.286	15278.7	0.0036605	Y	5	0
1345	481.064	1	3.24627	9795.47	15843.6	48288.4	42047.1	48966.8	45583.8	32768.8	24625.6	8014.73	31105.4	82056.9	46515.9	231071	168999	65624.3	8651.12	6326.64	7038.62	90804	0.00312248	Y	5	0
1346	337.152	1	3.24627	173.11	192.287	267.349	318.437	321.886	117.357	70.7294	303.41	176.502	87.0733	1186.17	573.364	5198.11	3682.74	2130.14	9.40303	197.57	414.635	1799.37	0.004027	Y	5	0
1347	434.05	1	3.24627	331.442	2425.77	14433.1	6059.76	6960.6	11930.4	5027.62	6689.44	8831.95	13445.2	16930.7	11057.9	36358.3	26094.1	17715.1	1918.03	2988.25	1891.54	18000.1	0.00325914	Y	5	0
1348	381.139	1	3.24627	61935.6	115187	144567	129073	136559	96597.2	147520	67207.8	87109.7	72464.9	244517	151953	697465	520530	216275	112289	82945.6	122424	268652	0.00973774	Y	5	0
1349	524.046	1	3.24627	5497.63	6356.21	12433	7147.75	12974.9	12561.3	9324.07	6482.83	2802.65	5118.34	23176.4	14539.9	34683.4	31096.3	21260.9	23384.6	1842.21	8532.37	18326.9	0.00415952	Y	5	0
1350	351.068	1	3.25388	161.191	141.47	900.649	263.608	143.23	337.437	996.664	764.842	147.08	1747.71	1522.08	1886.17	2820.34	2862.06	3929.77	167.24	432.114	2076.41	1104.36	0.00120013	Y	5	0
1351	568.078	1	3.2615	0	146.511	0	0	320.291	720.758	0	0	0	353.683	1971.98	1252.01	6639.72	6260.49	5153.74	757.847	0	0	1097.27	0.0011913	Y	5	0
1352	577.049	1	3.28433	0	0	805.246	387.323	977.116	1679.35	1218.19	3061.51	0	1909.8	5565.8	2622.83	5897.34	5459.35	5631.58	459.995	0	1607.58	1291.61	0.00751221	Y	5	0
1353	237.08	1	3.30718	0	0	0	0	121.951	131.33	0	0	0	0	189.65	105.125	15644.3	14794.6	3018.47	382.359	377.831	0	2166.53	0.00538476	Y	5	0
1354	672.062	1	3.3148	0	0	0	0	0	0.058835	0	0	0	0	74.1535	87.7906	1611.62	3340.33	6776.57	0	2920.91	0	546.84	1.93069e-05	Y	5	0
1355	330.119	1	3.3302	0	0	140.811	786.371	683.969	950.509	526.648	247.835	0	1249.19	5508.04	3096.44	19671	21968.6	30963.5	0	0	0	7169.26	0.000935156	Y	5	0
1356	413.108	1	3.4035	1391.81	484.353	6631.73	3610.97	2419.07	3711.75	1145.27	10211.8	3369.96	10773.4	10185.5	10327.7	3521.58	4585.44	6018.62	1446.04	4033.74	0	3352.23	0.00655096	Y	5	0
1357	804.163	1	3.41112	0	0	231.734	0	0	0	0	0	0	0	3752.42	4363.8	2235.12	4762.13	2756.2	1530.47	0	0	1332.99	1.13667e-05	Y	5	0
1358	559.428	1	3.41873	0	0	12.8103	1.51415	0	0	0	0	0	0	17177	4046.98	3031.36	28418.2	4422.78	0	0	0	1135.23	0.00656029	Y	5	0
1359	677.162	1	3.41873	0	595.101	3311.89	7732.97	5517.49	554.25	15721.3	27761.1	1395.14	10292	72800.1	38655.1	28257.2	55195.3	36007.7	658.204	0	0	30442.2	0.00245417	Y	5	0
1360	748.136	1	3.41873	0	0	0	121.691	0	0	479.077	0	0	223.864	9171.96	4696.31	2368.55	4488.7	3432.54	0	0	0	2308.87	0.001059	Y	5	0
1361	657.198	1	3.41873	604.181	1531.18	8333.73	16128.9	4785.61	1651.02	10312.1	32881	8650.03	9063.37	60927.1	28873.4	19238.1	35829.3	25402.4	998.015	523.141	519.144	34264.6	0.00567397	Y	5	0
1362	659.151	1	3.41873	5727.91	1186.67	18515.4	39134.5	21739.3	11026.9	25664	75003.5	27887.6	31727	160932	93931.5	66926.6	134414	81788.6	5422.83	3869.28	915.366	81259.2	0.00231631	Y	5	0
1363	612.138	1	3.41873	2962.93	986.72	7512.57	23826.6	3256.37	3997.41	5420.82	47079.6	8946.13	8662.8	87232.9	44305.9	39209.4	63026.6	44263.6	10907.7	4862.76	2902.14	51979.1	0.00606388	Y	5	0
1364	559.227	1	3.41873	231410	171620	291850	461695	227072	139453	494244	767029	413297	355437	1.6129e+06	848355	576736	1.44892e+06	782212	74700.4	47222.1	30295.1	748790	0.00347236	Y	5	0
1365	612.08	1	3.42635	4072.81	2063.72	7176.14	18699.1	1842.46	4014.98	5357.93	36836.9	8951.98	7126.53	49871.1	28719.4	25003.1	35978.3	28194.7	14683.9	7375.38	3936.77	36496.8	0.00891364	Y	5	0
1366	179.034	1	3.44157	2110.94	2486.19	1561.82	2841.86	3139.94	4091.01	2251.16	1894.62	1464.1	2602.2	3187.04	5693.12	1085.97	1476.27	1587.99	15586.4	25363.9	10673.8	2815.91	0.00644672	Y	5	1
1367	361.074	1	3.44918	1817.68	2472.37	2217.55	1509.51	1722.16	2915.41	0	1071.8	546.183	871.34	8353.44	4499.9	7089.09	6802.76	6362.23	5297.22	1600.17	65644.2	3334.21	0.00210858	Y	5	0
1368	524.048	1	3.4568	5373.45	5311.08	7010.31	3361.45	10046.3	5311.88	1969.34	4237.83	3318.91	4010.67	18587.2	9376.74	49870.6	42214.3	22400.7	9717.53	4269.01	6915.4	21983.5	0.00632895	Y	5	0
1369	643.159	1	3.46442	0	371.384	0	346.909	0	32.4937	0	0	0	0	3521.56	2448.41	3937.57	4540.35	2935.39	0	0	0	1061.46	0.000392465	Y	5	0
1370	521.058	1	3.46442	0	374.607	770.495	839.101	1847.31	1710.15	0	840.802	207.125	0	4164.73	2723.38	11547.8	8723.34	9159.43	1247.1	2975.61	2826.18	4026.27	0.00116565	Y	5	0
1371	568.074	1	3.46442	459.297	1266.73	776.241	162.762	881.345	1231.14	0	0	0	0	2853.82	1617.18	6084.71	6208.94	3945.65	0	0	3968.46	1759.05	0.00311974	Y	5	0
1372	565.17	1	3.47203	1458.2	1210.35	1183.05	1610.46	2725.12	2362.02	6892.16	4050.69	1051.88	13649.9	11699.3	7936.92	3923.64	3945.9	2026.72	531.811	646.214	808.827	4028.58	0.00299911	Y	5	0
1373	521.147	1	3.47965	0	0	0	0	8.33848	281.119	0	0	0	0	182.358	456.474	1670	1481.75	3548.45	0	7123.38	3270.32	727.33	0.0088164	Y	5	0
1374	550.98	1	3.5101	0	1276.86	912.254	535.025	2321.99	3402.76	0	548.276	244.604	1586.43	4532.46	3389.13	10224.3	6345.62	4441.38	4660.96	55.9782	884.411	4354.96	0.0035622	Y	5	0
1375	593.064	1	3.52533	887.549	2252.79	3913.17	9502.65	9313.94	4700.02	4974.88	6040.32	667.664	7324.38	11788.9	18449.6	5137.84	6872.5	4995.31	1496.26	19824.6	544.24	3955.91	0.00255736	Y	5	0
1376	369.121	1	3.53295	0	0	0	1.56061	0	134.083	0	0	0	0	725.918	925.357	10154	13014.2	9938.72	181.681	0	1665.6	1988.55	0.000196276	Y	5	0
1377	591.072	1	3.53295	1742.72	504.507	1788.78	5483.92	6473.55	2943.29	1384.35	4042.09	2699.35	5921.27	6666.01	9616.45	3443.59	3861.42	3140.68	1509.28	52440.7	98.6497	3369.91	0.00283706	Y	5	0
1378	195.065	1	3.5558	213.286	0	832.178	1526.19	1024.7	467.084	365.595	587.473	619.931	1.5198	1231.46	2008.53	2424.53	1847.89	2048.08	677.225	440.437	0	1381.23	0.00428076	Y	5	0
1379	564.117	1	3.56342	5211.71	4185.18	3198.63	1151.8	2731.91	2580.3	6523.3	4423.23	1269.66	4186.94	13082.1	6027.16	5928.24	7182.68	8133.98	13190.3	34963.4	17594	4307.45	0.00874247	Y	5	0
1380	423.15	1	3.60148	0	260.335	533.83	180.242	437.568	398.33	56.4389	2187.46	736.612	1466.42	4601.26	1833.89	19600.3	39580.7	21230.5	8505.57	9138.78	138543	4558.39	0.0069101	Y	5	0
1381	382.077	1	3.63195	0	0	0	0	0	0	0	0	0	0	1254.64	449.473	2849.73	4281.21	4713.93	3634.98	703.828	0	411.008	0.00311759	Y	5	0
1382	431.137	1	3.63195	0	0	3.08314	6.75423	354.118	223.498	0	0	0	387.036	317.048	600.111	5286.69	1651.26	1885.03	0	14.2411	162.515	733.579	0.0039538	Y	5	1
1383	683.167	1	3.6624	0	0	856.135	0	2818.52	7864.01	638.503	2421.33	848.433	4217.37	8090.8	16904.4	2204.65	5540.8	1861.61	0	0	77.6778	1245.96	0.00457246	Y	5	0
1384	444.035	1	3.67002	1709.46	1962.74	3474.35	1727.3	3830.96	5204.52	3251.32	1954.96	3264.54	2456.91	4891.87	6204.78	3831.74	4309.72	3105.07	3471.4	2183.07	1444.05	3929.54	0.00758374	Y	5	0
1385	481.171	1	3.67763	0	0	448.572	662.087	1726.18	705.02	0	0	0	3.6579	953.238	2208.8	11293.6	7123.59	7165.4	114.826	1.73709	0	1686	0.00438751	Y	5	0
1386	121.029	1	3.69287	1055.2	719.374	1632.89	2675.73	1593.89	1229.53	1038.44	1032.26	1779.18	1335.29	2149.84	2659.63	705.416	1540.03	1600.38	13623.7	861.827	3010.42	1135.48	0.00880608	Y	5	1
1387	511.181	1	3.71572	1587.91	1078.41	7041.95	23934.7	15038.5	6186.95	555.383	8345.26	0	10628.6	20870.5	22062.1	14616.4	12028.1	9912.83	0	0	1484.59	6776.3	0.00375425	Y	5	0
1388	301.107	1	3.71572	305.535	740.22	347.471	1662.83	1343.09	1104.84	479.526	1863.89	0	489.031	2065.4	2300.37	2046.51	2136.64	1122.17	114.321	0	0	955.434	0.00903388	Y	5	1
1389	510.007	1	3.71572	406.443	1582.12	3670.86	3121.44	4951.61	6527.51	1214.25	323.948	1357.16	1808.69	7629.95	6151.51	1449.36	2084.19	1996.5	4284.71	1197.67	202420	3021.5	0.00107627	Y	5	0
1390	360.093	1	3.75093	262.258	590.63	3352.38	6544.72	4227.22	1312.66	4763.63	8262.56	301.121	3887.34	20357.9	15688	24862.7	32583.7	36213.5	240276	102985	63411.4	21177.6	0.00126487	Y	5	0
1391	198.003	1	3.75855	1149.8	475.896	517.399	1728.15	341.17	595.095	1008.71	340.153	149.414	1559.38	1531.53	3340.81	226.784	339.173	331.025	2901.8	4915.37	6011.39	619.045	0.00998393	Y	5	0
1392	315.222	1	3.77378	7363.13	2372.13	4976.35	5623	50710.9	14731.4	3967.56	29885.6	5323.15	24320.2	62268.8	55017.6	28561.4	7404.74	17284.9	0	0	0	11540.2	0.00622821	Y	5	0
1393	315.164	1	3.77378	311.307	561.131	0	222.391	4052.6	1020.79	363.763	1088.09	716.162	1895.31	7156.09	6940.21	2842.13	515.397	1358.48	0	0	0	684.866	0.00112279	Y	5	0
1394	682.066	1	3.77378	0	0	988.936	637.26	2319.37	730.323	192.679	978.161	0	1303.86	5178.2	3374.11	2789.76	1830.13	1764.77	1363.22	367.959	0	931.681	0.0014485	Y	5	0
1395	715.163	1	3.78902	0	0	1615.46	5373.56	2728.56	432.391	5003.99	2972.62	2250.97	9251.75	8832.88	6455.22	1641.3	2526.1	2482.48	6595.83	0	0	2689.14	0.00378722	Y	5	0
1396	670.083	1	3.78902	1508.43	1412.91	7377.1	8865.4	17310.2	12478.6	3503.49	5797.9	1558.04	12454.2	16491.6	17880.1	9799.74	6781.68	7847.84	646.814	78.462	0	7209.17	0.000923834	Y	5	0
1397	634.045	1	3.78902	17486.2	15070.3	25913	26583.2	38417.1	25047.2	23540.9	37380	31753.4	35193.6	36336.1	31309.1	24640.9	16378.4	21663.5	11910	2268.6	7830.72	22696.2	0.00831084	Y	5	0
1398	243.015	1	3.79663	0	162.338	271.964	411.321	301.193	469.711	0	128.392	0	0	431.229	622.088	2372.52	1954.93	1040.07	1470.27	464.731	3430.98	643.866	0.00114198	Y	5	0
1399	740.053	1	3.79663	3189.42	121.664	6390.06	12581.1	18061.4	12635.5	10499.4	14418.3	8425.45	17923.1	23086.6	24131.5	8509.3	7162.99	8169.26	1192.57	460.596	901.741	12164.3	0.000629577	Y	5	1
1400	703.172	1	3.79663	2337.86	0.0128091	13733.9	14839.3	38440	21161.9	4574.97	12767.3	3880.44	16220.1	46673.2	63239.4	23155.3	15697.2	21938.6	1177.24	709.882	833.855	16806.8	0.00102594	Y	5	0
1401	687.14	1	3.79663	2889.61	1777.25	16080.6	16735.1	39120.1	18572.4	6321.24	18070.7	9921.12	20191.6	41267.8	48179.4	22342.8	16089.9	20513.6	1707.47	1254.46	0	16644.9	0.0017324	Y	5	0
1402	791.186	1	3.80423	0	0	5799.03	3603.87	1261.25	5624.73	0	271.886	1646.54	1322.91	2924.79	9902.83	2702.62	3799.33	3268.5	0	954.587	3048.63	2291	0.00911429	Y	5	0
1403	743.127	1	3.80423	766.046	1804.24	22042.6	23463.3	18422.8	22217.1	4927.85	11301	13681.2	12601.4	24151.4	26395	15257	14263.4	13924.6	14275.1	7438.19	989.1	11808	0.000524938	Y	5	0
1404	675.136	1	3.80423	1121.99	2354.48	8173.33	4423.23	6248.9	9164.92	2239.39	5581.44	368.827	4067.74	8939.72	10488.3	5822.55	7900.05	6832.36	11930.4	9714.38	8156.71	4403.87	0.00359587	Y	5	0
1405	479.119	1	3.81185	11.6111	17.4142	5195.85	4848.47	5440.3	3659.51	1229.84	1121.51	5613.51	2294.97	6077.23	7200.14	4283.39	4263.31	2595.35	8605.33	6593.76	925.361	2279.89	0.00359587	Y	5	0
1406	120.996	1	3.84997	175.392	339.207	871.098	1622.39	1146.98	953.418	1026.12	790.912	1127.25	873.754	1798.87	2108.29	348.58	1286.11	1221.1	13652.2	887.757	372.617	605.022	0.000913405	Y	5	0
1407	395.098	1	3.90327	0	0	967.042	1428	1294.11	185.154	254.987	351.154	0	438.829	4561.09	3982.13	289.87	400.742	733.114	0	497.334	291.701	980.446	0.00032685	Y	5	0
1408	495.079	1	3.92612	213.947	360.813	1260.51	1616.97	1341.71	983.87	672.609	1093.18	2841.51	1612	3357.49	2108.37	5197.57	4801.05	2871.45	1363.59	2932.99	1502.69	1801.3	0.00866003	Y	5	0
1409	373.113	1	3.93372	51.3278	36.8429	1379.69	8328.89	4377.25	1503.55	8884.29	8193.74	27644.3	18139.8	16398	25169.2	8362.28	10460.5	4821.42	25527.6	11873.5	10112	7565.63	0.00732751	Y	5	0
1410	517.028	1	3.93372	344.952	777.367	5949.66	5413.19	3824.66	5163.02	3075.66	5668.84	16636.5	7545.04	11607.6	16400.2	16201.2	10778.8	6055.2	19523.9	6522.29	5269.14	7577.54	0.00829272	Y	5	0
1411	179.056	1	3.93372	1704.64	2585.49	1251.09	2297.11	1589.11	2632.49	2366.3	1766.33	391.548	3126.97	5511.94	4491.98	10948.8	9696.42	25546.2	1465.85	8572.71	5500.44	6195.1	0.00216095	Y	5	5
1412	562.027	1	3.94133	237.897	364.705	1829.37	1687.09	2255.26	1811.81	1143.51	1612.34	5476.5	6971.49	5463.86	5640.6	4812.22	3937.69	3222.81	5187.16	4382.72	1742.8	1723.52	0.00503266	Y	5	0
1413	457.036	1	3.94895	4010.33	3309.73	5525.15	4725.01	6316.63	4075.02	1226.18	2163.28	2111.07	4438.83	9900.14	7120.99	9165.02	10207.6	12202.9	11393.4	22069.4	14310.9	4995.06	0.00102659	Y	5	0
1414	357.118	1	3.9718	280.692	0	70.3662	797.852	1777.7	193.301	1723.8	1692.16	1367.08	1514.92	6388.89	2369.93	14603	18227.6	23225.2	8216.31	6984.32	633.229	6360.62	0.00608517	Y	5	0
1415	409.063	1	3.97942	0	0	1370.97	152.616	0	176.254	0	0	246.701	276.435	230.111	706.074	1072.88	1425.98	1396.99	53320.4	61050.3	62566.9	2034.14	0.00946554	Y	5	0
1416	204.066	1	3.97942	0	7.18999	0	0	0	0	0	0	0	0	88.5958	61.6695	136.596	39.5266	173.681	30492.5	31653.2	57271.8	861.561	0.000307391	Y	5	0
1417	167.034	1	4.00987	3813.62	1842.36	3266	1513.7	804.391	2162.49	166.691	1358.91	1731.48	1705.5	2818.13	4525.2	841.765	1899.82	2836.8	27262.4	15469.4	4158.58	1371.65	0.00790028	Y	5	0
1418	397.085	1	4.00987	3356	7125.73	7923.3	7903.88	5086.37	3831.44	824.999	1601.07	2583.09	4594.49	4900.48	7615.8	1679.11	1513.96	2397.81	17151.9	11086.9	21541.3	2923.3	0.0087037	Y	5	0
1419	375.108	1	4.01748	0	0	48.1021	0	0	0	0	0	0	0	235.354	534.215	2916.07	1668.55	2397.44	0	0	0	279.925	0.00171021	Y	5	0
1420	513.038	1	4.01748	419.197	3203.45	3697.87	3268.66	3230.74	2781.36	872.596	211.131	1683.95	2732.48	8033.63	4501.77	3376.73	3960.96	4572.25	8480.05	3723.27	2701.19	2450.53	0.00360459	Y	5	0
1421	414.024	1	4.0251	833.806	796.671	2559.07	1021.67	1545.46	1662.27	875.997	375.019	0	966.201	1020.77	2617.91	288.76	363.953	592.739	393.964	297.921	120891	861.318	0.0096433	Y	5	0
1422	684.157	1	4.07555	0	699.695	1739.15	6076.9	3884.77	2704.01	2157.89	5119.87	2563.99	2344.52	10460.2	12954.3	2214.25	3154.88	3228.84	0	982.313	0	2393.37	0.000735394	Y	5	0
1423	331.117	1	4.07555	0	0	1872.22	1965.5	911.654	642.502	2639.5	1762.84	3896.83	5516.11	5142.25	4448.68	1388.53	2264.05	1031.36	0	362.426	0	1242.75	0.00100666	Y	5	0
1424	447.186	1	4.08317	0	0	0	0	0	0	0	0	0	0	75.6422	29.9581	3756.27	1909.29	16318	331.539	0	0	753.09	0.00239361	Y	5	0
1425	363.147	1	4.12885	0	0	0	18.3115	0	7.05318	0	0	0	112.657	155.544	792.565	3614.24	12621.1	2387.84	18520.1	0	0	1348.6	0.00818649	Y	5	0
1426	582.052	1	4.13647	489.986	821.101	1108.41	827.737	3655.43	4935.89	4449.35	1847.46	5786.6	6776.27	5230.4	10409.4	2138.48	4158.63	2716.37	2729.14	1926.82	2288.57	3431.01	0.0080822	Y	5	0
1427	675.234	1	4.14408	0	0	0	0	2639.26	0	2612.22	3187.31	6692.09	18789.1	7203.84	8105.84	6785.17	9497.05	1260.36	0	0	0	1093.94	0.0017026	Y	5	0
1428	439.173	1	4.1517	0	0	82.7455	319.687	961.661	1820.84	54.4191	502.187	0	1078.7	1117.57	1501.49	3048.51	3465.86	4311.75	0	0	31.6397	1620.99	0.00670905	Y	5	0
1429	637.198	1	4.16693	3739.4	1139.98	3163.73	842.082	10897	2130.18	0	2146.58	0	1746.45	16536.2	21083.8	18268.5	23712.7	13896.8	3531.56	0	125.521	6818.68	0.00151356	Y	5	0
1430	618.052	1	4.19738	3341.53	5440.89	10063.9	5436.9	13531.4	14644.9	5141.35	9169.56	3554.23	5605.2	27233.4	25741.5	12178	16187	13340.9	4082.84	2967.07	2284.55	14797.8	0.000822653	Y	5	0
1431	565.14	1	4.205	4059.63	3490.25	1998.95	611.499	3930.91	4849.84	2790.76	1889.28	1084.77	2194.24	15255	12115.9	6251.7	11667.5	7383.93	3141.84	3739.9	4065.91	5490.97	0.000610594	Y	5	0
1432	173.045	1	4.26592	0	477.569	1392.59	311.427	858.599	567.528	214.379	821.49	0	346.421	2430.26	3012.94	1017.49	1368.84	1791.9	5709.33	30520.9	2096.9	1217.64	0.000662105	Y	5	0
1433	629.081	1	4.26592	0	1235.92	689.421	924.812	1795.55	1385.46	763.228	306.328	2273.26	507.309	4461.56	3497.36	2887.75	3164.97	3255.78	4052.39	4444.59	1036.2	1501.58	0.00287895	Y	5	0
1434	393.137	1	4.27353	414.707	0	1985.2	1438.96	2562.11	2070.56	2736.91	1878.16	44.5363	1805.9	5360.58	3251.35	8320.77	7708.87	8559.55	3005.14	874.879	0	3080.03	0.00485539	Y	5	0
1435	717.186	1	4.28877	662.721	685.662	2356.78	5141.54	9002.91	7771.8	665.259	2801.2	5432.91	4853.82	11554.8	12620.7	10449.6	9656.1	6736.56	31732.3	0	24510.3	4936.82	0.000932614	Y	5	0
1436	357.082	1	4.29638	889.14	1879.28	3248.49	4632.5	4880.37	6311.53	8604.81	6434.82	8745.12	10318.7	16118.8	14602.8	6751.21	7847.35	6651.15	30855.9	19966.2	21502.7	7501.73	0.00020077	Y	5	0
1437	802.124	1	4.30398	0	0	1347.12	7258.66	4528.02	9646.78	1735.21	2885.17	10760.1	9094.72	8301.58	13847.6	3206.17	5540.91	1663.99	0	0	509.763	2715.63	0.00854373	Y	5	0
1438	721.116	1	4.30398	0	0	2751.12	2606.48	1676.99	2655.07	3227.07	3110.91	6910.98	6112.35	3590.8	9864.48	2896.55	3170.07	2404.97	1943.06	1225.45	2742.67	2897.55	0.00816357	Y	5	0
1439	826.077	1	4.30398	0	150.747	1741.11	1747.06	3172.03	2442.2	2319.33	3104.48	6036.42	4532.17	5018.77	8557.94	1581.98	3159.7	1308.28	3372.66	8833.32	0	1707.21	0.00366107	Y	5	0
1440	151.039	1	4.32683	483.146	120.885	2226.18	2372.7	1844.92	2480.75	1224.27	4501.89	2053.58	2378.65	3005.43	5812.78	5946.81	9266.96	9071.48	2020.83	1263.83	1691.91	3311.86	0.0084822	Y	5	0
1441	346.129	1	4.33445	0	0	0	4.0411	0	0	0	0	0	0	230.104	79.4648	4960.18	2538.83	5454.48	0	0	0	460.106	0.00343649	Y	5	0
1442	451.16	1	4.33445	0	0	52.7013	2545.06	1703.83	636.502	301.024	260.135	0	136.348	1235.99	3115.96	542.883	434.104	402.35	39.1835	0	0	444.721	0.00625335	Y	5	0
1443	650.09	1	4.34222	175.43	14.8231	5183.34	27705.6	7715.68	4006.83	17146.7	12638.6	20580.4	23043.8	20335.3	27099.3	6817.95	4637.49	7141.3	6637.52	3056.85	2840.65	7678.68	0.00918522	Y	5	0
1444	433.13	1	4.34222	0	0	1835.59	5454.52	1917.64	1649.27	2950.01	2815.32	3931.26	2128.09	5722.47	14823.6	3363.89	3416.88	4452.6	2652.5	1046.73	4285.46	3106.8	0.00596639	Y	5	0
1445	401.107	1	4.34983	1517.6	1835.04	1397.96	1890.52	1502.13	4602.3	2517.33	2766.86	4642.4	3258.64	8505.54	8941.5	11076	9789.28	10577.6	8069.33	16335.7	6085.85	4763.26	0.00108835	Y	5	0
1446	423.176	1	4.37267	0	0	1225.41	2603.88	1581.11	1475.08	1714.53	351.2	1638.53	873.788	2464.04	2675.89	6845.06	10267.4	15321.1	8913.5	1551.57	0	3714.09	0.00289577	Y	5	0
1447	232.118	1	4.4079	0	423.368	842.988	2596.61	0	926.669	608.642	385.836	650.355	727.27	8367.44	10770.7	1700.04	3694.09	3070.08	906.677	1179.12	3954.55	1731.73	0.000365678	Y	5	0
1448	471.994	1	4.41552	803.629	2583.38	7499.43	11970.7	10796.9	9233.06	4074.54	8460.74	10172	11170.3	15803.1	10316.6	33144.5	24666.7	24708.8	22906.9	22007.1	27794.3	12077	0.0029061	Y	5	0
1449	438.103	1	4.43835	3079.75	3702.47	1129.49	2847.91	1945.64	3499.02	832.947	1223.95	1035.44	4280.72	5864.08	4326.72	880.569	1223.38	1240.84	2702.69	5706.19	902.051	1709.02	0.00100775	Y	5	0
1450	401.279	1	4.46882	0	125.799	3632.32	15571	2674.47	1266.88	160.134	13203	3424.15	5134.09	38038.5	55310.5	690.856	456.989	768.003	50854.4	12784.4	8025.1	4532.27	0.000976005	Y	5	0
1451	367.101	1	4.50715	0	680.176	922.588	3207.78	2132.2	737.742	2714.96	2147.32	2928.79	4702.02	6587.86	5657.89	1196.58	2135.31	2073.88	1847.57	466.141	1629.47	2732.79	0.000842351	Y	5	0
1452	393.175	1	4.57568	0	281.854	889.754	2103.34	2338.39	2466.68	0	1803.46	2340.8	1334.42	2524.15	3803.44	2380.22	5348.4	2277.78	0	9.52856	0	1366.95	0.00474862	Y	5	0
1453	515.104	1	4.61377	3342.95	4104.71	7029.34	19634.3	11692.6	6972.01	3933.4	10933.8	4427.42	6406.04	118673	99992.2	11478.2	14144.6	11396.6	32385.1	19699.8	7900.68	15813.9	7.52507e-05	Y	5	0
1454	493.046	1	4.6366	0	206.968	415.447	648.727	894.489	691.957	381.888	134.029	356.683	872.115	1279.48	860.148	1378.26	1041.14	1558.85	20326.3	271.138	70689.9	1419.22	0.00116285	Y	5	0
1455	120.996	1	4.65945	1084.72	1495.81	1704.06	2962.42	2682.69	2243.91	1463.49	1787.68	1055.79	1491.99	4538.64	5529.47	1232.43	3953.48	2386.15	1351.59	873.973	685.259	2024.11	0.00042487	Y	5	0
1456	239.055	1	4.66707	1343.39	3018.86	2474.13	7842.13	5152.82	5335.04	10345.1	11155.5	10473.6	13404.8	14803.5	10462	2934.16	3759.3	6594.55	13156.1	11247	12403.1	6020	0.000825233	Y	5	0
1457	299.076	1	4.66707	8960.5	2203.28	2971.26	6598.19	6713.26	6007.52	4111.38	4694.67	2462.54	9973.97	16803.4	9554.21	5448.91	5507.3	8743.35	5320.3	7138.19	7423.92	5501.06	0.00629166	Y	5	0
1458	359.097	1	4.67468	2720.49	4431.94	8828.97	19263	11050.2	13625.6	16860.6	16290.5	19955.1	21839.5	26392	18372	13217	11908.3	17213.4	6255.13	17061.8	23110.5	14631.6	0.00180883	Y	5	0
1459	597.217	1	4.6823	0	159.458	0	2318.05	1626.79	680.678	2211.22	4342.42	0	12644.5	18859.8	6401.35	765.911	1366.55	959.229	0	128.006	0	2432.99	0.00568797	Y	5	0
1460	563.052	1	4.69753	1991.43	1605.72	482.584	1426.02	1734.54	2058.95	3513.15	4583.26	299.291	3698.05	6935.89	19096.8	1402.54	2676.33	2017.62	1898.9	3631.21	3733.38	4021.14	0.005927	Y	5	0
1461	463.127	1	4.70515	569.527	0	4934.08	24770.1	9302.32	2995.25	16188.5	28628.1	1589.44	31789.9	29155.9	95822.3	5300.68	7133.93	6329.93	844.257	1892.03	4878.92	16415.6	0.00891549	Y	5	0
1462	423.151	1	4.74798	0	0	0	0	0	10.6809	0	0	0	128.736	360.993	130.195	6277.81	8552.06	1624.34	0	0	0	680.348	0.00312684	Y	5	0
1463	432.092	1	4.79367	0	0	117.088	103.1	448.905	293.307	0	65.0681	0	0	1077.27	470.189	5181.3	6265.39	5094.9	825.284	19.9998	0	1083.42	0.00341422	Y	5	0
1464	476.082	1	4.79367	0	0	0	0	417.191	417.994	400.148	0	0	285.101	830.69	1119.15	13556.5	19776.3	11950.5	0	269.621	6662.47	1789.62	0.00226337	Y	5	0
1465	331.14	1	4.80128	0	0	0	0	0	0	0	0	0	0	16.8738	14.6004	8646.12	3591.26	3520.06	0	0	0	1074.34	9.57915e-06	Y	5	0
1466	364.16	1	4.80128	100871	111214	167519	61056	45094.6	84313.9	54435.7	50713.6	20336.6	60169.7	137495	96340.1	62084.9	48216.1	67507	11020.4	12133.9	3020.83	62251.8	0.00281893	Y	5	0
1467	419.1	1	4.81652	0	0	0	0.000118256	423.127	1108.99	242.34	156.191	0	103.986	1510.66	1111.48	2379.98	2965	5156.56	0	0	1272.78	1333.32	0.00405384	Y	5	0
1468	589.122	1	4.82413	526.667	0	1183.2	309.521	1844.18	1654.41	553.447	436.742	0	693.959	2429.61	1483.93	6241.03	3017.73	1666.48	0	0	4679.15	829.278	0.00673673	Y	5	0
1469	684.16	1	4.83173	61.6258	831.976	2846.46	1544.52	5130.48	2092.64	3302.16	1425.7	73.6953	4686.95	15472.1	11749	2597.09	3990.88	4641.27	0	0	0	2844.61	0.000620096	Y	5	0
1470	447.047	1	4.83935	0	0	0	29.1284	0	0	0	0	0	82.3668	186.207	140.836	2147.81	2149.66	2925.75	3.85476	0	0	654.972	0.000272119	Y	5	0
1471	382.077	1	4.83935	0	0	0	0	0	0	0	134.447	0	0	706.338	418.203	4959.71	5869.55	11780.8	683.888	0	1177.58	617.056	0.000834638	Y	5	0
1472	597.151	1	4.83935	384.197	1602.33	2972.47	2689.01	4921.77	3025.24	4756.76	6330.41	872.849	11798.5	21337.8	9901.4	52115.1	27579.1	45149	3167.19	2567.02	999.638	11393.8	0.00384133	Y	5	0
1473	401.142	1	4.86982	0	0	2014.59	1029.57	1015.07	1125.83	0	1324.25	889.442	1344.81	2014.45	3550.96	7017.22	4328.04	5002.2	9064.26	2232.26	2276.73	2858.34	0.00260727	Y	5	0
1474	711.307	1	4.92312	0	0	0	0	0	0	0	0	0	0	37.0323	33.1023	26910.2	34815.3	62972	0	0	0	11151	3.24414e-06	Y	5	0
1475	393.175	1	4.94622	0	155.981	0	0	0	0	0	13.6711	0	86.8485	178.086	275.411	3553.68	3814.38	1689.03	0	0	0	488.607	0.00221953	Y	5	0
1476	395.155	1	4.95383	0	813.163	3451.41	5807.39	10042.4	3027.85	1403.2	1835.41	0	1046.84	14585.4	6682.17	10496.9	12069.3	14771	61712.5	31269	4506.05	5173.75	0.00484368	Y	5	0
1477	299.161	1	4.96907	0	0	0	0	0	0	0	0	0	0	15.7362	3.07891	312345	135065	243833	0	75.0866	0	82691.9	0.00806888	Y	5	0
1478	677.229	1	4.96907	0	0	296.655	4934.24	9098.59	4087.1	6441.55	1052.33	4305.27	11696.5	11309.3	9590.76	3127.55	212.263	1234.32	0	0	0	2820.7	0.00286421	Y	5	0
1479	365.193	1	4.97668	0	0	0	0	0	0	0	0	0	0	67.1448	60.594	2766.13	6862.07	2521.37	0	0	0	425.695	2.11138e-06	Y	5	0
1480	471.058	1	4.97668	2337.19	814.383	6028.31	1700.83	4004.03	3657.52	4498.08	2162.16	5107.94	4555.8	9392.76	9304.69	28258.7	21975.4	23809.6	175916	111001	9564.55	12522	0.00100666	Y	5	0
1481	355.102	1	5.05282	2188.94	241.117	333.04	112.92	233.383	693.168	236.478	407.273	139.789	1043.54	3467.64	1401.82	6068.26	5320.38	10796.7	314526	360835	121903	1869.98	0.00873417	Y	5	1
1482	441.102	1	5.05282	2798.48	3645.39	4952.4	3765.82	4274.63	6696.91	4812.07	7386.83	3957.15	9347.8	7657.94	8922.71	28086.2	23624	26105.3	8955.91	10704.5	2804.76	9997.07	0.00628596	Y	5	0
1483	517.026	1	5.07282	2815.45	1615.93	3940.15	3082.12	5016.27	3448.23	5639.86	3895.79	3074.34	5802.54	9165.93	5673.31	5417.76	5695.22	4920.31	59968.4	24130.2	16159.6	5901.55	0.00571925	Y	5	0
1484	630.16	1	5.09567	0	0	145.985	0	87.2945	0	0	0	86.8955	41.8738	449.16	172.033	4044.32	3665.2	11491.4	0	0	0	192.056	0.00449331	Y	5	0
1485	791.134	1	5.11105	0	0	811.359	310.246	1574.37	0	0	901.268	0	1118.14	2930.99	3731.3	5983.44	6385.51	7018.57	0	0	0	2989.02	0.00126503	Y	5	0
1486	647.276	1	5.11105	19347.5	15905.8	45266.9	27168.1	46032.5	33346.3	14673.8	53625.3	12015.6	71940	75177.1	52123.8	292347	417437	309325	26649.8	13749.5	951.081	86809.7	0.00914453	Y	5	0
1487	753.102	1	5.11105	1023.31	2606.06	3314.85	2589.22	6548.31	6133.65	1699.11	1195.16	0	8924.18	8848.23	8425.43	25986.1	21637.1	27242.3	1379.53	3164.4	34053.3	14142.5	0.00120195	Y	5	0
1488	389.054	1	5.11105	1152.34	69.3457	2235.18	1247.61	3153.48	2225.91	2022.8	4562.02	1091.99	6504.63	5139.96	4479.91	9139.18	9346.08	9854.3	4815.11	2674.56	997.9	4901.05	0.00698824	Y	5	0
1489	568.073	1	5.11105	4374.58	7809.66	12566.5	5302.7	10835.8	8719.99	6622.3	4982.35	2962.75	10986.8	14871.4	17396.8	15802.3	20264.8	20025.3	20824.4	9274.35	3048.82	15234.1	0.00169333	Y	5	0
1490	665.249	1	5.11865	0	0	150.496	0	0	0	0	535.078	0	634.827	680.559	599.311	8448.43	9925.99	13606.1	0	0	1257.31	712.674	0.00400975	Y	5	0
1491	676.213	1	5.12627	0	0	0	0	0	0	0	0	0	142.138	232.974	275.72	48893.8	21760.9	36167.5	0	2008.88	0	7244.08	1.93069e-05	Y	5	0
1492	679.222	1	5.12627	0	0	0	0	186.478	0	0	0	0	490.553	170.16	141.964	15540.3	8596.52	16247.4	1221.91	0	2170.15	902.067	0.00975644	Y	5	0
1493	345.116	1	5.12627	3717.9	1257.6	6048.84	4702.15	6400.72	3475.37	1622.2	3254.37	3944.96	2470.71	6946.81	5291.6	4634.55	6486.29	8060.78	4601.37	4942.67	1128.33	4118.19	0.00875715	Y	5	0
1494	667.217	1	5.13388	0	0	0	0	78.5344	0	68.6496	423.14	0	913.642	1380.8	360.264	8312.11	5642.54	8411.62	0	0	0	895.733	0.00850962	Y	5	0
1495	161.045	1	5.13388	2059.74	2542.13	1957.09	3140.29	2215.36	2966.15	3556.38	2565.41	2066.2	2938.74	3770.8	5093.24	7221.59	7579.53	8557.58	1553.98	2668.06	2828.3	5122.94	0.0066233	Y	5	0
1496	773.177	1	5.1415	0	0	0	0	0	0	0	289.096	0	0	1055.64	258.592	7111.61	7800.56	5730.36	1038.88	0	0	664.627	0.0084822	Y	5	0
1497	416.087	1	5.1415	0	0	0	72.6637	49.1475	0	0	0	0	140.532	81.2507	126.784	5504.54	1716.73	4950.86	0	0	0	1253.51	0.00251145	Y	5	0
1498	444.081	1	5.1415	1809.02	3174.58	2976.76	3627.44	5071.2	2866.88	3667.07	9359.9	3450.53	7242.6	14307.1	14817.1	21660.6	13546.8	24346.1	2712.36	3104.76	2308.3	15669.7	0.00111957	Y	5	0
1499	545.114	1	5.15673	0	5104.38	1489.43	6026.46	6638.61	2289.87	25492.8	36192.5	3547.7	23244.8	166496	45014.3	5158.82	5049.61	7660.45	19039.2	7908.95	5612.29	18438.7	0.0074475	Y	5	0
1500	555.171	1	5.20242	0	1800.33	5942.67	7193.5	7167.15	1800.02	6165.16	4265.06	4020.1	2510.04	7310.55	9400.01	5087.35	5077.19	4250.59	160054	70676	12566.1	7756.72	0.00620154	Y	5	0
1501	401.108	1	5.23288	0	434.069	634.927	1688.43	1983.1	628.381	4204.15	13001.9	3028.22	10854.2	20853.2	6671.36	17773.3	22130.6	28676.6	16832.6	15476.6	3757.41	10214.3	0.0095858	Y	5	0
1502	536.103	1	5.28618	3956.34	957.692	7154.43	5939.91	16646.9	9685.04	32348.9	14014.2	762.672	16267	38978.4	35828.4	8730.81	5884.17	6786.59	3406.22	2927.93	15273.4	9452.25	0.00551789	Y	5	0
1503	604.073	1	5.30902	0	0	400.681	1824.24	894.13	2324.1	453.094	2203.5	1688.69	1500.74	2528.83	4633.76	5550.44	5532.13	3582.41	135048	103907	1697.55	2954.87	0.00475517	Y	5	0
1504	548.124	1	5.30902	0	332.595	397.914	941.148	684.384	979.012	2602.46	1710.33	374.92	3378.17	2967.41	1759.67	7746.58	3095.51	5279.51	6672.67	2630.67	734.781	2284.18	0.00872631	Y	5	0
1505	665.103	1	5.31663	0	1344.64	616.595	256.245	1332.46	1739.41	1202.76	3432.27	862.264	3371.47	7134.18	4414.75	575.758	742.805	1288.09	1095.27	405.979	37.5548	891.946	0.00317555	Y	5	0
1506	757.195	1	5.32425	0	5660.21	3510.51	914.643	1468.51	10097.3	0	2131.23	2971.11	2577.99	84724.6	22398	1660.35	2532.42	5247.46	7944.27	5802.41	77129.7	7074.3	0.00678275	Y	5	0
1507	425.067	1	5.32425	1190.61	3354.96	2692.58	2142.74	1986.02	850.672	3549.91	3502.53	2740.28	1515.5	12172.9	8626.64	5109.76	10959.3	6225.54	8013.83	6786.85	11319.1	5968.61	0.000683193	Y	5	0
1508	761.156	1	5.33187	0	0	0	0	0	1807.18	0	0	0	412.536	22959.4	4986.24	3286.96	6769.56	7898.68	2955.14	0	0	1956.65	0.00765087	Y	5	0
1509	793.135	1	5.33948	0	0	0	0	0	0	0	0	0	164.812	14110.8	2913.58	431.756	1022.26	1533.55	0	696.79	1824.49	1030.11	0.00765879	Y	5	0
1510	367.266	1	5.33948	248.543	15823.2	3680.49	2087.39	3090.35	8605.99	325.69	2332.88	37796.5	409.074	263063	60081	672.603	1809.07	9785.73	7808.81	22392.5	213590	19367	0.00828052	Y	5	1
1511	788.123	1	5.33948	3314.32	94208.8	15078.7	17561.9	14973.4	42371.5	2602.93	13841.7	141569	2898.02	494105	140212	5079.95	10209	29133.3	38525.7	96045.4	603691	72864.4	0.00937937	Y	5	0
1512	223.06	1	5.33948	1018.08	267.321	431.383	426.317	160.559	199.199	417.492	72.158	431.315	865.695	1188.62	936.503	903.782	1106.72	1975.19	158617	127814	4325.96	644.048	0.00622821	Y	5	0
1513	209.045	1	5.33948	3809.15	3905.73	1616.85	1724.95	812.261	1145.36	1356.8	1812.54	4752.41	1546.27	8061.88	4751.4	664.354	1382.18	2577.39	1840.96	5983.85	16461.6	2551.15	0.00472414	Y	5	1
1514	751.208	1	5.3471	4820.42	18539.8	3583.09	923.638	1454.74	1814.42	1738.08	4058.76	18220.7	1440.63	184920	36227.8	1988.83	2933.41	10873.2	3162.72	33805.6	193595	16674.7	0.00945915	Y	5	0
1515	717.166	1	5.36232	693.633	7510.47	3370.32	1955.85	2801.3	1675.25	359.486	4286.91	7972.47	2107.38	58772.3	15451.5	2095.29	4620.98	7998.55	23119.2	20128.7	58589	9534.86	0.00769675	Y	5	0
1516	437.144	1	5.38517	0	368.851	1710.14	1027.39	466.604	628.432	0	0	0	250.912	568.769	1468.91	2214.29	3301.49	3412.36	6612.5	1943.07	340.177	927.172	0.00521054	Y	5	0
1517	569.207	1	5.39278	0	0	356.854	188.219	299.719	0	0	0	0	0	849.728	282.831	9829.42	23340.6	2812.46	0	356.385	0	791.613	0.00609901	Y	5	0
1518	700.14	1	5.41278	0	0	0	790.325	822.895	1353.56	0	354.182	0	252.377	1261.09	1515.67	5488.32	2134.69	2423	0	0	424.589	956.988	0.000742733	Y	5	0
1519	241.107	1	5.45085	5.10871	182.903	281.671	2315.08	465.806	37.1287	2097.56	3002.96	0	2483.87	5864.17	4962.51	11852.6	16501.9	506.705	0	233.588	0	4133.12	0.00245146	Y	5	0
1520	381.171	1	5.46608	0	0	0	69.62	0	0	0	125.14	0	12.8192	1316.91	509.517	6347.36	3160.66	1363.21	0	0	0	921.5	0.00293261	Y	5	0
1521	370.096	1	5.4737	8246.2	6571.19	7143.15	5737.94	5895.48	6088.14	440.206	554.75	1459.47	317.183	9191.61	21764.1	2867.26	2637.98	4556.19	3422	4621.17	20685.5	3000.26	0.0036605	Y	5	0
1522	569.207	1	5.51177	0	0	0	0	0	0	0	143.995	0	0	507.467	392.551	2216.81	10565.3	1605.75	0	0	0	680.161	0.000490454	Y	5	0
1523	514.077	1	5.527	542.318	2062.3	1783.47	3129.11	3080.9	726.877	1704.01	1473.52	1597.07	2483.71	5069.13	6039.96	1501.3	2256.14	1638.43	1042.86	59.7819	911.627	2107.35	0.00225136	Y	5	0
1524	510.008	1	5.53462	6354.61	5788.09	3059.55	2121.07	1936.18	4333.65	817.347	823.647	2675.12	2012.56	8076.85	5427.18	3388.01	6177.55	4752.15	2441.49	3578.31	12618.8	2942	0.00187932	Y	5	0
1525	549.16	1	5.55747	89.5149	101.047	1456.91	1408.75	1249.51	1496.99	852.198	1216.32	897.292	1280.04	14177.6	3855.69	82145.8	70942.4	27495.9	7515.73	4959.93	1945.54	21214.3	0.00693572	Y	5	0
1526	729.224	1	5.56507	0	108.384	0	0	53.6304	0	0	0	0	163.988	199.477	203.319	951.807	2206.2	1093.61	507536	311285	239321	6646.04	0.00110618	Y	5	0
1527	297.112	1	5.57268	568.277	243.744	1983.92	1957.8	2478.09	2715.8	1380.6	1364.65	2602.66	919.227	1593.17	3953.08	6853.85	3397.96	6477.79	729.031	458.929	1048.49	3020.35	0.00892903	Y	5	0
1528	319.138	1	5.59553	0	0	0	0	0	0	0	0	0	342.192	55.5352	69.5608	2243.5	2181.21	1498.15	0	0	0	582.308	6.27281e-05	Y	5	0
1529	465.15	1	5.64885	0	0	0	0	0	0	0	0	0	50.9159	188.934	100.434	405.078	459.978	609.516	69431.9	85261.6	68313.8	1446.05	0.000882045	Y	5	0
1530	549.161	1	5.66408	0	111.192	774.461	3759.96	2079	1286.73	1107.29	6650.22	2198.48	8600.71	5763.12	14067.3	5272.72	2660.38	2375.43	234.892	394.443	12793.2	5367	0.00697568	Y	5	0
1531	496.051	1	5.69455	1258.9	779.394	1320.81	2026.74	2037.89	1866.92	776.749	1663.72	116.273	964.397	3424.23	3792.01	6036.97	6326.86	4704.12	502962	519362	14883.5	1815.5	0.00104613	Y	5	0
1532	397.113	1	5.71738	399.539	1445.02	4554.71	5430.06	5562.5	1592	1033.4	2975.47	7587.82	4299.43	28625.1	18893.1	6480.5	7255.29	8516.2	31692.4	25039.7	87251.5	5286.98	0.000887322	Y	5	0
1533	634.061	1	5.76023	0	883.644	719.185	1282.03	649.654	381.99	0	0	0	557.784	2883.83	2053.66	18379	11938	7179.55	3767.43	1393.33	5403.78	1982.8	0.00123523	Y	5	0
1534	421.113	1	5.76785	0	0	214.883	197.951	0	520.62	0	0	0	0	2647.28	1868.78	3583.31	3103.52	2421.61	0	1051.12	306.65	748.57	0.000425506	Y	5	0
1535	485.038	1	5.77552	456.194	446.125	1198.65	2617.3	673.169	207.561	464.731	1804.52	0	3401.61	3459.71	7328.09	479.225	664.566	914.071	1490.61	10074	3389.85	1414.42	0.00464514	Y	5	0
1536	401.18	1	5.82882	0	0	0	0	0	0	0	5.20075	0	0	111.107	72.8143	5373.87	4973.35	15961.1	0	0	0	727.49	0.000416923	Y	5	0
1537	247.06	1	5.85167	1.36965	8184.32	13426.8	16058.8	8950.98	4159.79	2987.17	13329.9	810.969	24025.1	67774.4	19916.6	3589.99	5873.85	7683.37	679.313	4793.87	7705.99	13290.1	0.00865729	Y	5	0
1538	385.113	1	5.85167	477.394	6989.45	10748.5	12365.7	4686.46	690.44	3155.31	7330.27	958.839	20358.6	78807.8	22603.5	3584.19	8078.33	9766.31	244.571	1631	18139.7	11925.7	0.00688442	Y	5	1
1539	349.113	1	5.86717	908.213	1980.7	1467.46	5260.11	8504.09	10450.3	17428	22228.3	3144.25	9497.09	34246.2	15648.3	160848	84592.2	68882	76128.8	151113	57779.8	51565.4	0.00900727	Y	5	0
1540	755.202	1	5.87478	0	5066.71	14846.6	24499.1	11663.4	9293.41	1818.7	3955.67	1804.13	413.479	57813.8	29803.7	4936.83	1953.12	42050.7	0	1096.26	0	11125.8	0.00220604	Y	5	1
1541	191.056	1	5.8824	520.886	2857.98	3614.71	4107.4	3143.23	5807.16	903.304	443.383	2076.94	425.491	4952.69	8007.9	365.795	415.783	695.634	90.1004	988.349	1404.94	1978.83	0.00332655	Y	5	0
1542	530.037	1	5.8824	2460.28	6604.28	11630.5	8865.32	11749.7	12087	3716.28	3115.47	3643.86	7034.96	19497.1	11406.3	5357.3	6267.69	4494.49	1865.14	1285.86	760.31	7375.82	0.00211321	Y	5	0
1543	165.054	1	5.89002	3627.42	3450.44	7606.9	6782.78	6040.48	6671.57	2702.63	2242.44	3919.6	2013.69	6558.68	8589.73	896.661	887.274	2112.21	3738.1	3748.86	8250.87	3224.75	0.000784416	Y	5	0
1544	346.113	1	5.92808	0	0	0	18.6174	0	0	0	0	0	0	1179.88	637.066	10181.5	9620.98	32449	0	629.368	0	3162.04	0.000838664	Y	5	0
1545	550.077	1	5.92808	282.146	362.809	1637.95	1308.01	2072.31	2985.94	372.902	752.269	66.2553	1463.28	2507.39	2767.77	13083.1	13726.2	6892.89	0	0	0	3065.24	0.00147086	Y	5	0
1546	451.16	1	5.92808	475.904	454.857	2849.93	4358.97	2673.14	2112.41	2635.66	1979.84	1557.7	4074.42	4311.69	4944.35	31644.9	32067.7	14951.7	4983.56	25361.1	0	11833.8	0.00170006	Y	5	0
1547	400.032	1	5.92808	100.906	335.628	612.337	283.167	75.8106	630.558	137.608	386.417	667.946	359.66	3246.36	1548.95	4013.73	3848.11	10236.7	191.829	0	1094.48	1486.46	0.00274519	Y	5	0
1548	445.03	1	5.92808	1969.1	995.476	4531.86	3982.28	3589.56	2266.08	2510.6	2563.14	8990.22	1647.37	16962.4	7754.49	43530.8	36824.9	103210	1723.63	382.432	2450.53	33032.1	0.00711824	Y	5	0
1549	435.002	1	5.9357	0	0	20.3645	0	0	0	0	128.785	0	0	478.905	382.6	1555.8	1441.59	4540.66	312.882	0	49.3351	1348.15	0.000417051	Y	5	0
1550	462.026	1	5.95855	378.886	1051.89	934.667	1865.24	2385.85	5564.83	203.723	393.277	4287.17	619.366	5193.84	11428.8	995.418	1471.87	1149.35	0	0	745.316	1192.43	0.00752258	Y	5	0
1551	449.039	1	5.95855	618.214	2114.37	2632.61	1535.76	4025.63	3256.99	2064.86	6069.15	1666.18	4377.33	7273.81	6085.3	6580.71	8810.68	6511.6	12520.9	6992.2	3425.02	4928.34	0.00790911	Y	5	1
1552	566.087	1	5.96617	0	463.579	947.303	1487.12	2305.26	2327.85	0	690.259	1099.97	1463.41	7685.26	13357.9	2046.4	1856.65	1697.77	1547.64	1493.27	3376.47	2311.73	0.000876591	Y	5	0
1553	503.141	1	6.01185	0	669.802	622.248	1817.43	1592.61	1357.47	3977.78	4196.82	1515.29	4597.39	9642.02	10091.7	23843.5	14100	13168.9	0	16.3558	263.001	6068.2	0.000306302	Y	5	0
1554	295.081	1	6.01185	455.879	772.318	1275.57	4718.72	984.759	999.25	2554	2854.86	2873.77	3354.82	4368.01	8845.74	1708.72	2091.05	1755.68	970.742	0	0	937.188	0.00684653	Y	5	0
1555	741.181	1	6.07753	725.186	574.619	1139.86	3629.67	11030.2	4990.37	3880.15	3568.08	821.635	5188.58	12513.2	9208.58	18240.4	11155.3	20236.4	1404.83	2450.7	1525.77	8135.84	0.00393141	Y	5	0
1556	715.155	1	6.09277	0	548.46	3404	2314.37	7039.71	3290.83	875.269	1693.53	1527.6	4154.4	7858.57	4426.13	11146.5	10565.1	14205.3	0	655.031	3066.42	2734.53	0.00520922	Y	5	0
1557	221.008	1	6.13845	1243.87	387.203	2413.98	3545.15	2126.26	3146.14	16.6215	1585.01	7195.97	1090.33	12606.7	10465.7	2239.32	1398.25	3838.62	185.232	2868.48	1129.03	2581.19	0.00232863	Y	5	0
1558	815.318	1	6.15368	0	0	0	27.6727	69.7014	0	0	0	0	0	219.494	225.341	308812	877167	136385	0	44.8192	0	40275.8	0.00022418	Y	5	0
1559	868.229	1	6.15368	0	0	0	0	0	0	0	0	0	0	580.161	434	128207	213001	65743.2	595.901	0	0	18278.4	0.00015531	Y	5	0
1560	505.132	1	6.15368	485.928	4232.51	3355.64	10289.5	9296.31	4763.91	470.883	1261.97	1350.08	1494.91	7261.4	21129	30020	41135.3	22530.9	5975.71	4548.92	2763.65	26182.1	0.00672626	Y	5	0
1561	823.178	1	6.1613	0	0	0	0	0	0	0	0	0	0	494.041	199.206	13379.7	15985.8	8346.57	2878.82	45721.8	279.661	796.854	0.00226929	Y	5	0
1562	375.111	1	6.1613	471.575	787.534	1455.18	1963.04	1549.74	1427.49	2773.62	938.362	2218.19	1851.64	8220.37	3884.21	122835	13511.5	16667.8	9775.42	4152.73	0	16551.7	0.00387406	Y	5	0
1563	828.321	1	6.16892	0	0	0	0	14.891	0	0	0	0	0	39.1621	26.0584	41960.9	20014.6	238.726	0	0	0	1738.28	0.00123367	Y	5	0
1564	830.176	1	6.16892	0	335.662	0	0	52.1053	0	0	0	0	221.485	720.635	310.287	5509.57	5549.41	2818.76	0	0	0	576.373	0.00462038	Y	5	0
1565	403.159	1	6.20698	0	0	0	303.846	184.907	0	0	482.141	0	1382.73	500.282	949.6	2523.46	2153.81	6853.5	0	0	0	1101.08	0.00672257	Y	5	0
1566	637.197	1	6.25268	931.265	5628.84	9732.81	13568.2	11316.7	36535	5870.21	8448.81	2779.82	21499.8	62001.6	26467.7	2611.01	2452.79	2521.1	0	1225.21	0	8946.47	0.00624665	Y	5	0
1567	323.04	1	6.27552	2525.92	3374.03	3815.28	9049.39	2418.85	2139.9	2818.75	3390.54	4281.59	6124.6	52387.6	59603.8	1368.35	2341.51	1588.52	4032.76	1887.1	2955.33	6812.75	4.83408e-05	Y	5	0
1568	625.213	1	6.27552	0	0	818.413	11230.4	5369.3	1335.38	4789.66	15718	14224	31824.2	13178.5	16428.3	1748.99	2529.32	1638.59	0	966.016	191.066	3900.55	0.00627947	Y	5	0
1569	416.077	1	6.28332	0	0	34.4683	535.541	654.398	290.985	193.989	801.27	994.204	1257.96	840.683	1247.87	3135.9	2153.66	915.077	0	247.013	0	995.097	0.00587875	Y	5	0
1570	417.155	1	6.28332	0	201.581	747.851	2855.1	773.932	769.993	2656.96	7344.14	10675	15556.9	7602.88	10069.1	1252.37	1057.24	1367.13	2951.2	1455.12	1435.5	3796.16	0.00378355	Y	5	0
1571	633.193	1	6.34423	0	0	0	0	275.932	0	0	0	0.0119877	245.767	511.556	320.311	4207.33	5331.09	3541.64	0	0.54856	0	732.99	0.00309266	Y	5	0
1572	255.05	1	6.34423	832.039	455.157	3313.72	2645.13	1361.73	680.888	2477.31	2325.26	3286.36	3117.73	5922.66	6404.33	3949.53	4533.16	2363.25	6563.59	28235.8	16111.5	2528.3	0.000529242	Y	5	0
1573	699.135	1	6.35185	0	0	226.295	0	495.788	0	0	0	0	1014.55	1021.61	1083.53	4807.83	3700.35	5053.52	0	1359.8	0	912.86	0.000752197	Y	5	0
1574	547.166	1	6.37468	0	943.874	1598.95	2339.08	2051.31	795.968	6863.56	5470.07	0	8788.02	12207.7	5088.74	2574.4	1923.16	2907.56	1176.18	3346.1	4381.45	4150.28	0.00955661	Y	5	0
1575	549.125	1	6.3823	1939.87	5769.25	7388.26	9487.14	10838.2	7756.34	8332.1	6252.87	2185.93	8955.99	21312.4	12431.5	52819.9	37510.7	51651.2	12510	12756.3	28753.5	27423.5	0.00410294	Y	5	0
1576	630.022	1	6.38992	4456.25	4412.59	981.023	593.396	8934.6	4101.11	0	885.499	174.412	3943.28	8236.46	5738.03	26932.5	9817.35	27851.8	102149	60461.6	9744.43	19236.1	0.00970463	Y	5	0
1577	652.091	1	6.39753	0	608.517	995.198	810.494	1856.96	1410.23	0	1036.64	0	1862.91	3644.95	4068.57	6955.45	9686.68	6580.9	6943.83	16247.8	3147.32	3692.15	0.000620096	Y	5	0
1578	919.307	1	6.39753	0	0	0	0	0	0	0	0	0	0	9.33016	2.46344	764.597	1087.79	218.209	306574	191010	2963.56	214.008	0.0056102	Y	5	0
1579	649.097	1	6.41753	1921.83	5310.22	4635.62	917.667	4619.44	4253.91	2769.77	2558.45	0	4543.79	5667.64	12137.2	6435.17	6216.62	9681.94	1796.95	4125.45	3953.38	4037.25	0.00889451	Y	5	0
1580	625.212	1	6.43277	0	551.589	1915.98	11491.7	6138.57	1401.01	11268.1	14246.8	10867.1	19921.9	60040.7	14455.4	2258.58	2727.39	1945.78	17025.5	1867.42	1521.27	8230.17	0.00985247	Y	5	0
1581	439.088	1	6.44038	1163.36	857.056	1497.88	1777.42	634.522	988.627	992.503	1241.58	28.4479	2607.96	3775.46	3730.32	8790.67	11742.5	15871.5	3960.97	913.527	1154.59	3594.91	0.000938064	Y	5	0
1582	601.213	1	6.45585	0	1013.35	3404.81	14399.9	16645	13832.5	2904.28	5993.33	5553.56	15482.7	6185.62	30735.9	20424.5	13755.2	13452.3	551.51	22.4912	63726.4	8337	0.00956656	Y	5	0
1583	519.167	1	6.46347	15.7646	0	325.525	169.115	185.662	372.091	0	0	0	260.183	740.976	393.124	2187.98	1936.92	1875.9	215844	1098.03	0	732.793	0.00165521	Y	5	0
1584	829.15	1	6.48632	0	0	0	4.69771	170.447	0	0	0	0	579.095	622.17	337.503	10503.8	6646.65	4343.9	0	0	18534.8	666.747	0.00152054	Y	5	0
1585	241.05	1	6.50153	0	0	60.5831	0	0	0	0	0	0	0	144.986	107.395	3326.49	2044.9	855.805	1769.87	1334.44	1853.54	514.215	0.00017484	Y	5	0
1586	625.212	1	6.50915	334.041	1115.25	892.897	11063.3	1884.65	2640.08	2150.76	7501.63	2517.91	25779.6	66991.4	21205.6	5467.04	5196.08	5109.03	4048.19	2416.82	1353.12	4546.62	0.00559792	Y	5	0
1587	678.122	1	6.51677	1.93066	0	976.645	1351.03	1251.5	1121.91	2170.76	1572.7	357.08	4238.41	8905.26	3378.32	2174.43	1557.33	2039.52	0	0	2826.73	1819.57	0.00477278	Y	5	0
1588	417.154	1	6.51677	0	0	0	2289.77	590.626	0	4402.12	5502.84	0	9584.23	19788.4	6100.43	3035.05	1929.15	395.312	518.473	0	3036.44	1774.9	0.00718672	Y	5	0
1589	471.023	1	6.53962	234.583	213.714	294.848	391.214	193.854	523.705	741.949	1030.94	0	121.414	1432.67	1151.53	1057.88	1312.69	1756.41	361411	1.66536e+06	3130.72	600.042	0.0064558	Y	5	0
1590	371.098	1	6.53962	8933.81	4582.6	10130.3	6890.22	9802.56	8955.53	4838.72	4307.13	6185.79	7150.04	10409.2	9853.75	8885.89	9193.2	12938.9	3.0937e+07	2.26117e+07	27923.7	6059.1	0.00611391	Y	5	0
1591	611.161	1	6.5853	1109.59	1978.31	3573.05	4371.86	3069.34	6634.59	3294.6	3485.25	4284.48	4043.77	10943.1	6879.6	6478.5	4825.46	6762.72	26166.5	57610.4	1691.79	4390.08	0.00294624	Y	5	0
1592	387.165	1	6.60815	21.1774	120.759	592.414	1372.98	1112.99	525.526	635.125	1334.89	1517.62	1811.5	1549.62	1721.14	6649.01	5302.94	3652.35	319.387	1553.84	329.202	2844.09	0.00378014	Y	5	0
1593	469.169	1	6.60815	1061.33	335.541	165.291	513.625	1400.82	1730.91	2047.7	1749.69	1185.79	4401.2	3950.45	4125.04	1563.79	2493.14	2553.23	3273.72	11451.6	478.077	2040	0.000794903	Y	5	0
1594	535.145	1	6.61575	354.881	108.284	804.457	1856.6	1987.67	868.462	1052.76	2287.1	2808.18	2697.91	2803.09	2489.73	27542.2	24346.4	24084.9	1522.65	6098.45	1768.08	10072	0.00478896	Y	5	0
1595	499.177	1	6.62337	22.7756	0	143.657	1426.97	1147.23	427.92	0	2103.26	1169.27	1688.84	4020.54	2480.4	2062.41	1131.41	2399.4	0	161.452	0	2137.64	0.00428925	Y	5	0
1596	630.123	1	6.62337	0	979.931	2589.79	2904.87	1204.7	1155.77	312.679	1243.56	4616.69	1982.04	8444.09	4062.96	3390.38	2086.34	5347.75	199.547	0	0	3657.62	0.00831656	Y	5	0
1597	593.114	1	6.63098	0	0	78.8345	0	423.642	309.617	526.91	402.144	0	518.099	1633.08	805.944	1234.04	599.25	15820.2	214.425	7664.87	0	861.313	0.00406899	Y	5	0
1598	1036.32	1	6.6386	661.566	0	2740.86	8981.13	2364.09	2873.57	350.102	5335.21	11405.2	15561.4	36131.2	14009.2	16065.3	10802.9	13626.9	0	0	0	25583.7	0.00600708	Y	5	0
1599	537.091	1	6.6386	465.339	58.2951	750.127	1969.54	1527.32	1013.57	1155.89	3617.78	2088.17	2464.03	5250.39	2158.74	16775.6	16730.3	2344.72	3055.65	5571.51	162.423	10291.7	0.00962418	Y	5	0
1600	421.164	1	6.6386	1971	4288.69	6853.59	12518.6	6219.5	3311.26	9911.51	11615.8	17231.3	22199.9	33516.5	13176.8	44417.7	49711.5	60080.4	959.75	2092.6	1465.72	41265.2	0.00853921	Y	5	0
1601	789.302	1	6.64622	0	301.631	404.502	329.547	555.951	1118.57	236.558	1444.41	0	1210.41	3128.06	1378.7	20644.8	21749.4	2395.88	0	0	0	4047.21	0.00849919	Y	5	0
1602	705.33	1	6.64622	0	0	0	0	63.5817	0	262.326	218.946	0	89.6295	254.6	323.352	15659.7	10323.3	10120.6	0	0	0	2093.33	0.00472414	Y	5	0
1603	949.354	1	6.64622	22035.4	15642	71190.7	125480	159205	207162	189843	200035	66451.6	256388	188010	170623	144116	84669.9	92310.1	0	0	0	115402	0.00564205	Y	5	0
1604	1029.42	1	6.64622	0	0	0	3935.66	0	0	0	0	5166.34	9825.55	28774.8	8659.18	4127.8	1757.84	26043	0	0	0	12810.9	0.00628991	Y	5	0
1605	723.25	1	6.65383	10.4544	1237.85	1121.64	931.395	1003.74	1715.75	6254.66	3659.71	1163.15	4200.55	6600.15	3533.64	56531.9	72060.1	125891	2863.93	46756.8	110.103	12182.6	0.00934766	Y	5	0
1606	205.087	1	6.66145	0	0	100.627	79.6734	80.9344	148.451	0	0	0	84.3412	143.702	374.199	3808.54	3781.89	3940.9	0	772.883	0	1362.8	0.00354126	Y	5	0
1607	177.019	1	6.66145	2030.06	752.201	2222.33	1817.26	2004.81	2038.28	463.481	894.939	2874.03	1784.34	3700.81	3736.26	22071	27547.1	30558.3	836.572	2514.85	3189.71	7525.3	0.00764869	Y	5	1
1608	374.981	1	6.66907	5746.88	1083.15	453.89	1700.35	3316.05	5568.54	403.273	1.03991	898.125	492.906	7640.81	4861.97	220008	263218	253844	696.547	7560.22	882.383	85772.6	0.00766061	Y	5	0
1609	231.065	1	6.66907	1614.27	1445.07	604.635	468.843	639.636	1124.42	688.071	213.864	707.896	488.609	2115.08	1557.32	77218.8	97082.4	100357	158.954	1444.74	0	28441.3	0.00188867	Y	5	0
1610	293.066	1	6.66907	8660.68	2623.65	14095.2	17050.2	20869.7	42283.9	2750.36	3672.1	6336.98	3527.42	43726.1	71615.2	443368	570652	598436	1684.4	3490.26	4233.27	184219	0.0017507	Y	5	0
1611	319.045	1	6.66907	3708.44	1108.44	922.801	2119.87	2392.32	2899.44	481.405	810.362	2033.14	566.23	7415.63	6994.86	217535	266566	284269	324.34	1321.97	0	93017.2	0.000794544	Y	5	0
1612	203.034	1	6.66907	2127.21	451.383	1046.75	2051.5	1034.73	1441.96	991.374	119.391	427.266	491.487	2795.37	2576.87	39706.9	50775.5	51939.9	852.368	2047.1	1689.42	17051.2	0.00533648	Y	5	0
1613	436.98	1	6.67668	13060.7	7006.98	3678.52	8017.94	15984.7	25507.2	4507.83	5050.53	7433.47	5380.59	23517.6	21321.1	574445	666102	655135	6248.32	6650.81	4202.83	253730	0.00617511	Y	5	0
1614	726.035	1	6.6843	0	0	701.175	220.931	450.809	1115.93	127.179	277.129	107.305	176.228	2425.79	854.401	5994.63	7187.69	8780.57	2082.17	1028.81	21.5972	1466.05	0.00682584	Y	5	0
1615	359.038	1	6.6919	2972.45	1561.74	287.309	2626.94	4544.15	2247.65	3016.33	2198.88	714.984	546.376	6956.72	5671.71	56107.4	53788.3	77247.5	1364.35	5477.1	892.254	56297.2	0.00340034	Y	5	0
1616	512.025	1	6.69952	6389.55	10070.4	9935.8	9418.3	7648.2	8499.44	3659.45	3742.65	2778.81	6133.9	23897	16801.4	1400.14	899.491	1505.51	8114.34	12668.2	15896.9	7857.09	0.000697292	Y	5	0
1617	413.108	1	6.69952	2778.35	14175.6	23734.4	26483.8	7209.69	9489.92	3497.82	2436.62	4958.13	7963.54	46232.4	34745.7	1389.52	1509.05	1435	993.466	7213.52	1473.33	6181.47	0.00188238	Y	5	0
1618	129.019	1	6.70713	848.046	4114.15	5556.57	5241.6	2046.34	3052.39	1057.92	948.266	1916.33	897.088	7770.53	6400.95	0	4.08581	36.8397	0	156.042	0	484.922	0.00330316	Y	5	0
1619	395.977	1	6.70713	0	0	0	25.665	67.7849	0	0	0	0	0	87.485	139.478	595.468	814.385	786.958	0	67840.1	0	872.357	0.00188238	Y	5	0
1620	574.098	1	6.72237	1320.25	2211.97	2951.32	11247.9	2263.03	5915.69	0	1692.68	1106.21	2314.44	6118.42	10194.1	1854.18	1152.44	2131.47	2042.99	4824.35	0	1701.9	0.00801124	Y	5	0
1621	491.121	1	6.72237	41311.1	33728.6	43402.1	75392.2	57756.3	61424	11668.7	11745	45690.8	10072	93363	108974	7247.7	7227.62	9878.58	12638.9	11322.8	11230.2	31709.6	0.0010431	Y	5	1
1622	544.034	1	6.72237	10646.6	3891.85	3160.8	6469.25	5401.65	2540.27	3565.38	7210.86	3832.28	5744.62	21859.9	17888.3	1141.67	1134.31	954.474	4914.24	6931.23	1649.93	4259.81	0.00109168	Y	5	0
1623	120.996	1	6.72998	763.762	975.547	1922.9	4808.67	2605.73	2416.81	1156.9	339.82	2739.55	578.516	6357.27	7330.11	447.886	632.028	574.063	492.558	200.074	300.933	1460.54	0.00124731	Y	5	0
1624	555.171	1	6.72998	882.818	1183.14	1785.33	9537.24	5274.57	4361.75	3766.9	8918.76	866.819	6534.97	12014.5	10149.1	1778.26	1524.86	1289.51	1233.34	1.75916e+06	413.798	1097.05	0.00641257	Y	5	0
1625	538.188	1	6.7376	321.083	0	2496.67	3365.3	2666.14	931.269	216.294	1344.06	255.324	3345.1	6262.63	6723.38	1386.35	1147.31	2332.01	2019.53	59901.5	21219.2	2117.88	0.000543426	Y	5	0
1626	604.105	1	6.76522	3394.55	1972.69	727.223	3795.37	2340.32	2554.21	304.732	1863.31	1692.61	2790.61	6529.48	7641.73	746.65	435.091	991.335	873.465	1879.1	927.891	677.466	0.000760883	Y	5	0
1627	567.174	1	6.78043	983.661	0	663.967	2606.27	1706.34	1013.56	593.693	1362.91	2027.41	5446.54	6688.34	3315.05	9030.63	7555.13	15172.3	14125.4	559792	14248	4709.62	0.00437152	Y	5	0
1628	571.142	1	6.78043	660.505	1398.52	3992.79	2002.83	4093.11	3762	653.115	2643.37	547.488	5135.74	6291.08	3843.45	4867.11	5894.04	5750.98	1654.38	3518.65	2422.75	4340.6	0.00451442	Y	5	0
1629	519.181	1	6.78805	822.38	634.671	1128.18	6236.36	2958.15	3747.93	2204.65	4808.12	2620.01	5087.33	10088.6	6494.62	10192.2	10511.2	4637.9	1924.62	0	1008.98	5090.51	0.00294906	Y	5	0
1630	565.134	1	6.78805	213.246	210.382	306.528	851.101	736.633	16.1624	2.28726	731.339	418.023	796.515	4152.03	2213.39	1945.39	2053.93	1839.01	201963	66813.1	31208	4933.79	0.00191886	Y	5	0
1631	407.156	1	6.81852	0	0	0	0	0	0	0	0	0	0	1486.94	466.516	2700.51	3078.01	4327.54	475.527	479.274	608.885	889.605	0.00417386	Y	5	0
1632	661.23	1	6.82613	0	0	557.465	2173.8	3344.16	0	4023.95	1575.35	4498.33	0	9595.17	10137.5	8697.4	4959.69	3325.26	0	0	0	1910.82	0.000684451	Y	5	0
1633	729.222	1	6.83375	410.543	306.713	2457.93	3391.73	1772.2	2170.49	3206.08	3573.48	4003.1	2607.61	3383.25	9779.67	2667.32	3331.23	8101.38	0	6423.98	124.938	2401.3	0.00763312	Y	5	0
1634	297.035	2	6.84898	1215.89	846.162	1112.4	1651.16	619.998	1186.57	219.458	1261.88	1199.12	1118.13	2631.34	2280.85	1335.43	1602.64	2354.71	2.62927e+06	1.42768e+06	6194	1194.11	0.00517069	Y	5	0
1635	755.202	1	6.87182	1511.49	942.069	15743.5	18686	15389.5	16232.3	962.255	1374.51	8306.01	2584.93	38895.4	22074.1	1311.63	543.472	3000.21	92.8801	0	0	4351.02	0.00125454	Y	5	1
1636	369.061	1	6.87182	0	423.833	1974.65	10260.8	519.413	5862.41	3546.19	2671.47	11552.1	6655.92	18478.8	17656.4	844.965	1283.03	1699.18	915.855	959.557	532.674	3734.27	0.00307	Y	5	0
1637	606.033	1	6.90228	410.074	587.349	4571.46	9455.18	6223.9	6130.76	1085	2331.4	9321.82	1904.07	6505.79	12687.4	2959.09	2426.93	1523.8	2117.45	472.712	411.722	2617.72	0.0098744	Y	5	0
1638	665.173	1	6.9175	418.353	0	418.161	185.912	706.784	870.809	393.517	138.268	449.564	478.711	1732.59	2026.58	3428.89	2724.18	4649.92	33943.5	18588.7	29145.1	2563.24	0.000894249	Y	5	0
1639	713.228	1	6.94035	3939.3	14064.8	28975.7	12840.7	23042.5	17042.9	7828.33	6739.71	6656.57	4153.63	28893.4	18749.5	29145	20543	33696.2	110.625	3389.04	0	16033	0.00459638	Y	5	0
1640	561.257	1	6.97093	0	0	0	0	0	0	0	0	0	0	116.815	75.8828	8666.91	2022.65	4058.68	22.5866	0	0	1173.7	0.000417265	Y	5	0
1641	630.068	1	6.97093	0	2124.74	3697.25	5218.76	7870.23	3916.56	1370.87	870.381	2437.96	2169.71	14927.7	9116.34	21950.8	21912.1	16412.7	65825.7	22591.3	21207.6	13121.8	0.00150229	Y	5	0
1642	399.107	1	6.97093	0	0	0	0	53.146	0	0	0	0	81.4044	418.866	161.431	3245.45	3588.5	3141.98	0	0	289.505	1166.07	0.00298267	Y	5	0
1643	622.068	1	6.97093	0	2199.93	2196.44	4280.15	5452.03	7248.17	2184.3	3109.2	820.322	4179.21	17617.2	10311.8	114155	105450	66196.5	13318.2	1254.59	1458.99	34856.6	0.00143498	Y	5	0
1644	520.127	1	6.97093	0	930.808	2510.25	1453.57	4263.57	1496.34	3302.83	1915.71	1097.32	2143.6	7217.72	3987.5	66369.3	63726.7	39005.9	85.337	714.964	603.223	28308.6	0.00652429	Y	5	0
1645	536.125	1	6.97093	506.479	11.5729	532.305	774.032	779.819	962.924	480.64	595.733	0	979.669	1764.57	1242.66	3946.47	5417.81	3884.64	4470.87	0	411.613	1294.52	0.00234166	Y	5	0
1646	580.161	1	6.98615	745.185	0	1428.83	730.765	3610.2	3662.44	1627.53	1041.37	0	3220.21	4871.01	3707.7	7242.04	5434.17	8181.57	16098.4	1137.53	51435.6	4399.99	0.00486324	Y	5	0
1647	643.155	1	6.98615	611.385	1954.01	1592.4	2965.04	4088.98	3959.7	2190.35	4492.93	5452.58	4066.16	9397.25	6543.4	14145.3	20552	8947.28	25506.3	13321.8	24200.1	7041.94	0.00257097	Y	5	0
1648	571.136	1	7.00138	8322.95	6306.3	7483.69	3724.38	6727.22	10314.2	14328.3	16241.5	1349.66	16677.7	39578.9	27476.8	23698.1	32089.6	26289.1	10861.8	4334.39	2333.73	17119.3	0.00218031	Y	5	0
1649	249.073	1	7.01662	576.296	1911.23	1210.39	2615.38	4351.19	2548.98	2161.08	2872.84	4800.93	4610.17	4520.5	5306.55	1583.19	1833.99	1578.7	10992.7	5596.52	1786.6	2209.52	0.00727843	Y	5	0
1650	521.165	1	7.03945	0	1240.72	7687.23	15814.1	9353.38	6598.57	3534.66	5615.57	6402.87	4625.74	19064.7	12104.2	8547.77	6669.24	9889.26	4032.73	3925.18	13579.1	9337.03	0.00307397	Y	5	0
1651	537.106	1	7.05468	0	789.302	1017.88	4596.87	3959.16	2547.43	252.714	811.43	2894.95	730.174	4346.56	4522.75	10992.5	10010.1	9161.23	30881.2	19314.7	17656.5	5923.52	0.00276954	Y	5	0
1652	643.221	1	7.07753	1779.08	3578.55	3618.19	3033.21	3564.39	1846.89	2748.23	5250.33	3507.61	4363.34	10951.5	5092.52	23197.9	8956.55	16035.9	58219.2	594758	39986.7	8315.43	0.00852721	Y	5	0
1653	487.144	1	7.07753	321.825	0	864.143	1049.59	2973.83	1036.69	3248.11	4314.08	579.275	4426.63	4678.97	3293.11	2444.03	3135.52	4698.56	3180.98	3043.1	123483	3245.02	0.00985247	Y	5	0
1654	375.164	1	7.08992	0	0	0	0	0	47.8952	0	0	0	412.826	118.211	262.253	5392.6	7147.63	16852.5	0	1450.45	0	1501.57	0.00211764	Y	5	0
1655	535.144	1	7.09753	0	95.8546	3125.95	16505.4	13222.5	8509.46	7772.47	7794.2	11965.2	8568	12343.1	23961.3	28823.7	30351.7	29755.3	165823	93762.1	6104.92	14068.7	0.00370845	Y	5	0
1656	597.216	1	7.10515	625.388	1040.15	4468.97	4354.43	6124.05	2553.54	8567.5	7623.82	1395.32	5160.94	9776.32	9452.1	22922.5	16727.9	18781.2	13222.2	1.66712e+06	0	6329.69	0.00621017	Y	5	0
1657	313.092	1	7.10515	624.919	0	474.856	256.991	336.272	267.599	373.607	190.997	0	643.157	1395.48	640.271	1412.42	2458.85	872.366	389.864	1225.57	30341.8	609.917	0.00836687	Y	5	0
1658	403.091	1	7.11277	0	0	133.026	377.488	708.037	0	0	804.693	706.646	603.515	2010.59	2396.14	10989.5	5031.57	5164.11	548.814	0	0	2177.25	0.000901294	Y	5	0
1659	593.151	1	7.11277	65351	63369.6	150873	147720	133840	135247	106293	193501	94834.7	103804	199482	138039	204274	93448.5	187093	49677.4	28134.7	23659.3	124102	0.00971449	Y	5	2
1660	711.085	1	7.11277	1566.53	660.86	3084.72	3040.35	2880.69	3558.74	1114.33	4560	355.926	3642.85	13446.9	6843.95	10336.9	5787.67	6686.93	10525.1	3804.77	57478.2	4110.07	0.00359173	Y	5	0
1661	589.179	1	7.11277	522.444	379.205	527.857	360.707	719.893	449.716	687.603	449.721	334.911	1337.81	4563.15	1354.4	7765.48	5589.01	6811.65	98899.8	3433.53	8.81301e+06	1273.86	0.00766756	Y	5	0
1662	544.122	1	7.12045	0	0	1309.7	0	875.709	2.09015	380.784	1693.91	1073.01	956.009	3244.33	1612.71	16894.6	3227	3530.75	1532.99	337.72	1492.05	1943.04	0.00452704	Y	5	0
1663	475.145	1	7.14328	4809.33	7148.01	8964.16	47807.5	38630.3	39432.3	15002.2	62286.6	27710.3	35301.6	95068.6	81765.7	6096.37	9916.38	13346.2	10517.9	12360.1	4506.19	30831	0.0017324	Y	5	0
1664	503.123	1	7.16613	4085.99	3558.03	3047.19	8055.74	2236.2	3157.01	4821.76	10704	15257.8	13323.5	15494.7	13435.9	8695.84	12177.8	18528.1	5172.84	5012.75	4455.72	6162.44	0.00604946	Y	5	0
1665	120.996	1	7.17373	63.7513	137.61	1081.09	1456.68	743.002	370.745	678.478	1148.58	105.198	913.254	1510.7	1444.08	3495.3	2118.09	1334.5	114.798	0	1128.61	1155.06	0.0085027	Y	5	0
1666	223.133	1	7.17373	0	317.386	221.228	4699.93	722.797	1584.47	2290.31	3845.85	5356.82	5017.79	4633.77	4807.08	254.657	933.422	2091.32	0	623.621	265.054	587.774	0.00760994	Y	5	0
1667	643.15	1	7.18135	10683	17621.4	11679.8	9008.26	15122	6082.62	4179.06	17343.1	7151.56	12157.9	39151.7	23042.4	6648.14	13398	7394.34	72541.3	34325.3	37167.9	13421.7	0.00569028	Y	5	0
1668	741.192	1	7.18897	864.969	888.564	2839.89	2793.25	6206.36	6156.43	2071.65	1330.35	1123.25	1209.88	17132.8	7781.01	44948.5	16227.8	39415	13971.8	847.91	13120	11264.8	0.00325837	Y	5	0
1669	687.214	1	7.19658	0	0	204.463	0	49.5943	43.7396	27.3832	195.154	0	83.2096	1114.62	2074.81	17109.4	9395.92	28827.1	2618.16	0	3292.07	3734.36	0.000968236	Y	5	0
1670	459.149	1	7.19658	0	166.481	279.849	4199.95	4818.18	2951.38	2765.97	6646.97	5568.23	7727.37	6480.1	9136.63	1845.28	3564.84	2274.95	303.361	484.437	0	2151.24	0.00210408	Y	5	0
1671	627.157	1	7.19658	2726.77	290.1	2120.41	1755.57	2747.66	1235.81	0	3926.96	4.06605	2763.25	7598.15	4626.37	3690.36	5062.21	4278.55	10901.7	4074.35	8354.92	3147.1	0.00805829	Y	5	0
1672	466.02	1	7.21943	71.2016	0	0	0	74.8702	0	0	230.058	0	0	1340.88	431.518	1390.06	2357.36	1444.47	0	0	486.716	610.082	0.00522569	Y	5	0
1673	713.228	1	7.21943	8855.46	11849.5	23717.6	13258.2	24928.8	19318	8803.77	11395.2	4697.85	11466.9	40261.4	30463.6	32292.8	24844.3	37816.2	7658.54	0	1689.29	19428.2	0.00115087	Y	5	0
1674	729.221	1	7.21943	6.00652	80.2701	1108	1100.42	1193.85	907.667	8038.54	2715.11	116.239	3538.66	10836	7701.02	22771.7	13284.8	27967.2	98016.3	2578.3	65326.8	4490.82	0.00430729	Y	5	0
1675	778.173	1	7.2575	0	0	0	4.47294	259.44	806.353	0	58.6101	0	0	4707.86	963.988	10199	11684.6	10924	0	664.253	8928.41	2649.31	0.0090092	Y	5	0
1676	403.16	1	7.2575	706.582	649.999	930.29	2617.58	2751.04	580.448	2698.35	4061.87	8324.35	4128.07	12969.6	5687.87	161445	162626	231200	2271.96	1991.29	857.786	71819.2	0.00688894	Y	5	0
1677	753.201	1	7.27273	667.98	458.692	1439.27	159.324	1664.72	1492.8	0	277.959	1.52286	531.026	2024.51	2588.54	13794.4	7647.84	26137	6844.13	328.802	125.741	2826.48	0.00271748	Y	5	0
1678	730.103	1	7.27273	0	0	0	0	0	370.5	0	98.2488	0	103.988	618.77	458.309	1335.1	699.136	765.934	135056	0	0	280.947	0.00319467	Y	5	0
1679	684.099	1	7.27273	5036.58	2638.8	2951.14	6768.01	10351.7	8198.02	5009.07	6857.91	6692.62	6776.81	10806.1	14922	6845.51	4244.79	4851.96	775036	8014.69	1206.4	9181.48	0.00212279	Y	5	0
1680	632.139	1	7.27273	6644.37	3054.67	3383.66	4979.62	5361.32	5471.68	2456.14	5729.72	1947.83	8292.41	13540.8	8848.61	12475.4	14858.4	16974	19053.1	4248.8	2757.31	13307.9	0.004005	Y	5	0
1681	397.205	1	7.28797	0	0	0	390.046	58.8123	44.2726	0	0	0	396.888	360.809	1543.58	5221.11	4494.84	26612.1	0	207.298	0	3359.69	0.00847399	Y	5	0
1682	203.128	1	7.3108	0	0	0	0	0	0	0	44.4225	0	0	37.8596	52.625	25087.2	13914.1	15044.3	0	263.698	0	6021.62	0.00670979	Y	5	0
1683	424.066	1	7.31842	0	0.0937461	0	0	0	0	0	0	0	0	231.583	41.3381	703.574	1441.84	3618.68	65.9068	362.328	0	469.895	0.0088005	Y	5	0
1684	773.25	1	7.31842	0	0	930.156	3788.84	2861.59	1727.79	1553.3	1972.54	351.676	2289.18	4535.08	11737.2	568.441	2072.5	1227.53	70240.7	22720.9	304291	1549.49	0.00468864	Y	5	0
1685	156.041	1	7.33365	0	0	340.28	1292.32	712.846	708.332	729.782	775.925	2520.83	846.48	1784.45	3085.24	0	0	0	0	0	0	419.253	0.00706683	Y	5	0
1686	489.111	1	7.33365	10950.1	10133.9	10259	9837.93	17605.4	8481.64	14571.9	22161.6	35030.8	26201.6	42104.8	22661.5	73657.2	42357.7	60186	10393.4	16468.6	4732.7	40017.1	0.00911429	Y	5	0
1687	487.218	1	7.34127	748.283	233.276	439.515	7532.61	9415.68	298.926	1609.61	1177.44	55.8897	7339.37	6590.38	15365.3	104329	21504.4	9272.77	0	382.392	598.369	24902.6	0.00772741	Y	5	0
1688	687.21	1	7.3641	0	0	0	767.683	1174.69	567.002	0	908.062	0	632.713	8485.5	2811.83	249.348	380.895	221.676	5611.51	0	0	1721.07	0.0048023	Y	5	0
1689	715.152	1	7.37172	0	0	0	86.3188	122.643	244.642	316.579	669.488	0	221.687	1551.64	1361.84	679.684	702.011	474.693	118681	0	0	526.669	0.000675246	Y	5	0
1690	771.107	1	7.38715	0	1397.46	3365.95	5516.44	6908.15	7384.22	4022.34	28591.7	5910.76	16478.2	32022.6	19573.2	3400.29	2551.76	3884.02	2619.54	607.628	252.028	5520.01	0.00918743	Y	5	0
1691	657.2	1	7.38715	1092.06	7689.3	8955.19	15074.9	6471.37	2717.8	5241.68	9721.65	2043.94	12291.4	20887.3	21210.5	564.471	2283.33	1718.76	21533.7	1172.78	2591.07	6172.07	0.00446263	Y	5	0
1692	679.057	1	7.40237	3407.31	6289.62	5741.17	4689.11	9631.99	9613.58	330.684	2216.44	579.811	2445.37	15345.8	5724.1	57508.7	29263.3	49483.8	6735.65	166.685	1425.24	42361.5	0.00755058	Y	5	0
1693	579.135	1	7.40998	137763	98863.9	122634	269181	370963	273866	8028.13	23877.7	28954.9	36599.1	766931	182641	2.90349e+06	1.26435e+06	2.50051e+06	20856.2	1301.27	6635.63	1.57752e+06	0.00887332	Y	5	1
1694	399.071	1	7.40998	0	30.5602	644.927	2533.9	2376.93	2082.5	0	0	448.48	95.7974	8469.8	1705.88	21924.5	12182.8	22219.9	1745.09	0	0	13904.6	0.0090805	Y	5	0
1695	397.207	1	7.40998	0	0	0	5.32129	0	0	0	0	0	0	49.0216	79.6766	2206.21	4535.15	12084.5	0	0	0	969.918	0.000529242	Y	5	0
1696	489.104	1	7.40998	12395.7	12869.4	3364.45	4006.44	12959.1	3417.91	1616.6	2591.97	1649.93	2520.68	23598	9068.01	55751.9	31984.7	54383.4	3104.31	2662.96	1465.84	40311.1	0.00790028	Y	5	0
1697	1143.28	1	7.42237	0	0	0	820.627	2018.5	4133.4	0	875.027	0	1011.03	11866	4973.12	302337	57329	262776	0	0	0	12245.5	0.0035922	Y	5	0
1698	600.112	1	7.46807	0	0	445.156	624.055	233.24	264.462	0	0	331.468	1076.15	1040.96	425.455	3233.24	3546.94	3866.47	1457.08	0	0	4168.8	0.0074113	Y	5	0
1699	527.099	1	7.46807	0	0	150.181	0	0	0	0	0	0	0	625.578	513.51	5232.05	2993.91	5741.91	2614.5	732.328	777.106	2302.05	3.95774e-05	Y	5	0
1700	477.131	1	7.46807	2708.29	356.717	6596.37	4889.84	3880.11	5424.28	1305.8	4111.79	3904.43	6384.73	4788.22	7903.8	4034.04	3537.62	6063.48	5803.62	3713.84	3801.52	6194.57	0.00707311	Y	5	0
1701	811.232	1	7.47567	0	0	0	65.0899	0	0	0	0	0	235.502	812.285	356.192	7148.37	5392.55	2117.09	0	0	0	569.009	0.00188257	Y	5	0
1702	522.097	1	7.47567	43.056	180.481	725.958	2077.35	1355.22	700.577	1811.51	3014.38	3278.96	3827.81	4728.51	2744.08	16810.4	14819.2	10205.9	6987.6	2831.15	2116.87	9538.65	0.00284873	Y	5	0
1703	383.067	1	7.47567	4277.66	7767.57	9551.26	4290.98	5835.94	11184.1	1794.18	5666.43	2445.31	5492.57	102851	22699	16436.7	10289.2	22210.9	5.12691e+06	476844	3014.87	17544.6	0.00891549	Y	5	0
1704	437.147	1	7.48328	137.929	511.318	3566.32	5080.49	8303.32	5159.63	1482.49	3144.05	1410.55	5198.33	4150.9	11495.4	1733	1309.48	1909.97	4528.49	565.624	4253.16	3599.83	0.00579403	Y	5	0
1705	601.157	1	7.48328	884.45	2502.55	1861.87	2712.32	2801.91	1724.99	7026.47	4770.36	2151.26	9198.75	6673.08	4915.78	14404.2	14023.2	17827.3	415579	134485	15857.8	13004.9	0.00920515	Y	5	0
1706	485.039	1	7.4909	1919.83	2221.85	4180.93	3900.96	5971.84	3239.78	2063.74	3622.02	6306.31	4009.64	10331.7	5665.53	6855.8	5364.63	5330.94	3.23364e+06	2.0463e+06	12023	6356.04	0.0095469	Y	5	0
1707	465.196	1	7.49852	0	0	1046.34	725.92	0	583.735	0	884.95	0	0	11960.6	3881.45	1149.48	2193.33	882.043	9590.08	0	0	861.043	0.00443969	Y	5	0
1708	483.044	1	7.49852	220.446	1684.34	3880.2	2581.73	3182.15	3353.2	1399.49	3185.03	4101.94	2504.95	11001.1	6816.48	3124.44	3239.91	2082.93	288992	202692	12722.1	4001.88	0.00175576	Y	5	0
1709	435.089	1	7.50613	0	612.39	1756.47	2608.66	700.105	423.268	241.115	1674.1	795.732	759.468	18128.9	8801.22	803.7	1752.47	1788.39	754.117	1452.89	1051.81	4773.38	0.00169444	Y	5	0
1710	510.017	1	7.50613	0	2770.94	3066.84	2135.65	4872.34	2115.42	4093.9	2870.42	1418.11	361.695	21561	9126.45	498.98	1444.84	1296.67	33271.4	8137.64	5821.7	5274.85	0.00410294	Y	5	0
1711	193.05	1	7.50613	1672.53	1853.9	1265.42	910.423	793.811	949.016	529.425	2290.84	1997.89	249.648	30569.5	12828.6	626.692	656.067	1204.25	2160.32	1926.61	7147.09	2771.19	0.00249945	Y	5	2
1712	512.024	1	7.50613	10144.9	51931.9	31619.8	23152	17092.8	23021	17291.6	28289.7	48534.7	10585.8	142248	65714	4675.97	6461.64	10063.5	71935.4	56802	64082.5	42669.9	0.00612145	Y	5	0
1713	367.102	1	7.51375	75882.7	404449	169835	142402	84287	180497	22646.1	91959.8	384869	37212.1	1.09614e+06	444150	44795.6	48965.8	81269.7	233773	196257	279494	205391	0.00853921	Y	5	0
1714	502.04	1	7.51375	330.421	402.978	344.993	239.753	541.289	190.652	838.606	503.077	767.022	156.933	1096.5	1493.81	608.623	255.572	709.253	209316	176937	4714.51	525.707	0.00140438	Y	5	0
1715	173.045	1	7.51375	25298.8	84228.5	56311.3	43923.1	19947.7	28811.3	8395.5	30889.9	71599.9	8340.06	291438	118866	5829.27	10133.1	18882.4	59113.7	65747.8	91326.3	55340	0.00560406	Y	5	0
1716	453.1	1	7.52898	955.848	71.607	131.345	491.825	421.442	506.502	664.946	228.442	1182.59	279.785	1742.06	1233.43	5358.94	4107.66	5046.63	457803	329058	811.018	1460.52	0.00998866	Y	5	0
1717	311.071	1	7.55967	0	355.436	1957.2	1386.06	2435.82	3086.6	1910.32	3332.14	1061.95	1082.37	5982.7	3667.26	11851.8	7096.59	11901	3626.38	9613.52	8165.43	4757.46	0.00369312	Y	5	0
1718	475.145	1	7.56728	15968.7	23882.4	13362.3	34078.8	37542.8	35380.5	8259.39	52565.5	13186.9	32279.1	83829.5	76458.7	3447.25	7258.65	9183.48	18262.4	16719.6	17281.7	23482.6	0.00283706	Y	5	0
1719	921.266	1	7.5825	0	0	0	0	0	0	0	0	0	0	874.11	196.931	232779	132463	60382.2	5.3205	121.759	0	11815.2	0.00694809	Y	5	0
1720	862.276	1	7.5825	0	0	0	0	0	0	0	26.7603	0	134.6	999	1213.32	81.5262	36.0461	288.22	153162	127097	247971	2117.18	3.95774e-05	Y	5	0
1721	749.214	1	7.5825	1456.96	583.297	1105.83	1720.62	9928.05	7332.86	1148.94	2917.77	6057.39	2244.19	34081.5	12747.1	36840.8	39782.8	25300	19775.4	17497.3	93946.8	16814.7	0.0056754	Y	5	0
1722	318.061	1	7.61297	1018.52	741.692	1177.83	1047.58	1972.1	1787.83	461.505	953.114	1167.28	1021.18	8580.37	3333.47	81511.7	76622	54675.4	875.219	634.701	448.314	33566.3	0.00487186	Y	5	0
1723	237.058	1	7.61297	510.133	146.928	497.572	2551.99	905.389	693.619	1104.08	1300.83	1289.88	2318.27	5861.73	4966.44	114.734	461.267	126.08	208.352	995.149	1754.51	1697.59	0.000570956	Y	5	0
1724	595.259	1	7.62058	0	0	11.265	0	20.021	56.5474	0	7.59025	0	96.3045	309.885	86.3322	10035.6	17850.8	15278.8	0	0	0	2351.2	0.00632282	Y	5	0
1725	648.169	1	7.62058	0	0	0	0	0	0	0	0	0	0	181.234	313.311	2284.36	4356.48	4623.94	0	0	5861.48	304.516	0.000642933	Y	5	0
1726	471.094	1	7.62058	13133.8	16887.3	19374.4	59107.6	36694.9	22200.9	39447.3	55369.8	45843.9	39561.9	107952	85143.2	27510.2	23958.4	27468	73874.2	61392.3	54537.6	41915.5	0.00126248	Y	5	0
1727	461.112	1	7.62058	16332.8	21692.6	77614.1	30993.1	44088.2	24385.5	4079.21	4777.94	11905.6	6266.83	42229.2	48934.3	4309.92	3567.06	6640.82	2170.22	5792.92	3426.3	15665.5	0.00102659	Y	5	0
1728	283.048	1	7.62843	5692.62	13965.3	32555.4	16727.2	18087.9	13393.4	6449.12	6661.26	8306.52	6813.61	15985.6	20004.8	643.328	1030.7	1905.55	4981.59	9904.81	10213.8	7491.65	0.00315244	Y	5	0
1729	519.15	1	7.63605	1970.68	603.127	6485.23	13291	6294.33	4393.41	999.19	3313.38	6004.56	13611.8	13280.5	25743	30999.5	70730.6	40060.1	4129.52	4817.09	1598.34	21510.4	0.0038905	Y	5	0
1730	321.155	1	7.6665	0	0	0	54.6574	0	45.896	0	0	0	0	84.4459	139.724	66595.1	51379.8	87969.9	562.201	0	264.858	23250.6	0.00161214	Y	5	0
1731	593.151	1	7.6665	1125.11	2331.45	6026.99	11010.8	12401.9	8067.31	11396.1	13485.2	18919.9	14177.1	19085.4	17750.2	26377.9	14199	27951.4	4454.07	3322.82	2124.05	15539.8	0.0010207	Y	5	2
1732	746.183	1	7.70458	0	10.9527	200.727	184.315	286.464	0	0	0	0	142.142	623.208	946.362	5638.07	4286.43	4110.72	0	0	0	354.339	0.00078607	Y	5	0
1733	515.093	1	7.71982	0	0	0	19.4741	401.029	0	28.7801	245.206	0	406.26	1971.86	1796.29	1312.01	1464.03	684.504	5525.37	24623.9	16616	862.481	0.000191413	Y	5	0
1734	451.161	1	7.74265	0	0	0	0	0	0	0	227.793	0	728.835	406.676	234.939	4296.38	4815.3	2245.14	461.633	258.689	0	699.587	0.00405154	Y	5	0
1735	431.118	1	7.74265	1713.67	13831.1	11079.1	12303.5	15521.9	14914.2	12668.3	31467.8	18706.1	30026.1	79453.2	30691	12019.8	21318.6	7088.19	3034.6	2867.97	1570.98	21025.6	0.00740396	Y	5	0
1736	677.14	1	7.75027	0	719.705	6184.96	332.967	1233.46	397.041	0	0	0	640.315	4343.48	2855.61	20789.7	10561.3	20467.5	2239.94	3516.42	10707	4226.07	0.000780305	Y	5	0
1737	625.14	1	7.75027	2183.33	673.448	947.807	1156.91	4247.82	2710.97	671.763	1172.95	1304.02	4608.04	12941.5	4592.23	29848.1	14338.6	95324.4	6469	3217.5	3222.97	9667.83	0.00686436	Y	5	4
1738	383.059	1	7.75027	1049.52	1128.37	1484.76	2439.09	3335.64	2438.3	1625.74	1120.94	1394.07	331.859	6935.9	11413.8	637.207	603.067	535.338	1036.13	4114.47	1302.37	2000.8	0.000888016	Y	5	0
1739	727.08	1	7.76265	343.106	362.572	965.284	992.865	2707.94	1171.12	114.168	362.841	3605.7	1361.6	3602.94	4610.23	20741.7	6800.73	51769.8	1258.96	537.546	6872.83	6312.69	0.00926464	Y	5	0
1740	887.187	1	7.77027	0	0	0	0	937.844	0	0	0	0	0	1440.27	872.98	3773.04	2942.89	26625.1	813.007	0	0	1108.09	0.00503266	Y	5	0
1741	517.152	1	7.77027	0	374.956	0	0	342.661	360.426	24.6464	738.157	0	0	2792.17	917.031	3567.59	6049.94	1115.98	9913.59	11373	7327.16	811.441	0.00757143	Y	5	0
1742	579.051	1	7.77027	6477.05	5669.3	5666.43	4493.08	5672.38	5370.83	3580.66	5887.58	5091.27	3758.29	12805.8	13289.1	1215.74	1681.77	2132.94	39155	8859.41	24131.7	5527.42	0.000282615	Y	5	0
1743	597.063	1	7.77788	3243.43	9452.95	8752.13	10181.6	16924.5	11748	2577.44	5665.37	13460.6	2354.38	15697.9	36565.2	718.184	1007.91	1934.54	18894.3	17757.7	21820.5	5623.55	0.00887332	Y	5	0
1744	877.273	1	7.7855	3655.3	6239.8	12384.3	15081.8	22532.9	15334.9	5635.1	7614.05	8756.79	11497	27755	41397.7	2556.57	4297.59	32047.5	0	601.751	1452.63	9671.76	0.000888203	Y	5	0
1745	559.108	1	7.7855	2600.65	3942.22	12061.2	21480.7	32300.3	49598.8	2995.51	735.8	17987.4	1077.9	31724	134763	7427.03	3218.9	12885.1	3228.82	3687.89	966.999	6325.75	0.00991182	Y	5	0
1746	471.15	1	7.79312	1272.77	14925.3	27053.7	2566.23	3305.46	4344.67	0	0	0	0.24091	10607.5	19523.8	4779.76	1810.73	825.543	333.558	3.65842	0	2603.28	0.00604956	Y	5	0
1747	663.156	1	7.79312	3854.7	2290.38	5175.04	1289.37	9182.4	3912.4	6478.25	6708.51	2791.64	4950.63	45424.9	14119.3	12350.3	8916.34	15411.7	219.119	1210.53	3479.35	6834.51	0.00732704	Y	5	0
1748	519.15	1	7.81617	0	43.1554	946.528	2845.42	3658.33	2170.16	1580.1	1567.6	189.49	2123.45	7801.21	5319.34	56830.4	42754.6	19327.8	28134.4	4132.25	9537.02	7346.04	0.000784846	Y	5	0
1749	383.137	1	7.84663	0	0	48.8473	0	0	0	0	0	0	40.9009	170.254	81.2329	18144.4	23625.4	1460.98	0	18.3668	213.104	2312.61	0.00131604	Y	5	0
1750	501.074	1	7.84663	0	289.021	1875.57	5186.78	6819.83	1269.96	3705.57	9094.81	7622.72	5860.42	10844.4	12578.8	3433.99	3691.59	3036.45	42724	36183.5	33884.3	5652.43	0.00239316	Y	5	0
1751	483.06	1	7.86187	2983.13	2227.43	9255.29	10916.8	16100.1	8926.87	16792.9	41790.1	13996.9	19697.5	40115.9	29287.9	11470.6	18520.9	13599.6	196024	228373	213631	18688.5	0.00594478	Y	5	0
1752	499.09	1	7.86187	0	0	1556.71	2314.27	4402.39	2591.95	776.338	3487.53	787.076	3301.29	8454.97	7877.31	4133.61	5896.85	4295.59	76118.2	36794.3	40548.9	3940.71	0.000723393	Y	5	0
1753	617.147	1	7.8847	646.124	1493.99	2528.15	4676.56	7776.09	4868.12	12838.1	10282.5	2484.44	7004.39	17670.1	10360.8	33025.7	24109.7	18263.5	18254.1	8883.85	14700.2	15893	0.00711824	Y	5	0
1754	603.063	1	7.8847	805.052	1966.66	4030.18	3521.04	5389.87	5383.5	6714.33	4760.64	5591.28	5407.29	10247.6	6196.89	6570.45	4408.27	4763.06	6993.89	3082.4	5896.83	5667.34	0.00297818	Y	5	0
1755	745.19	1	7.92278	0	2949.76	4160.61	5850.83	2841.47	5479.19	8474.66	13622.4	118.516	17235.7	16512.6	11891.2	42837.9	40412.7	22595.2	3404.45	568.6	16445.9	17048.5	0.00912825	Y	5	0
1756	363.129	1	7.92278	0	0	221.412	133.549	0	0	0	0	0	209.121	439.976	128.694	4989.9	8647.46	4576.98	3119.34	462.75	0	1311.96	0.00713404	Y	5	0
1757	543.243	1	7.9304	8103.1	1021.96	6312.01	20281.1	6799.15	5934.88	3823.99	10268	4271.94	10146.2	64185.9	35778	14537.7	14320	8229.55	0	0	50.0429	11900.9	0.00184851	Y	5	0
1758	751.23	1	7.9304	0	357.723	378.491	634.174	2108.91	1788.02	0	0	0	0	2055.31	1627.88	3115.3	3463.65	2299.32	0	806.604	15610.4	1021.36	0.00207023	Y	5	0
1759	395.072	1	7.93802	121.543	302.794	6332.55	10969.2	16437.7	9542.91	2242.68	13357.9	11001.9	7797.32	15585.6	21750.1	2007	2359.07	1940.89	1394.58	3068.38	6908.4	5236.32	0.0037378	Y	5	0
1760	513.268	1	7.95323	0	0	0	515.157	0	0	0	0	0	0	1247.12	323.099	1791.47	6583.2	1484.66	0	0	0	922.381	0.0099903	Y	5	0
1761	453.103	1	7.95323	0	0	0	306.455	105.558	0	0	0	0	0	616.889	803.926	2886.54	5875.39	1121.78	1419.33	3396.01	9263.77	1471.77	0.000656849	Y	5	0
1762	698.149	1	7.95323	529.398	1259.24	1685.22	3183.09	4801.9	3222.84	1477.6	1662.4	1251.43	1562.29	5180.01	5525.71	4038.07	2952.13	3887.33	25543.4	13748.1	169498	1968.76	0.000529242	Y	5	0
1763	717.223	1	7.95323	1412.83	5913.32	5318.16	11399.7	14335.1	21138.2	4424.29	6071.68	1193.5	8445.83	30653.6	22221.6	4671.59	6154.4	3344.07	4951.81	691.138	27649	9576.69	0.00107119	Y	5	0
1764	493.163	1	7.96085	0	1168.01	4838.01	4674.05	3439.8	2247.87	4243.49	5322.56	0	3579.94	8478.05	7623.36	2557.34	2163.02	1544.04	424.883	0	0	2947.44	0.00416184	Y	5	0
1765	415.158	1	7.96085	0	0	269.488	725.756	435.946	469.268	35.2969	483.661	429.983	466.31	1865.28	1159.29	716.269	977.749	1172.01	230925	7642.18	391.757	473.478	0.00135264	Y	5	0
1766	443.155	1	7.96847	165628	707022	544536	305075	242091	51486.8	0	1505.33	5954.45	653.872	365370	575657	4721.65	6629.82	4870.27	0	33914.5	331845	144508	0.00813753	Y	5	0
1767	543.08	1	7.96847	32401.5	82075.4	80138.8	39699.6	52124.8	13010.6	15923.7	4036.92	1094.3	5136.34	48200.7	71693.3	1991.77	2216.96	1598.44	1398.61	452.966	20309	21236.6	0.00751569	Y	5	0
1768	773.245	1	7.97608	0	0	4529.97	10987.5	7902.11	4996.35	979.038	4203.12	1319.02	1818.02	6975.39	16470.9	678.529	1608.8	1306.05	407063	0	20215.4	4076.34	0.00459638	Y	5	0
1769	586.058	1	7.97608	1546.98	3123.47	4956.79	4486.92	8792.91	4559.28	3264.04	4110.77	1708.85	3536.58	8757.05	9671.53	1342.18	1661.39	1065.58	8372.6	7670.32	9022.94	3742.83	0.00284038	Y	5	1
1770	581.06	1	7.9837	2216.31	4315.03	6381.62	10411.4	17321.5	17245.6	9698.89	16614.2	13067.6	9348.82	21737.8	11849.5	3533.51	4101.86	3131.74	34912.8	21490.1	15502.8	8817.51	0.00639604	Y	5	0
1771	673.107	1	7.9837	1833.19	402.222	3146.94	3356.73	5678.77	2452.2	5907.71	4934.32	506.049	4582.73	8119.94	9256.78	3829.09	2547.16	3669.81	147602	50192.5	37926.6	7767.98	0.00510191	Y	5	0
1772	753.223	1	8.00653	0	392.116	256.382	1579.47	1616.41	2154.07	4342.73	1740.31	343.753	3277.02	9031.82	5096.77	70792.3	47521.2	50265.1	10993.7	4284.96	6496.15	9057.79	0.0034818	Y	5	0
1773	607.162	1	8.037	0	1863.08	4927.32	7173.26	7622.97	3882.77	6606.02	8016.7	8048.6	3695.69	6878.34	13440.5	5426.52	6108.52	7814.47	99697.6	53500.7	115270	14863.9	0.00445564	Y	5	0
1774	728.094	1	8.037	0	0	397.668	2142.55	1212.15	1058.94	455.167	1644.77	1764.15	2335.5	3547.02	6318.52	1557.69	1879.79	1578.94	45229.2	28376.2	40075.5	4797.6	0.00193501	Y	5	0
1775	703.117	1	8.04462	0	264.012	1753.66	5947.09	3138	933.556	3855.58	10072.6	4085.45	7414.24	7208.89	17047.3	5915.67	5025.68	3642.44	187571	102938	108619	14939.5	0.00761973	Y	5	0
1776	687.108	1	8.04462	512.955	2462.88	4234.18	10138.1	9246.23	8682.44	9958.11	10275.2	10452.3	10250.8	8860.98	15158.6	4630.07	4050.82	4617.41	83317.5	44286.1	53983.8	13643.6	0.00149003	Y	5	0
1777	351.202	1	8.05243	0	0	0	0	0	0	0	0	0	0	113.76	23.8314	3197.22	4952.27	10181.5	0	0	0	420.95	0.00755058	Y	5	0
1778	725.193	1	8.05243	59150	77464.2	296109	479887	289312	346414	248843	339693	201508	356419	431379	492605	213349	136850	194860	14278.9	149635	5998.81	233600	0.00151356	Y	5	0
1779	545.223	1	8.06767	1222.3	2779.98	2388.37	5975.88	5004.78	1907.66	1107.7	1862.21	120.119	948.568	21468.1	11476.9	9127.2	8810.7	4133.7	0	0	117.758	4866.52	0.00169961	Y	5	0
1780	503.212	1	8.07528	1401.7	2.44582	1309.15	2187.23	1131.23	2216.75	10256.9	9564.54	0	2758.23	11367.3	9662.41	19671.6	14360.6	2387.82	79.425	311.315	0	4659.1	0.00715172	Y	5	0
1781	449.201	1	8.0829	0	0	141.877	0	0	0	0	0	0	0	301.297	70.3757	3834.74	6374.52	13812.6	573.428	527.825	0	649.193	0.00664663	Y	5	0
1782	595.164	1	8.0829	806.948	338.865	7316.36	10651.6	16861.5	8795.23	2763.51	3928.28	11964.4	6357.08	12606.5	19211.7	5533.65	4074.2	10209	18964.1	6457.57	11026.9	8054.6	0.00472091	Y	5	0
1783	861.23	1	8.11052	0	1029.64	6988.38	5654.62	11501	13081	8403.59	14588.1	1237.91	25052.5	16809.8	22124.4	11217.7	7506.83	10632.9	176.752	0	0	6261.54	0.0045997	Y	5	0
1784	579.207	1	8.12573	1048.73	393.029	2238.64	7844.39	9944.03	3953.98	15179.7	12331.5	4267.5	33024.7	24795	17809.9	3842.84	4024.42	3118.58	8598.54	2826.09	755.203	9040.8	0.00245332	Y	5	0
1785	575.14	1	8.13335	0	0	0	617.713	621.778	326.514	0	188.159	1.91084	0	2578.93	2066.08	5096.15	2626.66	3790.42	565.869	375.19	0	1318.05	0.000181056	Y	5	0
1786	499.1	1	8.14097	2221.23	2834.27	12573.1	10193.2	6102.98	5775.84	5611.29	5050.24	11917.9	7758.28	24643	14011.7	13990.9	13833.3	45159	37510.5	10600.8	6333.33	14510.4	0.00371779	Y	5	0
1787	670.064	1	8.14097	1648.8	4198.1	3622.35	4584.32	8849.79	7746.35	2496.48	4522.45	3415.02	5139.11	10048.6	9633.51	20869.4	18577.7	14137.6	10496.9	5272.39	7254.03	17523.8	0.00211186	Y	5	0
1788	931.341	1	8.1562	0	104.632	418.934	503.689	764.539	68.8749	790.702	668.694	4.89508	2300.64	3449.97	10317.3	86.0639	87.1099	100.865	0	0	0	355.045	0.00439182	Y	5	0
1789	515.122	1	8.1562	405.378	1375.81	2595.83	7688.14	7532.93	6679.31	1693.41	3888.28	4362.93	5267.76	27390.9	10168.8	36493.2	35984	23209.2	18412.6	194660	2719.59	15452.8	0.00502459	Y	5	0
1790	711.209	1	8.1562	1891.89	2147.01	1816.21	8924.99	13030	5468.31	1986.46	5153.16	6439.82	5540.72	8566.93	16369.4	1383.2	1004	2646.64	4320.56	8178.84	3785.62	3854.66	0.00682231	Y	5	0
1791	1147.39	1	8.16382	0	0	0	0	0	0	0	0	0	0	158.681	135.038	57369.5	42900.6	6018.88	0	0	0	40057.1	1.63959e-05	Y	5	0
1792	271.097	1	8.16382	141.577	0	0	0	0	0	0	0	0	0	151.172	264.343	359526	294832	97450.2	730.756	782.051	0	107182	0.00267352	Y	5	1
1793	692.069	1	8.16382	5114.3	3010.21	7917.36	8152.98	9459.54	11319.4	2561.44	6921.58	6140.84	6760.01	12001	9379.14	27504.7	23057.7	18324.4	12719.4	4674.44	4248.91	19773.5	0.00334963	Y	5	0
1794	627.187	1	8.16382	5652.47	10975.6	4099.11	13222.7	14353.5	9257.34	4962.08	4423.8	9630.95	6665.3	12815.5	17072.2	33784.5	35596	20859.6	2705.57	13372.9	12334	20335.2	0.00681009	Y	5	0
1795	475.125	1	8.16382	169.153	376.372	2085.31	3850.54	3960.01	3105.34	2366.05	1931.31	3596.62	4185.35	7569.08	6757.31	6114.41	3370.69	3969.91	194369	451.167	7879.72	2443.21	0.000315598	Y	5	0
1796	256.073	1	8.17143	0	0	0	0	0	92.7916	0	0	0	0	109.368	99.033	78870.4	65516	17856.7	1025.73	880.991	91.744	17001.5	0.00472691	Y	5	0
1797	668.097	1	8.17143	3794.19	2766.19	12587.9	19951.4	21532.4	17189.7	5279.11	13308.9	15104.5	12671.5	22228.6	23335.8	35686	30290.2	18973.2	71642.7	29677	725704	26980.1	0.00103168	Y	5	0
1798	617.147	1	8.17905	2929.89	6927.69	8425.34	9687.44	11348	11603.8	5071.07	6069.48	3646.93	6366.47	16291.2	15681.6	38523.4	31104.1	29498	15661.8	8345.89	6369.04	23397.4	0.000496713	Y	5	0
1799	591.154	1	8.18667	650.206	936.515	1467.49	2431.26	9726.51	4867.28	4285.87	7719.25	7030.37	4309.17	8887.27	7155.32	4648.24	4246.7	9946.59	18304	8106.89	486.359	5739.26	0.00875437	Y	5	0
1800	773.249	1	8.21715	8904.55	6440.03	7241	31354.7	33559.3	29305.7	4975.71	11307.1	1784.86	16574.5	38858.3	53354.5	2947.46	7078.2	3712.56	7183.93	272331	11344.7	8653.37	0.000457563	Y	5	0
1801	590	1	8.24762	0	0	0	0	0	128.184	0	0	0	0	201.424	87.5822	430.521	43.8455	5410.39	0	0	0	704.738	0.00839955	Y	5	0
1802	753.223	1	8.26283	146.861	369.393	1362.57	500.326	717.17	879.908	417.665	566.962	859.709	1057.39	1886.5	1073.7	21169.9	6612.07	18232.7	399.45	265.706	456.553	3530.29	0.00394003	Y	5	0
1803	577.144	1	8.26283	1446.22	1489.24	5142.25	4746.66	3303.44	5194.27	1115.93	3189.71	4504.37	5762.04	16089.8	15378.8	31850.1	18560.7	30361.8	7653.91	6098.55	2306.63	14525.6	0.000196276	Y	5	0
1804	901.203	1	8.28568	0	0	0	0	0	0	0	0	0	0	264.99	233.182	13311.6	11568.2	19011.3	0	0	0	1352.17	5.71204e-06	Y	5	0
1805	557.151	1	8.28568	958.847	99.4159	927.255	2245.65	1000.53	644.538	746.922	568.789	737.671	425.614	4805.74	4258.26	25532.8	53538.9	19822.8	2399.26	921.147	58254.1	15916.5	0.000631164	Y	5	0
1806	585.101	1	8.30092	285.5	984.612	1195.31	1837.49	1811.56	1228.34	2017.7	592.381	709.962	2024.41	2894.77	2788.82	2547.53	3934.53	4125.57	6913.89	4055.11	1958.26	7144.7	0.00364098	Y	5	0
1807	563.342	1	8.30853	284.613	1052.4	67296.7	92412.5	77225.3	104962	13958.8	39154.9	9706.45	43599.1	124536	146000	93394.1	75925.4	98024.9	0	0	0	312257	0.000306302	Y	5	0
1808	1127.29	1	8.30853	0	0	7329.42	28355.9	9810.71	36489.4	0	0	0	0	99385.7	119565	1.76227e+06	713716	1.15681e+06	0	0	456.46	325959	0.000220703	Y	5	0
1809	563.457	3	8.30853	0	0	256.541	0	503.353	659.232	0	276.468	0	0	3317.84	9011.68	9356.89	6958.59	10693.6	0	0	0	27656.9	0.00324559	Y	5	0
1810	563.262	1	8.30853	0	348.505	4699.42	6716.01	6000.38	9553.37	687.241	2514.96	325.094	2367.58	15615	22661.1	20903.8	16491.2	20312	0	0	0	54268	0.000511061	Y	5	0
1811	808.079	1	8.30853	0	0	2843.61	4238.5	4776.59	7198.82	2762.24	3115.51	2775.56	2394.7	8758.5	9394.1	2648.76	3507.61	4958.77	2655.68	1347.12	614.737	9789.41	0.000419944	Y	5	0
1812	717.223	1	8.30853	0	722.396	2089.83	2971.22	1882.77	2123.04	5111.05	5066.98	1340.99	7308.63	5302.24	6016.99	538.34	977.519	412.899	0	0	9389.91	1373.7	0.00404903	Y	5	0
1813	353.066	1	8.30853	1873.01	2307.62	14764.6	15483.6	14184	10190.5	11752.4	9989.64	3765.17	7621.61	17906.3	20912.2	66984.7	33359.6	52157.3	927.627	2066.27	3603.78	36010.9	0.00141198	Y	5	0
1814	545.13	1	8.30853	1383.01	6739.18	10494.9	14683.4	15117.6	15868.6	8789.88	9802.82	7955.86	7356.11	18498.7	20949.2	43094.4	27245	34390.5	1462.95	889.538	12973.8	30522.8	0.000470864	Y	5	0
1815	1180.2	1	8.31615	0	0	405.503	662.171	715.349	0	0	0	0	0	6960.24	10665.9	151994	90845.3	126819	334.981	0	0	42939.6	0.000435879	Y	5	0							M-2H, M-H
1816	718.99	1	8.31615	0	0	2243.28	3836.03	3694.32	1996.97	1231.1	3176.36	0	2137.83	3647.48	3768.54	365.415	372.06	304.636	0	0	126.367	7011.17	0.00498125	Y	5	0
1817	383.076	1	8.31615	2091.42	135.323	7302.18	9136.93	11360.6	8787.73	6226.03	5397.77	2519.07	4021.41	12808.3	14075.2	45787.2	23997.9	35086.4	284.658	227.416	6965.79	26211.2	0.000529242	Y	5	0
1818	843.198	1	8.31615	414.265	2059.76	14637.3	12894.1	22191.3	47464.7	1986.83	3186.63	4572.92	5659.87	38865.9	144948	36137.5	62934.5	404765	1956.8	1488.32	373.773	60719.8	0.00777668	Y	5	0
1819	473.108	1	8.31615	7985.94	8715.82	28602.5	30471.3	32211.9	24196.5	20327.1	20303	8664.46	19778.5	31411.8	33472.6	91466.7	50707.9	70840.5	6699	39050.3	14781.4	64809.8	0.00129369	Y	5	0
1820	297.076	1	8.31615	793.948	1092.99	2945.44	4411.07	5024.96	2472.77	2853.26	1825.85	2701.57	3320.06	5310.31	5700.5	31271.6	14346.2	22882.9	457.254	1001.54	5774.56	10042.6	0.00155484	Y	5	1
1821	443.098	1	8.31615	2853.97	1058.99	19693.6	25258	23119.5	20266	12930.3	19589.8	5105.93	15672.7	27802	31226.6	82079.7	45145.5	67983.2	3964.21	6185.18	16848.9	58239.5	0.00105567	Y	5	0
1822	607.059	1	8.31615	1082.87	6171.21	10501.3	17152.9	12928.8	15452.4	9574.48	12815.1	10692	15264.5	20373.7	15244.9	7811.31	6529.04	10786.7	4531.92	997.061	12069.5	17823.3	0.00145745	Y	5	0
1823	1149.28	1	8.32375	0	0	0	0	0	398.356	0	0	0	0	3590.61	5575.19	6608.61	5395.46	3672.25	0	0	0	3675.05	0.000457563	Y	5	0
1824	499.181	1	8.32375	0	0	551.29	18851.3	22647.9	1238.22	603.734	3854.51	332.68	1572.89	29123.9	30433.1	2260.32	4137.73	952.524	4280.47	3993.03	1469.05	5985.71	0.0021117	Y	5	0
1825	565.231	1	8.32375	44.9952	97.7395	342.649	704.255	440.637	483.395	320.051	341.721	47.8106	344.24	464.099	800.09	4627.16	2049.17	6014.55	0	87.161	306267	1072.76	0.00397968	Y	5	0
1826	651.193	1	8.33137	0	0	759.826	575.744	1239.58	1769.62	0	1129.6	0	302.993	1690.11	1729.68	3551.28	3441.77	2812.43	1563.78	0	17380.2	1520.94	0.0051533	Y	5	0
1827	625.068	1	8.33137	1205.42	1162.91	6602.6	6998.03	6102.85	7435.69	4333.41	4041.22	2524.5	4083.34	13762.4	11610.8	9142.87	9375.29	10736.5	79147.5	2419.49	15542.2	17871.1	0.000218772	Y	5	0
1828	514.077	1	8.33898	0	143.173	291.29	1214.51	1967.57	739.1	954.693	1004.85	1057.05	477.481	1530.48	1413.58	562.137	537.62	335.563	17083.7	11515.4	12756.3	1134.3	0.0038473	Y	5	0
1829	601.159	1	8.3466	164.383	0	2325.33	826.504	2485.99	649.744	248.892	435.449	174.112	616.805	3958.42	4382.81	1455.22	1595.95	2123.85	688649	242907	345106	7049.8	0.000703693	Y	5	0
1830	718.084	1	8.3466	1213.39	1765.95	5880.71	4508.55	13032.7	13790.7	2766.08	3372.28	4353.22	2813.78	10566.1	13897	3835.82	4416.25	16724.7	1891.32	20904.7	11596.9	11266.6	0.00381424	Y	5	0
1831	687.176	1	8.36183	1046.97	3717.82	4845.25	4205.29	8902.05	10713.6	863.658	0	0	772.289	8985.73	10335.9	8117.1	6962.06	9672.4	1234.85	15179.1	5205.32	5603.28	0.00165521	Y	5	0
1832	579.207	1	8.36945	0	0	2145.32	7809.22	4277.23	489.883	1315.41	6004	8739.6	9089.9	31051.6	15215.1	4229.99	4171.05	5677.79	5199.35	6802.96	44568.2	8216.82	0.00310645	Y	5	0
1833	630.052	1	8.37707	715.46	1962.66	7460.36	11403.8	7908.01	7048.19	3383.05	10440.6	1972.82	10669.7	20614.6	15467	16809.2	14553.5	16472.1	184933	95294.5	78467.4	21554	0.00199645	Y	5	0
1834	577.117	1	8.39228	0	0	313.659	381.086	458.162	721.544	0	219.837	350.898	564.603	3980.95	2437.84	5596	2643.87	3464.06	5602.93	4954.41	8878.64	1669.93	0.000670056	Y	5	0
1835	565.188	1	8.44275	256.717	0	593.12	1412.55	2497.31	2279.01	117.183	2227.38	1271.84	1757.81	6747.57	7436.61	8956.75	4767.29	6164.56	2153.7	0	143554	2449.42	0.000393546	Y	5	0
1836	545.223	1	8.48082	0	0	649.85	5643.79	9394.37	555.603	3759.37	4654.21	0	1898.21	42194.8	16450.3	8169.08	8031.48	3878.86	21217.1	2734.94	5226.17	5534.61	0.00407429	Y	5	0
1837	715.157	1	8.50367	506.99	4526.56	5074.49	5851.5	10720.2	6744.54	5374.5	5208.32	3688.02	10949.8	17166.5	11314.4	5283.62	3875.69	5441.76	6198.82	408.748	3366.37	4621.54	0.00264175	Y	5	0
1838	828.154	1	8.51128	0	0	0	0	13.6452	146.328	0	0	0	0	851.246	408.737	6415.21	2710.25	570.556	2132.27	0	0	388.756	0.00166374	Y	5	0
1839	617.207	1	8.51128	180.906	337.362	2169.96	14496.6	6733.48	4765.77	7743.59	6321.47	11646.7	12076.5	9099.71	16415.4	1826.65	1892.65	2460.99	1570.35	0	543.041	3434.5	0.00812327	Y	5	0
1840	545.15	1	8.51128	0	0	725.145	2191.38	2470.09	268.19	2818.65	3021.3	602.968	1416.69	4990.51	2666.44	3102.27	2342.48	1343.43	183027	7308.93	0	2358.28	0.00884582	Y	5	0
1841	493.167	1	8.51128	2165.6	715.752	3013.98	10648.8	20498.7	7854.55	8372.3	8667.06	1775.34	5893.1	21119.3	21141.1	20733.1	17897.6	10692.2	2516.55	6346.58	161.746	11171.5	0.00278756	Y	5	0
1842	775.242	1	8.51888	0	0	0	946.282	1969.42	244.312	865.4	2361.45	0	2872.83	9894.61	5785.17	52696.5	33811.5	2567.18	5000.57	0	0	2181.35	0.00132736	Y	5	0
1843	586.183	1	8.51888	0	0	0	2451.61	1826.14	1055.57	291.395	2008.96	763.929	1434.88	7182.14	6347.84	2876.08	2985.43	2572.25	4896.32	1801.56	1316.14	1914.66	0.000375697	Y	5	0
1844	681.202	1	8.54173	0	102.007	504.142	1119.48	2421.76	1177.65	359.007	1820.78	0	2260.27	2254.44	2679.64	9514.25	10587.5	6684.71	4512.8	0	21130.9	3500.63	0.00586834	Y	5	0
1845	591.133	1	8.54935	1330.02	462.729	2909.34	11957.5	8374.86	6834.29	3619.48	7811.79	4606.59	7606.16	23742.3	17769.5	30159.8	16063.9	22299.9	270.932	869.414	552.638	9584.98	0.000675246	Y	5	0
1846	843.129	1	8.56458	0	18.8704	1656.55	3614.31	3715.23	6971.2	2999.65	1843.82	281.674	3453.87	7113.03	8238.85	6515.99	4871.5	4939.18	0	0	0	1443.6	0.00132736	Y	5	0
1847	447.091	1	8.56458	0	0	157.901	0	875.663	694.292	1114.72	1236.97	372.323	1016.27	1174.3	1825.21	5032.74	3189.8	13771	0	264.554	14.6464	1575.48	0.00581998	Y	5	1
1848	595.202	1	8.56458	646.064	873.769	2059.08	9065.48	8167.71	6093.47	1289.37	5787.38	2008.09	5424.99	10377.1	9602.15	5107.81	3360	4405.59	44531.8	844.62	136613	4884.58	0.00111535	Y	5	0
1849	523.128	1	8.57218	0	207.438	274.633	786.048	1702.61	2818.9	409.115	657.394	0	1458.27	3351.4	2474.74	5685.02	9740.1	3999.19	2841.87	11101.2	0	2734.16	0.00245146	Y	5	0
1850	521.112	1	8.57218	234.888	1326.65	2544.48	4681.9	3912.24	5201.23	2974.45	6036.26	4944.46	7036.86	8212.85	7291.18	2855.94	5370.85	3992.48	802.909	13134.2	1239.31	4214.69	0.00107627	Y	5	0
1851	415.161	1	8.5798	0	0	0	261.191	0	0	0	920.273	0	0	1941.4	1499.56	1368.09	1963.03	1052.19	18627.9	4576.09	3042.29	1061.18	0.00151356	Y	5	0
1852	509.15	1	8.5798	532.834	1909.79	3677.43	1925.66	2338.72	5322.15	339.949	2249.46	0	1070.85	7225.33	5897.02	4221.99	5481.83	4461.9	3022.77	7278.78	5065.96	2403.33	0.00278544	Y	5	0
1853	579.177	1	8.58742	2630.14	887.823	4627.82	8578.83	6748.97	6101.73	3165.72	4587.77	4247.68	7828.54	22347.1	14217.6	10708.4	9087.95	13539	5734.13	87920.3	75766	9786.16	0.000876591	Y	5	0
1854	581.222	1	8.59503	2901.73	1464.36	1957.75	6857.12	6195.18	2827.87	1911.29	6408.47	5810.92	5175.13	12293.2	8208.25	2792.12	3102.78	3023.87	43506.5	44913.3	460788	2398.43	0.00596315	Y	5	0
1855	521.2	1	8.60265	117.489	488.107	461.293	1345.3	1087.68	1439.58	478.138	1268.36	1812.25	1474.69	1650.5	2381.6	1076.87	1169.07	452.601	13.7477	287005	0	934.973	0.00588845	Y	5	0
1856	559.165	1	8.60265	2436.66	2283.02	1353.39	2448.3	3291.69	3788.7	1818.65	2477.34	1124.18	5698.34	5531.01	11016.4	910.49	884.666	1842.93	934.886	3493.93	2083.57	2100.35	0.00341422	Y	5	0
1857	489.122	1	8.61027	0	221.478	223.095	921.726	2015.1	1019.7	3744.34	7906.91	891.582	5193.4	12935.1	7644.02	4634.93	8591.71	5472.5	496.168	0	701.231	3513.25	0.00354519	Y	5	0
1858	575.142	1	8.61027	2398.32	5419.43	8212.8	12359.8	14665.9	14616.9	3029.67	7050.49	2050.38	10814	33118	22234.6	33771.9	20138.5	32031.7	527.69	2752.86	120.777	15022.7	0.000720254	Y	5	0
1859	625.175	1	8.6255	0	1744.87	206.267	1180.42	1475.24	2133.41	276.587	295.718	707.723	224.091	3317.66	3125.33	2634.17	2172.9	4530.1	483.973	4405.86	198353	1096.01	0.00201362	Y	5	0
1860	551.066	1	8.6331	0	586.941	1306.63	1554.69	4782.72	5541.02	1855.47	2247.6	2581.29	2816.15	8234.39	3594	213.952	229.887	219.334	51.048	68.0541	0	1249.03	0.00794602	Y	5	0
1861	623.158	1	8.64097	644.673	4445.48	4011.91	6811.26	4399.7	3772.95	3715.9	11443.8	7445	3896.92	15236.6	22061.3	2648.09	1654.01	3272.72	341.501	784.356	0	4312.7	0.00198986	Y	5	0
1862	521.165	1	8.64097	328.85	1092.62	1986.57	5052	4304.34	4345.41	2709.38	4664.38	6211.07	6216.44	6634.03	7077.56	877.624	1591.09	1247.7	139.048	106775	273.47	2809.63	0.00154795	Y	5	0
1863	721.219	1	8.64858	0	3079.57	3258.7	2995.44	4559.32	2400.92	2297.1	4254.29	529.343	4239.29	12149.4	6206.65	80979	112605	27697.4	10887.1	9560.68	10135.1	12882.5	0.00562915	Y	5	0
1864	455.103	1	8.6562	3023.64	1767.8	3248.83	4617.33	4098.52	5507.56	4159.21	4172.38	2251.35	5807.59	7747.29	6021.14	7552.02	7565.22	11635.4	1918.96	5193.28	2424.7	3442.04	0.00264499	Y	5	0
1865	608.123	1	8.6638	2443.7	5559.52	6791.63	6223.4	9915.33	8924.48	1513.72	2708.24	1114.41	2341.03	12541.5	7544.42	6236.64	5706.48	9032.13	8424.55	13457	3687.87	5466.64	0.0024164	Y	5	0
1866	413.088	1	8.67142	301.848	3439.07	9545.76	20825.8	7764.17	4574.1	1818.53	2032.58	8234.49	2515.48	24615.9	14836.4	8333.48	5640.57	8450.67	582.733	1936.12	106399	7658.6	0.00771015	Y	5	0
1867	556.172	1	8.69427	181.717	189.274	1554.88	7448.14	3939.28	2710.71	831.961	1371.64	2023.81	1368.7	5557.51	9157.58	2807.09	4842.31	3404.74	3.45084	15117.9	208.772	2576.66	0.0031274	Y	5	0
1868	502.164	1	8.7095	1500.11	1403.83	1627.34	6267.91	7375.76	6499.91	2537.14	1091.98	1278.04	6378.17	9373.08	7533.87	6710.75	2999.14	2075.48	601.005	0	390.436	3947.51	0.000287118	Y	5	0
1869	645.095	1	8.73233	0	0	2148.09	4199.05	2494.06	462.059	446.338	642.463	2004.44	0	7476.13	3639.3	3472.78	4003.13	2767.53	283.897	984.401	768.263	1506.53	0.0057959	Y	5	0
1870	403.09	1	8.73995	0	0	0.912119	126.153	198.402	133.969	81.8412	4.33912	46.8163	201.896	454.173	402.951	5179.75	5770.66	4242.89	123.307	0	0	873.809	0.000206596	Y	5	0
1871	703.118	1	8.73995	886.307	1244.3	5515.44	5817.27	7510.07	5172.47	9672.01	10369.5	2747.5	5768.88	10739	10058.6	7390.94	6616.88	11003	3323.82	4725.12	5528.56	5958.05	0.00545	Y	5	0
1872	647.074	1	8.74757	256.594	1164.9	11483.9	13616.5	10218.3	7157.34	1213.42	4055.41	13431	3607.82	25972.9	15768.4	5394.73	7729.12	6486.77	2061.28	1787.68	7950.89	11637.9	0.004279	Y	5	0
1873	403.16	1	8.74757	2240.16	624.038	2247.35	2527.09	6368.29	5699.62	1715.29	4259.02	2232.92	5766.06	5646.12	5782.68	31150	46875.6	103247	9286.34	3309.49	1537.56	25571.7	0.00745389	Y	5	0
1874	401.097	1	8.74757	309.032	1745.45	974.737	5191.49	972.422	622.069	5222.25	9205.63	4778.2	5267.38	11112	9761.91	10271.1	12535.4	10565.9	2780.17	5415.96	4493.5	5691.37	0.00224874	Y	5	0
1875	579.135	1	8.74757	1097.84	2586.69	3489.07	5315.38	11187.3	5338.78	2201.87	5812.41	5132.57	7090.26	8873.86	7904.19	12359	6542.55	13848.5	1217.85	6781.31	4445.94	5786.89	0.00799502	Y	5	1
1876	590.177	1	8.75518	3715.54	3532.51	6788.53	10197.5	10201.2	14292.4	8132.83	10740	5893.43	5491	21711.3	10289.5	20544.3	11651.7	15542.5	1608.28	1474.18	1063.93	14619.3	0.00730017	Y	5	0
1877	629.279	1	8.76757	0	0	0	0	17.1593	0	0	0	0	5.00662	62.4717	84.9911	4425.4	2086.11	509.708	0	0	0	261.132	0.000399463	Y	5	0
1878	1127.29	1	8.79802	0	1392.25	59042.7	133422	90245.9	126782	3208.8	9173.3	0	29406.6	122558	300138	3.83566e+06	1.61817e+06	3.35026e+06	0	0	0	1.0022e+06	0.00259923	Y	5	0
1879	563.262	1	8.79802	51.8237	59.4475	4289.46	8837.99	6626.13	10031	619.582	2565.91	401.697	5163.05	6940.32	20332	18531.3	23130.3	28682.2	0	0	0	66330.9	0.00448492	Y	5	0
1880	563.216	1	8.79802	0	0	1081.13	477.539	322.236	405.082	337.841	293.339	4.27304	310.616	313.024	942.012	2556.82	281.719	933.414	0	0	0.919842	2956.01	0.00891549	Y	5	0
1881	545.129	1	8.79802	0	0	3936.13	5931.62	5464.7	1247.65	2829.55	2109.18	2372.21	5852.29	9073.49	12029.9	42742.5	29608.5	39374.3	2187.6	2628.64	1846.42	24224.3	0.0011531	Y	5	0
1882	383.077	1	8.80563	862.496	1259.73	12777.2	22218.2	16313.7	10573	6375.55	14514.3	6979.92	13794.7	16873.3	21857	66958.8	42557.3	53251	2606.4	8683.27	207.087	40003.7	0.0032008	Y	5	0
1883	401.123	1	8.85917	0	0	0	0	56.9788	0	0	0	0	72.71	254.928	110.002	8614.99	13191.3	2785.05	0	0	0	744.012	0.00271105	Y	5	0
1884	521.112	1	8.85917	0	266.809	1305.41	1990.83	3338.46	2057.5	0	1535.16	144.643	1608.08	3853.24	3304.7	26387.7	32838.8	10641.9	6702.69	0	319.793	7762.55	0.00132652	Y	5	0
1885	523.127	1	8.85917	709.411	519.231	924.381	2333.61	3156.62	3655.88	3427.04	7497.33	2606.17	11543.8	7623.15	5963.36	75639.8	121073	32767.9	2823.93	2344.94	1850.07	30303	0.00495901	Y	5	0
1886	815.224	1	8.86677	4119.67	3425.66	5527.61	5321.46	2908.44	5294.57	7456.79	6881.86	2663.29	6130.67	30936.4	18748.8	50079.7	26412.4	72189.1	0	2411.85	0	19499.5	0.00113734	Y	5	0
1887	565.21	1	8.86677	194.028	99.3721	2842.21	1414.48	2589.07	650.792	587.085	1576.11	2515.46	642.689	5377.65	2192.47	1635.71	2719.49	260.082	0	434.97	0	1328.58	0.0094794	Y	5	0
1888	847.19	1	8.89723	0	0	0	2441.6	2464.42	3275.97	1874.97	5003.76	0	5367.79	23473.4	10576.2	2712.24	2362.1	2540.95	0	0	0	2170.69	0.00274517	Y	5	0
1889	831.193	1	8.89723	3708.13	4603.15	8522.38	3737.08	8452.32	10594.3	7013.99	13965.4	689.625	10756.6	20988.4	18022.8	4129.48	3124.12	8678.9	0	942.911	0	3797.8	0.0054693	Y	5	0
1890	295.048	1	8.89723	29513.2	94675.6	61651.2	67981.3	111798	67664.3	28631.5	31872.8	30363.6	25415.5	483625	140134	61802.9	45533.6	59517	23525.6	16756.4	17666.1	69397.7	0.00833759	Y	5	1
1891	614.075	1	8.90485	3732.49	6509.68	4482.93	6975.45	19142.4	32409	897.256	2785.25	5684.11	6404.15	34256.4	15328.3	2036.87	1849.28	1027.68	137.505	0	304.987	5991.83	0.00916139	Y	5	0
1892	757.251	1	8.90485	893.977	4127.49	17701.8	14051.5	20664.1	25785.2	11890.7	5819.39	10118.8	7996.71	32712.2	17716.2	31297.3	30908.1	17219.9	8975.26	3903.71	20459.3	12335.1	0.00341422	Y	5	0
1893	543.28	1	8.92768	0	0	51.3547	98.7406	0	3.07369	0	0	0	48.9501	447.958	299.372	21161.7	42459.8	68568.2	0	0	706.264	6438.11	0.000582673	Y	5	0
1894	845.234	1	8.94292	911.429	3746.98	7048.1	7139.92	12353.2	8689.32	8051.38	9338.97	0	9217.46	28823.7	18741.7	23426.3	23622.1	23936.6	0	0	0	7398.36	0.00213664	Y	5	0
1895	857.123	1	8.94292	0	427.515	0	462.953	1271.4	1808.5	0	4.49026	0	442.618	3303.38	1050.89	2080.93	1308.79	9238.78	0	0	0	1246.78	0.00730242	Y	5	0
1896	393.962	1	8.95053	28628	54019.4	24776.2	24828.5	42677.2	17499.6	21731.4	7392.06	9154.32	6150.23	278721	64300.8	83.4276	1413.03	431.623	9755.53	3228.87	1276.5	23023	0.00996233	Y	5	0
1897	525.139	1	8.95815	0	0	1.68865	368.502	173.893	541.149	0	85.4297	0	9.96662	872.525	578.083	15799.5	8517.69	8152.86	0	144.002	0	1526.48	0.00126059	Y	5	0
1898	805.276	1	8.95815	1062.7	3539.33	2013.87	1466.22	7210.97	3418.45	9324.08	4253.78	2580.13	15318.3	36707.9	14243.7	3336.18	2062.89	7628.91	10384.3	2809.97	20812	5406.64	0.00519647	Y	5	0
1899	853.304	1	8.97337	0	0	2.30126	35.6214	104.192	208.946	0	0	0	48.9036	741.584	512.454	5316.53	7350.41	4238.33	1.80887	0	395.462	834.768	0.000519746	Y	5	0
1900	613.146	1	8.97337	13550	29280.5	6889.18	11610.2	21956.3	16296.3	910.649	2918.06	6800.84	5612.6	71098.4	20412.9	20056.2	17199.9	11340.1	237491	1220.99	7767.41	16841.4	0.00998393	Y	5	0
1901	385.186	1	8.98863	0	0	0	345.309	592.187	692.932	0	233.886	512.015	3690.81	953.776	632.469	5080.89	4660.93	15561.1	70.4714	0	0	1476.59	0.00389661	Y	5	0
1902	371.079	1	8.98863	284.793	951.864	2003.51	4915	3835.03	1889.54	1754.15	1739.86	4903.62	1304.86	4844.2	4560.62	1591.76	1501.26	1395.95	1694.24	705.401	1903.41	2448.34	0.00930825	Y	5	0
1903	385.096	1	8.99622	1655.66	1011.76	1742.06	3117.62	3777.96	3138.8	304.902	1744.22	2522.45	3048.59	5020.73	2879.27	3492.14	4701.28	4719.06	26680.8	16521.7	17245.3	4355.53	0.00600635	Y	5	0
1904	705.126	1	9.01907	8438.76	3988.11	7381.52	12500.7	8688.67	8578.1	3168.74	3407.09	6041.54	2442.52	41569.6	18068.5	13271.6	7806.18	10202.2	4257.8	1034.39	0	9833.52	0.00409521	Y	5	0
1905	725.191	1	9.02668	0	1303.5	2648.55	1904.1	7770.24	6440.77	0	1383.2	0	928.786	11481	8249.33	15192.8	10034.2	12660.5	6936.12	3047.02	0	4601.88	0.0018106	Y	5	0
1906	889.25	1	9.0419	771.382	3849.54	4036.33	1424.61	18834.1	18583.9	2119.46	0	0	1288.1	29681.1	12888.9	917.476	1941.65	2425.72	0	0	0	2332.28	0.00765087	Y	5	0
1907	383.077	1	9.0419	330.423	30.347	1863.36	697.791	1756.32	571.493	0	1218.2	15.1566	852.896	4361.17	2697.35	6234.62	3114.21	4585.14	55658.4	23459.5	0	2535.17	0.00213664	Y	5	0
1908	619.063	1	9.04952	264.171	565.106	871.847	1413.46	1024.15	1486.67	222.064	0	0	479.426	3012.34	1367.15	4157.55	1966.54	2227.84	0	1160.12	0	1694.17	0.00258146	Y	5	0
1909	578.158	1	9.05713	2709.94	2133.44	3775.34	5448.35	3833.31	5619.8	3903.94	2288.68	1727.27	5832.37	15455.8	12474.3	69808	52628.3	47797.4	41085.7	93496.7	18644.6	19243.7	0.000339388	Y	5	0
1910	459.128	1	9.0648	0	110.548	224.61	184.835	644.459	342.569	0	301.749	0	49.2468	1365.51	776.976	39281.7	34067	17065.2	20541.3	471142	4449.79	5392.59	0.00263985	Y	5	0
1911	629.207	1	9.1381	4500.31	7745.42	4644.92	5603.89	3606.32	2750.17	1485.14	2835.78	1948.71	2281.41	14159.5	5777.94	8961.53	11671.2	7604.73	2650.39	6818.12	7092.03	6308.23	0.00810671	Y	5	0
1912	529.155	1	9.15333	1253.76	3091.88	7847.04	5256.64	4517.62	5926.53	1561.11	7516.72	1064.14	14514.4	10960.9	10802.1	2392.23	3272.68	3492.34	0	2670.76	0	4168.19	0.00358796	Y	5	0
1913	709.197	1	9.16093	2894.67	3110.38	5747.17	7329.72	8349.36	5650.63	2335.55	5242.86	5196.9	7586.19	12197.4	10877.4	22268.1	15853.6	23285	651.057	3941.34	1561	8210.13	0.000833557	Y	5	0
1914	623.152	1	9.16855	1994.9	5289.98	14784.5	17740.9	13591.1	9877.44	17105.7	15652	8569.8	14678.4	20756.3	16521.4	9825.3	11234.3	11336.2	6024.06	83898.8	5734.55	12087.1	0.00450445	Y	5	0
1915	545.277	1	9.17617	0	0	0	491.754	71.4322	0	0	0	231.511	0	940.663	665.388	2989.29	7164.79	6318.88	387.409	790.057	1288.52	1102.15	0.00275555	Y	5	0
1916	267.035	1	9.21425	552.19	674.112	758.486	1080.33	1133.43	633.125	1317	1015.35	1340.43	474.464	1502.3	1440.42	16826.1	16533.9	18757.2	1747.47	15897	888.736	15820.7	0.00287694	Y	5	0
1917	579.159	1	9.21425	2600.19	1977.61	8168.15	11060	13527.7	7278.24	3879.41	6445.03	4547.58	7008.35	13633.4	15381.9	16029.8	13986.7	15650.8	7831.11	52893.7	34619.3	8620.61	0.000976072	Y	5	0
1918	806.172	1	9.22185	0	0	0.912557	0	0	0	0	35.6468	0	32.2037	1460.6	1395.37	5605.65	7239.36	9192.75	0	2489.24	381.063	2185.93	1.46388e-07	Y	5	0
1919	489.048	1	9.22185	0	138.004	0	27.9443	96.8047	0	0	0	0	3.7285	258.054	308.162	13988	11712.8	9002.15	205.847	0	0	3070.71	0.00121002	Y	5	0
1920	607.132	1	9.22185	0	624.233	426.126	149.028	1194.63	562.67	10.5081	195.339	0	1127.46	1840.65	1019.96	6276.13	3354.36	4649.6	0	0	1047.47	1518.1	0.00635778	Y	5	0
1921	769.197	1	9.22185	1212.55	1709.27	1499.04	1991.44	3982.64	3827.37	614.992	3248.45	832.918	1415.93	10391.2	3774.47	90871.7	59379	248711	2139.12	988.064	1382.83	41482.2	0.00950453	Y	5	1
1922	827.132	1	9.23728	386.919	1775.68	8678.75	18764.4	14174.7	13942.4	2346.96	3144.11	6259.45	2193.56	20903.2	25642.4	12165.5	11800.7	9099.19	462.959	0	0	8681.34	0.000353103	Y	5	0
1923	349.15	1	9.23728	0	0	0	0	0	0	0	0	1.79285	0	309.162	175.4	3256.61	9707.3	10547.1	0	546.99	0	1326.28	0.000687584	Y	5	0
1924	639.158	1	9.2449	2032.38	2932.83	20962.1	16383.5	20161.9	18140.4	8623.14	10308.2	11579	9636.96	32613.7	25957.3	9533.65	9211.09	13155.5	7330.23	6241	3941.51	10515.9	0.000294394	Y	5	0
1925	711.088	1	9.26012	10038.1	14492.7	92715.1	114813	105267	111811	35013	48572.9	138782	66712.2	176648	148519	37881.2	29629.4	47558.8	9108.01	3291.67	3673.52	63077.6	0.00307	Y	5	0
1926	561.125	1	9.26012	0	22.4073	347.881	436.362	605.765	364.727	189.614	24.5479	0	64.188	1776.63	786.633	2327.57	3140.37	4721.74	0	63.9105	0	468.03	0.00260727	Y	5	0
1927	738.073	1	9.26012	1566.12	4539.24	73630.6	78942.2	82250.6	78215	28120.2	40665.9	72860.6	46964.3	104148	83440.5	15435	10638.1	17548.3	893.148	312.955	608.887	37539.8	0.000963772	Y	5	0
1928	293.045	1	9.26012	672.538	859.633	15821.5	21202.8	21367.7	15153.3	3998.74	5709.36	16413	3981.75	36193	34779.7	8476.49	7570.54	12923.6	372.363	1583.99	300.774	14219.7	0.000583298	Y	5	0
1929	311.053	1	9.26012	2057.82	3896.86	4103.56	2809.69	3347.04	2967.66	737.698	1238.06	2225.31	901.432	4179.6	4326.18	4722.03	2937.22	3163.71	1103.57	360.903	257.609	3006.94	0.00330681	Y	5	0
1930	339.107	1	9.28297	843.257	851.621	6694.56	3674.53	5422.14	3519.99	2335.72	1197.4	1506.39	1602.52	6517.61	8428.88	1769.13	2108.97	1440.41	0	17.0982	380.337	3264.13	0.000591046	Y	5	1
1931	433.149	1	9.28297	4098.54	4144.48	20902.2	18459.8	22028.4	25106.1	20982.4	32124	12906.4	39789.8	33176.9	30516.7	40054	36753	40712.4	17609.1	6007.05	1842.64	27154	0.00285015	Y	5	0
1932	591.205	1	9.31343	393.307	322.936	3.3799	425.649	273.578	133.995	0	0	0	0	545.941	507.342	4415.24	1684.62	2347.18	0	0	0	980.362	0.000970708	Y	5	0
1933	855.252	1	9.32867	0	0	0	0	149.774	0	0	0	0	164.919	980.483	478.233	11431.4	6753.05	5916.77	0	0	0	1035.06	0.00152054	Y	5	0
1934	901.26	1	9.32867	0	0	0	173.035	89.7797	1416.08	0	0	0	0	1279.32	1091.84	42842	19894	23060.3	778.473	2274.51	0	6433.49	0.00750955	Y	5	0
1935	729.254	1	9.32867	354.605	326.936	1940.54	1501.4	3378.12	3427.74	561.77	669.016	2116.76	508.487	8786.79	2846.69	13021.1	8931.51	18420.6	448.706	1457.66	0	5713.36	0.00832159	Y	5	0
1936	713.226	1	9.33627	279.771	1383.25	422.96	2078.06	1070.02	1408.39	3271.93	3107.74	1138.87	5992	9117.05	4265.26	2097.45	2095.59	2766.92	942.892	0	1580.98	2679.91	0.00457226	Y	5	0
1937	755.225	1	9.38197	1133.2	2267.58	5171.12	8647.3	9141.78	10425.8	799.206	2075.79	10853.7	3841.2	27116.2	11565.4	8534.77	7858.66	12774.5	1105.01	1645.74	2888.1	6456.35	0.00672626	Y	5	0
1938	365.144	1	9.39718	1812.24	1697.82	8746.26	19377.1	18410.4	25376	15031.8	19649	29104.3	20398.8	38245.3	15853.3	80230.1	87079.9	146777	289539	429292	268013	59331.1	0.00713404	Y	5	0
1939	629.139	1	9.39718	2054.54	1671.42	9889.84	12042.1	18182.9	15534.1	3957.42	7182.05	2265.8	6265.62	62744.1	15088.4	29167.3	23341.1	19675.4	8967.1	10601.1	6309.18	17684.6	0.00939065	Y	5	0
1940	399.129	1	9.39718	310.403	2581.06	1818.02	7091.4	4299.08	4020.36	8730.87	23978.3	7733.19	20860.8	46746.7	21609.4	23987	24536.6	16128.3	10654.2	3542.28	1929.52	16623.1	0.00454492	Y	5	0
1941	413.136	1	9.39718	4046.59	5519.87	4149.19	5760.26	3905.01	2514.66	7894.27	7358.6	406.384	7748.74	15886.7	9695.3	4582.96	5455.54	3620.38	427.471	55855.9	3446.93	5759.09	0.00801762	Y	5	0
1942	519.147	1	9.41242	0	0	1063.27	6134.82	3888.16	1737.52	485.001	1946.27	727.467	1782.17	9832.36	7264.37	16897.3	12900.4	12715.8	404.132	442.894	0	4909.24	0.00126201	Y	5	0
1943	403.103	1	9.42003	0	0	723.658	2348.11	1160.47	1209.54	1547.89	3465.01	4000.85	4203.09	7918.17	5780.77	7136.9	6851.02	5829.09	7.00266	665.351	541.415	3116.91	0.000940641	Y	5	0
1944	662.058	1	9.42003	1133.23	4146.15	23286.8	23995.7	16019.3	26231.2	5845.38	9767.34	10832.4	12536.1	34604.5	23271.5	13759.9	8001.37	15790.7	1876.99	503.697	1566.35	16064	0.0011934	Y	5	0
1945	413.087	1	9.42003	1524.35	1126.6	2723.55	3467.43	2260.29	2643.74	3772.46	1369.75	604.327	3515.81	6297	5599.97	1757.56	1163.72	2513.56	499.506	346.217	916.075	2851.54	0.00260548	Y	5	0
1946	565.155	1	9.42003	79334.9	39915.6	42772.7	112271	47928.4	30931.9	33554.6	95192.9	109288	88740.7	215641	131112	113631	105890	100743	755326	99831.9	8803.09	94980.6	0.00901618	Y	5	0
1947	531.245	1	9.42765	0	0	0	116.507	0	0	0	0	0.887454	0	957.516	215.223	4427.99	7159.46	1572.51	0	0	0	687.827	0.00766061	Y	5	0
1948	627.193	1	9.42765	6220.12	8553.16	8140.53	9435.81	11938.7	12926	10198.6	7098.49	10334.8	6238.13	12952.3	11774	10092.5	8175.25	9201.41	3211.15	16234.6	1207.68	10581.7	0.00710085	Y	5	0
1949	865.204	1	9.44765	0	239.863	1179.77	1634.88	2319.99	1204.37	1232.99	2296.52	9512.06	2104.85	14899.2	12336.4	2020.23	3405.79	1602.04	0	0	618.961	2275.72	0.00180698	Y	5	0
1950	819.2	1	9.45527	3338.39	2801.4	10733.2	17993.3	12964.3	19834.8	8263.53	10882.5	36012.3	7431.03	36956.4	30387	10255.4	9470.29	8665.33	0	2271.09	411.997	12463.4	0.00778583	Y	5	0
1951	545.15	1	9.45527	367.614	0	958.859	1258.02	2007.09	2023.41	738.253	1954.59	0	1089.51	3310.06	2880.13	2147.03	3282.92	2898.82	111087	204130	41645.3	4908.59	0.00270566	Y	5	0
1952	767.258	1	9.45527	128.797	173.309	620.622	316.814	919.526	726.055	597.488	648.978	119.118	1077.51	2831.31	1260.28	6057.18	12100.8	7406.71	127.35	551.437	183.387	2471.64	0.00459491	Y	5	0
1953	575.197	1	9.46288	0	364.289	1642.71	3006.02	2564.3	3334.01	1397.16	3672.21	118.186	4132.33	4183.44	3495.55	20927.4	15526.5	52560.9	139.629	580.228	220.181	10312.3	0.00597515	Y	5	0
1954	503.121	1	9.4781	0	545.357	819.152	769.22	3064.02	1885.11	0	509.56	0	430.291	12004.7	5124.81	11366.3	7826.76	10153.1	2741.53	16325.1	224.499	5021.31	0.00287483	Y	5	0
1955	596.157	1	9.4781	7218.52	13539.7	12645.9	17111.4	18760.9	15341.9	22255.3	20338.2	30664.6	35347.9	55890.9	24693.2	17751.9	13227.7	15927.3	12998.2	27277.9	4363.11	18013.5	0.00793532	Y	5	0
1956	711.087	1	9.4781	4495.9	8002.44	14471.4	13675.9	25475.6	26679.4	4448.14	6090.81	9191.9	4784.8	49953.7	25092.2	24271.3	12036.9	20330.6	9827.22	11096.8	4045.21	15231.5	0.00333773	Y	5	0
1957	533.159	1	9.48572	723.585	2310.14	8400.75	10118.4	8677.98	5357.1	9404.78	14773.6	9851.21	15642.5	19730.9	16685.9	19231.9	12500.3	16125	2678.9	22434.6	0	13499.7	0.000917073	Y	5	0
1958	661.138	1	9.48572	1170.96	5282.66	28297.4	21523.7	19611	34321.7	4770.04	5752.68	15373.6	11209.6	42339.3	25277.2	22101.2	13771.3	23883.7	4532	2274.53	1052.4	14837.3	0.00279869	Y	5	0
1959	919.307	1	9.50857	0	0	0	0	0	94.7677	0	0	0	0	167.143	146.86	27452.7	27468.4	26497.3	0	0	0	2100.58	0.00152442	Y	5	0
1960	357.133	1	9.50857	5902.86	3783.44	720.462	6428.04	7499.65	2314.35	1272.12	5777.12	4137.22	10983.7	22693.4	13093.9	1611.35	2076.7	4573.69	4537.11	46560.8	1710.11	4114.78	0.00277743	Y	5	2
1961	763.239	1	9.51618	3668.02	6023.61	4644.66	10191.8	6839.04	5141.34	1448.02	7331.56	5145.96	9473.47	22801.9	20347.9	21952.7	25706.3	28028.8	1407.82	16973.2	5320.29	11458.6	0.0006352	Y	5	0
1962	675.177	1	9.52378	1041.52	478.614	2428.1	790.691	3776.27	6322.94	1422.1	109.571	2713.66	1270.9	10118.9	5500.4	20539	26280.2	28190.1	1985.25	3228.32	0	7863.32	0.00621666	Y	5	0
1963	650.125	1	9.55425	1920.97	3619.9	4878.23	6621.5	7779.68	10592.7	10368.2	11545.3	2609.86	22236.7	20019.1	12037.8	22399.9	15152.3	19626.5	6405.58	6477.65	5883.12	14984.4	0.00688767	Y	5	0
1964	721.221	1	9.56948	25.0272	1643.06	5237.88	7796.43	7308.09	9586.61	6739.05	7074.39	3273.89	9931.45	48108.9	16668.5	319320	461071	84036.7	23820.5	15115.5	9874.79	104376	0.00541507	Y	5	0
1965	710.114	1	9.56948	0	545.69	472.502	1016.3	2010.3	1668.04	1130.49	1076.31	563.697	980.752	9036.82	5933.53	7471.13	3939.63	5150.38	120159	0	291.356	1466.2	0.000579858	Y	5	0
1966	739.211	1	9.5847	236.195	897.246	6856.93	9027.4	6236.29	6287.65	17746.9	13075.3	3739.77	21513.2	25402.5	26475.3	19667.5	18108.2	23881.5	8701.07	2026.84	3969.63	9978.03	0.00125454	Y	5	1
1967	687.103	1	9.59232	1513	4335.22	4532.04	6935.89	6884.61	7163.91	7498.35	2985.18	5129.04	6864.9	7301.02	8435.28	1649.76	1528.7	867.375	1983.91	0	391.655	4929.72	0.00674509	Y	5	0
1968	451.16	1	9.59993	0	951.872	1838.43	11416.6	15393.2	4597.88	2582.31	3384.28	5766.25	12819.5	10329.5	14025.8	1543.86	1348.01	1865.03	11.2023	787.112	0	2543.15	0.00443126	Y	5	0
1969	543.246	1	9.61517	796.479	0	2383.24	42502.8	21473.3	24030.3	9227.79	20279.7	2879.51	24240.2	102208	52294.4	22533.1	23354.8	13634.9	808.495	4482.73	1687.45	24796	0.00231407	Y	5	0
1970	673.108	1	9.62278	393.681	2527.56	2013.7	9041.19	4338.85	13432.9	2091.15	2333.49	3969.52	4519.99	10198.5	14936.4	9772.63	8171.86	8272.17	3472.04	1066.33	318.771	7939.53	0.0036605	Y	5	0
1971	533.165	1	9.62278	347.581	955.954	4902.37	7888.71	5084.65	7056.92	3821.71	6861.08	4216.11	6475.22	13954.7	12844.2	31935	17711.8	20332.3	1640.28	2223.7	277.77	11706	0.000442342	Y	5	0
1972	679.161	1	9.62278	11080.2	17988.7	14886.8	11745.6	10175.4	10278.6	14065.1	16461.2	3951.64	12635.7	31984.6	28906.2	10168.3	9417.98	19628	3768.41	4663.4	3487.46	14958.2	0.00199984	Y	5	0
1973	637.175	1	9.638	9337.57	13904.4	25203.3	21807.2	23711.7	27228.7	24561.5	41874	19189	52288.5	53625.9	49573.9	250675	82527.4	140643	7431.48	10991.6	12142.1	78705.7	0.0016836	Y	5	1
1974	635.16	1	9.638	7211.19	26703.9	108888	145887	103140	97060	86101	76458.4	125220	117838	114272	146326	9814.09	9439.7	25436	823.885	4048.37	330.876	52445.7	0.00212279	Y	5	0
1975	890.125	1	9.64562	0	0	2529.82	6529.15	4816.22	265.187	10933.9	10933.3	22126.2	14172.3	25843.5	10205.8	2714.5	1019.95	1232.64	0	0	0	5451.67	0.00614482	Y	5	0
1976	705.224	1	9.64562	618.487	15797	11065.3	16436.9	16076.2	12136.4	5096.81	7215.53	3674.63	15456.5	55184.3	18149.2	94177.5	219276	45476.1	2153.58	1959.91	307.857	50729.1	0.00907027	Y	5	0
1977	568.14	1	9.64562	2464.96	1912.86	1325.36	4675.08	7020.9	3321.99	6763.12	5774.84	3922.51	6358.29	9511.12	14244.7	13491	19678.9	6644.37	32883.1	9165.71	11645.2	10348.7	0.00218031	Y	5	0
1978	541.265	1	9.65333	0	0	368.031	1181.9	1128.06	782.795	585.336	2428.95	0	3373.93	4486.63	2236.79	45347.1	85381.3	23144	167.013	8820.97	0	8336.71	0.0064651	Y	5	0
1979	491.119	1	9.67617	1231.52	503.076	2191.76	3465.38	2377.13	4314.59	134.93	2008.92	3227.24	2235.47	6536.09	4752.5	4175.49	4294.93	3917.92	5333.09	3275.56	287272	3306.55	0.00364098	Y	5	1
1980	713.243	1	9.69902	5475.2	7773.73	10751	15381.8	12882.2	9762.19	29994.8	15522.6	6865.25	16553.5	52197.5	24424.3	22863.8	15870.2	24311.7	51148	1104.69	13598.1	16293.7	0.0083102	Y	5	0
1981	791.278	1	9.70663	120.676	10.1808	0	419.487	375.468	269.257	0	1858.04	4881.9	4422.8	9598.38	3399.42	17492.9	23655.5	5848.71	0	0	0	6113.53	0.00794114	Y	5	0
1982	728.211	1	9.70663	1244.43	0	1303.69	3338.3	4381.16	4190.12	2671.16	2508.66	4974.34	4758.84	26147.2	6356.96	5442.36	5114.22	7272.21	3595.33	2779.66	5362.19	4372.52	0.00986409	Y	5	0
1983	479.176	1	9.71423	0	0	0	95.4426	166.973	0	0	0	0	0	376.913	491.687	9306.64	18001.4	1579.92	2557.23	0	0	2170.03	0.000532744	Y	5	0
1984	755.183	1	9.71423	10108.4	27663.6	34921.7	28773.1	46887.4	67523	33050.7	32318.9	24801.9	55820.8	85515	57534.3	779739	262976	3.77027e+06	42159.8	22257.7	10362.5	544353	0.00521649	Y	5	1							M-2H, M-H
1985	753.166	1	9.71423	6167.59	7292.53	16932.6	16472.9	22042.1	23072.6	12285.7	15419.3	19438.7	17710.9	49615.5	26376.3	167344	61984.5	845454	16825.4	5145.57	55566.6	128233	0.00355355	Y	5	0
1986	791.159	1	9.71423	0	925.903	1020.46	1201.94	3629.24	4188.62	347.284	1000.52	1558.8	2248.44	7002.19	3808.18	12501.1	12271.6	14000.7	0	0	263.532	5536.41	0.00423381	Y	5	0
1987	381.155	1	9.72947	0	0	0	91.5133	0	0	0	0	0	0	62.8924	95.489	6325.41	10020	3495.58	641.832	0	0	944.623	0.0098744	Y	5	0
1988	769.2	1	9.72947	1625.05	4922.83	10563.4	7316.97	9677.01	12301.2	10696.6	9587.88	4898.27	15900.8	9805.52	13660.6	30054.8	15211.2	79807.9	1054.64	251.554	1075.73	21006.2	0.00781976	Y	5	1
1989	721.219	1	9.73708	846.155	4075.64	3355.29	7853.93	8673.75	8672.32	3355.66	6727.21	4846.48	5501.73	36794.5	15333.4	311040	412658	65853.1	6274.25	853.289	5016.97	109110	0.00414238	Y	5	0
1990	605.115	1	9.7447	262.673	318.32	4694.31	7193.2	4261.39	5240.78	15358.9	11292.6	3528.32	14439.4	26297.5	9302.67	6094.7	2907.48	4313.81	320.291	173.373	606.689	7622.5	0.00949573	Y	5	0
1991	661.164	1	9.7447	0	1861.49	2249.03	4550.78	5480.46	3449.51	4361.07	4365.69	8673.32	4267.82	6370.51	11157.6	4419.31	4375.83	3719.31	3613.6	1504.06	1545.64	3939.47	0.00574004	Y	5	0
1992	722.078	1	9.75232	3213.34	6396.9	5940.25	9193.35	9618.53	22566.3	4851.05	7356.29	10626.5	6444.25	27499.9	15335.1	36994.4	11188.2	77772.1	23392.9	76.9159	0	27709.6	0.00882025	Y	5	0
1993	443.098	1	9.75232	0	0	0	64.3281	241.265	427.791	0	0	0	0	2010.27	1120.45	4224.24	1122.44	9972.04	0	360.906	0	910.373	0.00100666	Y	5	0
1994	577.155	1	9.75232	54981.7	64486.8	205020	242303	185273	193496	183605	192166	151916	222349	353952	359039	163781	91436.5	176511	36108.6	37654.5	37714	162297	0.000204208	Y	5	2
1995	676.073	1	9.75232	1917.76	711.765	4737.4	5357.62	5492.2	9394.12	1238.83	3122.54	3724.19	3345.34	14945.5	8418.48	6506.42	3317.82	14004.2	1121.81	0	3642.85	5704.51	0.00276055	Y	5	0
1996	695.098	1	9.75993	2092.06	2374.94	4769.04	4501.09	4761.88	4069.71	1566.61	3588.56	815.691	4146.57	5837.92	7188.47	2104.77	1854.05	2427.07	3153.05	1038.74	920.908	3047.29	0.00152199	Y	5	0
1997	652.163	1	9.76753	637.307	1757.14	3203.18	8065.19	5941.67	3599.93	7484.87	13788.9	14726.1	11389.6	15948.9	12736	3330.07	2341.55	3735.45	0	0	0	3439.1	0.00188689	Y	5	0
[truncated: 9,933 more rows]
