# Supplementary material for: Proteomics Coupled with Metabolite and Cell Wall Profiling Reveal Metabolic Processes of a Developing Rice Stem Internode
Source: Front Plant Sci. 2017 Jul 13;8:1134. doi: 10.3389/fpls.2017.01134 (PMC5507963; doi:10.3389/fpls.2017.01134)
Supplement: Supplementary file 11 [file Table11.XLSX]

## Sheet: positive ions
Table S11. Relative abundance of positive metabolite ions in four stages of rice stem internodes.
				Relative abundance
Peak ID	m/z	Charge	Retention time (min)	ES1	ES2	ES3	EMS1	EMS2	EMS3	MS1	MS2	MS3	PMS1	PMS2	PMS3	L1	L2	L3	R1	R2	R3	Pool	ANOVA q-value	Significant (q<0.01)	K-means Cluster #	Tentative identifications	Accepted Compound ID	Accepted Description	Score (If score >=50)	Fragmentation Score	Mass Error (ppm)	Isotope Similarity	Adducts	Formula	Compound Link
1	529.229	1	9.61917	19491.3	31750	122112	57314.6	87226	138942	1331.39	768.926	3815.71	1312.36	2690.96	1023.55	604.124	881.307	2645.24	0	5110.45	494.752	12450.9	0.0046014	Y	3	1	HMDB40647	16,17-Dihydro-16a,17-dihydroxygibberellin A4 17-glucoside	53	75.1	2.58963	93.0175	M+H	C25H36O12	http://nonlinear.com/redirect/outbound?p=hmdb&param=HMDB40647
2	339.122	1	17.0608	3216.33	1378.6	4266.39	11571.7	12731.1	7665.33	559.449	3131.72	2037.74	3674.88	4211.95	10213	985.982	992.688	1164.66	388.099	664.494	2515.68	2225.54	0.00581444	Y	3	1	CSID4482000	demethoxycurcumin	54.5	90.5	-1.40256	83.7412	M+H	C20H18O5	http://nonlinear.com/redirect/outbound?p=chemspider&param=4482000
3	203.034	1	19.5448	2868.31	3657.71	15684.5	12607.7	13274.8	27506.3	3633.47	2378.55	1847.89	2131.84	5910.11	9475.71	1864.12	592.86	1881.05	630.845	173.812	862.898	3333.61	0.00893692	Y	3	1	CSID58600	Xanthotoxol	51.8	64.4	2.31892	97.4108	M+H	C11H6O4	http://nonlinear.com/redirect/outbound?p=chemspider&param=58600
4	333.206	1	12.9195	165.369	140.129	389.532	1468.95	1325.22	512.876	1512.57	956.642	261.017	1968.76	2202.87	1841.54	5522.74	8918.77	3426.19	1202.64	8425.84	258658	1687.1	0.00992311	Y	5	2	CSID24785225	(2E)-3-(4-Hydroxy-3-methoxyphenyl)-2-propen-1-yl (6E)-8-methyl-6-nonenoate	57.7	94.5	0.163135	94.3568	M+H	C20H28O4	http://nonlinear.com/redirect/outbound?p=chemspider&param=24785225
5	757.198	1	9.70292	0	0	0	0	97.0954	15.9118	0	0	0	0	172.11	186.227	181323	59027.3	1.14811e+06	0	967.24	0	111931	0.00207376	Y	5	1	HMDB32910	Isoorientin 2-[p-coumaroyl-(->6)-glucoside]	50.9	60.9	0.904408	94.4835	M+H	C36H36O18	http://nonlinear.com/redirect/outbound?p=hmdb&param=HMDB32910
6	493.135	1	11.682	0	148.875	1436.72	1150.26	2538.34	1890.86	0	137.269	272.666	102.981	5817.08	3524.79	19595.1	11444.6	26118.5	0	0	0	5081.87	0.00210573	Y	5	1	HMDB30553	Tricin 7-glucoside	54.1	80.9	1.07216	90.9483	M+H	C23H24O12	http://nonlinear.com/redirect/outbound?p=hmdb&param=HMDB30553
7	181.05	1	8.02602	9906.19	15276.6	18655.7	37545.9	20008.8	17464.9	48693.7	57558.7	46730.5	47001.7	31423.7	56365.4	9682.39	10128.2	12675.5	929856	370977	417466	49883.5	0.00663997	Y	5	1	CSID393925	Umbellic acid	54.7	80.5	3.65689	97.1232	M+H	C9H8O4	http://nonlinear.com/redirect/outbound?p=chemspider&param=393925
8	195.066	1	7.10967	65822.7	39633.3	19096.9	3145.29	8101.08	12028.6	11997.5	5788.55	8766.98	12266	6021.2	4890.18	1620.28	1512.39	2373.83	1659.66	2811.4	2205.57	6149.01	0.00212732	Y	1	2	CSID4445308	(2E)-3-(3,4-Dihydroxy-5-methoxyphenyl)acrylaldehyde	51.9	63.9	2.1109	97.9489	M+H	C10H10O4	http://nonlinear.com/redirect/outbound?p=chemspider&param=4445308
9	169.05	1	6.98305	42314.9	32687.6	24343.3	14961.4	14066.3	18145.3	23139.7	16805.3	18345.6	16580.9	17990.3	14935	4647.29	4821.55	7240.62	16936.8	21028.7	31476.5	11212.8	0.00211477	Y	1	1	CSID24785625	2-(Dimethylammonio)ethyl phosphate	52	72.7	-0.675848	88.0461	M+H	C4H11NO4P-	http://nonlinear.com/redirect/outbound?p=chemspider&param=24785625
10	99.0445	1	6.21162	2888.56	3176.73	1797.3	1921.46	1491.33	1455.05	2260.34	1857.8	1437.08	1922.63	2015.79	1127.2	4901.64	8495.94	3516.45	2239.35	2147.94	2945.45	2822.17	0.00730323	Y	1	1	HMDB13742	2-Furanmethanol	53	71.3	4.89261	99.1698	M+H	C5H6O2	http://nonlinear.com/redirect/outbound?p=hmdb&param=HMDB13742
11	365.119	1	4.5197	14289.3	26963.8	18578.1	9896.66	17382	19678.5	634.108	1625.27	3491.95	5837.12	2127.46	7270.76	1849.56	1907.87	1919.05	10.117	0	388.05	4712.72	0.00597468	Y	1	1	CSID10746095	4-[(1E)-3-Hydroxy-1-propen-1-yl]-2-methoxyphenyl hexopyranoside	50.7	70.5	-3.86242	87.4551	M+Na	C16H22O8	http://nonlinear.com/redirect/outbound?p=chemspider&param=10746095
12	225.04	1	2.92645	13970.8	7307.76	5410.52	3032.9	3815.05	5694.67	5184.92	4782.23	4492.21	2865.97	2986.65	1717.81	1308.01	961.574	3679.49	3301.77	4815.75	5990.53	2943.01	0.00842691	Y	1	3	CSID24785389	5-[(1-Carboxylatovinyl)oxy]-6-hydroxy-1,3-cyclohexadiene-1-carboxylate	52.3	67.7	-1.35418	95.191	M+H	C10H8O6-2	http://nonlinear.com/redirect/outbound?p=chemspider&param=24785389
13	397.184	1	27.6433	46921.5	32426.1	7978.76	10831.8	4774.36	9891.26	13567.2	14415.7	24785.2	8093.5	4253.92	9105.26	2450.31	2737.37	5831.2	35234.3	16964.1	21999	7285.85	0.00278453	Y	1	1	CSID24784686	8-Hydroxy-2-(3-hydroxy-4,5-dimethoxybenzyl)-7-methoxy-3-methyl-2,3,4,5-tetrahydro-1H-3-benzazepinium	55.1	94.9	-2.92814	84.2523	M+Na	C21H28NO5+	http://nonlinear.com/redirect/outbound?p=chemspider&param=24784686
14	163.076	1	4.5197	77048.2	99491.6	68265.2	39856.8	56306.8	59260.7	32448.2	29494	52471.6	29697.3	20815.1	28069.6	10585.7	9016.71	17046.6	23716.1	23374.8	24136	24591.8	0.00339103	Y	1	2	CSID21105944	Methyl cinnamate	57.2	92.1	2.34915	96.7448	M+H	C10H10O2	http://nonlinear.com/redirect/outbound?p=chemspider&param=21105944
15	97.0652	1	7.27718	18685.9	19132.1	12388.6	10378.5	9516.25	9312.17	14597.7	21987.8	19422.4	18659.5	12733.8	6055.18	7825.69	10085.5	16413.8	30276.1	13977.5	24998.7	10418.1	0.00543601	Y	2	1	HMDB40587	2-Ethylfuran	52.7	70.5	4.67529	98.3188	M+H	C6H8O	http://nonlinear.com/redirect/outbound?p=hmdb&param=HMDB40587
16	129.055	1	29.9932	4055.98	3675.34	2174.14	1462.48	1229.2	1675.74	4072.32	1601.92	4076.61	2858.82	959.05	1319.53	312.816	265.436	760.035	3036.74	13333.6	3970.69	1808.72	0.00866547	Y	2	2	CSID38	4,4-Dimethyldihydro-2,3-furandione	55.6	90.2	3.80384	92.0885	M+H	C6H8O3	http://nonlinear.com/redirect/outbound?p=chemspider&param=38
17	179.035	1	12.7777	1541.24	1298.61	1290.35	387.261	620.307	729.9	1212.44	964.617	1421.86	614.866	751.714	483.679	2245.19	1054.72	2477.56	776.033	2197.57	1317.11	1257.41	0.00365272	Y	2	1	CSID4444764	6,7-Dihydroxycoumarin	51	62.8	4.67332	97.62	M+H	C9H6O4	http://nonlinear.com/redirect/outbound?p=chemspider&param=4444764
18	121.065	1	19.403	4912.87	4058.04	2309.62	2413.72	3471.6	2214.73	4924.21	2694.34	3879.31	3342.25	1838.16	1501.04	811.308	995.298	2173.15	20735	49144.6	147710	4971.12	0.00982232	Y	2	1	CSID13876539	Phenylacetaldehyde	53.9	77.1	4.95113	97.9876	M+H	C8H8O	http://nonlinear.com/redirect/outbound?p=chemspider&param=13876539
19	247.133	1	4.71768	1039.59	769.254	640.54	5514.63	8427.31	7068.84	30389.8	28303.6	11134.5	26886.6	10305.9	9481.49	7230.17	9585.54	6214.77	9347.7	800.839	2753.61	7471.68	0.00787993	Y	4	1	CSID19990975	1,7-Dihydroxy-4-isopropyl-1,6-dimethyl-2(1H)-naphthalenone	52.4	78.1	0.281952	84.313	M+H	C15H18O3	http://nonlinear.com/redirect/outbound?p=chemspider&param=19990975
20	107.05	1	8.50807	4896.42	4698.18	5377.41	3750.98	3452.28	4344.54	6442.15	4908.22	5678.94	4780.12	3681.65	4061.13	974.974	793.892	905.564	4771.35	3086.11	3149.58	2162.55	0.00610728	Y	4	1	CSID235	Benzaldehyde	53.7	79.1	4.95485	95.0477	M+H	C7H6O	http://nonlinear.com/redirect/outbound?p=chemspider&param=235
21	181.121	1	22.0162	26899.7	24253.5	29638.1	24598.7	20066.3	19124.8	32466.6	29611.4	41459.9	25044.2	14251.9	13558.6	7444.71	8427.55	8670.38	17806.2	20328.2	15988.7	15489.7	0.00340918	Y	4	1	CSID9949	Olivetol	54.9	88.8	-4.95706	91.5265	M+H	C11H16O2	http://nonlinear.com/redirect/outbound?p=chemspider&param=9949
22	268.134	1	19.403	4218.63	6616.09	5560.03	1047.68	15603.7	3675.44	1688.88	2033.29	3978.02	1396.51	2203.17	1701.57	1589.21	2226.97	2488.87	465012	1.08807e+06	3.78693e+06	82562.1	0.0564619	N	not significant	1	CSID4475103	(2E)-N-[2-(4-Hydroxyphenyl)ethyl]-3-phenylacrylamide	56.8	87.4	2.09669	99.1026	M+H, M+Na	C17H17NO2	http://nonlinear.com/redirect/outbound?p=chemspider&param=4475103
23	433.113	1	9.0766	443799	341004	964864	569903	766241	941461	193928	163719	544306	243919	470544	550276	45242.1	23804.4	156655	0	1815.51	0	272113	0.0130485	N	not significant	2	CSID24785297	(2Z)-2-(3,4-Dihydroxybenzylidene)-3-oxo-2,3-dihydro-1-benzofuran-6-yl hexopyranoside	50.2	55.7	1.21167	96.624	M+H	C21H20O10	http://nonlinear.com/redirect/outbound?p=chemspider&param=24785297
24	153.091	1	7.11727	2357.21	4057.96	1296.72	974.343	1644.1	1472.56	2538.83	1136.4	1748.1	1416.48	1985.71	1740.66	2356.58	2815.57	3733.91	3046.79	1016.41	2585.66	1709.32	0.0176959	N	not significant	1	HMDB39801	1-(2-Furanyl)-1-pentanone	53	86.1	0.043496	79.0518	M+H	C9H12O2	http://nonlinear.com/redirect/outbound?p=hmdb&param=HMDB39801
25	265.143	1	2.896	384.776	0	435.184	0	168.377	183.708	1350.31	1275.42	42.7845	193.95	1913.58	266.118	8256.93	13400.4	3826.21	6145.28	5472.53	3360.34	1970.39	0.0358949	N	not significant	1	CSID24785660	2-(2-Hydroxy-2-propanyl)-8-methyl-4-vinyl-1-oxaspiro[4.5]dec-7-ene-6,9-dione	54.1	80.1	0.104317	90.4663	M+H	C15H20O4	http://nonlinear.com/redirect/outbound?p=chemspider&param=24785660
26	197.081	1	3.70555	743.232	0	1521.73	869.111	830.92	1804.48	435.785	611.965	2022.29	900.116	1177.15	1296.89	464.276	862.301	182.364	465.008	1732.3	999.553	964.286	0.0503208	N	not significant	1	CSID4483791	2-(2-Methylpropanoyl)-1,3,5-benzenetriol	55.1	88	0.89295	88.8146	M+H	C10H12O4	http://nonlinear.com/redirect/outbound?p=chemspider&param=4483791
27	319.227	1	20.7855	211.506	443.569	335.947	1279.94	824.384	471.883	599.793	547.69	880.79	1031.58	480.72	683.259	7157.8	50571.4	5629.71	619.825	1959.45	3162.88	4674.45	0.0323509	N	not significant	4	CSID24785230	2,3-Dihydroxy-14-methyl-13-vinylpodocarp-12-en-11-one	52.2	69.3	-0.550839	92.3048	M+H, M+Na	C20H30O3	http://nonlinear.com/redirect/outbound?p=chemspider&param=24785230
28	224.105	1	15.7389	18048.1	25900.4	30872.2	49502.6	35602.6	27951.2	54930.4	28801.3	84424.8	32978.3	27663.6	14660.3	1054.27	1245.17	3070.01	11519.1	8409.43	13830	15683.4	0.02574	N	not significant	2	CSID24784804	2,4-Dihydroxy-6-pentylbenzoate	50.9	63.9	-1.25605	92.3468	M+H	C12H15O4-	http://nonlinear.com/redirect/outbound?p=chemspider&param=24784804
29	155.071	1	5.87942	53591.8	71087.7	79776.2	54380.2	65161.6	70503.4	56130.2	47549.7	72664.8	50845	21484.2	47357.5	16734.8	19215	24991.8	38327.6	27211.6	29789.6	30885.6	0.022096	N	not significant	1	CSID9954	3,5-Dimethoxyphenol	52.2	68.5	4.06502	96.9736	M+H	C8H10O3	http://nonlinear.com/redirect/outbound?p=chemspider&param=9954
30	194.058	1	5.47843	17307.4	32377.9	14145.5	12911.9	10020.4	13460.1	11420.1	15090	34226.6	11399.4	39742.7	15927.2	3479.88	3566.34	7548.69	8371.6	30004.9	76116	14571.8	0.0447098	N	not significant	1	CSID4573888	4-Hydroxy-3-methoxycinnamate	54.9	87.8	-1.32122	88.4205	M+H	C10H9O4-	http://nonlinear.com/redirect/outbound?p=chemspider&param=4573888
31	231.138	1	8.50045	8550.8	4327.22	14111.8	96782.8	155001	16207.5	179456	152479	16853.1	70444	156965	98953.9	73627.5	44324.2	9742.86	3182.21	2734.74	1179.78	59680.8	0.0351305	N	not significant	1	CSID138237	4-Isopropyl-1,6-dimethyl-2,7-naphthalenediol	52.3	65.9	1.13907	96.8969	M+H	C15H18O2	http://nonlinear.com/redirect/outbound?p=chemspider&param=138237
32	270.052	1	11.2808	5337.26	11331.5	35599.5	60668.9	45775.1	27305.2	53594.3	83274	148053	83712.7	75359.3	81727.3	21707.4	14195.2	33542.6	1460.8	585.407	558.116	42033	0.013661	N	not significant	2	CSID24785044	5-Hydroxy-2-(4-hydroxyphenyl)-4-oxo-4H-chromen-7-olate	53	79.5	-1.69314	87.3008	M+H	C15H9O5-	http://nonlinear.com/redirect/outbound?p=chemspider&param=24785044
33	259.133	1	10.1312	2009.57	669.68	611.942	16055.1	23109.1	1889.87	5222.93	5742.77	1455.67	5374.48	7716.28	26934	3615.44	3235.11	1208.83	457.754	3227.97	817.964	6048.83	0.0294868	N	not significant	1	CSID331723	5-Isopropyl-4-methoxy-7-methyl-2H-naphtho[1,8-bc]furan-3-ol	55.2	87.9	-1.23204	89.636	M+H	C16H18O3	http://nonlinear.com/redirect/outbound?p=chemspider&param=331723
34	141.054	1	4.19502	17461.7	18279.2	32030.6	25491.3	24404.1	25166.2	21234.4	21785.5	33597.3	22509.4	22236.6	22892.5	8201	8252.92	11616.9	37832	19936.3	18805.4	15939.3	0.0311853	N	not significant	1	CSID64709	5-Methoxyresorcinol	50.9	58.7	-1.48808	97.8311	M+H	C7H8O3	http://nonlinear.com/redirect/outbound?p=chemspider&param=64709
35	195.066	1	9.38595	17897.7	21857.5	19320.3	13995.7	22965.5	14484.2	11665.7	13361.7	28033.8	15318.4	12713.3	16632.3	4286.27	4402.76	7532.46	21993.4	34219.4	12612.7	10112.7	0.0750444	N	not significant	2	CSID388784	6-Hydroxymellein	54.3	77.8	3.79781	98.4377	M+H	C10H10O4	http://nonlinear.com/redirect/outbound?p=chemspider&param=388784
36	209.081	1	9.7486	616660	780406	914467	740646	925104	882113	901826	597904	1.38625e+06	714309	522661	641693	176458	165837	313849	531253	610868	654026	426107	0.0413699	N	not significant	2	CSID83993	6-methoxymellein	52.4	69.7	3.01181	95.9316	M+H	C11H12O4	http://nonlinear.com/redirect/outbound?p=chemspider&param=83993
37	223.169	1	14.5813	2644.28	2845.31	1799.38	1786.48	1655.33	1204.49	8394.03	5599.7	3101.07	6201.08	1293.69	952.262	13133.4	3946.33	2447.29	3588.83	5654.38	3402.93	3279.31	0.0104518	N	not significant	1	CSID465461	7-Isopropenyl-1-methyl-1,2,3,4,5,6,7,8-octahydro-2,3-naphthalenediol	54.5	77.4	-0.273139	95.5527	M+H	C14H22O2	http://nonlinear.com/redirect/outbound?p=chemspider&param=465461
38	285.221	1	22.8331	3099.44	5601.58	1769.21	2585.6	2084.61	1915.43	3256.84	3627.78	2719.04	3055.16	1824.6	1930.31	9468.02	30725.2	18245.5	5268.86	6694.03	7334.73	5938.81	0.0126321	N	not significant	1	CSID452582	Abieta-8,11,13-trien-18-al	56.6	85.2	-0.423856	98.2594	M+H	C20H28O	http://nonlinear.com/redirect/outbound?p=chemspider&param=452582
39	249.113	1	9.94375	85927.2	142249	117082	161175	162747	121191	251425	346868	96843.2	313893	308076	143493	600990	555526	403324	39680.6	73284.6	50009.7	277993	0.0451884	N	not significant	1	HMDB33515	Citreovirenone	53.1	69.6	2.2602	98.4022	M+H	C14H16O4	http://nonlinear.com/redirect/outbound?p=hmdb&param=HMDB33515
40	147.045	1	8.98522	953498	953739	817367	812210	651662	813508	647037	484047	1.20231e+06	474920	567985	858240	64946.3	63211.2	247362	221758	520283	689378	419042	0.0669822	N	not significant	1	CSID13848793	Coumarin	53.2	72.7	4.42732	98.228	M+H	C9H6O2	http://nonlinear.com/redirect/outbound?p=chemspider&param=13848793
41	497.275	1	6.28015	0	0	0	0	0	0	0	206.709	0	0	253.235	0	21386.1	11570.8	12759.2	0	0	0	746.049	0.049942	N	not significant	1	HMDB30203	Fumitremorgin B	56.6	97.8	-2.35464	87.9235	M+NH4	C27H33N3O5	http://nonlinear.com/redirect/outbound?p=hmdb&param=HMDB30203
42	851.26	1	13.2367	0	0	0	4869.58	1260.44	0	1477.1	3817.93	332.75	2270.24	75052.8	9278.84	15357.4	5283.1	3734.6	0	0	99.0592	2099.1	0.0228623	N	not significant	1	CSID3775062	Hex-2-ulofuranosyl hexopyranosyl-(1->6)hexopyranosyl-(1->6)hexopyranosyl-(1->6)hexopyranoside	55.5	96.6	-4.64615	86.3032	M+Na	C30H52O26	http://nonlinear.com/redirect/outbound?p=chemspider&param=3775062
43	395.131	1	5.24498	1148.76	31797.6	41964.9	8581.07	31603.3	39357.7	5690.74	6582.63	45616.9	14903.4	3832.57	16515.7	2436.49	2506.92	4751.32	711.706	724.979	863.53	9133.57	0.0708256	N	not significant	1	CSID4734019	hexopyranoside, 4-[(1E)-3-hydroxy-1-propenyl]-2,6-dimethoxyphenyl	52.9	79	-0.0529555	85.759	M+Na	C17H24O9	http://nonlinear.com/redirect/outbound?p=chemspider&param=4734019
44	787.208	1	10.6616	0	0	78.1804	356.294	0	0	162.307	0	0	0	1012.11	258.042	27966.1	1197.34	62486.7	0	41.6557	185.931	2308.48	0.020166	N	not significant	1	HMDB32911	Isoorientin 2-[feruloyl-(->6)-glucoside]	50	58.4	-0.493245	92.1835	M+H	C37H38O19	http://nonlinear.com/redirect/outbound?p=hmdb&param=HMDB32911
45	771.214	1	15.1043	7094.43	7351.12	7609.67	2480.55	4335.82	10045.8	188.34	3772.41	4772.94	4317.04	8743.16	8422.86	22097.1	3596.92	7553.97	282.025	310.554	340.411	5571.12	0.0264612	N	not significant	1	HMDB37423	Isoscoparin 2-(6-(E)-p-coumaroylglucoside)	55.8	96.7	1.02728	83.697	M+H	C37H38O18	http://nonlinear.com/redirect/outbound?p=hmdb&param=HMDB37423
46	175.04	1	16.2436	3898.09	5718.7	6769.47	11585.5	6016.07	5597.85	21579.1	21052.5	4603.3	21093.3	23782.9	12218.6	5116.06	5803.35	9453.54	6364.98	4004.75	5846.07	8405.64	0.0279436	N	not significant	1	CSID3674	Juglone	55.7	87.1	3.09917	94.9762	M+H	C10H6O3	http://nonlinear.com/redirect/outbound?p=chemspider&param=3674
47	321.206	1	19.4258	2511.22	2804.35	1051.9	2220.5	1818.23	1095.5	2192.93	1115.86	2268.46	2464.97	1359.96	1052.5	6452.96	18206.6	21765.2	4269.78	1775.28	3556.33	4511.01	0.0201504	N	not significant	2	HMDB37592	Oryzalide B	56.3	89.7	0.533344	92.3399	M+H	C19H28O4	http://nonlinear.com/redirect/outbound?p=hmdb&param=HMDB37592
48	163.076	1	11.1971	19558.1	19655.3	16096.8	16785.2	16478.7	15818.5	20689.5	18183.3	23907.3	19784.8	12021.7	17386.3	5282.87	4689.29	7025.24	16549.3	13646.5	12973.2	10731.2	0.0140552	N	not significant	2	CSID696947	p-Hydroxybenzalacetone	51.2	62.2	2.63259	96.8154	M+H	C10H10O2	http://nonlinear.com/redirect/outbound?p=chemspider&param=696947
49	231.065	1	6.82315	265.466	630.781	781.762	772.634	898.448	1158.19	839.199	1009.64	238.666	1465.52	1347.62	1209.88	4478.1	4512.08	6103.87	1388.11	1811.72	3610.41	2601.46	0.0170024	N	not significant	1	CSID69539	Phenyl(2,4,6-trihydroxyphenyl)methanone	53.7	75.9	0.0192889	92.7278	M+H	C13H10O4	http://nonlinear.com/redirect/outbound?p=chemspider&param=69539
50	301.216	1	26.5853	5377.45	2958.41	758.517	2158.86	6018.99	4314.24	1205.59	2691.44	855.51	1416.32	1786.54	1212.75	240.535	428.767	286.043	32842.6	37165.6	131082	3986.42	0.0204434	N	not significant	1	CSID24785317	Pimara-8(14),15-diene-3,7-dione	58.2	96.7	0.177097	94.4235	M+H	C20H28O2	http://nonlinear.com/redirect/outbound?p=chemspider&param=24785317
51	207.066	1	11.499	26379.4	49269.1	41038.4	215767	110780	51256.6	125839	127668	122609	137273	195896	223898	13821.3	15997.8	20468.7	30553	24742.3	24876.2	73033.5	0.0132319	N	not significant	1	CSID8110	Scoparone	53.5	72.4	2.88873	98.2688	M+H	C11H10O4	http://nonlinear.com/redirect/outbound?p=chemspider&param=8110
52	211.097	1	9.7486	139319	196720	396801	457748	308504	250993	566870	335730	352207	421394	412020	370352	83313.6	90068.2	128604	277255	166342	215693	213206	0.0198834	N	not significant	2	CSID4444145	Sinapyl alcohol	51.1	59.9	1.4602	97.2362	M+H	C11H14O4	http://nonlinear.com/redirect/outbound?p=chemspider&param=4444145
53	287.091	1	13.6834	140.799	2494.75	3315.55	1729.24	2838.57	2710.26	230.403	1005.12	778.761	1427.05	2168.21	4704.7	658.105	586.05	827.516	40.1704	0	221.598	1607.38	0.0182958	N	not significant	4	CSID150159	vestitone	50.9	61.5	-2.00359	95.4422	M+H	C16H14O5	http://nonlinear.com/redirect/outbound?p=chemspider&param=150159
54	177.055	1	5.90988	39550	45616.5	25139.3	13409.6	12745.7	15137.8	21347.5	17257.5	23877.8	20092.3	25084.8	15797	7725.65	11052.5	9609.07	2.82845e+06	628859	3.70983e+06	101568	0.00137739	Y	1	1			51.8	66.5	4.41166	97.5637	M+H	C10H8O3	http://nonlinear.com/redirect/outbound?p=chemspider&param=10295
55	449.108	1	8.21353	508.213	0	0	218.207	0	445.494	0	0	0	0	6428.72	504.543	42539.2	13618.2	155335	0	109.044	0	17159	0.0273774	N	not significant	1			53.2	69.7	0.263422	96.8813	M+H	C21H20O11	http://nonlinear.com/redirect/outbound?p=chemspider&param=24785346
56	123.044	1	3.17488	17345.5	20050.2	18569.5	20388.1	19052.9	13675.7	19055.2	17012.7	34340.9	15790.7	10703.6	23079.2	2955.07	3360.34	5361.05	17642.3	20973.1	23222	10450.3	0.0620797	N	not significant	1			51.6	68.8	2.75108	92.3703	M+H	C7H6O2	http://nonlinear.com/redirect/outbound?p=chemspider&param=123
57	287.056	1	11.6896	423.699	549.124	1329.63	1918.31	2138.51	1891.97	522.907	2147.64	1155.39	721.253	1724.71	4162.66	3808.46	2408.27	5530.9	14.479	664.77	286.053	2024.95	0.0178902	N	not significant	1			50.6	66.7	2.10219	88.9266	M+H	C15H10O6	http://nonlinear.com/redirect/outbound?p=chemspider&param=4795341
58	177.055	1	4.73007	790147	450043	265966	128108	153069	154691	228324	204584	215029	254575	189718	139015	128522	476242	101459	2.09081e+07	1.45623e+07	3.33889e+07	1.8267e+06	0.00369703	Y	1	1			50.9	60.8	3.62473	98.0984	M+H	C10H8O3	http://nonlinear.com/redirect/outbound?p=chemspider&param=10295
59	177.055	1	5.47843	595937	1.2164e+06	521048	445266	387669	492481	374271	531484	1.35547e+06	373840	3.23751e+06	869665	122293	168206	364606	863446	1.98665e+06	3.57815e+06	646476	0.0289021	N	not significant	1			50.9	61.3	4.23673	98.1825	M+H	C10H8O3	http://nonlinear.com/redirect/outbound?p=chemspider&param=10295
60	121.065	1	10.2608	5519.07	7278.8	9084.29	8825.34	10325	8989.37	3076.16	4370.56	7459.19	4605.33	4106.55	4351.81	1931.3	1759.94	5648.71	6599.53	12762.8	8049.57	3984.48	0.00744058	Y	3	1			50.2	57.3	4.60787	98.9877	M+H	C8H8O	http://nonlinear.com/redirect/outbound?p=chemspider&param=13876539
61	121.065	1	9.42403	19491	18707.9	21617	18033.1	22387.7	16710	21625.2	16166.4	56005.7	16902.8	11625.1	17415.3	4290.29	3602.52	10949.4	21535.2	25509	21958.3	11542	0.0492695	N	not significant	1			50	60.8	4.29513	94.3271	M+H	C8H8O	http://nonlinear.com/redirect/outbound?p=chemspider&param=13876539
62	121.065	1	9.75622	15786	16111.4	16084.1	17179.8	17935.8	13588.9	22353.3	13203.2	28126.4	16216.3	10357.8	15725.7	2996.75	2584.61	6037.31	13707.8	26955	12968.4	8932.05	0.037899	N	not significant	1			52.9	75.9	4.77941	94.3243	M+H	C8H8O	http://nonlinear.com/redirect/outbound?p=chemspider&param=13876539
63	247.133	1	10.7149	1715.88	3712.55	8693.86	14985.4	17249.5	26117.2	7706.03	10945.3	22312.1	11221.9	23402.5	26424.1	10161	15632.6	16651.5	320.441	4238.43	1342.83	11354	0.00849907	Y	5	1			50.8	64.2	0.458551	90.2989	M+H	C15H18O3	http://nonlinear.com/redirect/outbound?p=chemspider&param=19990975
64	163.076	1	9.43642	31010.9	32256	27211.7	20590.9	27865.3	25725.1	27317.4	26676.2	36143.3	21564.6	17127.7	16298.1	10955.5	8054.66	18646.7	26461	46874.1	32978.7	15260.1	0.00692073	Y	2	2			51.6	68.8	1.90877	91.3981	M+H	C10H10O2	http://nonlinear.com/redirect/outbound?p=chemspider&param=21105944
65	270.052	1	15.0206	655.61	45.5057	608.97	1983.25	534.628	559.664	357.223	307.626	928.419	451.611	2013.71	4490.26	9399.69	4076.61	7925.76	1759.56	1900.03	2316.93	1758.34	0.0112904	N	not significant	2			51.6	79.8	-1.28659	79.5177	M+H	C15H9O5-	http://nonlinear.com/redirect/outbound?p=chemspider&param=24785044
66	449.108	1	12.95	572.11	2068.61	3259.24	718.22	921.618	8867.66	0	0	241.479	124.292	1161.49	1968.36	16795.1	3070.95	15066.5	0	0	0	2329.12	0.0509243	N	not significant	1			51.5	71.3	0.385982	86.8477	M+H	C21H20O11	http://nonlinear.com/redirect/outbound?p=chemspider&param=24785346
67	181.05	1	7.57148	348416	378422	229922	160926	146533	184040	288764	232427	143097	208835	105720	181141	32860.9	47239.9	73798	102790	530802	71052	105239	0.00526085	Y	1	1			50.8	61.2	4.71295	98.3726	M+H	C9H8O4	http://nonlinear.com/redirect/outbound?p=chemspider&param=393925
68	179.035	1	6.83077	1972.78	1412.59	1412.84	1253.71	1111.26	1147.89	903.791	920.491	1047.45	928.471	1338.66	1296.15	3333.27	3966.86	4492.36	1634.4	1663.01	2718.32	2134.39	0.00616261	Y	1	1			50.8	62.3	4.54767	97.1037	M+H	C9H6O4	http://nonlinear.com/redirect/outbound?p=chemspider&param=4444764
69	197.081	1	5.8718	8191.34	7342.81	12169.5	10130.7	11830.7	13215.5	3742.17	2962.77	4527.5	3971.35	17090.8	17682.2	2871.08	2425.89	2874.97	4789.14	2609.5	3132.85	6423.67	0.000335939	Y	5	1			52.9	75	2.39253	92.1858	M+H	C10H12O4	http://nonlinear.com/redirect/outbound?p=chemspider&param=4483791
70	219.064	1	9.93613	8167.59	8453.99	9037.48	10393.1	8417.71	8791.24	8230.88	9591.84	10637.2	9741.94	9153.49	9280.87	7002.57	7538.66	6764.82	11288.6	25440.2	14828.4	8105.28	0.0552665	N	not significant	1			52.3	78.1	4.8499	89.1444	M+Na	C10H12O4	http://nonlinear.com/redirect/outbound?p=chemspider&param=4483791
71	285.221	1	17.3244	3522.03	1645.42	747.9	1269.45	791.525	1130.11	2199.32	1451.31	2136.88	1884.71	1454.53	1700.7	2155.93	3596.2	4113.72	1372.79	2778.53	2796.71	660.08	0.0213726	N	not significant	1			55.5	87.7	-1.05416	90.8511	M+H	C20H28O	http://nonlinear.com/redirect/outbound?p=chemspider&param=452582
72	223.169	1	18.2375	2368.13	3944.75	2484.97	3465.15	2424.97	1297.66	3867.94	3286.88	2503.17	2824.48	7183.68	3846.11	737.47	683.504	1650.77	2171.52	3573.71	2961.5	1978.67	0.0230329	N	not significant	1			54.3	74.5	0.595741	97.7427	M+H	C14H22O2	http://nonlinear.com/redirect/outbound?p=chemspider&param=465461
73	203.035	1	7.39918	5443.91	4953.9	5404.58	3400.95	4091.15	4945.11	5660.76	7087.69	5544.69	4335.53	13678.9	5532.31	7563.89	3860.65	7519.34	8460.2	13695.5	6500.93	4814.62	0.0263876	N	not significant	1			50.8	66.7	3.12334	90.7991	M+H	C11H6O4	http://nonlinear.com/redirect/outbound?p=chemspider&param=58600
74	203.034	1	8.65275	671.556	568.808	884.847	733.251	1151.16	2429.8	1404.93	1337.05	941.01	687.121	573.344	809.805	2937.95	1238.35	3224.18	755.158	3352.33	1304.89	1105.97	0.0362588	N	not significant	1			51.5	62.1	1.4424	97.0725	M+H	C11H6O4	http://nonlinear.com/redirect/outbound?p=chemspider&param=58600
75	141.055	1	4.02273	7257.99	6251.95	8090.17	8759.22	6744.57	7762.89	12671.7	9718.03	15112.2	11597.4	7239.98	6739.56	2514.11	2637.64	2078.32	9998.1	10679.6	6983.28	5463.23	0.00685611	Y	4	1			50.8	56.2	-0.613957	98.5497	M+H	C7H8O3	http://nonlinear.com/redirect/outbound?p=chemspider&param=64709
76	163.04	1	4.6796	55235.2	61468.3	86868.8	83173.8	71257.4	91492.6	118085	106561	180510	133354	92432.2	98231.5	25804.1	34292.9	28525.7	90354.7	57906.8	102741	57469.9	0.0111444	N	not significant	1			50.5	58.2	2.9953	97.6359	M+H, M+Na	C7H8O3	http://nonlinear.com/redirect/outbound?p=chemspider&param=64709
77	207.066	1	7.41918	332701	972609	249031	188275	318922	343168	815947	863585	189279	1.14224e+06	846952	278960	21520.3	24424.3	57945.9	62338.7	75045.1	39286.2	227047	0.0538981	N	not significant	1			52	65.4	3.17218	98.2234	M+H	C11H10O4	http://nonlinear.com/redirect/outbound?p=chemspider&param=8110
78	209.082	1	3.01783	5475.07	7268.93	8271.55	5910.41	5238.87	5662.8	3905.72	3253.85	5284.91	3542.64	10025.5	5263.58	2407.37	3415.48	3596.72	5281.79	9818.87	4218.12	3469.89	0.0268199	N	not significant	2			50.9	71.8	4.26588	87.8652	M+H	C11H12O4	http://nonlinear.com/redirect/outbound?p=chemspider&param=83993
79	209.081	1	5.64595	43466.4	38585.5	37887.2	32729.3	24880.2	38114.8	28060.1	19706.1	38571.6	29084.7	22431.6	30698.9	8753.71	9477.39	13645.5	13033.6	40982.7	17039.4	17723.1	0.0322626	N	not significant	2			51.5	62.7	1.41396	96.5753	M+H, M+Na	C11H12O4	http://nonlinear.com/redirect/outbound?p=chemspider&param=83993
80	209.081	1	10.7682	202047	238332	178860	221048	261779	189374	237652	173189	632137	221584	130379	277065	25712.8	20415.1	39004	178991	176575	233124	123575	0.0611307	N	not significant	2			50.4	65.8	2.25937	88.9113	M+H	C11H12O4	http://nonlinear.com/redirect/outbound?p=chemspider&param=83993
81	493.134	1	12.1942	36244.2	50163.5	42659.5	27269.8	25550.8	41035.4	12480.2	24588	9421.39	36122.9	59053.9	44060.8	155402	142102	199925	0	0	0	87927.9	0.00603238	Y	5	1			51.2	62.3	0.426123	94.5054	M+H	C23H24O12	http://nonlinear.com/redirect/outbound?p=hmdb&param=HMDB30553
82	493.134	1	15.0206	0	0	1562.55	4851.75	3864.32	2636.47	323.736	0	0	389.356	10299.7	17539.9	64566.3	17454.7	37876.3	0	0	0	12037.6	0.00178174	Y	5	1			50.6	63.2	0.298838	89.9688	M+H	C23H24O12	http://nonlinear.com/redirect/outbound?p=hmdb&param=HMDB30553
83	493.133	1	7.38397	1872.95	9617.93	13733.6	31062.5	24015.1	11984.1	46285.2	118862	24060.2	91949.8	203735	79624.3	43836.6	17828.9	34655.8	0	936.836	137.913	43542.3	0.0151148	N	not significant	1			51.4	62.4	-1.80689	96.938	M+H, M+Na	C23H24O12	http://nonlinear.com/redirect/outbound?p=hmdb&param=HMDB30553
84	493.135	1	11.2808	169786	282133	612048	1.0746e+06	715807	435243	951230	1.41664e+06	2.69163e+06	1.38018e+06	1.29559e+06	1.42231e+06	351473	205061	523259	1452.47	2410.32	1446.97	736812	0.0167504	N	not significant	1			51.6	63.3	1.95493	96.7516	M+H, M+Na	C23H24O12	http://nonlinear.com/redirect/outbound?p=hmdb&param=HMDB30553
85	493.134	1	14.2719	1560.79	2485.89	3709.73	41873.9	13588	5319.58	412.814	1588.87	783.964	1742.8	25439	47149.5	124083	54024.8	95898.1	0	0	0	43389.5	0.0137521	N	not significant	1			50.6	61.3	-0.156727	91.9306	M+H	C23H24O12	http://nonlinear.com/redirect/outbound?p=hmdb&param=HMDB30553
86	249.112	1	11.3494	9483.24	9094.85	5875.63	3436.28	18771	5764.42	10140.7	18588.7	2970.72	11262.8	6487.5	5265.73	6632.45	4677.26	4602.05	78038	55672.2	11674.5	9017	0.0766761	N	not significant	1			52.9	74.7	0.857788	90.9188	M+H	C14H16O4	http://nonlinear.com/redirect/outbound?p=hmdb&param=HMDB33515
87	249.113	1	11.8999	3049.25	3518.55	2831.07	2406.55	4177.31	3824.03	881.877	2097.78	2444.73	2119.33	3583.56	2815.91	841.541	939.671	4517.33	3182.01	3356.8	3134.48	1938.01	0.0196406	N	not significant	1			52	78.4	3.01477	85.0391	M+H	C14H16O4	http://nonlinear.com/redirect/outbound?p=hmdb&param=HMDB33515
88	249.113	1	14.4167	736.594	825.21	630.43	510.885	1713.09	851.391	550.603	546.558	601.195	1243.48	1148.25	1062.86	2188.47	2479.46	1242.17	676.7	1280.62	1121.26	1023.41	0.0393267	N	not significant	1			51.1	63	3.08152	96.0973	M+H	C14H16O4	http://nonlinear.com/redirect/outbound?p=hmdb&param=HMDB33515
89	771.213	1	13.0566	0	0	0	0	0	0	0	157.657	0	0	781.964	204.731	585.816	800.388	27793.7	0	206.048	426.976	1124.43	0.0135888	N	not significant	1			55.3	97.1	0.136344	79.8077	M+H	C37H38O18	http://nonlinear.com/redirect/outbound?p=hmdb&param=HMDB37423
90	321.206	1	20.8236	1785.79	936.79	834.775	1795.17	647.582	424.476	1265.96	1182.4	1499.55	1486.13	706.47	656.394	2322.37	10631.1	2104.16	1875.1	2573.45	2498.39	1494.22	0.047142	N	not significant	2			52.5	74.9	-0.0465201	87.8872	M+H	C19H28O4	http://nonlinear.com/redirect/outbound?p=hmdb&param=HMDB37592
91	329.066	1	12.6634	0	0	677.423	7392.18	4120.16	597.216	825.058	833.348	721.161	1894.7	24747.7	13722.1	3347.84	1318.34	1251.55	0	0	0	2428.82	0.00317548	Y	5	1							M+H
92	178.087	1	2.04043	698.866	940.047	858.548	462.642	933.095	619.816	535.016	850.535	556.948	882.409	8120.78	3091.1	382.528	435.156	530.442	25403	7287.08	26722.4	2901.97	0.00819072	Y	5	0
93	102.092	1	2.07852	465.232	450.57	404.79	244.846	269.315	322.483	377.706	286.454	369.465	142.116	626.388	440.69	380.084	944.376	1515.8	274.535	377.092	223.821	348.158	0.00636462	Y	5	2
94	135.081	1	2.20057	5268.81	4790.41	3736.15	8920.61	10086.3	8535.36	5713.2	6359.21	8735.5	6569.95	19158.9	15536.3	2134.5	4676.96	15395.2	4291.82	1934.14	4035.7	6798.81	0.00114379	Y	5	2
95	367.037	1	2.25387	5405.75	4314.45	4307.43	2683.24	6481.35	10628.7	4664.49	6528.78	7176.77	7588.35	13598	16354.4	5172.64	6931.04	5597.95	5249.09	2717.84	1270.23	9018.8	0.00701153	Y	5	0							M+NH4, M+Na
96	363.166	1	2.27672	3926.65	1182.12	6497.22	36487.8	14294.3	13501.1	15028	18852.3	6820.32	16626.3	141173	55047.6	6118.47	13671	8040.33	41728.2	7658.72	15527.6	21232.2	0.00864486	Y	5	0							M+NH4, M+Na
97	190.144	1	2.46423	0	0	829.605	1062.66	416.096	953.087	1004.55	2049.19	396.155	996.418	6322.55	3837.84	171.248	3743.7	627.482	273.827	0	379.19	1314.69	0.00279149	Y	5	0
98	268.082	1	2.54802	2021.91	4413.05	2017.78	1379.44	3191.98	2718.69	300.05	616.134	1156.22	431.331	4123.31	3756.84	541.191	884.11	2984.35	1574.64	3776.37	80649.2	2265.55	0.00841411	Y	5	1							M+Na
99	203.14	1	2.55563	2064.74	3171.7	3541.08	2002.73	3868.57	2429.14	2801.56	4322.97	2401.54	3142.74	6150.3	6957.33	619.628	3055.76	5830.29	5461.67	6349.44	6851.88	3269.85	0.00484288	Y	5	0
100	178.086	1	2.59378	2483.58	2255.16	1492.3	2050.15	2320.61	1869.74	2278.29	3338.59	3492.34	2230.95	4901.3	4183.38	1844.18	2166.84	6316.48	2382.25	3042.86	3108.44	2428.97	0.00300215	Y	5	0
101	178.087	1	2.8427	680.082	1076.51	668.08	3128.13	2107.05	962.072	1563.71	2029.41	976.869	1814.56	6179.16	7932.37	199.314	517.369	1282.39	3073.71	2267.68	3547.95	2278.28	0.00154589	Y	5	0
102	132.102	1	2.96453	7817.63	5555.56	8120.88	4889.8	3810.37	5477.29	1720.88	2138.29	4140.11	2062.7	9325.32	10043.7	218.402	1473.04	2446.87	4724.85	7221.29	3385.55	3170.28	0.00207122	Y	5	1
103	431.203	1	3.05305	0	0	0	0	0	0	0	0	0	0	1014.71	645.913	1375.51	3645.02	736.947	1635.58	276.901	0	570.33	0.000969952	Y	5	0
104	320.056	1	3.1825	36.6894	88.3997	574.023	1008.26	1319.21	780.181	734.437	1215.52	1011.76	1086.26	1976.44	1063.12	5434.5	3989.08	2017.71	2404.97	725.674	653.42	1928.54	0.00725539	Y	5	0
105	231.051	1	3.22057	1884.82	482.309	3968.07	2237.6	2750.85	3205.12	709.206	1956.67	2870.33	6139.25	5955.63	9565.55	742.869	815.115	875.26	1090.14	1227.14	1334.44	2281.94	0.00368441	Y	5	0
106	365.144	1	3.31978	314.335	339.762	210.288	290.564	637.537	577.178	0	98.4711	0	80.5702	2893.17	1285.1	16105.8	8771.38	6246.62	0	1107.63	0	3120.51	0.00550728	Y	5	0
107	351.071	1	3.38547	0	1.31613	0	0	0	1.83943	0.13094	0	0	99.057	151.704	49.7658	13734.2	7564.87	38869	273.648	0	0	2323.37	0.00787632	Y	5	0
108	187.061	1	3.53038	5908.85	5218.9	6773.57	3539.9	4127.95	4641.91	5696.94	5932.13	4658.42	7301.35	9028.65	6411.53	15169.1	15370.5	10060.6	10122	8495.48	7183.14	8860.78	0.00808251	Y	5	0
109	197.045	1	3.56083	547.681	594.699	3058.77	2731.55	3647.22	3645.67	881.65	3838.13	4251.76	2274.91	6533.62	4916.88	4684.04	4569.79	1876.69	2051.2	1571.03	1540.18	2907.2	0.00786281	Y	5	1
110	229.098	1	3.56083	5996.81	5282.31	3424.04	851.618	2223.54	3864.45	2225.11	7430.62	1203.76	4464.27	10555.9	11611.9	1032.05	1180.69	1302.98	2403.07	2609.85	5813.21	2816.32	0.0062721	Y	5	0
111	407.119	1	3.56845	0	0	990.897	392.338	1071.12	1255.89	0	0	290.873	389.385	2224.04	3076.45	6576.52	5657.47	1260.21	292.17	0	156.77	1673.81	0.00145381	Y	5	0
112	231.077	1	3.61413	200.31	540.685	569.233	419.986	406.393	824.32	314.681	824.307	516.273	491.703	3390.63	2353.34	5335.65	1705.83	703.829	12122.7	3289.11	9203.15	1756.29	0.00157978	Y	5	0
113	188.035	1	3.66743	1195.62	630.218	3562.89	3054.51	3168.29	2183.89	6184.72	4456.1	3413.1	4551.96	13039.1	7090.63	6021.21	5644.27	13230.6	2398.79	2780.47	2303.96	5708.71	0.00512002	Y	5	0
114	205.05	1	3.8552	1632.18	1305.88	665.528	320.995	1240.68	1276.68	697.671	1662.4	1500.82	701.658	3867.17	2630.45	2338.03	5464.6	2545.02	3644.34	1376.95	2417.6	2090.01	0.0063865	Y	5	0
115	339.071	1	3.86282	4221.57	5981.41	2940.91	2005.03	3281.11	1765.46	1838.76	3248.96	1615.51	1658.55	6140	4739.45	39537.5	75148.1	41634.4	597.87	450.498	469.605	19931	0.00570187	Y	5	2
116	181.05	1	3.93897	3646.23	10759	11982.3	14301.2	10918.2	11582.7	15283.2	20997.5	19773.4	23727	20552.9	22832.1	3267.86	4413.74	3550.88	13955.3	14784.2	8813	10417.3	0.00385555	Y	5	1							M+H
117	265.07	1	3.93897	726.119	327.845	2882.83	1748.65	1025.89	3576.84	388.527	8528.31	5026.17	9277.9	9769.36	11295.7	1321.2	2071.14	1049.28	4310.44	3067.59	3193.07	3117.33	0.00762829	Y	5	0
118	250.988	1	3.94658	1270.67	2320.52	5329.35	6100.89	5870.26	4945.49	4595.13	9055.93	6312.29	11763.5	9773.41	12312.4	1517.82	1269.45	1341.02	2987.42	1889.7	2404.81	3696.9	0.00325179	Y	5	0
119	307.129	1	4.01512	5844.72	3737.36	7881.77	5841.53	5619.7	4905.59	376.639	1066.26	4006.2	2427.25	5652.35	7580.18	4669.56	4626.48	4633.61	18650.2	34638.2	34654	5445.69	0.00893862	Y	5	0
120	345.133	1	4.08842	0	729.807	1645.54	3220.01	1618.33	1275.91	3093.49	3478.26	2541.72	7559.5	11401.8	7726.1	1760.7	3056.7	1079.53	279.209	0	0	1787	0.00162311	Y	5	2
121	363.144	1	4.11888	0	830.908	1847.86	2163	1039.24	392.588	2317.27	4558.77	3558.25	8031.7	16158.6	11587.1	3413.92	4976.74	727.665	665.642	0	0	1569.06	0.000969952	Y	5	0
122	197.081	1	4.14172	2742.47	1453.46	6198.53	3699.15	6674.95	4292.65	5541.51	5890.76	3340.76	3510.61	10109.1	10788.8	2294.56	3446.49	5016.57	8420.92	22954.8	4402.03	4621.82	0.00237523	Y	5	1
123	406.171	1	4.24832	8591.97	10452.2	29882.2	25152.8	21733.2	22630	11941.1	21881.2	25164	16386.4	27277.3	28120.3	9089.67	9899.03	20948.5	31198.2	19108.1	10696.1	17220.3	0.00655102	Y	5	4
124	229.05	1	4.4664	422.507	258.397	2055.1	2498.09	1660.04	1479.11	2151.72	5214.45	3248.59	6467.97	4582.76	3687.38	2044.68	1632.16	928.706	330.051	308.069	151.557	2070.23	0.00730323	Y	5	0
125	201.055	1	4.47402	2660.15	2327.34	5150.31	6090.08	4485.04	4502.27	6579.12	8206.83	5432.84	11875.1	7726.47	7832.42	4255.14	2799.65	3668.15	1720.81	1374.25	1737.15	3675.82	0.0032466	Y	5	0
126	361.11	1	4.48163	793.288	1534.12	3760.13	6666.33	12612.3	15236.9	8619.41	4452.84	5826.95	15339.7	15510	16422.3	13125.6	12035.5	14116.5	2689.85	2378.7	8141.45	8440.97	0.00369927	Y	5	0
127	339.109	1	4.5197	1052.52	4214.18	2054.68	2038.45	5155.28	2395.63	2602.93	1452.59	4483.91	5008.91	10525.8	8739.51	4742.02	5103.56	3202.51	9834.68	1757.2	1329.21	4181.08	0.00522017	Y	5	0
128	201.055	1	4.55777	2292.44	2465.59	4080.97	3934.15	3881.25	3288.97	4390.02	4738.36	4712.16	10407.6	5321.01	4758.37	2251.18	2515.95	2836.54	796.849	3467.09	1579.41	2971.78	0.000897444	Y	5	0
129	383.043	1	4.55777	245.873	424.402	2286.4	1726.64	1932.32	2194.21	6210.89	1018.91	5872.95	6569.89	7711.45	5778.49	3411.21	5457.88	2585.62	2238.77	1556.53	2568.9	2945.34	0.00954318	Y	5	0
130	233.081	1	4.6796	1198.15	1963.96	3809.05	4262.84	4629.38	6855.27	4380.02	5501.17	8672.09	5881.75	7051.14	7474.71	1865.13	2234	2029.23	2994.22	1438.58	4233.09	2993.32	0.00961999	Y	5	0
131	261.076	1	4.6796	25749	25366.1	56056.5	60365.8	53587.6	70875.2	73770.3	81388.4	125555	117460	77541.5	80132.5	23896.3	28727.7	20699.9	43097.6	20153.4	34608.7	41573.8	0.00684718	Y	5	0
132	290.087	1	4.6796	1319.98	881.892	1420.33	2285.28	3340.39	3445.31	1717.76	2859.64	6383.33	3972.22	7651.65	9171.22	1549.55	2883.45	1117.05	2186.55	585.62	1560.58	1942.52	0.00522243	Y	5	0
133	319.983	1	4.6796	1191.27	3987.06	4175.72	7735.31	5650.74	5943.56	10902.7	8933.82	9017.4	10826.2	9840.46	7419.51	2578.69	3678.24	2155.84	3998.19	1597.72	7652.3	5224.37	0.00357586	Y	5	0
134	284.097	1	4.69483	547.85	1612.96	2596.56	4166.1	4712.84	5425.93	4366.82	5263.49	8893.82	8957.16	8327.96	7509.14	2150.03	2921.64	4344.84	1229.22	1536.69	924.927	3481.75	0.00570871	Y	5	0							M+NH4, M+Na
135	561.242	1	4.69483	248473	198249	415885	605858	331521	215818	537447	897343	388219	447119	3.32155e+06	1.41606e+06	754956	2.11141e+06	1.13387e+06	65353.4	33782.9	17616.8	1.00442e+06	0.00802371	Y	5	0
136	295.115	1	4.7529	2494.71	4856.5	6300.05	8898	11094.1	9243.93	5976.29	9571.6	6743.77	6306.53	22201.4	17595.3	1603.41	4586.77	3347.75	980.885	304.768	1542.19	6038.4	0.00128728	Y	5	0
137	150.078	1	4.76052	16985	19081.8	19144.3	18739.5	19195	19404.1	25067.6	23043.4	20810.4	16754.4	35120.3	25427.9	4593.46	7262.33	6758.99	32753.4	25896.8	48597.3	13156.3	0.00711723	Y	5	0
138	367.102	1	4.79097	1487.36	8092.46	8657.12	6507.09	3007.11	3802.14	784.344	6563.2	2281.16	7230.27	19308	15313.7	1526.47	1930.13	1697.91	11183.3	3000.32	5532.23	6304.04	0.00387411	Y	5	0
139	420.15	1	4.79097	0	845.603	3389.66	13627.8	1891.04	480.057	905.204	7865.91	1347.39	1576.69	31147.2	28306.5	1678.42	1719.27	4507.6	18755.5	4850.47	1894.51	4518.7	0.00211477	Y	5	0							M+NH4, M+Na
140	331.085	1	4.88997	0	610.941	1446.41	3071.85	2528.53	2363.92	4512.49	5556.67	1269.15	15006.3	9336.29	7988.21	984.28	1769.39	851.983	307.558	23.8194	15.5713	1194.07	0.00283328	Y	5	0
141	426.061	1	4.99657	0	0	0	0	0	0	0	0	0	0	27.6839	21.7996	2370.65	2309.66	1175.17	0	0	0	294.77	0.000200701	Y	5	0
142	211.097	1	5.00418	502.933	712.886	3155.67	2987.85	2211.04	1569.94	3397.74	3114.97	2262.4	3496.42	3348.58	3896.51	10455.6	9470.32	16172.9	2064.1	1644.57	1922.3	4394.21	0.00362162	Y	5	2
143	72.0815	1	5.0927	1381.14	1308.52	2050.75	668.234	490.098	550.176	989.932	156.074	284.214	241.973	1919.09	1149.06	617.45	387.15	824.504	273.723	348.168	0	530.631	0.00860092	Y	5	0
144	158.118	1	5.10032	3863.08	5637.9	6819.77	1848.67	2093.77	4193.17	934.347	1277.03	1284.57	1836.02	8044.17	4334.25	2126.02	1717.73	1670.88	975.949	951.988	1450.66	2421.05	0.00818915	Y	5	0
145	205.071	1	5.3137	4783.45	4310.12	4481	3387.68	3998.59	5366.83	2571.36	4241.6	4536.07	2175.05	9903.2	10344.6	4876.43	6643.52	6482.75	6636.2	5745.45	6339.25	3896.05	0.00126945	Y	5	0
146	424.118	1	5.3137	0	0	0	0	0	0	0	0	0	0	37.2993	33.7528	6609.02	1200.67	2297.67	0	0	0	595.058	1.57828e-05	Y	5	0
147	234.134	1	5.32893	1879.46	2903.24	989.123	864.89	1106.21	1117.4	1956.51	3084.01	1786.69	1548.67	29056.2	9846.72	3545.6	8641.96	7534.81	9630.5	13809.2	39053.4	3735.03	0.00943206	Y	5	0
148	512.032	1	5.47082	0	3257.58	927.902	549.727	1037.74	1113.91	0	774.6	1965.7	792.053	13157.5	5972.48	410.535	711.513	952.83	0	2082.4	11063.8	2900.58	0.00674119	Y	5	0
149	205.065	1	5.48603	923.736	514.568	688.529	740.269	1532.26	802.347	446.115	893.9	1467.79	567.689	3130.98	2034.99	1878.41	2763.84	3237.79	2069.61	26652.3	12928	1046.09	0.00865098	Y	5	0
150	376.159	1	5.48603	0	0	614.153	267.83	958.454	713.879	100.618	121.208	1165.68	405.78	2028.9	1516.99	9738.91	8483.75	15526.7	155.562	17031	772.495	2760.39	0.00789016	Y	5	0							M+NH4, M+Na
151	324.106	1	5.74215	1048.81	291.225	1398.03	2204.38	1789.57	2394.85	1143.76	1712.83	2091.7	2358.72	4972.23	3275.1	6797.4	3584.58	40472.1	14367.7	24444.4	673.252	1820.48	0.00366682	Y	5	0							M+H, M+Na
152	248.092	1	5.76498	306.634	411.32	250.243	188.756	377.148	250.264	540.467	945.665	1055.15	1589.49	1157.67	1493.24	960.968	531.017	7827.09	1179.73	261.86	524.793	608.496	0.00258626	Y	5	1
153	151.039	1	5.8718	18897.3	13413.7	17719.4	16424.7	16652.8	16982.3	12259.6	11000.9	13682.3	12084.9	21974.2	18985.1	3413.69	3520.41	5271.14	18083.2	11506.2	10995.3	9758.27	0.00659287	Y	5	0
154	369.121	1	6.0974	0	479.629	719.588	1078.9	1474.93	832.101	1335.95	2413.01	554.708	1920.41	7890.18	3464.99	2730.14	3156.46	3649.95	563.602	0	801.345	1124.7	0.00795672	Y	5	0
155	373.149	1	6.21162	253.229	352.554	827.554	415.275	961.967	1099.38	537	348.061	1156.27	739.97	1793.68	1624.66	15984.4	26831.8	17670.5	197.502	3427.64	227.571	4142.8	0.00697957	Y	5	1							M+H
156	371.149	1	6.37938	1236.7	2693.58	5623.5	8125.93	7708.97	5702.48	5791.81	6154.02	9965.91	15280.1	13018.2	8140.43	6716.02	7089.52	10471.3	1291.59	2772.22	663.494	5889.5	0.00876628	Y	5	1
157	361.058	1	6.44507	0	0	0	0	506.577	196.508	0	87.9631	0	64.859	811.789	516.67	6574.35	9871.22	2383.29	65.0107	0	0	2032.28	0.00709738	Y	5	0
158	373.148	1	6.44507	185.011	366.102	648.462	1490.64	1190	851.188	524.956	728.864	140.349	591.11	3368.79	2058.08	11258.4	16271.7	12594.6	691.223	335.683	680.501	3784.85	0.00311692	Y	5	1
159	420.072	1	6.44507	0	172.811	469.779	366.14	791.255	288.936	0	147.317	0	736.776	1570.5	1085.44	6352.52	10275.6	1998.43	0	53.9533	0	2442.1	0.00228103	Y	5	0							M+H, M+NH4
160	415.179	1	6.44507	0	228.005	755.995	528.563	1340.94	21.813	203.528	169.892	0	22.4448	5245.33	1895.18	15405.4	22360.9	5652.81	0	46.2319	307.085	5422.38	0.00950841	Y	5	0
161	355.159	1	6.54425	4114.25	1700.73	3052.21	11700.3	6055.59	4138.74	1236.08	1770.84	1688.35	24416.1	12305.3	27114	3084.32	3393.62	5139.66	1734.23	1554.17	900.418	5257.42	0.00787531	Y	5	0							M+H, M+NH4
162	263.066	1	6.63563	1052.3	1919.58	3862.35	6062.35	5841.46	5311.94	2893.11	3464.89	4999.29	6849.15	7896.79	4732.2	3258.46	5467.04	7235.36	515.1	333.04	1249.26	4621.83	0.00594792	Y	5	0
163	311.07	1	6.64325	107.151	418.42	795.368	1254.08	1593.93	1618.16	1032.8	1498.2	1453.12	917.024	2769.82	2421.87	737.561	933.376	1111.23	0	143.356	0	986.976	0.000928893	Y	5	0
164	249.069	1	6.73462	1363.94	591.129	4885.15	7027.88	3226.94	3029.86	4392.4	6834.03	6340.16	6824.01	7045.94	7557.66	1413.07	1615.21	1977.77	5723.85	3462.75	3496.95	3186.51	0.00731555	Y	5	0
165	262.111	1	6.747	118.7	447.286	333.6	498.442	210.922	448.792	133.566	238.536	606.338	144.499	1003.06	1070.66	1844.24	3281.84	1728.56	0	1058.06	608.96	836.275	0.00667336	Y	5	0
166	366.285	1	6.81553	1429.43	6963.53	6837.82	5514.44	4731.79	2791.71	2266.23	825.241	1165.67	538.609	14486.7	12946.8	3042.12	6607.37	7598.71	49106.8	18043	68391.2	3843.5	0.00194429	Y	5	0
167	436.011	1	6.82315	1001.37	185.292	617.63	1244.73	2538.38	1918.41	0	265.83	195.93	309.616	4130.61	2656.9	49853.5	54781.9	81856.1	0	0	0	35316.8	0.0029931	Y	5	0							M+H, M+NH4
168	205.05	1	6.83077	4700.63	3259	3182.57	3697.26	6202.45	4410.64	1365.84	2259.51	3294.62	1862.13	7788.08	6043.97	86057.9	116209	139279	3319.04	2682.55	4402.35	37293.3	0.00691055	Y	5	0
169	217.05	1	6.83077	679.686	354.373	528.012	754.196	868.695	777.076	743.696	722.866	561.594	708.028	1336.71	1630.2	16338.3	21545.8	24316.3	668.654	962.753	2164.03	6162.81	0.00188021	Y	5	3
170	229.05	1	6.83077	467.68	1075.92	419.561	300.94	565.486	666.117	209.982	340.151	299.389	562.054	1286.89	1127.4	18585.4	26317.1	28272.6	601.559	245.87	488.968	5574.68	0.00561354	Y	5	0
171	437.989	1	6.83077	26573.2	11505.1	10667.8	19983.4	20275	22764	3715.51	3658.91	8894.73	4399.35	32817.2	20470.8	215884	239732	340088	589.412	0	608.737	163167	0.0080823	Y	5	0
172	243.066	1	6.83838	5271.67	6170.63	47981.2	34067.7	37654.2	49280.6	6401.69	8032.19	28228.8	19280.1	45891	48097.6	4293.32	2439.46	5733.62	491.267	1260.93	728.164	16911.6	0.0029673	Y	5	0
173	504.035	1	6.83838	375.142	322.94	11973.3	6554.8	12209.3	12127.9	403.123	1150.49	2852.19	1107.43	11278.7	13752.2	334.485	176.656	276.783	91.0163	0	0	1581.92	0.00173791	Y	5	0
174	213.112	1	6.90692	1558.13	2081.09	2118.35	4234.99	3610.81	686.205	2929.21	4953.68	2109.47	3767.39	14116	14761.4	2824.95	2373.81	6067.08	1767.96	2690.02	4511.42	3538.05	0.000832764	Y	5	0
175	371.151	1	6.94498	298.351	599.466	576.066	402.442	1185.33	577.651	812.74	1140.07	1271.89	1946.87	3565.71	2262.78	3254.77	2160.04	9270.08	811.219	1061.44	492.431	2240.16	0.00339468	Y	5	0
176	355.116	1	6.99828	9205.94	9022.54	13008.1	10594.5	12294.5	11537.2	7190.13	7519.31	9687.28	9154.12	14048.8	12381.9	1898.05	1454.87	4234.7	2660.45	1558.97	948.352	5186.58	0.00334606	Y	5	0
177	244.059	1	7.05158	678.095	140.558	562.812	116.721	524.746	562.159	1383.71	795.094	246.235	658.036	2211.93	5125.01	1478.89	1125.22	1169.88	440.09	1604.33	140.906	613.928	0.00798844	Y	5	2
178	333.133	1	7.07443	399.341	584.225	1954.25	1649.83	1454.47	1298.49	2858.53	3435.11	4412.99	4178.52	9778.05	8826.45	1645.13	1746.18	721.12	476.943	501.301	208.393	2899.21	0.000200701	Y	5	0
179	361.128	1	7.07443	1594.57	2232.23	3301.19	2845.69	4087.18	5033.75	5179.84	3140.21	7202.8	6423.65	11711.1	13276.5	6851.31	6226.2	4533.52	1955.05	6818.13	253.667	3493.04	0.00157509	Y	5	0							M+H, M+NH4
180	379.138	1	7.07443	1089.13	2950.85	3842.21	3405.6	4436.53	3248.67	4685.26	5333.17	7989.37	8898.4	10414.3	10782.9	2029.08	2048.08	1031.52	0	264.053	148.066	2688.26	0.0017007	Y	5	0
181	243.087	1	7.10205	1717	1384.55	332.153	791.319	729.821	951.111	951.381	815.142	485.921	2740.28	2710.71	3370.87	4062.11	3545.55	3920.46	2723.85	3900.3	389.486	2187.51	0.000832764	Y	5	0
182	595.166	1	7.10205	4095.27	8510.61	45367.3	26433.6	41037.2	49628.2	2070.8	22500	22682.1	4302.7	59050.4	39127.6	37784.5	16182.7	31029.4	0	394.223	0	24624.5	0.00679676	Y	5	2
183	197.081	1	7.1325	1405.87	2910.18	1253.7	1395.43	1382.6	1889.88	436.271	1180.82	1173.14	1014.91	9540.56	5454.48	1877.83	2196.12	2605.48	1071.56	2250.2	1189.94	1825.44	0.00322698	Y	5	1
184	119.086	1	7.17058	6728.93	5768.78	6196.1	14823.1	8141.77	8155.68	14984.5	19881	25800.7	23363.7	22233.2	16337.5	3961.68	6011.21	14986.5	6985.06	8437.2	4105.43	9737.77	0.00782723	Y	5	0
185	263.092	1	7.17058	425.743	412.196	287.698	1282.71	1079.99	613.022	1235.78	3313.64	349.308	4181.62	8050.26	3942.92	3986.89	6794.67	2593.94	211.897	530.792	466.115	1715.26	0.0080823	Y	5	0
186	409.183	1	7.17058	8718.92	10833	12754.7	42985	26939.6	21390.5	42897.8	61847.3	82479.9	88676.6	64842.1	57438.1	13066.6	22070.3	69453.2	35520.8	11116	13769.3	27771.6	0.00529633	Y	5	0							M+H, M+Na
187	151.149	1	7.17818	0	0	135.815	2181.32	760.801	675.326	1804.63	2646.1	3772.38	5283.9	4442.62	4823	237.546	1299.63	3351.69	411.626	0	0	1625.67	0.0024925	Y	5	1							M+H
188	355.118	1	7.26957	1687.03	1793.4	642.796	1557.89	2106.79	1429.2	632.216	1837.96	791.021	1624.64	4976.1	3002.19	2389.03	1721.57	1889.77	967.854	2084.79	1325.41	2083.2	0.00663878	Y	5	0
189	381.152	1	7.26957	0	0	0	0	95.2527	0	0	0	0	0	429.63	178.404	5562.89	5797.81	13472	0	259.389	221.53	590.458	0.00629253	Y	5	0
190	324.1	1	7.27718	2206.59	1377.62	1132.39	2770.16	2357.76	3169.1	1866.2	2577.3	2397.63	2740.5	5793.11	3757.12	3631.9	3479.19	5155.65	3691.13	4124.43	838.192	3494.54	0.00663689	Y	5	0
191	353.131	1	7.33828	899.207	766.554	1499.14	3425.29	4660.62	7344.53	1166.9	2035.36	940.224	2552.76	5625.47	7387.17	2847.33	2706.67	3801.49	517.962	12354	485.663	3976.85	0.00383401	Y	5	0
192	353.197	1	7.33828	1377.02	2106.5	937.294	2764.3	762.714	1072.57	1666.49	1774.54	1490.62	2954.24	7803.68	3961.75	22348.7	12344.2	18617.2	2741.18	3636.3	394.878	7735.01	0.00849907	Y	5	0
193	343.103	1	7.36112	1010.38	467.73	367.716	456.117	647.984	903.581	176.191	215.582	176.746	981.933	3892.04	1897.76	4262.63	2468.49	5617.48	3571.25	396063	2009.19	1395.9	0.00514087	Y	5	0
194	491.099	1	7.38397	0	0	86.6921	0	0	0	0	0	0	0	1073.41	514.778	4317.31	2011.8	2907.27	762.158	0.504349	0	1031.9	0.0029324	Y	5	0
195	310.139	1	7.39157	506.979	1058.79	1119.58	963.315	1227	1344.15	636.045	334.091	586.855	704.339	1303.52	1330.61	1694.48	1117.85	1973.46	554.165	29691.2	487.45	600.539	0.00629253	Y	5	0
196	491.142	1	7.45727	0	0	108.638	0	15.9723	0	0	0	0	0	418.449	416.962	3295.76	951.572	3097.44	0	492.706	0	199.074	1.87449e-07	Y	5	0
197	376.067	1	7.4725	13851.2	6256.9	14602.5	11459.1	9114.67	22049.4	6992.28	1134.95	5140.1	2483.9	68769.4	120289	25172.2	13818.6	25619	734.987	3163.59	1175.2	21326.1	0.00220658	Y	5	0
198	419.169	1	7.48012	0	831.03	2043.2	1304.8	640.895	971.618	4168.55	3259.65	1086.56	2016.35	18784.3	8631.04	7133.4	4922.88	5098.37	274.996	5167.99	0	1595.38	0.00513299	Y	5	0
199	437.181	1	7.48012	142.116	204.302	3175.64	2424.93	3718.34	1721.67	548.089	4747.9	1199.56	5562.3	22126.4	10103.6	9424.69	7103.92	8222.89	0	3037.66	340.253	2795.28	0.00570187	Y	5	0
200	341.068	1	7.53342	2995.08	1676.98	3065.58	3110.34	3846.44	5478.87	1725.61	1580.73	2520.9	2372.38	5464.78	4520.74	10554.9	5331.64	11383.7	2570.44	3818.96	2384.36	4850.79	0.00752857	Y	5	0
201	579.135	1	7.53342	0	0	0	1082.75	3648.72	2433.66	0	0	368.314	122.061	4559.63	6875.25	38212.9	10766.1	58416.5	0	111.779	0	9724.76	0.00232439	Y	5	0
202	473.104	1	7.54103	0	0	0	6.87229	553.301	295.575	0	0	4.8293	0	751.408	443.002	9519.96	2178.15	10797.5	974.331	611.703	747.763	1655.31	0.00927247	Y	5	1							M+Na
203	593.151	1	7.5791	0	0	0	0	219.652	277.37	0	0	275.683	0	1479.54	787.242	6343.76	964.926	2603.65	0	496.172	0	762.224	0.00382076	Y	5	0
204	359.112	1	7.60195	1195.76	1668.94	8608.6	8855.47	6304.68	8885.53	1092.8	2345.68	4599.2	6300.34	9392.14	14419.1	13482.3	32952.5	19847.9	1440.57	3038.19	1004.88	8268.56	0.00283143	Y	5	1
205	248.05	1	7.64002	6328.42	6574.63	12745.5	10462.6	12274.1	12623.8	10742.5	13705	13934.9	11383.2	14224.9	10685.7	1747.69	2190.9	3268.56	3975.23	6385.96	5555.19	6053.38	0.00622789	Y	5	0
206	416.212	1	7.64763	214.827	76.086	642.794	17063.9	4125.87	568.735	251.317	1988.51	275.242	40839.5	20849	55383	1266.1	1559.09	1100.4	383.118	19431.5	430.448	4944.72	0.00918293	Y	5	0							M+H, M+NH4
207	419.171	1	7.70093	0	366.979	1024.17	1294.56	1562.33	2053.66	544.051	387.576	872.834	1502.41	3573.88	3710.83	2408.33	2624.49	15107.3	0	33591.7	0	1481.11	0.000422111	Y	5	0
208	563.139	1	7.72405	0	164.758	0	360.7	520.26	523.164	0	0	0	0	2789.63	1150.48	5183.37	1231.63	2208.95	0	155.255	0	1209.29	0.00574227	Y	5	0
209	265.107	1	7.73167	690.359	568.18	1224.17	642.368	1242.46	795.803	964.8	1116.83	1255.12	1807.06	1628.6	1487.24	2431.23	1673.27	9175.71	837.293	8867.11	1808.5	1694.78	0.00610193	Y	5	0
210	469.17	1	7.77452	0	192.958	782.673	4485.7	5473.33	2522.08	0	1324.62	4715.43	3210.33	26088.7	21276	2264.35	1681.65	4272.98	0	1603.77	4415.94	2346.21	0.00049083	Y	5	0
211	330.11	1	7.78973	1932.62	3817.06	6854.56	5135.07	12156.5	7250.24	3181.08	8476.02	10008.3	8693.34	30059	16337.9	14822.3	12092.3	17622.7	2025.4	32180.3	6776.51	7463.21	0.00730323	Y	5	0
212	534.17	1	7.85065	2009.67	4269.02	3113.73	4015.57	6198.62	4692.44	1544.42	2062.97	3407.24	989.134	5632	7009.56	31202.8	12102.8	7740.86	1430.95	4711.28	2003.75	3155.84	0.00830552	Y	5	0
213	313.092	1	7.89655	1930.12	2154.31	3414.3	3389.16	5264.96	5848.09	1889.69	2492.72	1828.63	2307.52	7833.36	10317.9	3954.89	5703.79	4198.41	243850	86066.6	79196.8	9840.23	0.00157978	Y	5	0
214	265.071	1	7.95748	1886.64	2142.4	3359.4	5177.24	5545.13	2631.41	1665.97	1878.51	2909.19	1948.98	8404.19	8000.1	1774.6	1550.63	934.82	3479.54	2291.01	1617.37	2507.26	0.00193015	Y	5	0
215	283.081	1	7.95748	8498.46	10022.1	10691	13137.4	13841.2	9036.52	10229.6	11455.4	15681.1	11384.8	19822.8	18355.6	1340.71	1324.04	1663.92	16693.8	5892.41	3902.83	8136.9	0.00721988	Y	5	0
216	411.162	1	7.98032	0	166.87	0	0	0	0	0	0	0	93.6423	334.964	439.064	3263.89	3573.36	1589.58	263.441	1221.21	0	472.679	0.00143583	Y	5	0
217	549.159	1	7.98032	1202.72	1573.84	1592.68	2589.67	4463.65	4176.39	3137.4	3746.08	1842.77	4144.92	8197.49	10005.9	3702.09	3146.35	6807.61	418.561	1411.43	0	2244.42	0.00133685	Y	5	0
218	307.102	1	7.98793	4980.91	11104.7	19476.9	12851.7	16968.1	13661.2	6110.63	6780.31	9261.39	7850.38	33433.3	26038	7859.56	7087.18	5575.51	7045.01	18016.5	15036.1	10820.6	0.00147963	Y	5	0
219	289.092	1	7.99555	183.606	1046.95	1893.87	1196.75	535.155	174.302	0	0	430.396	16.1078	5458.5	5476.48	604.862	541.663	434.227	307.165	2014.69	1172.68	804.39	0.000308	Y	5	0
220	293.049	1	7.99555	0	49.0225	673.65	546.684	519.493	631.748	184.516	213.69	963.266	210.979	4408.08	2695.23	869.389	900.934	613.94	1331.76	363.971	763.457	1150.8	0.00198893	Y	5	0
221	427.16	1	7.99555	0	1060.61	4949.85	941.196	1948.08	225.554	0	12.4757	0	68.5753	11885	12477.4	407.826	629.916	598.946	69.9073	0	2167.14	1792	9.81438e-05	Y	5	0
222	727.208	1	8.03362	283.917	1767.48	37225	77469.3	45902.2	49388.1	18596.1	36925.3	15296.7	51003.5	127917	116031	33875.6	18997.4	27993.2	0	0	0	35624.2	0.000837946	Y	5	0
223	301.074	1	8.04123	1214.55	1783.99	7862.44	5155.71	4859.36	3813.67	375.219	87.3561	1051.65	935.274	8636.81	7067.69	702.993	706.797	299.496	905.034	609.601	941.172	2039.21	0.000497319	Y	5	0
224	361.163	1	8.04123	2249.71	5797.07	17395.2	8110.97	13969.2	10975.6	4039.42	3242.65	8407.56	5790.89	14736.7	10923.3	8200.63	7564.09	13143.7	6042.48	4360.73	6622.19	6046.84	0.00902467	Y	5	2
225	304.072	1	8.04885	93.6116	535.222	2188.54	2077.1	2742.45	3321.16	1256.45	1669.53	1147.94	4058.92	2606.63	3859.57	1199.88	749.979	258.513	20443.7	25197.5	17884.6	1857.47	0.00302454	Y	5	0
226	297.17	1	8.06408	731.059	2089.31	2100.13	1738.7	1152.78	1197.68	4056.24	3554.17	2792.48	2179.43	4092.02	2987.43	3259.11	2089.39	1645.54	2510.39	2494.6	1907.19	1730.52	0.00501767	Y	5	0
227	137.023	1	8.0717	719.144	753.891	466.658	560.433	630.669	528.233	620.251	724.291	1197.86	824.072	2762.51	1467.28	448.654	404.282	446.062	1243.82	1164.57	1476.06	611.683	0.00777402	Y	5	0
228	306.076	1	8.07932	3634.07	3981.74	9220.72	8054.74	10864.8	13899.2	2934.97	7957.7	12109.6	26214.1	20568	17368.5	2814.3	3347.61	1983.52	2573.93	6282.63	4524.9	6194.28	0.00564849	Y	5	0
229	347.124	1	8.0917	3143.85	1995.65	4352.17	1346.1	2890.46	3871.51	2364.57	1808.95	2071.85	1417.59	5927.28	5065.81	8919.96	9383.37	10039.7	2529.47	8164.5	1340.01	4709.91	0.00663689	Y	5	2
230	343.104	1	8.16783	3598.98	8353.58	10370.8	23356.9	20990.7	22135.3	10390.4	20268.2	23521.7	24314.2	26049.8	32383.6	31198.6	24386.8	52797.2	16078.6	19855	15703.5	19035.8	0.00475877	Y	5	0
231	325.101	1	8.17545	4837.95	6127.83	14385.9	15645.8	14548.9	20100.9	9283.77	11671.6	17299.3	13545.9	16262.2	20266.9	34844.3	25021.2	35986.4	6902.9	10701.6	9281.1	21090.6	0.00680301	Y	5	0
232	265.077	1	8.22113	486.142	1023.65	4001.27	3419.92	4239.95	3256.57	1426.75	1766.65	3289.1	2658.94	5823.06	4369.75	10279.6	9592.24	6148.15	1506.64	7414.33	2636.68	4997.39	0.00325315	Y	5	0
233	577.087	1	8.22113	402.875	0	0	396.993	556.908	507.053	0	0	0	382.122	1310.55	1486.82	7593.33	7056.53	2044.01	0	148.768	0	1771.51	0.000600412	Y	5	0
234	381.134	1	8.22875	0	0	496.522	0	49.4481	241.33	73.9559	0	0	117.661	488.147	345.693	14939.3	15563.7	7347.49	0	1923.02	224.26	1676.76	0.00405338	Y	5	0
235	557.184	1	8.22875	0	0	126.163	103.357	86.1445	213.811	0	233.789	0	0	402.307	478.112	17222.3	15681.3	3305.94	0	2582.25	0	3526.54	0.00454604	Y	5	0
236	497.144	1	8.23637	0	0	0	0	163.996	12.6755	0	0	0	0	635.872	330.915	20466.2	18842.1	3859.12	0	1096.11	0	3048.77	0.00360965	Y	5	0
237	407.149	1	8.24398	0	0	73.4974	0	0	11.3299	0	0	0	0	102.28	262.676	7544.76	7975.31	936.428	0	1821.43	0	1102.88	0.00552104	Y	5	0
238	330.11	1	8.26683	632.003	1183.68	8695.68	25091.7	24757.8	23980.1	5775.77	10047.8	25524.3	22426.7	38894.1	20348.4	20854.9	25630.3	16100	1205.55	5147.35	613.348	15364.1	0.00950841	Y	5	0
239	401.159	1	8.26683	6705.62	27388.3	60539.8	121991	121355	101413	64889.4	80213.8	138561	131785	210493	124879	64512.7	76071	58223.8	10552.8	73808.4	9533.92	71175.9	0.00723014	Y	5	0
240	419.17	1	8.26683	0	873.789	1288.44	3537.87	2543.2	1941.14	0	1152.11	2059.42	2691.82	9981.73	4490.2	5309.68	5986.02	9244.35	0	2698.64	0	975.719	0.00774793	Y	5	0
241	365.099	1	8.27445	268.426	82.4952	28043.1	1242.58	1743.15	2415.56	1827.47	2029.23	182.845	2345.8	3352.29	2973.9	15756.8	15690	21075.5	462.789	5192.09	148.73	5201.7	0.00731526	Y	5	0							M+NH4, M+Na
242	293.082	1	8.28207	2391.56	3656.9	5724.51	6369.28	10400.7	9004.36	7221.64	7571.6	9467.4	6252.11	9614.78	13021.8	18877.1	13153.1	17308.6	2480.62	7471.74	3498.19	10806.9	0.00552691	Y	5	0
243	307.06	1	8.28207	1809.93	1753.22	5466.19	2656.49	4033.19	6011.9	1240.86	2015.72	2189.5	5262.48	9848.17	7962.27	25702.8	10899.3	19742.7	39.8517	693.633	499.452	12114.9	0.00188603	Y	5	0
244	319.06	1	8.28207	148.163	207.348	1444.76	2359.48	2526.09	2325.19	1333.09	2289.6	1646.32	2110.97	3028.53	2954.37	4682.52	2543.64	3798.78	187.575	324.27	308.057	3016.65	0.000850423	Y	5	0
245	351.086	1	8.28207	766.774	557.084	3264.19	4611.68	6407.48	5334.76	1024.22	3496.03	4867.15	4215.15	13623.4	12028.9	33775.5	22091.6	19021.9	0	4242.21	0	16042.8	0.000969952	Y	5	0
246	367.081	1	8.28207	34.0708	0	1111.3	207.263	615.844	554.237	359.801	1862.58	189.915	1116.52	2440.18	2574.09	7356.98	3401.87	5820.32	302.102	393.727	94.634	1712.82	0.00549498	Y	5	0
247	397.092	1	8.28207	0	0	860.079	997.822	1199.6	1270.29	0	472.066	216.753	343.806	3242.45	3123.38	13855.2	6095.9	10699.1	0	95.7395	0	5512.31	0.000121697	Y	5	0							M+H, M+Na
248	295.061	1	8.28967	1913.37	2970.89	5928.97	7617.9	7153.37	11959.9	4081.36	8930.71	4412.97	9756.28	12153.4	12300.1	33433.9	16745.7	31014.4	3154.57	7536.82	3820.76	16822.9	0.0060925	Y	5	0
249	309.076	1	8.28967	2415.63	3278.86	5512.08	4913.69	4729.28	5832.78	3816.63	5870.33	5318.65	5436.98	6649.95	6435.62	12609.9	6840.51	9806.29	549.341	3607.06	1059.99	8108.04	0.00529413	Y	5	0
250	321.076	1	8.28967	1782.72	1173.02	2925.3	4869.33	4370.15	4400.49	1292.68	2546.91	1458.93	3541.72	7255.12	7147.67	22178.7	12467.6	15294.9	618.388	5963.61	930.62	9962.35	0.000335939	Y	5	0
251	325.072	1	8.28967	2476.83	4497.58	10390.3	10963.7	12713.3	16665.7	10857.9	10744.2	11868.2	12849.9	18515.6	16611.6	35405.5	17773.1	33651	3668.62	4064.89	2358.68	22224.6	0.00171429	Y	5	0
252	361.071	1	8.28967	0	180.917	1599.9	1071.77	1717.75	2171.4	230.247	582.187	254.346	288.145	1657.41	2972.27	8215.77	5031.73	9115.41	0	709.26	0	4562.54	0.00434175	Y	5	0
253	421.092	1	8.28967	0	0	1344.3	426.78	1555.89	656.803	1025.41	0	239.406	0	2740.94	3014.18	15787.8	7003.37	12459.6	0	0	0	5859.26	0.00234114	Y	5	1							M+Na
254	445.113	1	8.28967	18566.3	18647.8	43990.8	45790.3	39217.4	42901.6	35121.4	34118.4	28840	40659.5	57252.8	56174.7	147321	77900.7	142429	35423.4	30745.5	31986	77535.4	0.000353971	Y	5	0
255	451.103	1	8.28967	0	0	2830.54	2016.86	2305.97	2173.52	0	434.116	717.352	2488.73	5783.51	6438.64	23638.4	11432.2	21273.7	0	559.056	0	11113.1	9.81438e-05	Y	5	0
256	547.146	1	8.28967	50403.5	82914	197399	196820	185779	225304	119029	160651	98595.7	160359	268721	251911	878797	421872	774030	719.772	3555.56	506.613	395248	0.00120499	Y	5	0
257	565.156	1	8.28967	339604	391275	1.08125e+06	1.12722e+06	882671	1.12243e+06	630831	858435	529065	916117	1.68391e+06	1.42155e+06	5.20598e+06	2.70171e+06	5.1661e+06	777.698	2744.8	962.005	2.43877e+06	0.00131924	Y	5	0							M+H, M+Na
258	565.359	1	8.28967	0	0	0	0	0	237.577	0	0	0	0	2852.38	4043.17	104260	47322	75967	0	0	0	8323.4	0.000541636	Y	5	0
259	302.054	2	8.29728	0	534.422	4690.14	3723.83	4178.25	4790.37	2999.25	3231.7	1453.06	2646.19	6048.06	5508.76	11470	7646.92	19675.6	206.49	828.822	28.5102	11732.8	0.00127227	Y	5	0
260	379.082	1	8.29728	2453.91	1581.2	11490.3	10235.1	13257.6	16238.7	5013.09	8730.05	2586.29	7919.96	18545	21372.4	54021.8	25623.4	50123.1	58.847	2781.54	396.752	28163.5	0.00167187	Y	5	0
261	391.082	1	8.29728	199.519	169.877	3169.25	1661.46	2622.44	3548.47	245.104	1369.08	1952.65	3500.01	5265.6	5158.15	18869.5	7865.83	14462.3	0	242.371	76.2691	9501.57	0.00188603	Y	5	0
262	403.082	1	8.29728	0	32.1891	2179.81	1437.27	2379.13	2158.82	361.29	1564.43	0.0358174	1777.19	5221.72	4948.86	16137.5	5973.08	14064.6	43.9779	4.32871	0	8526.11	0.000921571	Y	5	0
263	415.102	1	8.29728	619.91	944.441	2422.94	2051.75	1458.69	3047.32	370.223	1106.02	2356.86	2178.56	5007.6	3634.62	9343.37	6804.81	6358.49	367.394	2052.07	548.147	4701.84	0.00653302	Y	5	1
264	427.102	1	8.29728	2630.27	3463	8840.35	8268.13	7250.67	7916.79	5155.37	5613.69	7861.33	6098.95	16210.6	14859.5	51691.1	23243.5	46516.5	2028.23	4166.92	5986.48	25221.3	0.000442402	Y	5	0
265	493.113	1	8.29728	0	357.644	2462.47	1269.66	3199.19	2178.4	0	451.085	710.669	1941.6	9927.78	9392.04	25435.6	11522.8	20569.3	99.5487	19.3543	0	11160	0.000200701	Y	5	1
266	528.036	1	8.29728	0	85.4131	1081.38	462.332	1033.08	798.007	0	601.382	446.236	503.012	1205.27	2172.87	3001.97	2032.49	5103.34	0	0	290.496	2508.8	0.00589326	Y	5	0
267	609.082	1	8.29728	1206.84	0	2709.26	3201.29	3432.16	3390.57	134.383	1487.55	655.707	1924	9509.23	7846.98	22933.8	16905.5	14308.4	412.52	179.158	278.338	10418.6	0.000431535	Y	5	0
268	618.067	1	8.29728	0	0	9415.51	13129.5	8521.35	8272.37	0	4005.06	1467.32	9683.84	24741.4	18842.1	56655	32426.7	82527	0	0	17.5753	44131.8	0.00102499	Y	5	0
269	664.073	1	8.29728	0	2182.03	23938.6	21211.6	13690.4	16328.5	1912.24	6868.47	3457.11	13838.2	36836	24645.3	64948.9	37624.9	93134.7	0	0	0	56184.7	0.00166924	Y	5	0
270	293.139	1	8.31272	749.299	1033.33	285.072	2062.13	4290.5	777.969	1163.74	1878.22	1100.49	1070.71	6604.23	6214.25	1632.5	1355.34	2059.18	83.0862	3111.3	588.502	2059.54	0.00336385	Y	5	0
271	608.22	1	8.38125	0	0	0	621.474	176.594	176.788	87.1311	423.001	726.997	254.317	2623.1	1894.62	130.616	239.238	212.469	0	82860.6	0	438.413	0.00157509	Y	5	0
272	309.061	1	8.4041	1187.74	1053.46	1608.67	1547.88	1293.09	2982.06	488.687	386.445	1209.34	1485.22	3013.79	3881.19	8790.24	3584.36	8163.94	26.5069	963.581	533.842	1917.79	0.00547881	Y	5	0
273	339.071	1	8.46217	11711	5482.88	8616.89	9879.93	12073	10719.8	4427.77	7613.87	6547.48	7332.1	20357.4	13765.3	123555	162026	148123	4872.99	8387.25	2408.1	59898.1	0.00804392	Y	5	2							M+H
274	616.26	1	8.5233	0	0	0	0	0	0	0	955.23	0	2151.97	7278.91	3202.58	138.958	162.979	1211.96	0	912.506	0	550.74	0.00449153	Y	5	0
275	579.162	1	8.53092	1467.17	2245	1719.36	4338.81	2757.3	3708.8	474.849	2081.92	1397.43	4460.38	9319.21	9283.25	1552.28	1627.44	1884.9	660.146	0	0	2074.81	0.000424198	Y	5	0
276	313.092	1	8.53853	6575.37	12601.6	11321.9	8896.2	11572.3	11632	2720.62	5472.74	4014.19	6914.01	16818.4	13742.8	5254.38	7576.59	13187.3	3602.42	33716.1	980.217	7284.46	0.00405338	Y	5	0
277	199.061	1	8.54613	978.109	1912.23	1039.69	2627.11	2338.85	3103.91	3151.12	4541.37	2442.58	3911.12	4577.27	6050.05	1229.52	1124.78	1147.58	3764.75	7029.59	1474.08	2537.55	0.00581444	Y	5	0
278	295.082	1	8.54613	4605.54	5865.96	5230.21	6766.81	7104.51	6304.13	4542.55	6179.05	4295.4	4628.42	7902.71	7327.36	3390.05	3530.82	5280.19	3480.83	12881.7	1443.66	4314.99	0.00749829	Y	5	0
279	727.208	1	8.54613	2943.95	1208.23	26824.6	39087.8	35010.9	41889.3	10171.4	29408	2543.41	36384.5	44636.4	69252.9	64265.5	30794.7	52409.7	0	0	0	31214.6	0.00357383	Y	5	0
280	469.184	1	8.69843	1715.84	7760.64	11916.6	5536.34	8158.01	11062	347.326	445.204	548.927	570.832	12208.7	15751.1	11615.6	6054.22	15726.1	2.98775	9174.99	628.503	4972.84	0.00325315	Y	5	0
281	277.107	1	8.73653	2248.4	711.887	1958.11	5118.93	4737.59	3640.73	6169.22	7701.26	2123.02	9231.8	12210.2	7782.33	6057.05	3874.91	2715.69	36938.4	34051.2	12612.8	5930.36	0.00973589	Y	5	0
282	343.104	1	8.73653	3676.98	3957.75	9144.76	21740.9	14946.9	13575.7	16293.9	38928.7	17380.9	31199	41355.4	34717.1	15042.3	14960.5	30263.4	28187.8	29661.2	5466.11	17423.4	0.00736815	Y	5	0
283	439.187	1	8.74415	0.17769	0	89.8528	163.542	106.696	85.8305	0	0	0	43.5524	481.828	815.908	584.946	549.838	1226.94	6708.4	39955.2	0	141.085	0.00164589	Y	5	0
284	475.236	1	8.76415	0	0	84.7643	443.469	258.842	27.7536	1161.56	2172.13	213.655	4867.37	3270.84	4706.17	2542.23	1285.96	915.782	63.2967	4514.73	0	921.474	0.00267548	Y	5	0
285	239.071	1	8.77177	665.847	324.233	709.669	771.516	627.293	1139.18	1471.04	1588.63	907.752	832.585	1717.94	1732.16	4284.98	3330.55	5160.24	1493.1	1688.56	789.091	1752.76	0.00558574	Y	5	0
286	249.149	1	8.77177	152.159	161.507	487.313	1338.2	868.136	144.748	2873.48	4762.51	336.064	6081.84	5377.87	5045.45	3783.4	1718.05	933.956	755.848	1074.72	174.356	1360.12	0.00785722	Y	5	2
287	259.133	1	8.77177	814.522	204.148	562.455	1890.73	1134.63	941.38	4374.68	3933.5	988.88	8689.59	7434.64	6851.65	5533.16	2040.3	1537.12	1215.73	2162.53	844.283	969.08	0.00255364	Y	5	1
288	267.066	1	8.77938	2502.33	2076.37	1893.26	1744.07	1690.6	2900.86	1140.75	1720.8	2738.15	2223.58	6388.34	4505.48	8665.15	5985.28	8245.08	2703.2	7031.99	2937.74	3591.38	0.00480269	Y	5	0							M+H, M+Na
289	295.061	1	8.77938	1034.15	2136.48	7914.54	7570.81	5160.27	6088.31	7110.54	8179.43	3789.42	10397.1	11249.4	12490.6	32491.5	16040.6	36601.8	7735.74	6685.02	2205.32	18496.6	0.00256551	Y	5	0
290	307.061	1	8.77938	5106.94	5339.51	8304.51	6474.58	7818.83	10899.4	4218.35	4846.98	5838.3	8427.7	14857.8	9676.93	25850.4	13122.7	29723.8	2381.72	1999.34	2136.48	14993.6	0.0078992	Y	5	0
291	321.072	1	8.77938	221.006	703.004	2194.24	2666.24	2634.77	5116.52	2150.23	3483.62	733.542	2967.44	8845.59	6145.76	24646.9	17995.3	30376.6	342.634	1132.2	359.235	12040.9	0.00440281	Y	5	2							M+Na
292	337.071	1	8.77938	654.09	1158.25	4926.19	5897.64	6588.52	9901.62	3394.68	4780.07	2637.66	6159.64	12353.2	13280.5	37941	19871.2	41998	8565.19	3718.03	1991.25	21719.8	0.00115185	Y	5	0
293	349.071	1	8.77938	588.762	2828.49	6595.9	4969.46	5425.11	5779.27	2441.49	4490.11	475.401	6530.36	7686.73	7241.88	19245.5	10731.8	20936.3	1772.04	2381.94	455.59	12832.5	0.00519056	Y	5	0
294	365.101	1	8.77938	0	0	239.653	383.32	512.249	1055.77	180.351	781.983	0	432.979	2052.74	2505.29	4995.36	2917.21	4950.47	1914.29	1402.79	843.358	2145.28	0.00185679	Y	5	0
295	375.086	1	8.77938	46.0171	0	1248.08	939.391	907.433	1381.02	108.715	1341.82	158.212	334.61	2261.36	3433.05	10141.1	5393.36	10481.4	290.264	1107.29	0	5070.78	0.003894	Y	5	0
296	379.081	1	8.77938	388.743	1756.62	12214	11889.1	6745.18	13417.7	9251.73	15600.5	4384.65	15950.6	16216.6	19383.2	57966	28232	62713.8	1722.31	1813.75	770.421	33502.7	0.00814277	Y	5	0
297	391.082	1	8.77938	362.566	1191.7	1645.81	3035.42	3496.37	4032.73	1150.95	3383.89	1280.42	9423.17	13967.3	7829.22	23044.9	12585.9	23576.4	48725.7	23637.5	24173.1	11993.2	0.00345568	Y	5	0
298	403.083	1	8.77938	0	0	2106.38	1807.73	1452.62	2333.32	1276.07	2703.79	639.516	3886.12	4703.96	4726.52	16621.5	9682.88	16533.4	1514.2	1148.81	0	6960.45	0.00194429	Y	5	0
299	427.102	1	8.77938	4256.82	4105.96	17353.3	12785.6	12878.1	11685.3	17453.6	25919.1	7034.96	24782.5	29732.1	23333.3	72476.6	34585.5	73138.5	78251	46574.5	36844.1	35610.6	0.00961999	Y	5	0							M+H, M+Na
300	439.102	1	8.77938	303.451	230.767	1243.01	1239.36	2076.98	1795.81	1490.41	2141.74	370.444	3432.96	6681.34	4283.02	20554	9561.39	20803.4	16259.9	6301.44	5087.39	7942.4	0.00288581	Y	5	0
301	445.113	1	8.77938	14989.6	17949.9	38915.2	44404.9	38355.4	37705.4	42241.8	39685.3	24419.9	45654.2	45758.2	50354.7	168553	82015	179908	22141.1	13634.4	17423.2	89043.2	0.00431033	Y	5	0
302	457.11	1	8.77938	0	1268.52	7209.24	8273.98	6432.95	6453.97	3702.12	8047.83	2308.35	12021.5	15027.1	15574.9	53379.9	25738.2	56069	2567.84	2656.1	1645.07	24330.6	0.00154587	Y	5	3
303	469.113	1	8.77938	590.842	740.822	8692.29	11691.8	8459.44	10162.3	2324.98	5339.04	1962.8	4504.12	20618.5	19951.5	69763.9	32851.7	71303.3	5762.42	3251.12	3490.4	33977.5	0.000308	Y	5	0
304	493.113	1	8.77938	0	0	985.914	2354.39	870.008	2773.89	1820.39	2507.77	208.076	4072.25	8316.77	6166.09	33208.3	14247.5	29663.5	0	1149.68	66.9168	12520.1	0.00202791	Y	5	1
305	529.134	1	8.77938	2246.7	8471.96	52556.5	94299.6	42245.2	37501.6	31390.6	63691.6	44850.3	73216.4	130068	92600.4	172419	81270.8	180049	777.898	385.082	616.097	105301	0.00655347	Y	5	0
306	532.094	1	8.77938	0	0	648.79	733.519	481.987	485.042	0	130.594	254.464	107.213	998.258	839.338	4777.34	1687.56	3292.94	0	0	332.941	2117.16	0.00118719	Y	5	0
307	532.155	1	8.77938	36.6503	0	5874.68	8599.84	4741.39	1314.32	321.702	6309.43	5178.21	4652.48	39864.7	18893.2	5347.07	2960.6	3150.94	102.778	2538.01	267.077	5912.27	0.00529413	Y	5	0
308	547.145	1	8.77938	35941.4	57862.7	204242	255016	177709	216941	158442	184767	108591	211591	240182	280266	1.13738e+06	512944	1.15874e+06	0	3205.84	425.019	524657	0.00231203	Y	5	0
309	565.156	1	8.77938	260219	371717	1.08434e+06	1.32418e+06	935608	1.10418e+06	801112	879206	588248	1.01759e+06	1.2284e+06	1.46152e+06	5.55844e+06	2.84425e+06	6.68311e+06	359.416	1940.74	477.033	2.9024e+06	0.00208716	Y	5	0							M+H, M+Na
310	302.054	2	8.787	1000.63	1660.63	2845.37	6166.38	3063.45	5086.82	3309.73	891.734	2022.59	4751.67	5259.66	6108.82	11296.2	9889.64	20162.3	324.415	428.262	0	13789	0.00662565	Y	5	0
311	312.041	1	8.787	510.411	0	2439.67	912.342	1319.85	765.965	1109.64	1294.35	1127.37	448.49	1598.48	1992.13	6600.78	4141.62	9989.01	1749.98	569.796	0	5482.56	0.00312266	Y	5	0
312	475.105	1	8.787	0	153.072	542.518	2356.56	1249.91	1456.54	587.414	3745.45	123.727	3045.8	4994.75	5444.65	15696.7	6764.94	14193.6	1.23194	391.594	0	4472.16	0.00692073	Y	5	0
313	571.163	1	8.787	153.732	624.934	4055.37	4090.7	5291.08	3097.4	0	4300.4	1736.77	4097.88	11731.1	6237.26	9719.78	6608.88	8483.95	0	477.581	0	8525.94	0.00746183	Y	5	0
314	592.116	1	8.787	0	372.504	1735.62	4083.32	3131.56	1456.83	455.513	2152.46	968.853	2380.04	13906.5	7922.3	29706.7	11018.8	24383.8	0	1195.38	332.071	10845.5	0.00293069	Y	5	0
315	618.067	1	8.787	0	463.741	2769.72	2700.92	2830.75	4029.1	3090.09	1363.51	258.536	2328.46	4232.6	9169.81	32454.5	16962.1	46838.9	0	0	0	25135.7	0.00895569	Y	5	0
316	627.083	1	8.787	57.1792	0	1525.85	330.323	347.694	1789.86	671.577	715.87	0	1381.23	1912.04	2603.12	12536.3	6912.72	16037.5	0	0	0	6837.01	0.00839809	Y	5	0
317	227.091	1	8.82507	2843.66	11287.5	10077.4	3745.49	5836.9	2635.76	2056.21	3284.79	1733.81	2922.39	18454.8	11017.5	2202	1796.34	3161.17	820.505	11996.3	1579.71	4106.65	0.00839834	Y	5	0
318	323.128	1	8.82507	2982.82	2538.13	5212.5	5729.52	7343.44	7349.02	2219.43	2681.38	2608.66	4346	9443.9	6613.99	25429.4	14293.2	31144.1	1875.59	9707.35	7535.53	10142.3	0.00178174	Y	5	1
319	347.081	1	8.83268	377.157	622.209	630.588	1648.18	1267.6	1902.91	0	96.1328	746.044	105.249	5484.81	4947.18	10759.2	5256.57	13457.2	1957.14	228.501	915.988	2767.65	0.000254583	Y	5	0
320	339.071	1	8.87837	12846.3	9914.17	15501	9998.55	13806.5	13981.4	5253.22	5768.82	8321.09	6901.82	17454.7	14029.6	89642.4	114654	112014	1885.44	4174.6	980.733	44586	0.00485795	Y	5	2							M+H
321	433.134	1	8.93192	0	2739.37	4170.28	1755.08	8770.74	4772.93	9863.66	7517.96	1935.28	11845.2	16983.4	17686.9	2936.42	4273.95	2601.69	2203.77	5052.14	0	3855.89	0.0046014	Y	5	0
322	560.044	1	9.00045	0	0	0	0	158.084	51.4099	0	0	0	0	214.447	249.752	8510.78	11771.1	1911.45	0	0	0	1272.59	0.00347359	Y	5	0
323	385.128	1	9.00807	653.467	453.531	1609.04	2666.62	4493.55	6271.6	758.624	3886.21	1071.78	4175.97	11632.4	8828.25	68368.2	92354	39011.6	1845.78	26994.1	2747.87	25944.7	0.00264526	Y	5	0							M+H, M+NH4
324	577.157	1	9.01568	6923.81	6108.76	34384.6	47308	60187	87120.1	5353.41	9902.18	9890.08	13250.7	124571	81045.1	124012	58901.5	108077	23.7345	6171.96	0	48187.4	0.00209225	Y	5	0
325	355.118	1	9.0766	2380.55	4439.98	4014.59	9497.64	7546.16	7773.86	8341.8	9596.34	10811.1	9796.57	14178.9	15023.8	2389.67	2444.78	2660.61	1703.31	3960.85	2781.56	5262.18	0.000969952	Y	5	0
326	273.076	1	9.08422	187.809	756.776	3372.87	4709.31	3714.79	5560.13	0	986.919	3278.09	468.375	6487.65	12334.8	857.904	701.462	427.911	45.9225	2120.75	44.6958	1923.79	0.00522017	Y	5	6
327	694.084	1	9.23367	0	328.512	6563.56	6250.62	8058.6	6852.61	1881.93	1577.83	4731.1	1428.89	30773.3	18779.8	313.532	383.928	435.308	0	502.478	0	2317.6	0.00176508	Y	5	0
328	255.056	1	9.24127	366.874	498.352	1195.25	430.241	1017.83	908.091	179.148	634.022	113.924	698.168	2083.32	1679.6	28269.4	34924.2	34144.2	453.427	2376.9	767.672	14837.3	0.00240248	Y	5	0
329	433.117	1	9.24888	1126.32	1968.55	6752.76	9035.19	8017.97	4308.3	391.848	5601.53	4203.81	5609.08	33789.6	18049.7	7471.45	9304.21	3802.49	0	1723.36	0	6063.85	0.00388543	Y	5	0
330	263.092	1	9.3555	308.404	489.873	860.676	482.618	1514.23	584.735	811.409	1236.04	76.6886	1631.6	2568.17	2101.79	3710.84	4074.17	2649.61	650.787	7678.26	256.333	887.768	0.0077218	Y	5	0
331	295.082	1	9.38595	3557.57	1377.24	6574.79	5612.3	7868.87	13140.8	2678.01	1363.55	5084.79	3902.3	12101.3	10872.8	4578.06	4087.6	3406.35	3192.11	8602.27	658.574	3627.84	0.00706178	Y	5	0
332	433.116	1	9.39357	1696.1	2998.57	14230.8	8809.66	13297.4	9681.82	4107.22	5962.85	5860.92	7972.75	27235.5	25932.7	7591.12	6272.84	7237.77	0	13690.2	0	7469.43	0.000250446	Y	5	0
333	565.155	1	9.40118	8668.81	6708.97	72862.5	69369.1	64384	78880.2	29971.5	26641.2	35488.7	40409.8	129925	124166	43002.7	22970.2	58022.1	358.819	22549.1	1046.68	43800.3	9.81438e-05	Y	5	0
334	405.183	1	9.41642	245.296	0	846.025	800.802	1885.69	711.98	469.957	0	751.579	358.226	1709.23	2189.74	6537.67	6859.47	4418.61	0	3916	0	1942.77	0.00713688	Y	5	0
335	602.28	1	9.41642	0	0	0	3.76116	160.573	169.345	0	0	0	0	3069.35	1279.59	13399.1	5482.18	16107.4	0	1438.36	0	820.959	0.00480585	Y	5	0
336	423.196	1	9.42403	208.485	378.914	629.596	391.127	1351.97	1288.18	0	0	474.725	362.881	2872.65	2631.7	15855.3	10998	9371.95	149.314	8990.23	0	2975.88	0.00138343	Y	5	0
337	276.127	1	9.43642	1957.15	1563.55	1796.04	5510.49	4462.47	2261.96	6110.39	5510.24	864.565	3214.64	16028.8	11024.4	39582.1	63133.6	50247.3	718.92	7384.72	1209.83	35448.2	0.00429015	Y	5	0
338	259.133	1	9.4821	138.665	467.493	392.261	1674.03	1204.65	812.312	1172.52	1352.9	732.333	812.957	5040.49	3802.27	6157	4179.4	2173.76	210.088	9260.72	605.441	1655.21	0.00108749	Y	5	1							M+H
339	231.138	1	9.48972	1399.49	1420.5	1738.48	4935.99	3656.22	1244.26	5433.95	5518.94	2357.96	4571.53	12479.1	7669.32	9871.28	5870.04	2229.54	1134.88	6534.1	1541.55	3719.18	0.00691082	Y	5	1							M+H
340	474.233	1	9.49733	84.306	114.264	588.462	2224.29	2269.16	477.865	1472.71	2347.09	0	1289.01	12287.3	8330.72	17041.5	6912.24	1004.73	520.714	14426.1	1900.07	2337.51	0.00157293	Y	5	0							M+NH4, M+Na
341	510.119	1	9.49733	0	0	226.697	1082.25	1643.27	0	799.409	189.782	0	608.974	5142.88	3280.5	6935.07	3383.97	228.03	0	0	0	1042.49	0.0027754	Y	5	0
342	241.123	1	9.50495	481.106	639.399	985.2	1251.32	1180.27	485.489	1599.84	1114.61	669.48	1007.94	2491.23	2499.95	3039.32	1744.73	1083.83	265.762	5856.81	470.547	996.045	0.00369927	Y	5	0
343	295.154	1	9.50495	1476.35	710.067	2030.7	5040.13	6602.53	1107.98	5419.16	7769.19	1420.18	2278.59	17637.7	12555.8	16593.5	9030.88	3091.67	735.775	12516.3	935.052	5323.69	0.00475877	Y	5	0
344	271.166	1	9.58108	1196.31	1772.25	2272.92	3456.06	1347.23	1408.2	1784.29	1269.18	1122.23	1849.87	8894.18	7838.95	6765.1	10779.1	8429.67	435.027	11116.6	1141.27	3465.5	0.000822819	Y	5	0
345	323.092	1	9.59632	53.7527	286.67	317.542	1005.41	757.096	940.347	1859.29	1681.92	1250.23	1750.3	4856.63	2248.75	1926.01	2087.02	1195.24	304.943	66319.9	1927.01	937.79	0.00653302	Y	5	0
346	330.111	1	9.59632	0	0	1817.07	2044.69	2702.36	1761.7	522.033	381.005	85.1631	760.626	4820.91	2818.37	1655	1938.78	4514.06	0	27807.5	5863.7	1132.67	0.00216132	Y	5	0
347	325.094	1	9.61155	3790.42	4970.37	6548.2	13784.2	7963.4	10974.3	5266.72	6361.34	9721.44	7619.13	16117.5	17215.4	4131.18	3224.34	3805.48	7106.79	31006.6	4112.15	6332.83	0.00315005	Y	5	0
348	343.103	1	9.61917	2831.87	4084.02	5076.22	21269.5	9315.1	16233.2	4046.33	7681.68	21007.6	8499.45	29161.2	32524.1	5721.17	5429.41	3327.48	12887.2	26188.1	3897.99	9784.66	0.00684818	Y	5	0
349	398.078	1	9.69532	0	0	0	40.7618	263.869	111.848	0	28.5977	0	101.188	545.298	383.002	679.219	623.307	6762.23	0	241.622	0	1120.05	0.00236456	Y	5	0
350	681.167	1	9.71053	521.605	141.198	7964.89	5656.23	5039.08	2099.55	1316.36	3458.79	1944.84	9803.3	34692.4	34541	211.516	367.888	1471.19	0	1379.97	0	5077.07	3.09186e-05	Y	5	0
351	359.113	1	9.7486	675.657	1634.92	4564.12	3749.61	5194.79	5417.4	1564.69	4564.64	2455.49	3201.73	5163.32	8961.16	128402	145844	83561.4	1392.04	48532.8	3648.33	41877.2	0.00853577	Y	5	1							M+Na
352	579.172	1	9.7486	1606.69	3166.97	20914.9	20928.8	21940.5	21331.1	9259.03	14776.5	7213.72	18617	76492.1	65476.5	12217.7	7552.86	21802.1	61.7652	22096.2	87.2269	18308	0.000181935	Y	5	2
353	313.071	1	9.75622	10804.8	4381.02	10113.5	5984.51	6466.34	11990	967.907	3088.71	4018.43	2628.43	17753.2	16967.8	8375.36	4810.57	18761.1	1182.93	21188	3174.81	6602.91	0.00369703	Y	5	2							M+Na
354	403.174	1	9.75622	1321.03	4276.25	13714.8	23925.2	18862.9	11675.3	18326.6	10272.8	17311.5	23524.8	20365.1	30448.2	5284.62	5839.45	7448.26	3499.52	22919.3	2816.61	10372.3	0.00759031	Y	5	0
355	323.092	1	9.76383	297.697	494.136	1164.28	1096.82	1339.4	1020.33	408.841	611.456	348.252	1461.44	1714.47	1842.38	5826.72	5843.29	3322.84	459.184	41913.3	380.045	1520.97	0.000587037	Y	5	0
356	331.081	1	9.77622	1461.71	2443.93	6913.26	28782.9	11016.7	6066.15	12358.4	37334.8	35859.2	35413.1	63026.7	50687.7	14567.5	7785.67	18185.4	612.262	15455.1	438.883	18750.1	0.00478943	Y	5	0
357	330.121	1	9.79145	189.503	0	247.528	132.543	294.578	234.865	48.319	293.203	297.677	176.151	667.443	856.13	689.8	569.072	986.259	323.295	41765	0	124.355	0.0031419	Y	5	0
358	355.119	1	9.79145	943.054	427.005	2067.18	2414.67	2643.95	2106.92	1225.26	1558.37	1793.07	3410.56	4563.47	4325.81	3838.91	2244.38	1902.9	4260.54	12507.3	2412.34	2296.67	0.000375092	Y	5	0
359	563.209	1	9.83713	0	674.006	4707.29	2881.95	7606.86	9690.55	1548.64	261.815	0	1200.8	7478	19113.2	2775.82	2392.19	2466.65	374.688	564.041	0	1413.25	0.00960131	Y	5	0
360	259.132	1	9.8676	410.951	0	572.197	1184.88	892.345	215.631	489.872	309.194	111.204	872.773	1276.75	1522.58	1684.47	2529.66	790.7	1437.13	5935.4	870.186	606.25	0.00883039	Y	5	1
361	417.154	1	9.87522	440.29	196.72	2922.63	5761.72	7969.8	5402.08	3550.29	8455.35	5362.91	8266.13	45973.3	27081.3	15631.6	17289.4	10302	463.451	18299.6	248.435	6111.06	0.0020272	Y	5	0
362	499.289	1	9.87522	0	0	0.840433	398.805	191.044	0	0	0	0	98.5426	347.028	527.064	3042.42	4347.57	11483.1	0	10.2446	0	458.733	0.00831454	Y	5	0
363	339.13	1	9.90567	0	4884.73	5577.84	12508.2	14741.7	7110.62	5085.84	3750.16	8134.07	5245.53	13621.2	12502.5	4097.34	3421.54	6608.42	7367.19	31718	4531.84	6870.84	0.007929	Y	5	0
364	577.156	1	9.9209	0	507.438	1566.59	7207.99	3416.72	4555.9	1876.83	3713.61	470.781	5034.47	30124.2	17635.8	31618.4	14707.8	12297.3	0	474.824	0	8639.32	0.00211477	Y	5	0
365	621.2	1	9.94375	712.036	4288.51	3492.88	7288.71	10312.6	5166.79	3401.98	8268.93	2877.9	10085.1	16682.1	16643.6	23262.4	23590	18123	540.045	15143.5	14973	10007.7	0.00299835	Y	5	0							M+H, M+2H
366	584.198	1	9.95897	0	0	593.317	1871.62	556.198	0	1402.14	496.577	2092.44	1871.03	9037.42	11668.2	5214.15	6360.43	9523.93	0	532.01	0	1655.99	0.000627895	Y	5	0
367	531.151	1	9.9742	0	2435.88	7457.69	21516.1	8787.84	3983.9	9699.08	10547.9	35706.3	9879.47	39897.5	41938.8	18901.9	19868.8	19232.6	1094.15	8647.81	2525.36	14255.5	0.00858478	Y	5	0
368	339.109	1	9.98182	1163.19	1764.01	1153.23	1396.4	1185.03	2826.08	1370.07	2264.99	1837.1	972.122	4612.36	4850.05	4646.85	5168.14	7754.05	755.551	104959	2612.9	2627.11	0.00283328	Y	5	0
369	231.065	1	10.0046	1094.64	1001.98	2659.13	2456.63	3826.53	2540.37	1736.98	2937.32	2756.77	4737.66	5381.35	3436.3	8886.1	11328.5	3697.41	75155.2	58230.5	35402	5160.55	0.00830552	Y	5	1
370	277.144	1	10.0046	0	398.083	183.772	943.843	481.52	119.416	1681.6	529.713	300.981	550.851	5360	2760.57	9869.9	3008.7	1301.03	123.895	2931.74	889.402	1597.79	0.00541518	Y	5	0
371	415.138	1	10.0199	0	416.5	1695.27	4352.44	1563.63	1061.89	2085.78	3840.32	601.616	3928.19	26798.6	11712.1	2684.48	2801.43	1350.31	14.7696	4391.13	247.076	2693.84	0.00566887	Y	5	3
372	526.229	1	10.0199	0	490.279	179.856	6082.54	5412.46	2740.78	9274.91	4311.83	6714.98	9209.47	10591.2	10585.5	5052.15	3571.2	3147.1	1858.22	408.108	238.449	1925.89	0.00318519	Y	5	0
373	321.096	1	10.0275	303.905	417.338	703.747	1262.98	896.363	842.656	940.056	529.877	757.742	1167.45	2146.81	1850.76	3659.09	4893.74	2139.57	321.521	8781.07	1226.66	1082.04	0.00129816	Y	5	0
374	249.063	1	10.0351	661.917	1190.02	1348.95	2135.71	2223.95	811.13	2196.65	2391.84	2020.3	7673.19	3614.45	3510.35	2016.31	2216.9	1926.82	1523.14	48729.4	3156.28	1887.73	0.00399576	Y	5	0
375	388.161	1	10.0351	355.967	1089.94	848.791	601.728	1052.93	761.583	979.003	925.074	1408.21	1806.71	2310.8	3004.18	1405.99	1802.79	2321.98	975.396	263791	723.864	748.419	0.00273733	Y	5	1							M+NH4, M+Na
376	577.247	1	10.0503	1160.67	3731.09	18983.4	20492.2	32212.3	26419.4	14314.6	16495.5	16318.4	23278.3	43199	77742.3	14792.5	8644.15	10064.5	486.726	2360.8	1034.04	16048.1	0.0034688	Y	5	0
377	593.221	1	10.0503	22690.1	32128.5	50258.8	79974.2	92267.6	64826.1	65756.8	49276.2	49230.7	73745.8	90622.5	189409	28662.9	22418.8	50043.4	1066.41	1648.23	5218.52	40229.7	0.00982932	Y	5	0
378	315.05	1	10.0732	1879.98	2567.72	2257.97	2434.91	4318.8	3429.08	972.551	2494.15	1557.87	2321.51	10784.4	10900.8	2206.71	850.951	1670.55	40.4095	186.121	318.744	2264.37	0.000338007	Y	5	0
379	531.151	1	10.1617	1816.52	3212.15	5793.96	8040.64	5821.81	6722.04	1138.35	3307.17	3047.07	4771.92	22242.8	17610.1	9861.6	9493.45	12847.2	395.751	4409.85	0	8256.88	0.000521318	Y	5	0
380	261.074	1	10.1771	1012.13	393.461	1884	1377.88	1664.52	1407.49	1008.24	1072.07	2071.55	1175.59	4202.78	3266.06	12535.8	12735.4	6565.27	1808.37	2458.06	614.916	4374.98	0.0023229	Y	5	0
381	385.129	1	10.1771	1026.94	697.545	4302.23	1838.26	4762.67	3713.49	2713.32	5724.01	2823.96	6915.04	13902.9	9568.43	26405.9	27778.5	15052.1	15839.2	24338.4	12011.2	10550.1	0.00269849	Y	5	0
382	442.129	1	10.1771	0	92.5207	3568.94	1563.73	2893.87	2404.15	982.478	2914.55	1142.16	5147.9	5968.78	3214.37	7689.63	6576.27	10297.8	1119.54	19644.3	1534.52	2740.05	0.00797776	Y	5	0							M+H, M+NH4
383	579.172	1	10.1771	11020.9	17906.9	42063.5	43405.4	40811.5	71914.3	26828.3	36354.7	4762.13	44779.5	72965.2	56050.1	310981	179296	168149	0	1945.8	0	98231.3	0.00831454	Y	5	2
384	307.102	1	10.1847	20477.6	15259.9	13584.1	9272.97	14165.1	15675.3	2955.84	4731.14	5948.1	6985.73	26310.3	18839.2	10694.7	12927.4	10520.1	1391.81	13573.5	3455.5	7563.15	0.00292345	Y	5	0
385	207.138	1	10.1923	14328.4	20769.4	22964	14378.3	9642.9	6017.63	5874.37	12206.5	4980.03	5189.49	55069	32829.3	11793.8	26283	11905.5	4093.4	7638.14	6076.8	16340	0.00355967	Y	5	0
386	401.16	1	10.1923	0	3786.14	7755.76	13626.6	11854	3819.8	32234.3	26403	41797.1	37157.1	51390	20500.6	3381.46	3591.13	3960.17	23280.6	20592.7	1153.6	11353	0.00799181	Y	5	0
387	531.244	1	10.1923	667.635	1056.06	2393.82	1964.12	1076.46	1191.05	31.0453	376.624	358.435	214.056	10345.3	6800.98	2209.64	5695.45	1747.31	119.74	2056.49	0	1887.6	0.00113377	Y	5	0
388	584.16	1	10.1923	1413.07	404.253	4873.56	2131.26	3366.1	1222.06	0	745.227	0	158.906	15192	13042.4	6806.77	9068.06	2322.59	0	561.962	0	4080.96	0.000238506	Y	5	0
389	383.149	1	10.1999	4627.66	9148.75	16365.3	21288.5	23519.3	11303.1	66860.2	53644	76206.2	71059.8	80401	31655.5	7876.05	7872.28	5911.74	54105.4	27947.1	9702.95	22292.2	0.00582311	Y	5	2
390	637.181	1	10.1999	6576.77	13963.3	31516.3	16345.9	41777	63653.3	4051.13	2645.85	2025.87	4830.04	37688.8	62918.6	1300.12	1585.36	2498.95	0	26844.6	0	9402.42	0.00954049	Y	5	0
391	681.167	1	10.2228	2554.71	857.646	14532.6	12356.1	16861.4	11154.9	5162.06	4899.06	3907.62	4985.95	57700.5	56195.1	361.512	415.68	1368.4	0	15.7951	170.578	8940.55	2.41508e-05	Y	5	0
392	417.154	1	10.238	225.317	1308.59	2355.4	5840.46	5719.97	4129.94	4046.72	6180.4	2939.47	11874.1	43998.3	17348.6	7702.91	11272	8358.11	1939.97	5561.64	562.276	4101.17	0.00734956	Y	5	0
393	419.158	1	10.238	52.137	11.9025	704.638	3323.95	1985.83	585.918	333.28	2134.23	589.905	2204.32	9925.48	6171.14	5441.91	2831.73	2874.84	0	2358.97	235.626	2364.08	0.00298971	Y	5	0
394	527.155	1	10.238	5537.49	1585.07	5974.22	17315.4	13819.6	8138.12	235.871	3124.92	1345.8	1066.24	30608.5	14801.1	8350.49	4457.94	6505.63	0	511.53	369.071	7547.1	0.00648224	Y	5	0
395	419.097	1	10.2532	214.107	1897.52	13788.3	85865.1	44069.7	13673.9	35701.6	67200.4	36800.2	79233.9	218958	120947	3836.93	3145.29	2465.81	0	1290.39	90.7261	33930.2	0.00565907	Y	5	0
396	421.186	1	10.2837	0	0	1321.85	1150.91	1402.1	1086.64	483.678	855.954	0	823.218	1500.91	3273.08	6847.11	7511.49	13577.3	0	2063.45	0	933.196	0.00680247	Y	5	0
397	311.091	1	10.337	1529.02	1092.25	766.936	1654.24	2692.59	2599.38	651.137	418.452	811.651	949.701	2719.73	3233.1	10143.1	9080.96	8300.96	597.999	2403.13	9883.28	3677.3	0.00205909	Y	5	0
398	449.108	1	10.3446	0	0	0	55.8372	176.388	0	0	0	0	0	608.597	260.131	28064.5	1198.52	44412.8	0	106.808	0	2790.82	0.00655347	Y	5	1							M+H
399	490.002	1	10.3446	0	0	0	0	0	40.494	0	0	0	0	48.9943	61.8511	10631.4	8445.57	2533.93	0	0	0	960.283	0.0061394	Y	5	0
400	287.055	1	10.3522	3285.48	2821.99	3487.93	4635.17	5994.89	4915.78	1521.06	2098.24	1693.91	4134.52	9211.11	6591.65	41389.3	18314.3	48164.2	8014.93	13546.9	2823.09	14413.1	0.00158711	Y	5	0							M+H, M+Na
401	293.08	1	10.3522	2404.66	1110.53	1179.17	2543.1	2067.61	2009.37	557.859	1044.77	1185.05	735.679	3241.45	4676.45	3940.33	3797.35	3261.59	1754.31	4499.5	1880.87	2065.98	0.00411353	Y	5	0
402	323.092	1	10.3522	1542.43	2733.33	4164.27	7228.82	8437.23	5244.32	2562.89	3991.58	5347.63	4074.8	12607.4	6676.85	4069.26	3201.79	3188.99	17061.7	7074.92	9619.35	5225.35	0.00998174	Y	5	0
403	205.086	1	10.3979	4045.11	5777.89	8480.92	8441.49	7605.04	6404.16	7427.71	11908.5	5991.8	7967.56	14244.7	15473	3507.98	4187.62	4249.74	7725.5	9224.98	4420.18	6440.73	0.0045847	Y	5	0
404	261.076	1	10.3979	437.518	739.387	2924.54	5633.75	2223.18	1416.85	3218.49	8990.65	1551.52	5368.9	13418.6	11902.4	1778.57	1912.19	1226.03	7095.37	2879.32	1789.92	2938.81	0.00555988	Y	5	0
405	351.108	1	10.3979	0	1065.36	1648.41	4216.12	3563.23	959.329	966.538	7988.93	1077.57	5937.83	18108.3	17799.4	1990.1	2305.88	2674.35	8851.23	6114.29	2536.78	3346.53	0.00166924	Y	5	0
406	387.129	1	10.3979	261.817	1798.2	2295.84	5925.09	4765.73	2765.55	3856.81	8079.46	2619.2	5571.15	16079.2	14545.8	2785.46	3736.26	3692.18	2678.23	11891.6	828.472	4191.58	0.00173128	Y	5	1							M+H
407	635.195	1	10.3979	0	960.554	5242.39	10819.3	4376.34	1616.58	834.051	29338.8	584.728	5640.02	58374.7	64312	1457.95	3751.98	7892.1	15309.2	822.507	2194.17	8348.41	0.00211477	Y	5	0
408	317.079	1	10.4055	738.631	1520.72	3231.21	5307.4	6345.65	4446.01	3853.04	9389.14	3393.04	6092.78	10320.4	10071.4	1636.25	2192.54	2519.41	6059.51	5155.31	3517.76	3307.29	0.00702622	Y	5	0
409	369.118	1	10.4055	2985.23	9004.2	24874.7	52990.8	43283.5	13414.1	45345.3	88324.1	23437.1	54372.2	106206	100990	16202.3	16379.1	34276.1	77650.7	67044.2	32310.4	34945	0.00718042	Y	5	0
410	619.217	1	10.4055	0	0	130.466	2023	1538.57	0	1045.15	3952.66	683.099	2869.03	14534.1	15715.8	1529.92	2300.79	1059.83	3176.03	535.548	255.57	1480.08	0.000376471	Y	5	0
411	545.2	1	10.436	4360.68	1568.09	4636.47	7212.86	10744.3	12200.2	5020.02	7667.94	1193.4	8369.06	29188.5	16734.5	30843	15479.1	58170.1	2624.42	2287.3	630.441	9434.61	0.00483366	Y	5	0							M+H, M+Na
412	323.059	1	10.4712	228.573	443.407	2664.51	1920.69	2310.17	1697.66	998.135	2854.98	3778.42	2496.43	7267.58	4078.53	1482.15	1547.63	931.246	3778.29	3150.22	3597.58	2137.79	0.00734956	Y	5	0
413	342.109	1	10.4864	1780.59	1722.41	2394.56	3798.34	4013.68	4966.42	3590.26	5305.51	3384.36	4558.02	5741.24	5712.29	16919.2	21163.7	20431	2993.28	4951.97	1498.18	8033.27	0.00366244	Y	5	0
414	757.197	1	10.494	0	0	106.254	0	0	0	0	0	0	0	169.805	172.463	44720.7	10962.4	186077	0	0	0	11738.3	6.78749e-10	Y	5	1							M+H
415	339.109	1	10.5397	6857.57	9132.71	11232.5	8936.91	13804.8	16897.8	8088.1	6622.89	12243.5	20430.6	17417.4	25603.3	11951.9	11111.7	21500.2	3744.36	91865.1	15452.8	11645.9	0.00876628	Y	5	0
416	433.134	1	10.6007	0	0	0	0	33.5171	0	0	0	10.2276	163.976	313.389	887.916	3271.93	5136.86	1399.12	0	0	0	449.285	0.00689869	Y	5	0
417	317.065	1	10.6388	236.165	173.979	273.002	516.807	737.873	659.488	768.082	269.402	95.928	627.985	2042.52	1928.8	11957.5	2371.32	13180.3	0	351.729	85.5658	3184.44	0.00107685	Y	5	0
418	367.128	1	10.6921	190.554	501.842	1221.45	5674.06	7858.18	1791.74	1018.29	4756.62	2205.38	2095.38	12982	15243.5	1633.1	1733.36	2180.33	7375.16	5433.63	10031.2	3796.64	0.00227343	Y	5	1
419	265.144	1	10.7225	1222.5	1831.57	2353.54	3909.27	3551	5383.15	2130.14	2954.55	5211.37	3029.71	6247.18	8103.38	3749.35	5385.56	2439.13	2733.99	5161.76	2205.84	2723.01	0.00605479	Y	5	1							M+H
420	449.178	1	10.7225	157.085	1519.2	1721.33	6786.79	12466	23964.5	1352.39	5520.45	10350.8	3989.62	25879.7	29016.5	13762.1	21186.4	17303.5	0	131.519	0	9186.52	0.00512002	Y	5	1
421	579.178	1	10.7302	29.1782	2155.91	8515.29	10242.3	13568.8	12213.5	3282.94	4926.05	9010.01	8361.18	21596	25764.3	27099.7	20703.5	21824.2	205.805	1762.21	1392.69	11450.9	0.000890385	Y	5	0							M+H, M+Na
422	269.082	1	10.7958	1094.7	695.422	592.185	916.085	934.133	764.865	1172.68	973.627	781.442	698.317	1586.8	1717.64	2759.02	3870.32	2377.44	1125.23	2452.92	766.6	1221.54	0.00430954	Y	5	2							M+H
423	523.127	1	10.7958	0	0	223.415	305.786	401.859	15.1407	1371.07	287.748	407.148	1345.66	1765.09	1417.85	3825.76	5060.2	2453.95	0	0	0	1467.9	0.00635235	Y	5	0
424	351.055	1	10.8034	1475.18	451.849	508.708	78.4406	239.947	149.523	138.262	663.516	312.319	513.174	1704.01	1149.7	1967.59	2688.88	1589.47	283.532	27.3991	23.5139	1014.64	0.00873105	Y	5	0
425	403.139	1	10.8034	0	3.93521	1041.16	2110.82	1727.04	2634.44	1378.57	3982.78	3466.1	1493.05	3409.08	6393.5	28534.1	35071.9	34221.9	0	15311.9	0	7852.95	0.00857587	Y	5	0
426	513.14	1	10.8111	0	0	1311.96	3827.22	2416.73	2041.28	637.065	489.848	5833.45	1432.66	8904.47	7292.62	13592	11099.5	11883.5	2251.68	654.506	354.921	3220.15	0.00722731	Y	5	0
427	343.12	1	10.8491	1084.59	2289.29	5587.84	5349.56	8428.07	7568.51	3629.71	3535.43	2962.27	6459.21	10481.7	8298.2	13318.6	10983	15447	4952.36	6061.99	5679.96	8159.59	0.00178174	Y	5	0
428	575.211	1	10.8644	1038.7	0	3894.88	1179.18	2900.67	858.587	603.879	779.126	19.0057	2765.68	4048.98	7351.46	8979.04	5870.53	12183.7	0	0	0	1547.26	0.00485026	Y	5	0							M+NH4, M+Na
429	577.155	1	10.8948	369.424	931.294	6655.95	6447.06	10647.8	14529.2	2164.33	4231.46	2405.12	6889.93	18089.7	24138.7	33861.6	14231.3	32820.2	1182.19	425.422	0	11301.2	0.00165404	Y	5	0
430	655.187	1	10.8948	0	241.718	782.404	0	909.646	681.681	0	452.236	0	0	1840.94	1875.57	49572.5	16586.7	64576.6	0	0	121.51	5977.81	0.00269849	Y	5	0
431	351.107	1	10.9101	198.939	419.072	563.933	1859.75	1253.6	0.210367	3898.74	9528.8	0	2621.08	15079.4	11130.5	1688.6	2165.94	3651.48	1498	7406.22	503.851	2405.52	0.00570714	Y	5	0
432	635.194	1	10.9101	292.951	0	0	414.95	1417.41	0	1537.59	19255.2	556.733	2039.1	35685.7	25085.6	330.87	1354.47	1935.72	442.17	0	0	1372.82	0.00463601	Y	5	0
433	619.216	1	10.9253	0	1301.82	949.985	2718.06	2686.65	0	469.136	4138.43	2159.57	1628.04	10622.9	13063.7	580.561	500.437	1516.7	182.035	0	0	1547.3	0.00156661	Y	5	0
434	307.102	1	10.9405	1814.89	4032.69	1715.89	2483.7	3366.78	1355.48	700.17	986.369	679.592	482.703	29750.7	10760.5	1897.34	3187.18	2212.18	586.424	2913.26	4664.9	2171.78	0.00836264	Y	5	0
435	513.238	1	10.9405	274.29	860.123	636.84	2326.75	2384.15	671.654	0	0	0	0	24079.5	7862.83	955.612	1165.98	3925.73	0	326.383	0	1720.36	0.00894563	Y	5	0
436	531.244	1	10.9405	0	2211.84	510.097	701.129	822.313	278.691	0	0	175.499	8.23251	25062.8	8285.93	197.077	419.385	465.28	0	3127.54	0	846.618	0.00842691	Y	5	0
437	542.205	1	10.9481	4014.99	3879.16	20444.8	16108.7	13910.2	18928.7	9579.86	1348.99	7683.88	1908.62	22764.4	19851.1	1104.42	1188.21	1244.23	0	897.993	0	3818.37	0.00205131	Y	5	0
438	689.208	1	10.9862	0	0	268.661	23688.6	7074.12	1192.75	0	679.714	0	3154.77	31555.8	29057.8	5603.39	1932.51	1017.93	685.983	0	0	1141.06	0.00446601	Y	5	7
439	287.128	1	10.9938	242.018	1390.01	2505.38	1519.88	2385.52	1924.39	1531.28	1650.67	1334.12	1436.87	2311.47	2924.86	1989.91	4884.12	12650.7	462.744	4791.47	2172.45	2308.21	0.00900951	Y	5	1							M+H
440	401.157	1	10.9938	1248.91	1000.38	3262.1	2838.18	4782.25	4129.19	1783.97	2231.26	5227.74	4538.82	13908.7	13039.9	4360.85	12227.3	26643	1853.62	4452.62	1160.45	4029.1	0.000739427	Y	5	0
441	271.096	1	11.0014	806.215	2602.65	8567.67	6428.07	10522.3	9672.43	2343.05	2387.4	1479.49	3793.16	15398	9033.03	20844.7	16831.6	16316.6	1325.05	3009.45	6685.79	8977.41	0.00332708	Y	5	2
442	527.155	1	11.0093	0	0	258.643	6954.27	2005.03	975.511	0	0	0	1492.69	23706.2	12907.3	4817.49	1941.9	1479.94	114.085	0	0	1221.55	0.00312266	Y	5	0
443	395.132	1	11.0245	0	0	7.6753	115.725	134.128	210.43	0	0	20.3208	122.211	554.842	306.036	2269.22	3009.08	4097.65	0	0	0	449.3	0.00255364	Y	5	1
444	333.148	1	11.055	1384.96	1726.21	1956.37	3968.84	5304.67	2331.56	3159.98	3949.85	2419.54	2328.96	6806.16	8094.08	7891.74	193038	164451	5072.46	15024.7	3970.41	42333.8	0.00334606	Y	5	0
445	437.18	1	11.0702	0	5492.87	7707.62	8710.25	4224.65	8195.45	0	6061.79	1938.59	8358.32	12537.9	16038.9	121.196	319.695	568.474	188.56	17307.4	4781.76	3658.12	0.0062494	Y	5	0
446	287.055	1	11.1007	5747.61	6572.91	21681.5	15443.7	15820.5	17461.9	3405.49	7844.47	6415.71	7029.62	19782.7	18965.5	21896.3	16649.2	18364	756.103	791.748	440.626	14047.7	0.000514084	Y	5	1
447	449.108	1	11.1083	0	354.155	4574.19	214.839	617.333	1479.25	0	206.687	0	230.077	1656.4	3073.68	4610.27	4067.11	1174.09	0	0	0	1564.05	0.00608586	Y	5	1
448	271.097	1	11.1435	734.406	785.275	756.187	1757.7	1856.73	603.892	698.991	833.878	1192.96	925.077	3331.52	2725.93	8707.03	8029.37	7095.7	2138.19	3042.46	1338.85	2901.79	0.00377861	Y	5	2
449	495.132	1	11.1435	0	0	0	134.479	62.7755	0	0	0	0	0	243.833	398.813	8116.38	6066.75	6345.28	0	0	4.66454	780.28	0.0026193	Y	5	0
450	330.11	1	11.1511	378.284	653.615	1560.13	2317.9	2370.35	1083.4	2170.77	2582.34	1148.92	3413.94	8565.74	3737.61	923.292	885.034	1752.84	869.402	609.865	1950.3	1764.96	0.00968401	Y	5	0
451	383.149	1	11.1511	2465.59	5994.62	26506.3	23639.1	20295.1	20157.2	15337.6	20627.4	12305	32224.9	36314.7	27616.1	1707.05	1316.8	1595.32	4853.97	5797.92	606.906	8327.18	0.00184462	Y	5	2
452	401.159	1	11.1511	1948.52	3407.72	14079.4	12854.2	12425.6	11690.5	7658.14	10765.2	8105.92	24833	37546.8	22132.7	2385.86	2835.78	1950.08	3110.42	3312.86	596.238	5840.87	0.0028599	Y	5	0
453	301.179	1	11.1588	379.186	474.049	1378.86	737.607	1367.19	1384.57	310.495	506.611	90.3635	1124.17	4455.82	4159.05	1850.72	2502.46	1469.96	395.257	2334.49	616.29	1140.6	0.000200701	Y	5	0
454	365.196	1	11.1588	3456.38	761.91	4015.09	2596.28	7558.38	8161.12	1045.08	5229.97	1505.17	3946.95	19358.5	14353.8	2875.98	4191.8	4483.46	89.2964	332.374	20.1858	4583.94	0.0028599	Y	5	1
455	327.123	1	11.174	1743.15	1870.5	6773.75	19601.9	19642.5	9328.13	6715.12	11335.8	14359.5	14486.2	19850.8	17481.3	3376.32	2006.7	4099.59	6579.81	8372	10143.1	6761.24	0.00687328	Y	5	0
456	305.098	1	11.1971	2195.76	1811.64	1481.79	2521.28	3659.22	3235.28	4806.93	4717.34	3973.53	4569.86	4052.1	5182.52	854.186	706.101	704.002	1043.95	2073.61	285.699	1474.43	0.00343833	Y	5	0
457	623.231	1	11.2047	61410.4	77144.7	108457	226715	253720	241695	158822	156520	224239	262289	239941	399606	30187.6	19995.4	23969.5	21416.1	7047.63	7618.5	102645	0.00521233	Y	5	0							M+NH4, M+Na
458	606.139	1	11.2047	2549.91	1936.58	4180.06	10070.8	10260.4	11250.4	10065.5	7673.86	13198.9	9745.08	9401.95	14547.3	1425.31	1104.08	406.207	693.874	118.428	640	4035.59	0.00546175	Y	5	0
459	607.257	1	11.2047	10795.3	15864.4	31363.8	55564.6	79531.4	69799.6	37082.4	50940.3	73147.3	81113.8	71626.7	127059	11360.6	7148.47	5106.49	7059.13	2347.29	6061.17	28681.3	0.00785637	Y	5	0
460	307.086	1	11.357	1198.79	756.827	482.817	47.2051	753.109	309.844	48.1085	247.358	317.897	424.885	3000.87	1666.39	6828.98	6187.09	8526.64	0	3907.84	0	2035.05	0.00416545	Y	5	0
461	801.228	1	11.4027	815.855	3739.8	66091.1	69739.7	28145.2	14016.2	58441.7	84967.4	59675.6	130396	180969	166881	72026.5	52266.3	158325	0	0	0	65675.2	0.00105685	Y	5	1							M+H
462	577.247	1	11.4255	1777.97	2097.57	8624.6	10856	17644.6	16615.1	2126.72	5378.01	2156.34	6557.63	12574.1	33520.3	7248.29	4417.4	3719.9	359.462	375.538	711.29	6837.87	0.00937886	Y	5	0
463	469.113	1	11.4609	3564.95	11291.6	16829	22964.5	13439.6	28582.1	14875.4	22457.7	17003.2	19823.6	47897.3	49614.3	2481.22	1169.44	1465.14	0	0	0	14229	0.00160609	Y	5	0
464	631.166	1	11.4609	980.372	12177.8	36494.6	39743.1	34972.8	62206.2	10921.2	54238.8	41255.8	61395.6	112180	105837	7114.64	4964.03	4767.87	0	49.3493	0	28307.6	0.00234652	Y	5	0
465	793.218	1	11.4609	0	11449.1	34089	33480.8	31636.6	60162.7	4924.42	53285.5	32540	52353.8	129332	121096	4086.51	3075.06	1634.51	0	0	0	28146.9	0.00184718	Y	5	0
466	302.073	1	11.499	0	1152	770.535	5688.75	3138.59	1905.16	1187.62	1792.37	2859.79	2464.94	6475.91	8317.2	1332.03	649.414	939.869	0	786.435	314.395	1840.21	0.00436002	Y	5	0
467	369.118	1	11.499	5036.96	12257.9	13904.4	108428	53219	22981.5	42694.7	55024.2	49333.2	61049.3	103007	119024	8922.11	9501.25	11626.9	4926.99	7615.97	3156.31	32974.9	0.00935701	Y	5	0
468	619.22	1	11.499	0	0	89.4127	6244.63	4521.38	631.65	0	1860.5	365.211	1135.61	9235.26	17815.7	272.708	497.017	68.5695	0	0	0	804.925	0.004908	Y	5	0
469	635.194	1	11.499	0	2874.95	1299.85	72033.7	40296.3	9147.83	6177.58	20510.6	11356.2	23760.5	67638.8	88304.3	2007.46	2412.25	1316.92	0	315.547	283.683	14456.7	0.00743538	Y	5	0
470	666.124	1	11.499	703.17	2531.08	2792.77	16685.8	9094.74	5013.09	4986.88	4009.65	3892.97	4496.01	22013.3	29267	485.787	1210.9	285.475	1147.83	247.763	1042.73	3124.28	0.00247491	Y	5	0
471	351.108	1	11.5066	428.072	1673.82	2506.37	31113.8	15927.3	5601.97	7766.99	11911.4	6515.25	16744.9	29065.6	35333.8	2395.11	2445.35	3883.3	413.328	3822.51	244.235	9553.03	0.00803896	Y	5	0
472	625.177	1	11.5066	507.22	1482.42	9670	5608.24	15011	14000.4	659.466	787.591	1914.46	462.514	14193.5	20832.9	12148.3	7934.61	10189.7	0	0	0	5127.76	0.00325315	Y	5	1
473	334.093	1	11.5295	0	21.8709	544.533	394.336	676.034	461.945	0	114.471	0	172.042	1493.08	912.214	3204.67	2614.08	848.413	0	68.9933	0.00411794	723.462	0.00188021	Y	5	0
474	741.203	1	11.5295	3570.96	12464.1	46806.1	115356	55023	53102	11822.4	81623.1	142950	47830.7	298033	204553	630053	205997	2.76487e+06	0	366.385	125.636	366542	0.00521233	Y	5	0							M+H, M+Na
475	794.123	1	11.5295	0	0	0	111.03	120.576	0	0	414.317	620.797	161.61	4312.58	1448.66	36571	12298.6	110759	0	0	0	5445.25	0.00893692	Y	5	0
476	383.149	1	11.5523	3319.11	6131.28	17132.3	20345.5	14031.6	18737.1	2661.23	17657.3	13616.5	15623.6	29461.8	30573.7	1951.51	3010.84	2223.76	812.179	4649.1	1033.01	6159.23	0.00422603	Y	5	2
477	371.148	1	11.5599	1000.07	2294.55	4222.41	4053.23	4293.93	4593.92	2611.36	2762.09	3178.71	3694.46	5709.8	6208.6	613.146	1043.6	1178.22	630.4	451.68	555.921	2349.44	0.000925753	Y	5	1
478	401.159	1	11.5599	1328.16	2318.43	13885.9	14415.1	9063.16	13254.4	2671.25	2323.63	11530.9	10934	23711.8	25283	2416.22	2479.84	2273.95	432.245	2082.14	1316.01	5981.16	0.00200404	Y	5	0
479	789.157	1	11.598	0	0	0	0	0	0	0	0	0	0	20.3531	48.901	6174.18	3612.65	1908.83	0	0	0	614.497	0.00452278	Y	5	0
480	369.118	1	11.6286	2016.11	3307.5	8606.66	21213.9	22284.5	11313	8450.21	6264.29	4767.74	10462.6	19206.2	30686.8	10382.5	9395.15	12245.7	3200.56	5338.81	4205.62	11399.4	0.00432988	Y	5	0
481	605.185	1	11.6286	325.494	982.885	1793.66	10350.5	10406.7	4785.5	1111.13	3414.95	1292.98	4227.31	12778	29368.6	6873.48	5980.65	4221.47	0	310.526	442.429	4802.74	0.00684378	Y	5	0
482	579.171	1	11.6515	1185.92	3162	3741.49	2821.56	4276.36	6244.05	362.165	726.234	670.683	2359.81	6353.08	5618.25	43942.6	19272.3	47708.8	0	0	1215.7	9352.66	0.00387639	Y	5	2
483	271.061	1	11.6591	548.801	2369.89	3760.6	1788.62	2185.18	4392.75	948.619	1130.45	913.689	1909.97	11042.2	6993.23	12344.5	6480.39	17557.6	1550.27	1853.91	1010.78	5556.33	0.00296522	Y	5	5
484	351.074	1	11.682	812.718	603.936	4181.84	6011.93	5740.54	6812.13	1815.87	2915.31	2444.19	1395.2	7044.67	9776.01	8206.51	8781.24	14704.6	1003.01	1398.22	276.9	6660.55	0.000969952	Y	5	0
485	509.131	1	11.682	3692.37	2106.63	25098.4	9985.17	17679	18086.7	74.0522	1308.28	4564.58	1434.38	28809.2	25743.7	92640.4	45906.3	130920	0	0	0.297301	41042.1	0.000969952	Y	5	0
486	655.187	1	11.682	8851.2	7100.33	53649.1	25489.4	27816.5	30465.5	0	573.146	21113.1	813.486	49794.7	45145.9	171117	90953.6	304887	0	0	0	84676.4	0.00228338	Y	5	0
487	229.05	1	11.6896	435.341	173.946	746.31	916.368	584.068	439.788	492.684	127.668	652.073	542.569	1464.47	1223.47	3025.05	1311.2	5987.16	756.687	2125.21	148.805	947.291	0.00536638	Y	5	0
488	315.05	1	11.6896	0	248.754	1043.87	1127.57	566.563	473.564	491.914	514.588	690.467	521.952	3788.57	2350.33	2936.37	1761.32	3915.06	1.09478	356.408	221.846	1470.12	0.00212732	Y	5	0
489	562.041	1	11.6896	0	354.653	1020.02	1387.72	940.519	494.811	0	0	692.077	0	2842.88	1395.52	7265.44	2160.37	16595.6	0	0	0	3246.76	0.00853577	Y	5	0
490	165.019	1	11.7048	345.574	422.417	1106.07	759.442	651.059	859.6	763.715	1296.9	1024.77	585.093	3526.03	2595.08	1792.63	1046.68	5088.63	638.745	426.61	659.743	1175.07	0.00107297	Y	5	0
491	283.057	1	11.7124	19727.7	22004.1	21117.2	24361.5	18134.2	20741.1	21213.8	27572.6	31012.1	25654.9	55143.3	40438.9	17476.8	12292	49128.9	15361.3	16430	16366	24047	0.00339468	Y	5	0
492	295.061	1	11.7124	362.494	962.099	1210.77	2618.75	2329.03	2338.44	356.732	766.847	1037.2	1532.73	11571.8	7492.91	4201.52	2283.02	10584	0	385.415	303.146	3274.73	0.00126945	Y	5	0
493	309.077	1	11.7124	335.441	899.841	3146.45	6570.97	3330.98	4004.35	2152.34	2254	2537.07	2761.89	17954.1	11225.6	6224.83	4807.71	17859.9	618.968	1127.54	488.765	6346.64	0.00204884	Y	5	0
494	313.071	1	11.7124	5718.89	12127.8	24792.3	32223.5	22806.9	23657.1	14916.4	21686.1	25224.3	28800.4	102335	69025	34470	22567.1	95922.7	1659.74	3478.32	2208.41	39169.4	0.00158291	Y	5	2
495	337.071	1	11.7124	0	1909.34	6417.27	7917.87	7533.47	8561.18	1327.4	3891.81	2110.34	5151.91	21599.7	16627.4	11211.2	7622.31	20534.3	1712.85	6791.11	2143.36	8601.07	0.0005762	Y	5	0							M+H, M+Na
496	323.091	1	11.7124	562.576	834.721	4280.27	3641.02	3468.37	4674.77	1168.94	2019.61	3066.58	2891.37	10741.2	6914.31	3755.94	2770.1	8388.81	1880.01	2699.7	1824.76	3886.12	0.00226516	Y	5	0
497	339.107	1	11.7124	875.529	1763.87	6485.7	7974.01	7824.63	6586.75	3267.15	10759.2	3762.57	7818.06	13835.2	10721.8	6693.51	5493.95	12568.3	1468.25	3190.7	2201.97	7394.98	0.00826711	Y	5	0
498	379.082	1	11.7124	0	285.733	1713.15	2701.86	1577.75	1862.68	251.401	995.509	619.357	1950.45	15096.4	10559.6	6573.5	4550.73	14626.1	115.789	783.44	0	4860.06	0.000739427	Y	5	0
499	397.092	1	11.7124	0	279.308	2399.91	2116.9	2616.15	1772.73	1483.58	1161.08	306.328	1977.04	14474.8	9058.15	6363.17	3977.92	12637.1	0	250.621	0	3920.71	0.001446	Y	5	0
500	415.101	1	11.7124	1023.41	3851.09	7919.64	14172.9	6323.03	5741.94	7254.4	13759	12630.6	18126.9	36053.9	22576.5	10760.5	8503.63	23341.2	957.346	137.55	155.904	14427.5	0.00413742	Y	5	1
501	651.085	1	11.7124	0	0	2449.79	3449.78	1369.47	1511.35	479.754	0	2160.51	3370.49	12986.9	7114.04	1464	1199.11	5484.93	0	0	0	3424.55	0.00327432	Y	5	0
502	651.178	1	11.7124	0	0	3446.18	3644.36	3029.96	2801.31	186.818	0	1304.68	1523.38	8772.67	6806.81	4750.42	3284.74	7979.32	0	0	0	4984.16	0.000546966	Y	5	0
503	753.204	1	11.7124	0	0	2514.79	2936.98	1356.17	2046.76	227.981	2749.47	1633.22	2247.75	18459.9	8777.72	2835.22	2120.79	8863.75	0	335.693	0	3250.56	0.00440568	Y	5	0
504	771.214	1	11.7124	207503	654242	1.42354e+06	2.09762e+06	983647	1.0236e+06	1.29511e+06	1.81574e+06	1.69536e+06	2.33585e+06	7.23827e+06	4.83752e+06	2.41811e+06	1.34912e+06	7.47683e+06	428.127	71.9677	530.403	2.73623e+06	0.0017007	Y	5	1							M+H, M+Na
505	771.451	1	11.7124	0	0	0	154.448	0	0	79.7565	0	0	0	88046.7	59563.3	19565	5706.35	72037.2	0	0	0	5035.51	0.000690121	Y	5	0
506	824.125	1	11.7124	677.901	3159.88	11659.1	40594.5	8351.37	7322.93	4123.28	46251.3	33236.6	66518.9	208130	134707	23585	16482.9	128688	0	0	0	69193.2	0.00196214	Y	5	0
507	405.084	2	11.72	175.533	1449.43	4420.56	9785.02	3968.5	5001.54	4653.62	11195.8	6997.89	13019.2	37893.1	24624	4883.55	4765.89	28652.9	0	0	0	13485.7	0.00200404	Y	5	0
508	414.071	1	11.72	578.179	619.347	3378.33	2678.82	808.274	1392.48	1145.82	4765.85	2926.62	5548.93	16727.1	10030.9	780.341	1164.36	5071.31	326.934	0	142.7	3581.8	0.00259307	Y	5	0
509	339.056	1	11.7276	450.886	538.885	2699.55	2446.97	1340.43	2845.55	542.068	1883.89	1351.63	1293.37	3327.6	2743.94	4206.35	2822.06	4974.29	377.34	759.383	773.288	2927.32	0.00695718	Y	5	0
510	625.177	1	11.7276	0	0	462.535	20.3123	290.858	213.387	0	1130.05	0	334.078	1949.51	1589.43	3872.74	1390.01	2812.55	0	0	0	1677.15	0.00518487	Y	5	1
511	770.205	1	11.7353	0	945.216	1445.33	2660.72	425.613	1991.42	793.244	3130.08	735.058	3770.83	13505.8	7777.33	1803.01	1439.5	6450.01	0	0	0	3594.66	0.00318624	Y	5	0
512	334.086	1	11.8619	0	153.326	478.827	1640.22	2246.67	223.942	2027.51	1818.3	420.033	3126.5	3788.07	3968.66	6157.32	1691.36	2355.65	2621.21	27375.2	0	1441.67	0.00541518	Y	5	0							M+H, M+NH4
513	561.158	1	11.8695	0	15.4358	598.509	0	380.662	619.154	0	0	0	0	933.65	648.114	4184.28	7230.77	4995.4	227.646	689.681	0	414.348	0.00588218	Y	5	0
514	565.156	1	11.8695	2659.82	3970.21	2505.63	2949.45	5263.54	6120.53	412.22	2163.02	425.67	1718.49	7981.3	7823.37	5929.97	3352.41	6111.99	2510.39	579.123	1696.05	3166.06	0.00252431	Y	5	0
515	821.25	1	11.8695	0	0	137.071	1757.09	167.508	0	0	192.767	0	0	7121.01	13540.5	2545.14	551.936	2457.47	0	0	0	1279.91	0.00254371	Y	5	0
516	419.097	1	11.8923	756.748	1569.64	7233.13	23130.2	31399	11466.9	5448.3	9058.18	9237.24	8666.88	54500.2	35570.5	12725.5	11333.9	9254.74	0	970.298	1813.63	13949.6	0.00315895	Y	5	0
517	581.15	1	11.8923	13444.2	29887.9	78890.8	126559	100784	91338.6	22316.7	59339.9	37608.4	54823.6	319531	188797	61774.6	62129.8	76055.7	9.01696	0	0	81929.4	0.00263038	Y	5	1							M+H
518	255.066	1	11.8999	204.241	171.285	1011.84	1063.37	802.183	1094.07	383.475	342.212	662.298	1381.01	3459.82	2512.52	1448.46	1493	1016.68	279.801	512.027	50.9818	1095.88	0.000872584	Y	5	2
519	385.149	1	11.9152	212.917	1372.39	5554.04	5918.06	9843.36	6963.92	1993.04	4362.01	6421.2	7538.27	8462.53	11470.4	2054.29	2064.68	2287.55	2335.76	2740.41	8052.13	3675.76	0.00506228	Y	5	0
520	567.17	1	11.9304	6339.16	7054.36	9019.9	10627.6	9414.45	6403.5	4937.71	2846.75	7531.53	5258.21	22426.3	19518.1	76106.5	36922	101869	271.652	2516.23	157.19	28569.9	0.00117854	Y	5	0
521	273.04	1	11.9456	407.131	558.774	863.324	1119.76	545.666	723.605	255.187	620.104	566.779	699.767	2057.47	1806.88	3686.78	2810.95	4658.95	1016.86	721.934	72.6273	1150.31	0.00164916	Y	5	0
522	191.073	1	11.9532	909.5	753.503	1460.92	1268.67	1635.74	1147.3	1199.77	1388.09	1491.03	1592.55	1770.42	1966.38	1104.88	1031.32	1391.73	2812.48	3406.53	1498.32	1332.34	0.00382076	Y	5	0
523	332.085	1	11.9532	5212.35	4443.47	12792.5	17062.4	15218.4	17168.2	10626.7	26035.3	8986.42	38700.7	68515.3	47674.8	64976.4	49950.4	64043.3	396.716	1071.69	36.7297	29950.6	0.002027	Y	5	0							M+H, M+NH4
524	361.165	1	11.9532	840.615	1404.11	2239.11	2112.85	2854.95	2241.21	2756.55	2224.1	1376.42	2276.04	4052.97	4505.89	25697.4	27279.2	27041.3	544.93	2763.59	0	4837.92	0.00274698	Y	5	4							M+H, M+NH4
525	540.244	1	11.9532	439.351	3916.78	10225.9	5208.62	15066.2	7243.78	6097.21	5718.02	3948.72	9493.49	24639.4	21881.1	123915	132459	115225	1320.54	1558.47	856.761	26132.2	0.00213812	Y	5	0							M+NH4, M+Na
526	270.052	1	11.9685	298.081	2054.98	836.448	1323.23	746.783	170.491	935.621	426.056	807.581	1582.93	3470.68	3226.37	2701.65	1932.4	1418.66	509.616	298.774	1103.37	1004.83	0.00508338	Y	5	2
527	708.099	1	11.9685	0	0	254.39	36.9103	144.495	772.077	0	0	0	1105.2	1051.5	1134.17	7921.54	5392.63	2522.53	0	0	0	815.454	0.00373255	Y	5	0
528	287.055	1	11.9913	412.528	1033.47	1521	1621.68	1588.24	2088.21	445.654	923.896	1049.96	1158.15	3325.34	4941.65	9233.41	4788.6	10984.6	420.42	1639.5	199.287	2678.25	0.00200404	Y	5	1
529	727.208	1	12.0598	711.73	3331.1	50752.3	78388.2	67580.4	46937.5	113023	129854	41424.7	176779	105441	143488	2513.68	4495.62	1716.9	7.62942	0	319.661	37567.2	0.00815432	Y	5	0
530	821.251	1	12.0827	0	0	2502.89	6100.68	8162.55	5721.26	3753.15	1738.47	1402.97	5014.99	14469.9	16668.7	4608.75	2063.73	771.924	0	0	0	3767.51	0.000391399	Y	5	0
531	419.17	1	12.1255	0	0	465.842	1180.45	1375.6	1103.16	238.893	351.343	1508.2	1479.41	1818.01	2832.81	3599.03	1961.01	3410.49	0	0	482.471	1597.9	0.00592927	Y	5	0
532	501.052	1	12.1484	0	0	19.6406	0	0	0.900467	0	0	0	0	72.8201	150.847	907.037	1213.27	4279.29	0	289.916	0	5987.43	0.00288588	Y	5	0
533	242.025	1	12.156	5802.55	5242.14	4987.97	5641.75	8552.21	5493.61	6112.39	5458.61	5701.83	4396.07	10329.4	13162.1	81987.2	75861.9	117879	20687	26319.2	20907.7	110690	0.00382076	Y	5	0							M+H, M+NH4
534	301.069	1	12.156	3805.52	4455.34	5017.02	3022.97	6173.37	7064.6	2262.61	1870.05	3104.14	1837.36	16095.1	9227.09	24814.5	15618.1	36409.1	1392.55	3891.27	4103.69	19760.5	0.00559801	Y	5	4
535	671.146	1	12.156	0	16.0744	251.316	0	107.008	104.843	0	0	0	0	540.961	435.745	48450.2	39330.9	66912.2	0	0	0	17596.5	0.000497319	Y	5	0
536	401.174	1	12.1636	454.387	4377.3	5346.69	6609.14	6888.85	6362.26	6098.87	5964.42	4434	7146.56	10787	11675.2	90102.2	83094.2	104964	1315.17	59382.3	2298.48	36678	0.00212405	Y	5	0							M+H, M+NH4
537	410.122	1	12.1636	0	0	0	38.24	83.3371	0	0	0	0	0	284.329	121.903	10748.8	8333.63	5060.59	0	0	0	1307.45	0.00653302	Y	5	0
538	415.164	1	12.1636	1366.7	752.902	869.775	326.456	644.04	439.247	331.758	426.083	186.411	1037.53	4078.54	3319.69	74670	77490.9	122995	5143.79	54101.7	8275.03	27971.3	0.000434674	Y	5	0
539	426.134	1	12.1712	0	0	0	0	60.781	0	0	0	0	49.3932	418.086	326.077	8598.54	6590	8033.23	0	144.396	0	1084.47	0.000404257	Y	5	0
540	286.055	1	12.1788	12523.5	7585.02	10019.4	8914.33	11086.7	10643.4	6197.42	4775.6	7121.64	7128.33	25043	18317.1	100406	95132.2	151452	9213.06	13249.5	10562.5	106221	0.00235647	Y	5	0
541	734.148	1	12.1864	385.693	0	0	151.102	670.266	914.153	0	0	0	313.624	1021.64	1598.9	10961.9	10289.6	11716.9	0	0	0	3229.27	0.00534799	Y	5	0
542	880.208	1	12.1864	0	0	0	277.334	0	0	0	852.36	0	1205.7	8060	4048.57	148336	131285	153404	0	0	0	53578.9	0.00289819	Y	5	0
543	229.05	1	12.1942	879.02	1100.92	1360.6	1063.64	1425.47	1586.73	776.545	994.701	523.195	714.506	1990.32	1429.41	7162.54	7676.91	7893.4	292.519	1796.3	949.259	2730.69	0.00867203	Y	5	0
544	242.058	1	12.1942	1502.58	1505.18	1745.57	1435.13	1877.69	2505.9	687.33	1203.11	607.858	1729.83	3518.37	3041.73	12978.8	13995.1	19454.7	444.844	3815.64	477.546	6827	0.00211477	Y	5	0
545	258.053	1	12.1942	1429.19	1338.99	3586.14	1382.72	2617.2	2141.52	1153.72	1151.83	578.695	3527.48	7215.68	4649.49	23790.8	23634	29058.5	531.005	513.494	79.4239	9689.96	0.00227343	Y	5	0
546	639.409	1	12.1942	0	2.71341	0	0	0	0	0	0	0	0	297.261	432.411	55810.9	48052.8	33298.6	0	0	0	2565.62	0.000589895	Y	5	0
547	213.06	1	12.2018	1555.17	1305.54	1475.28	1493.88	1730.39	1872.19	1532.4	1549.87	1707.88	1320.65	2509.73	2632.83	8800.93	9341.19	14056.7	2354.18	3549.62	1142.11	6957.95	0.0013331	Y	5	0
548	273.04	1	12.2018	1695.48	2582.8	3618.7	2140.27	1996.79	3804.43	544.251	1054.17	1148.29	2583.48	5531.77	4635.49	16178.3	16117.9	22375.6	312.93	151.372	154.55	8710.48	0.00265486	Y	5	0
549	315.05	1	12.2018	38770.7	44857.9	47106.9	40946.6	35962.7	44518.7	19205.4	24687.1	16888.4	51669.2	97322.3	56910.4	158550	146213	239341	868.907	3146.69	1263	107372	0.00513069	Y	5	0							M+H, M+NH4
550	263.092	1	12.217	760.471	761.512	469.993	1927.23	1532.29	517.816	1274.95	3091.44	85.9704	1254.34	5607.81	5821.67	1842.28	3993.04	2637.73	454.507	2842.61	320.732	2430.06	0.00339103	Y	5	0
551	708.275	1	12.2246	0	0	78.9181	0	550.445	140.823	204.346	0	0	411.937	919.064	821.671	4072.71	4630.12	717.892	0	0	0	522.675	0.00403859	Y	5	0
552	329.066	1	12.2703	0	9.34084	325.881	1868.71	214.482	1034.33	0	65.0767	139.024	635.712	6635.15	3129.63	1401.83	1111.07	915.413	135.375	252.147	157.801	850.88	0.00483366	Y	5	1
553	375.106	1	12.2703	0	0	442.349	1203.26	2539.81	311.389	6.61013	1607.5	1617.98	732.73	7537.02	3426.88	1717.3	1429.81	1323.01	0	0	161.131	829.428	0.00882397	Y	5	0
554	401.16	1	12.2779	3172.67	1748.92	8904.71	8362.32	7856.74	8550.56	6838.98	11561	11888.3	18338.5	21402.1	16360	144944	135825	78095.8	9773.9	48486	21987.4	48663.6	0.00183897	Y	5	0							M+H, M+NH4
555	603.205	1	12.2779	235.209	200.957	2604.61	1565.1	3565.08	1893.91	688.853	4601.76	1193.21	8533.72	10227.4	7444.93	91818.8	85342.8	96106.1	1467.41	7506.48	6058.03	26642.7	0.00344277	Y	5	0							M+H, M+Na
556	680.14	1	12.2779	0	118.868	277.747	1876.11	996.158	1290.24	0	0	576.446	1214.04	4898.46	3868.07	13051	10778.6	3033.1	1.02893	1317.56	942.639	2845.56	0.000637596	Y	5	0
557	497.145	1	12.2856	850.913	585.753	12643.1	127515	48610.4	14790.4	5409.73	9138.75	10549.7	26290.1	238285	125775	2647.68	1961.28	1667.6	0	0	88.3695	31510.1	0.0068561	Y	5	0
558	659.197	1	12.2856	0	0	1532.01	72994.8	20057.7	4042.41	836.922	2037.09	628.806	4925.76	153901	79071	3938.7	3272.44	3352.29	0	0	0	16998.3	0.00658962	Y	5	0
559	393.189	1	12.3084	297.656	26.6817	901.709	299.141	747.289	924.473	329.561	771.63	495.407	2180.46	3320.5	1748.31	4538.57	10057	112126	527.376	559.814	60.0197	5330.6	0.004908	Y	5	0
560	721.268	1	12.3084	0	0	1331.47	696.298	790.636	370.291	0	969.311	479.099	0	9100.86	8005.94	158.582	327.179	160.962	0	0	0	569.322	0.000100319	Y	5	0
561	389.159	1	12.3236	465.84	1068.78	2406.39	1292.59	1316	1479.26	1634.85	1374.17	1598.51	2982.83	2560.69	3507.4	4337.46	5006.1	5748.41	126.142	822.243	1162.59	2101.87	0.00211477	Y	5	0
562	573.194	1	12.3312	0	0	0	195.366	218.883	0	0	0	0	0	1466.43	570.936	8237.06	7390.47	3368.02	0	0	337.065	1142.57	0.0065517	Y	5	0
563	399.144	1	12.4226	791.431	339.926	1004.97	1720.98	2236.11	2026.7	456.129	596.052	1501.1	1200.05	6360.24	3399.89	2431.65	2245.63	7897.5	255.985	485.747	226.615	1627.16	0.00456648	Y	5	1
564	298.201	1	12.4302	22965.4	27638.3	7595.55	22887.1	8763.21	4999.44	44609.5	48058	27767.4	59818	49120.6	33072.6	15982.1	11148.9	3456.65	172041	95931.5	166766	25999.9	0.00900135	Y	5	0
565	307.103	1	12.4302	107.316	957.373	1274.99	2031.11	1976.29	2162.57	465.616	1295.94	426.805	843.771	17286.6	5929.07	1292.97	1857.71	1870.52	541.639	1634.33	1556.51	1348.15	0.00926207	Y	5	0
566	717.203	1	12.4302	0	0	0	0	6.08272	61.6294	0	0	0	0	465.991	630.763	7258.91	6539.4	14596.9	0	0	0	1608.17	0.00043668	Y	5	0
567	315.05	1	12.4731	8110.91	8795.76	15260.3	8903.5	11829.4	14076.6	36356.3	45846.7	24175	78884.5	34523.2	32138.6	28559.7	13357.8	16372.9	1521.62	1081.19	529.26	18010.7	0.00328133	Y	5	0
568	671.198	1	12.4731	0	351.899	2901.22	4797.51	4298.27	6272.58	1042.74	187.924	0	902.509	5612.54	11695.8	109513	58382.8	50387	0	0	80.2972	19800.5	0.00383401	Y	5	0
569	851.26	1	12.4731	294.91	1061.93	9748.86	44552	33447.8	31446.4	367.736	2349.57	260.63	3804.79	85281.8	59229.7	448366	243993	228225	0	0	0	115626	0.000894059	Y	5	0							M+H, M+Na
570	258.053	1	12.4807	1771.23	2073.09	3515.14	2689.13	3777.2	3978.52	4806.81	8360.43	4575.62	9922.11	5956.54	7597.94	10717.6	4257.67	4279.59	3119.43	4836.75	1690.83	4307.76	0.00857173	Y	5	0							M+H, M+NH4
571	270.052	1	12.4807	680.501	1072.38	797.891	1162.63	668.417	677.701	2031.11	375.714	861.19	2059.46	2606.68	2726.93	2080.08	893.352	819.889	743.034	618.603	9787.08	1090.74	0.0085731	Y	5	2
572	329.066	1	12.4807	126.326	227.899	522.726	1965.74	1842.81	654.802	656.372	978.671	55.1085	2268.86	3045.33	4872.51	8727.24	5135.5	1482.16	17.494	260.328	2167.39	2186.79	0.00339862	Y	5	1							M+H
573	655.188	1	12.5416	413.979	1153.01	2022.15	1420.07	1879.73	1904.14	1415.79	753.545	0	6315.81	7110.29	5671.06	102863	14040.1	105422	0	0	0	19374.6	0.000824499	Y	5	0
574	817.259	1	12.5416	0	244.155	2599.62	5164.61	5388.12	2234.93	1829.6	2431.59	948.961	3130.51	7247.28	14481.8	8565.93	7758.61	1535.51	0	0	0	1940.82	0.00531751	Y	5	0
575	991.27	1	12.5416	0	534.805	726.19	31385.3	7391.94	2631.31	2202.43	24221.1	2708.12	22926.8	56285.3	87763.2	0	0	0	0	0	0	8239.37	0.00396881	Y	5	0
576	997.318	1	12.5416	0	0	18180.9	24161.8	38673.9	31240.8	1158.54	3176.02	0	30338.6	20040.8	63240	23647.8	24620.5	856.413	0	0	0	10745.6	0.00820655	Y	5	0
577	311.128	1	12.5645	529.618	656.955	1256.5	1297.85	1816.45	1495.79	123.84	1017.09	597.058	1047.58	2155.1	2065.86	13537.2	10851.7	6045.67	591.971	3007.87	6162.09	2607.17	0.00261316	Y	5	0
578	533.166	1	12.5645	0	500.682	1865.75	645.06	1094.17	1461.93	209.942	0	213.584	674.131	3395.26	1464.07	6262.73	4090.58	4641.27	0	0	0	829.148	0.00782723	Y	5	0
579	569.188	1	12.5645	0	0	1768.83	1440.48	887.913	2719.37	0	1275.1	483.825	1352.58	2957.24	3670.51	13422.7	12059	12746	422.502	0	0	2650.38	0.00450325	Y	5	0
580	287.177	1	12.6177	172.634	538.807	522.834	503.319	507.424	320.343	789.216	402.157	564.854	835.314	1410.97	1106.65	2566.13	2741.13	1738.21	1408.61	2279.14	621.144	1445.94	0.00416698	Y	5	0
581	339.087	1	12.6254	3217.28	5037.01	9048.49	8632.88	10015.1	9908.36	6504.95	8937.58	14494	12151	18866.1	16114.4	4620	3748.85	7045.41	495.392	2010.71	8039.41	7117.44	0.00478943	Y	5	0
582	597.197	1	12.633	0	224.616	834.758	7037.18	4076.07	2193.9	1422.37	2197.49	4621.41	3522.11	28286.6	26726.6	891.351	594.349	867.168	0	0	0	1566.51	0.000200701	Y	5	1
583	579.188	1	12.6406	0	297.145	2654.36	10911.4	4836.34	2971.94	1673.02	3160.45	4029.02	7938.03	10094.8	15252.2	1609.93	1396.49	861.507	0	0	0	3032.46	0.00653403	Y	5	0
584	711.19	1	12.6558	0	0	928.677	7833.81	6034.72	1515.01	503.868	523.313	1447.56	2179.6	21136.4	10184.9	1393.73	1122.4	817.799	0	0	0	2149.55	0.00554312	Y	5	0
585	689.208	1	12.6634	785.867	1214.58	53535.8	580297	313066	96056.7	116962	169983	61588.4	252187	1.09521e+06	498326	120064	61786.3	67621.2	0	0	0	203276	0.0099504	Y	5	7
586	742.119	1	12.6634	523.497	78.2945	852.099	45367.7	22540.1	2001.43	1985.11	4042.81	3050.22	13317.7	86489.3	43730.9	9939.32	2885.45	7843	0	0	0	16339.6	0.00791179	Y	5	0
587	153.019	1	12.671	1475.6	1752.56	2131.69	3953.06	2396.87	1210.01	2471.49	1502.2	1897.79	2033.3	6456.9	4302.67	1331.46	771.985	1290.33	2578.65	1863.45	1519.74	1656.27	0.0089493	Y	5	0
588	213.056	1	12.671	10.8549	169.618	447.523	1745.64	1324.67	550.502	390.174	545.435	634.962	1290.76	4523.69	3301.17	953.88	475.43	580.01	211.928	1301.05	454.438	739.371	0.00137739	Y	5	0
589	258.053	1	12.671	193.474	118.576	729.164	6535.32	3361.58	1093.94	1204.67	1261.98	339.179	3573.68	18086.6	18587.7	6841.99	1097.62	5735.14	1133.99	148.16	170.561	2885.57	0.00043668	Y	5	0
590	315.05	1	12.671	374.737	1425.9	5867.43	50922.1	25769.7	8300.91	11968.1	19427.2	19681.8	29588	111587	90522.6	17472.7	6820.83	10186.1	931.774	607.279	150.336	24440	0.00165287	Y	5	0
591	286.048	1	12.6787	1386.61	349.429	6337.47	9436.96	4352.98	1770.93	2817.15	3885.63	4283.65	4439.7	30123.5	25261.5	12407.8	3165.57	9808.97	4194.29	15429.1	845.305	6565.99	0.000670435	Y	5	3							M+H, M+NH4
592	332.085	1	12.6863	1131.46	5497.76	23443.1	69193.7	48337.7	17660.9	46732.2	58441.9	96993.1	67780.5	136352	153667	31859.1	11547.7	28769.1	509.244	555.937	414.856	49093	0.00239909	Y	5	0
593	463.124	1	12.6863	888.776	525.32	2340.82	12849.9	8294.66	6799.79	2257.97	6124.75	15934.9	7940.04	28063.3	40570.4	85528.7	8612.49	122102	289.063	2226.85	1276.32	27421.4	0.00283143	Y	5	0
594	241.122	1	12.7167	2160.03	1623.87	1200.22	4316.81	1665.78	1339.25	2185.2	3426.69	2005.71	2081.83	5351.11	7089.65	2731.51	2156.52	1686.99	3138.25	4266.2	1423.91	2857.17	0.00816416	Y	5	0
595	295.154	1	12.7167	6906.7	5343.96	3167.93	5936.78	2338.16	4218.29	3708.17	5260.5	2414.53	2657.08	7937.63	11179.9	4505.58	3939.26	2685.74	2787.71	4543.58	1402.55	3329.57	0.00885721	Y	5	0
596	277.143	1	12.7243	2911.34	1842.75	1686.1	4767.2	1545.09	2114.1	1508.33	4545.86	510.232	2861.26	7533.35	12848.2	6450.12	4818.59	1997.33	4497.63	2322.78	2452.77	3118.7	0.00733834	Y	5	0
597	383.149	1	12.7396	2103.28	3944.46	7903.4	8437.92	7358.9	5038.26	5135.58	6350.93	3395.35	8874.04	14075.5	10383.8	20014.8	22875.2	12288.7	3098.82	17051.3	2052.57	7536.98	0.0039655	Y	5	2
598	401.16	1	12.7396	213.214	3274.91	3571.1	4859.81	4638.93	4204.54	6597.63	6521.5	2829.72	14041.2	17447.6	10381.5	42201.3	49353.9	28015.1	1486.38	7952.92	1335.97	16014.9	0.00512002	Y	5	0
599	655.187	1	12.7396	0	0	119.942	0	0	0	0	0	0	0	254.857	475.905	10803.6	2221.72	11040.2	0	0	0	969.693	0.00199931	Y	5	0
600	771.214	1	12.7472	560.587	0	1468.06	1426.17	2055.65	1315.86	2142.37	2491.64	2971.54	1654.69	9308.41	10998	647.803	566.916	2056.76	0	0	0	1106.37	0.000200701	Y	5	1
601	270.053	1	12.77	2525.9	3435.56	2532.94	1918.86	2812.24	3568.09	1843.92	3758.31	2033.21	3368.69	6422.8	5158.81	32965.9	20135.4	43668	561.294	2757.52	3596.19	16604.9	0.00770156	Y	5	2
602	315.196	1	12.77	610.442	3037.88	569.106	1473.13	3418.03	2097.01	1154.01	1484.81	599.255	2884.83	9202	4538.82	6452.15	5280.88	6148.95	34067.6	74678.3	59679.5	6428.91	0.00910038	Y	5	1
603	546.046	1	12.77	0	0	282.335	0	238.767	339.833	0	0	98.5947	0	405.086	469.52	4573.45	1474.86	7067.56	0	0	0	3233.64	0.0062683	Y	5	0
604	579.19	1	12.77	1041.33	2142.75	4893.36	3784.42	3342.91	3926.89	2521.22	6063.19	2902.54	7804.82	11585.5	10207	7143.4	4638.54	5236.17	315.072	0	0	4080.57	0.00156661	Y	5	0
605	203.035	1	12.7777	6143.24	5701.13	7908.65	8738	6561.27	7346.56	8733.33	10333	7956.75	12618.1	18466	17665.1	66119.2	22306.3	72907.7	5273.56	5393.6	4535.53	21875.9	0.000404257	Y	5	1							M+H
606	229.05	1	12.7777	1072.78	1121.57	1637.96	1236.02	1232.38	877.953	1905.17	1747.24	1818.52	1929.87	1857.02	1960.55	22981.1	10745.6	26912.5	1400.77	2561.12	5929.61	6257.94	0.00117182	Y	5	0
607	213.055	1	12.7853	676.149	973.548	947.177	789.811	561.259	763.466	966.355	1219.67	410.172	1659.59	1750.31	1562.18	15735.1	6429.73	16246.3	465.797	821.012	859.364	4439.18	0.00884034	Y	5	0
608	317.211	1	12.7853	345.891	1298.06	174.573	15531.4	3322.43	696.945	1519.08	3060.96	2033.46	5429.24	23374.3	15236.7	2089.32	3091.4	2682.33	1330.68	8558.04	1082.54	2199.08	0.00892885	Y	5	6
609	329.066	1	12.8814	397.452	640.974	1310.03	1167.74	644.144	1774.64	240.436	834.15	690.616	1247.98	2098.73	2989.6	10262.9	6001.69	10652.7	0	0	13.8351	2096.55	0.00484945	Y	5	1
610	479.133	1	12.8814	0	0	0	280.176	1053.4	1210.47	283.765	214.718	290.107	730.462	1999.23	3306.22	5890.94	3896.92	1584.18	0	0	0	1024.5	0.0028411	Y	5	0
611	491.123	1	12.8814	61.9301	0	2327.57	4404.17	6830.76	3289.22	516.597	778.737	381.881	457.27	3495.09	9128.41	36755.9	22043.6	17153.8	0	0	0	8960.37	0.00819072	Y	5	0
612	653.186	1	12.8814	0	0	658.681	1174.89	1557.46	282.986	0	385.471	569.385	371.454	1497.99	2800.2	7544.54	4942.91	1423.02	0	0	0	2000.4	0.00799066	Y	5	0
613	904.171	1	12.8814	0	0	362.175	261.751	890.927	752.449	0	127.261	0	0	1806.31	1227.79	31307.6	13211	5426.27	0	0	0	2316.65	0.00211477	Y	5	0
614	315.194	1	12.9195	277.502	160.869	830.675	1328.88	1499.42	1089.92	1241.07	2656.2	753.221	2198.13	2510.85	2891.45	17838.2	21116.7	8811.98	420.877	7783.77	34986.9	3860.37	0.00834012	Y	5	1
615	307.088	1	13.0185	1745.33	2331.72	4031.3	4412.87	3440.1	4381.04	2231.76	2494.71	6094.12	3894.34	7284.11	8388.26	3284.67	4451.14	3229.8	4632.79	3322.81	4041.17	3460.85	0.00685284	Y	5	0
616	330.11	1	13.0185	938.979	2133.08	3684.21	6318.58	5786.92	6104.02	13331.9	13882.1	10269.8	12493.7	9636.23	12999.5	1288.53	1888.58	2117.89	3942.19	2646.36	1727.09	3446.58	0.00129816	Y	5	0
617	205.066	1	13.0261	1715.09	2268.84	1904.85	1749.09	2582.1	2217.92	2173.75	3585.43	3695.44	2850.16	4088.48	3722.62	800.44	765.062	1096.32	2602.44	2116.89	1195.13	1755.49	0.00973319	Y	5	0
618	247.096	1	13.0261	0	1646.42	3686.74	2870.48	2896.13	4028.8	3176	2709.53	6988.07	4286.25	5993.04	8249.15	869.232	1028.2	986.261	2240.43	2654.48	1578.15	1924.88	0.00973319	Y	5	2
619	351.122	1	13.0261	518.695	3542.45	12572.2	7480.59	9905.83	7856.05	10283.3	11712.8	14108.2	10630.5	19281.7	23114.8	2904.53	3591.74	4262.75	8503.62	4656.17	3044.34	6913.36	0.000921571	Y	5	1
620	743.254	1	13.0261	6314.47	9966.18	57889.3	56870.2	51112.5	59214.9	68075.7	56946	127784	90962.8	74575.3	102552	5974.92	6895.74	5899.64	58589.9	15884.4	18431.5	32667.8	0.00961999	Y	5	0
621	796.302	1	13.0261	3812.01	41709.5	170380	156887	149094	189329	193738	176960	366464	287519	222430	342967	17152.2	23617.5	57164.5	198878	58792.2	54743	101139	0.00927247	Y	5	0							M+NH4, M+Na
622	202.077	1	13.0337	5096.66	4662.73	6912.23	7021.38	8481.67	7443.11	8412.56	7553.17	11097.6	8240.49	9103.28	11173.5	2798.31	3011.98	3495.08	11991.7	12718.6	10975.3	4385.04	0.00773264	Y	5	0
623	559.145	1	13.0718	487.098	1178.83	7194.94	4807.9	4044.75	6758.47	584.978	1712.91	0	3004.89	11329.2	5493.43	40003.9	10664.6	36606.3	0	0	0	8225.65	0.00541518	Y	5	0
624	387.143	1	13.1023	1391.49	2856.58	9595.97	28356	16279.4	10385.3	13888.5	7974.8	21625.9	19668.6	28957.7	31692.5	5555.42	5838.14	4705.42	3095.04	10609.6	11023.2	10560.5	0.00797431	Y	5	0
625	329.066	1	13.1375	0	206.873	2532.34	3624.74	1952.29	1122.93	324.587	1228.82	177.781	531.327	16019.7	8230.41	694.595	394.752	254.217	0	0	0	1530.86	0.00328133	Y	5	1							M+H
626	497.145	1	13.1451	3567.36	1117.06	15568.8	187408	69019.4	26314.5	27436.9	34459.7	30642.4	51078	390423	184672	6957.4	4299.56	5900.47	0	0	0	55149.2	0.00834012	Y	5	0
627	659.197	1	13.1451	964.142	0	3214.2	135138	39441.1	10620.3	5658.92	8513.4	10855.2	22248.2	291297	133984	4112.89	3127	3702.7	0	0	0	38948	0.00834429	Y	5	0
628	316.056	1	13.1527	0	17.2588	337.757	551.143	223.654	350.378	401.87	1068.84	220.248	448.99	6230.33	2945.13	712.417	421.73	426.071	0	212.081	0	625.417	0.00416698	Y	5	0
629	331.19	1	13.1679	503.887	479.634	866.769	2267.14	1870.24	884.669	1738.55	1266.51	620.82	1171.28	3765.57	5778.82	4966.66	6642.95	4375.03	317.999	1404.25	58963.1	2259.35	0.0032128	Y	5	3
630	351.121	1	13.1679	584.844	1993.63	1679.32	3703.57	2462.5	3770.48	1166.95	1131.37	1121.86	3020.14	4381.86	4674.57	1549.58	2143.01	1408.14	2911.44	4273.7	8355.22	2236.19	0.00198017	Y	5	1							M+Na
631	349.201	1	13.1832	165.228	1015.25	616.352	1629.26	1794.5	1425.24	776.164	858.325	1191.49	1782.8	2827.55	5604.3	12981.2	14105.6	13572.9	6612.81	8543.57	3935.72	3077.92	0.00589326	Y	5	0
632	316.155	1	13.2062	313.961	962.708	1169.31	2380.39	2482.21	1531.06	2048.55	1073.81	1424.77	1686.81	3081.58	2561.42	7025.97	13150.5	9199.1	1163.09	5503.77	3656.29	2634.49	0.00582311	Y	5	0
633	717.203	1	13.3359	5220.12	6756.48	5041.83	5882.86	5154.42	11529.5	1153.11	4449.05	3629.52	6711.88	28161.6	14627	446.525	229.951	580.836	0	0	0	2798.32	0.00658962	Y	5	0
634	329.102	1	13.3588	501.643	706.45	3337.42	4297.59	4055.61	4653.31	1698.53	620.087	2266.22	1919.05	6970.15	4727.72	359.261	692.289	646.161	0	0	119.399	1807.58	0.0017808	Y	5	1
635	721.267	1	13.3664	1434.51	7618.19	22345.9	14860.5	15908.2	14961.1	5004.06	9307.02	15231.4	11149	135595	75150.1	462.789	1303.25	983.883	211.114	556.389	0	5066.51	0.00233221	Y	5	0							M+NH4, M+Na
636	275.077	1	13.4349	445.132	812.329	1700.71	958.271	761.096	553.709	1253.4	940.957	1113.36	695.462	1574.66	1172.56	8024.66	12508.6	6798.69	312.84	913.107	808.378	2694.57	0.00950841	Y	5	0
637	317.211	1	13.5158	225.007	263.393	145.414	694.081	1540.17	867.618	628.226	592.221	297.68	381.872	2123.57	1787.85	5762.24	9641.24	2934.55	1804.33	2478.57	3301.12	2157.27	0.00269849	Y	5	6
638	717.202	1	13.5539	0	0	0	466.547	652.947	277.656	0	181.967	0	0	2460.75	1387.88	5671.8	6322.68	6245.52	0	0	0	848.935	0.00232777	Y	5	0
639	229.038	1	13.5691	3307.58	3490.13	3110.51	3408.67	4046.32	3784.36	3939.55	2525.01	3010.58	3066.52	9346.52	5699.28	81775.8	94380.1	86214.3	4499.4	3957.45	5658.95	41232.7	0.00684996	Y	5	0
640	286.049	1	13.5691	6533.65	6573.54	7584.49	15571.7	15664.3	6735.47	5227.23	8909.22	4651.4	9050.76	40223.9	23762	25417.1	17062.5	23286.5	1054.02	804.471	2808.77	15460.1	0.00449153	Y	5	1
641	329.066	1	13.5768	714.071	411.943	3052.57	12471.9	9347.49	9681.8	0	451.921	622.114	4145.4	30140.6	15267.6	6858.58	3667.3	3340.33	0	0	0	5500.08	0.00302872	Y	5	1							M+H
642	689.208	1	13.5768	3636.56	6363.08	83141.7	738542	405388	139250	197430	261253	113360	369955	1.25167e+06	619476	224547	105112	135703	0	0	0	257739	0.00986711	Y	5	0							M+H, M+Na
643	742.119	1	13.5768	2352.19	1515.6	12131.6	75014.3	45582.5	18210.2	6920.4	15578.8	24873.8	30940.6	90473.2	56393.2	20970.5	5608.77	9422.12	0	0.383596	31.7581	24904.5	0.00886913	Y	5	0
644	272.035	1	13.592	11566.2	10625	14960.5	19711.4	29142.4	15999.9	17116.6	12884.5	11628.5	16893.2	45575	30410.4	602496	658083	683393	20808.8	20942.8	30807	400152	0.00538442	Y	5	0
645	398.139	1	13.592	3346.86	4995.45	8177.22	7237.52	9725.78	11530.9	2381.26	3293.36	4831.86	3369.01	21359.9	15268.2	498438	670097	295862	4179.52	5269.89	8236.3	44711.3	0.00178174	Y	5	0
646	369.121	1	13.6072	4867.11	12630.8	14125.1	15649	16375.2	11721.8	13186.5	23443.6	12680.6	21112.9	45843.7	37989.8	18660.2	19351.5	20423.5	17099.9	7228.34	9667	18503.9	0.00188603	Y	5	0
647	491.133	1	13.6225	0	0	867.847	1900.33	3250.15	2545.26	0	0	0	506.45	4027.07	3476.74	13355.7	5127.11	5854.1	0	1.69486	0	1906.59	0.00058904	Y	5	0
648	383.113	1	13.6301	46.0978	196.072	1140.14	699.651	1273.49	1363.53	551.673	1042.21	1078.05	1489.28	2355.08	2222.39	5208.08	2678.67	2119.42	183.827	395.976	344.273	1576.99	0.0015754	Y	5	0
649	276.071	1	13.6605	1239.6	1150.94	777.543	2286.73	2453.32	1469.29	833.739	1853.82	696.538	1413.71	3297.74	2613.47	13617.6	14020.4	11039.3	763.754	1987.69	278.392	4185.47	0.00780473	Y	5	0
650	667.154	1	13.6681	6399.18	8350.53	18950.3	30876.5	32458.1	36370.5	4288.68	4854.75	6973.58	5319.91	79103	131058	2186.68	2334.38	3512.26	835.517	548.427	682.899	17763	0.00165404	Y	5	0
651	325.107	1	13.691	1428.96	1077.5	1468.85	2395.9	2303.15	1658.69	1528.61	2590.41	2139.36	2126.22	4081.63	3682.7	6963.3	4402.45	2682.51	2548.09	2215.05	3374.3	2594.4	0.00255364	Y	5	0
652	333.206	1	13.7824	39.0763	648.48	342.189	1888.66	1282.72	464.414	74.4531	819.399	354.266	1203.93	2935.03	2081.62	12003	14386.5	4010.64	643.605	768.464	1714.74	2568.51	0.00663878	Y	5	0							M+H, M+NH4
653	381.119	1	13.7824	1819.56	3354.87	3453.84	3353.29	3167.64	3583.71	1266.63	4170.4	4375.4	2732.82	12137.4	31432.1	5113.27	8699.37	4064.23	1512.29	698.889	1827.93	5659.25	0.0085731	Y	5	0
654	805.255	1	13.8788	4415.5	0	56025.7	46925.1	40430.9	62025.4	5772.61	10354.8	4467.59	36063	61679	126347	602.087	1192.12	567.779	0	0	0	15110.9	0.00396881	Y	5	0
655	493.135	1	13.9549	2700.32	0	769.062	2143.41	1389.47	1000.44	0	195.847	779.383	0	13938.1	17647.5	14303.6	7966.68	21531.1	0	0	372.457	5468.23	0.000422111	Y	5	1							M+H
656	549.161	1	13.9549	2195.1	4286.68	8915.12	10740.4	6584.29	7432.46	1329.66	991.729	2933.88	1544.83	12344.5	22497.4	1167	1204.45	926.129	150.643	283.761	0	2775.05	0.00402612	Y	5	0
657	711.213	1	13.9549	9567.6	14977.9	69500.3	82827.9	50762.5	50994.9	1702.72	524.59	16658.7	12636.5	80344.3	142156	1427.16	570.288	1721.86	0	0	0	25474	0.0032988	Y	5	0
658	491.119	1	13.9625	2542.81	876.175	2565.44	9628.8	3156.48	2192.13	12.012	0	257.297	7.16473	13977.1	23733.5	15328.3	5568.71	20597.3	0	0	0	4448.68	0.00336385	Y	5	1
659	659.197	1	13.9625	33849	2117.91	20142.9	60401.6	20729.3	22211.7	0	332.329	2141.17	488.101	77836.2	110294	67526	26831.7	108292	0	0	0	37910.7	0.00369703	Y	5	0
660	735.343	1	13.993	0	0	0	0	0	0	0	0	0	0	145.661	108.228	13152.7	10088.7	1492.75	0	0	0	354.695	0.000337606	Y	5	0
661	757.317	1	13.993	0	0	123.687	0	0.0729887	0	0	0	0	41.3853	130.141	112.845	11094	10834.2	6280.16	0	0	0	2580.6	3.58358e-05	Y	5	0
662	258.088	1	14.0158	507.489	752.974	654.169	941.049	590.038	1010.06	791.98	1250.8	937.337	1298.52	1371.23	1501.23	5769.61	6493.33	4813	2761.98	2494.78	975.741	1619.85	0.00868743	Y	5	1							M+H, M+NH4
663	286.144	1	14.0158	1370.79	1578.13	951.111	2002.37	1746.85	1393.76	1407.77	1659.31	1204.28	2123.39	2817.61	2892.96	12138.6	21116.4	27286.2	10241.4	5514.93	5796.51	5054.66	0.00187875	Y	5	1
664	479.134	1	14.0158	0	0	0	0	290.686	79.0469	0	0	0	0	395.043	364.625	11747.3	8799.99	3605.48	0	0	0	835.58	0.00478262	Y	5	0
665	765.189	2	14.0158	0	0	0	0	0	0	0	0	0	0	218.586	359.105	93073.1	82054.1	43421.5	0	0	0	6425.13	0.00117854	Y	5	0
666	799.157	1	14.0234	0	0	166.768	198.126	0	0	0	0	0	460.489	3425.69	1476.31	13445	12450.9	10077.1	0	0	0	5405.73	0.00425181	Y	5	0
667	801.224	1	14.0615	0	1328.59	54973.8	216219	46994.5	2374.09	116293	198576	170655	197885	861862	384467	3075.72	4561.97	4735.71	0	0	0	121356	0.00709191	Y	5	1							M+H
668	772.13	1	14.092	0	0	0	7.93569	0.10979	0	0	20.6403	0	34.7114	246.955	745.965	8071.64	4766.18	7689.81	0	0	0	1200.77	0.00782745	Y	5	0
669	771.214	1	14.211	3140.27	10017.1	11944.4	6390.81	5993.36	5750.96	2564.75	3702.87	16370.2	7281.4	34969.8	42475.4	36992.2	14844	57914.1	830.907	1134.56	649.948	16950.6	0.00176508	Y	5	1
670	773.256	1	14.2186	1460.6	2169.4	12646	12403.6	9265.78	9284.23	1621.24	9040.65	10231.9	5737.12	28323.9	43753.2	6872.18	5462.09	11246.3	435.32	450.217	271.555	9722.72	0.00204884	Y	5	0
671	357.136	1	14.2415	1725.28	1009.34	8178.12	10813.1	10078.7	10167.3	1433.26	5311.83	5619.27	5213.23	11759.9	13580.6	1256.52	1154.82	2210	0	613.286	884.216	3927.96	0.00113249	Y	5	0
672	509.144	1	14.2719	569.143	343.671	457.669	1041.79	1541.23	753.952	0	459.523	0	2549.87	4735.36	5771.79	20493.9	7436.02	13003.3	0	0	0	3414.96	0.000353971	Y	5	0
673	695.215	1	14.2719	337.527	0	0	3473.68	1399.51	1019.75	0	677.895	0	0	4056.04	7249.39	12342.8	5425.66	5270.85	431.089	0	0	5297.74	0.00446019	Y	5	0
674	742.267	1	14.2719	676.58	1594.56	7982.4	8104.33	5931.93	5775.18	2345.73	2296.76	1229.28	2193.56	12855.8	26199.9	1672.36	1144.55	7540.87	0	0	226.396	5916.94	0.00425181	Y	5	0
675	203.034	1	14.2795	2987.19	2876.75	2707.03	5108.84	2446.8	2339.97	1960.62	3321.35	2689.3	2001.1	5526.75	7555.35	18755.5	7378.3	14944.7	1471.17	893.969	1653.04	5258.74	0.00953396	Y	5	1							M+H
676	245.045	1	14.2795	123.417	131.911	236.144	719.16	108.351	388.43	525.754	712.158	465.655	488.955	1216.47	1442.37	2784.65	1032.52	1878.38	36.7327	103.267	0	773.373	0.0028517	Y	5	0
677	270.052	1	14.2795	2000.98	1519.82	2363.8	3295.63	2060.67	1305.09	543.774	1766.72	1216.72	686.19	7844.24	5776.57	12320.1	7040.58	8891.39	1564.62	618.8	1135.28	3503.16	0.00203119	Y	5	2							M+H
678	273.04	1	14.2795	997.748	1091.39	2333.28	3828.52	2933.63	1809.65	1318.93	2299.97	946.307	1517.93	5853.22	7967.77	17669	9058.47	16997	209.336	230.889	331.895	5791.41	0.00204884	Y	5	0
679	286.047	1	14.2795	1306.02	1298.56	2817	5560.5	2889.68	3563.62	1408.27	2517.38	2020.05	4308.58	7779.48	14520.3	32141.6	16443	28787.6	443.767	707.702	569.836	7760.74	0.00451155	Y	5	3
680	301.07	1	14.2795	1274.9	992.807	1090	2312.72	1819.25	1794.61	1122.06	593.509	897.287	585.605	1966.71	3426.73	4338.87	2579.55	3245.32	515.373	954.167	1674.17	2323.97	0.00687756	Y	5	4
681	315.05	1	14.2795	10691.8	11168.4	30262.1	58230.4	32077.3	25841.2	11083.5	16734.7	10450.8	21074	72878.8	86369.8	147376	81191.2	139982	710.941	1534.1	1334.71	60303.4	0.00182094	Y	5	0							M+H, M+NH4
682	479.133	1	14.2795	0	0	1522.52	2361.07	1337.2	2328.3	285.144	0	0	198.812	2209.03	3885.21	10031.9	3974.02	7000.7	0	0	0	1194.72	0.00256551	Y	5	0
683	788.126	1	14.2795	0	0	994.512	4973.68	2807.53	1531.57	23.6614	0	0	0	2888.21	6284.32	21496.7	8650.38	16869	0	0	0	7890.09	0.00785637	Y	5	0
684	229.05	1	14.2871	301.411	407.448	646.193	1162.73	476.882	366.648	257.504	759.626	274.193	1325.06	1446.98	2176.69	6699.72	3021.68	4961.19	138.695	111.297	708.218	1234.59	0.00650191	Y	5	0
685	831.235	1	14.2948	314226	545884	576172	522318	351043	467284	799535	1.09176e+06	639142	1.31032e+06	1.21458e+06	1.18893e+06	695813	965169	1.40992e+06	0	0	0	752506	0.00316512	Y	5	0
686	717.201	1	14.3253	0	197.282	197.48	0	0	0	0	173.375	0	0	389.56	516.61	4016.4	4245.4	4759.19	0	0	0	1040.53	0.0033407	Y	5	0
687	551.246	1	14.3405	0	0	0	161.423	169.391	231.581	0	0	0	97.3089	386.371	457.297	3183.22	9525.92	1826.64	0	0	167.403	659.534	0.000250446	Y	5	0
688	411.038	1	14.3634	6552.3	13287.9	2084.31	2807.38	6462.18	5191.26	405.694	3233.46	300.163	1199.18	42096.1	19375.3	22223.4	24021.1	13041.7	26.777	0	0	12238.3	0.00564697	Y	5	0
689	335.123	1	14.3938	1554.92	448.496	593.62	1226.99	1218.96	839.256	479.479	409.119	381.6	1136	2823.33	1944.09	5405.09	5268.11	7764.02	482.307	2030.91	1016.11	2517.4	0.00521546	Y	5	0
690	745.197	1	14.4471	0	0	0	17571.5	2880.09	1411	0	1220.74	0	1663.08	75457.7	34521.4	289.137	79.4067	15.8053	0	0	0	2021.26	0.00490265	Y	5	0
691	801.224	1	14.4471	674.689	3553.73	3873.52	6570.57	7252.09	12009.4	4710.6	4104.67	12297.6	8886.83	56508.7	45650.8	92582.8	40664	121740	956.546	0	629.986	29769	0.000497319	Y	5	1							M+H
692	301.071	1	14.4547	776.088	1260.45	1166.57	1802.12	1692.27	1216.46	1154.07	786.743	873.436	1056.93	3446.41	2210.38	4708.73	2524.12	5491.38	891.464	1017.3	1962.43	2021.45	0.00512002	Y	5	4
693	805.254	1	14.49	0	5966.85	35821.9	37101.5	29423.4	35973.3	18525.7	28706.1	4840.42	57481.3	79941.8	104482	2174.88	2163.36	3377.39	0	0	0	19308.5	0.00107297	Y	5	0
694	652.411	1	14.5661	0	0	3.48596	0	67.8985	0	0	0	0	0	239.183	337.316	9568.91	14959.9	5437.97	0	0	0	655.676	0.000979631	Y	5	0							M+H, M+NH4
695	515.249	1	14.5737	762.79	307.286	1754.51	3901.82	1520.13	1271.22	0	4361.78	788.597	1217.71	16341.1	14396.6	1868.97	2727.53	1483.42	0	0	0	1735.56	0.000864309	Y	5	0
696	567.172	1	14.5813	23147.6	32560.9	77521.4	67311.3	83595.9	95663.8	54059.5	22929.3	70071	64743.8	82342.3	102228	199320	115814	213714	2876.66	1433.6	534.471	85639.8	0.00730323	Y	5	0
697	265.107	1	14.6042	634.799	1426.12	3220.78	6103.63	4861.69	4037.59	3103.61	3150.8	4315.04	3479.1	5575.61	8182.17	21081.3	16949.8	13691.3	2711.57	3076.67	4365.5	6751.49	0.00357586	Y	5	0
698	568.238	1	14.6042	2743.15	2391.48	10029.7	12101.2	14783	17123	1562.1	3509.13	5228.27	6824.92	14950.2	22080.2	61541.5	42575.6	42991.1	0	758.967	468.675	16916.8	0.00169282	Y	5	0							M+NH4, M+Na
699	247.097	1	14.6118	621.938	2823.33	2177	4324.8	3986.28	3616.33	3810.21	7670.52	4022.28	6173.96	6571.69	8702.01	7873.64	7087.83	3261.75	287.747	381.869	633.295	3410.47	0.00988012	Y	5	2
700	269.082	1	14.627	927.933	1314.87	2674.43	4507.85	4486.77	1623.99	4190.62	6184.65	5031.12	4557.42	4599.37	6183.26	1675.89	1929.43	2357.26	1196.61	207.382	1359.83	2728.8	0.00884468	Y	5	0
701	307.099	1	14.627	249.635	2537.8	1412.73	3585.78	3709.74	2777.65	420.044	2082.38	2025.82	2908.97	6227.7	8198.89	2467.61	2326.76	1540.82	702.821	243.896	1417.78	2163.71	0.00269849	Y	5	0
702	175.04	1	14.6346	4101.47	10104.8	9584.93	17565	15046.5	8989.14	27939.5	33948.7	21240.8	27749.2	24416.3	22708.9	4310.39	5635.62	8144.99	10942.4	7421.04	9889.83	11184.5	0.00478262	Y	5	1
703	202.078	1	14.6346	2711.23	2635.1	2892.32	4870.75	3983.98	2794.53	4074.39	4764.59	4939.12	3660.88	5710.63	7406.17	2463.76	2540.64	3037.24	2047.18	3506.21	3952.76	3506.59	0.00556269	Y	5	0
704	369.12	1	14.6346	4922.58	10072.1	11218.4	29841	25770.6	12868.4	34715.9	52907.1	36880.4	46360.8	46677.2	48129	7565.51	9414.12	12679.2	10809.4	6191.8	11606.7	16347.5	0.00328815	Y	5	0
705	371.148	1	14.6346	12584.8	21249.8	22448.4	38311.2	36241.5	23054.5	41475.7	59491.8	47305.7	50977.8	40403.7	49248.8	7676.24	9375.51	12202.3	9015.03	4849.49	10205.2	20539.8	0.00601437	Y	5	1
706	383.149	1	14.6346	38055.1	113306	131936	234495	229360	159006	284565	381320	295376	332158	267938	347703	44037.1	54189.3	68578.9	59054.1	20914.3	51487.2	129748	0.00348443	Y	5	2
707	401.16	1	14.6346	19581.7	62182.2	66111.4	139047	134151	75262	159983	248799	179106	210683	152848	209012	26386.9	33002.9	59716.8	20037.4	4948.77	17118.2	77328.4	0.00638816	Y	5	0
708	659.197	1	14.6499	96204.5	24082.7	49800.6	109768	42512.9	44710.6	2849.28	4118.27	12294.6	8582.19	148530	163890	80811.3	28154.1	141899	0	0	0	58423.1	0.00447328	Y	5	0
709	497.121	1	14.7108	2214.79	493.337	1163.12	3533.74	4340.48	1264.95	612.234	1548.48	2166.5	1644.19	16298.1	10240.1	10883.8	3786.4	8163.3	132.635	0	0	2158.73	0.00222655	Y	5	0
710	743.252	1	14.7795	6724.8	8268.24	65884.7	46972.1	54964.1	93926.7	10410	12691.7	70810.1	25519.3	96218.6	163869	3445.26	2401.88	5877.42	1063.46	0	223.522	23300.9	0.00816241	Y	5	0							M+NH4, M+Na
711	315.05	1	14.83	24860.1	13995.1	11758.6	10425.3	5781.38	7569.58	8828.74	9249.92	2979.41	12284.3	24359.2	21733.6	12675.2	6962.77	16494	175.021	196.667	134.174	8093.61	0.00440568	Y	5	0
712	719.218	1	14.83	13848.5	4466.12	9332.62	4032.26	2982.59	3177.87	2114.37	2751.29	1552.48	3671.95	42044.4	26743.9	269054	179912	330767	0	0	0	85181.3	0.00184718	Y	5	0							M+H, M+Na
713	536.278	1	14.8528	331.558	253.258	714.285	765.907	489.488	614.357	522.491	460.144	309.512	193.42	1535.26	1097.15	4942.71	11580.4	2404.16	419.344	767.458	360.386	1895.01	0.00220042	Y	5	0
714	775.208	1	14.8604	405.539	1008.03	6296.74	151610	74353.2	14128.3	7763.62	10148.6	3152.48	36571.3	292163	160619	5363.56	2569.19	3671.21	0	508.077	879.152	35990.7	0.00581444	Y	5	0
715	285.133	1	14.8681	797.404	696.315	1250.17	1435.63	2199.82	1647.46	438.02	783.967	1573.28	1135.14	2205.9	1945.93	2926.61	6107.93	5072.15	1260.12	985.665	1208.55	2167.61	0.00920343	Y	5	0
716	803.264	1	14.8833	16649.3	27710.9	61312.9	31367	35727.5	43350.5	62992.9	58204.4	50209.2	83346.1	110454	167377	35600.1	31389.7	56654.5	0	0	0	30566.2	0.00185679	Y	5	0							M+NH4, M+Na
717	659.161	1	14.9368	6169.37	14368.4	29072.5	21883.7	10593	26702.8	2038.77	31582.8	76472.6	22548.5	113773	90238.7	40167.2	26524.4	38302.3	0	0	0	32777.7	0.00725768	Y	5	0
718	629.151	1	14.9977	3111.29	5882.42	17752	15664.9	10084	22094.9	2494.82	2440.44	4812.36	2525.74	17975.2	44545.6	365.282	565.711	490.346	0	0	0	6189.54	0.00984392	Y	5	0
719	491.122	1	15.0206	359.989	0	1906.67	4848.34	2356.85	4337.43	0	0	0	0	3478.83	5923.41	27228.9	8080.88	16406.7	0	0	0	1918.2	0.00283328	Y	5	0
720	527.155	1	15.0206	1365.55	1821.49	3117.77	25476.3	13915.2	6943.25	0	261.88	0	913.288	20007.6	32665.5	96975.9	33412.9	90644.5	0	0	512.985	31793.6	0.00536638	Y	5	0
721	689.208	1	15.0206	523195	364660	470779	1.23337e+06	573505	508161	97186.4	76897.7	96156.7	130785	762226	1.22431e+06	3.05191e+06	1.11955e+06	2.98945e+06	0	0	0	1.25578e+06	0.00929681	Y	5	0							M+H, M+Na
722	695.215	1	15.0206	0	265.602	0	1527.83	1357.42	1211.22	0	0	0	0	3716.51	4750.42	10242.5	3906.46	5157.65	0	0	0	4169.11	0.000308	Y	5	0
723	203.035	1	15.0282	1886.34	1097.63	1467.19	2911.07	1615.77	1193.07	733.666	599.138	704.052	789.306	2663.06	3299.45	14482.7	3865.54	9925.56	1886.34	640.676	1456.75	2266.7	0.00783531	Y	5	1							M+H
724	315.05	1	15.0282	10902.2	5683.02	13529.9	33687.8	11775.9	11798.4	1273.31	2012.06	646.877	4027.08	27734.3	43922	134649	45343	124366	332.384	520.437	1022.13	36395.2	0.00702555	Y	5	0							M+H, M+NH4
725	773.262	1	15.0434	6562.49	11258.1	74718.5	45385.1	41673	74330.4	21928.5	9139.22	5495.76	24842	97833.4	118965	30336.8	26817	46950.1	0	0	0	33017.7	0.00116483	Y	5	0
726	768.307	1	15.051	4646.76	2121.29	47596.8	16056.8	21356.3	47341.9	14347.7	9613.45	948.163	14234.6	36390.6	53188.7	4653.57	5715.71	22555.1	0	0	0	9110.12	0.00818915	Y	5	0
727	375.107	1	15.2311	5059.92	15637.3	45166.3	25775.2	30525.8	29874.1	30410.3	31851.6	5744.76	31206.8	96773.6	91573.5	4353.86	983.23	787.468	122.672	0	4.39033	20302.7	0.000925753	Y	5	0
728	301.216	1	15.3532	132.943	0	0	700.085	553.983	418.323	100.014	425.492	0	85.0936	651.747	944.215	4134.68	3439.17	866.163	1728.26	812.887	1182.56	592.834	0.00556269	Y	5	1
729	498.743	2	15.3912	0	0	70.4898	117.897	0	0	0	0	0	0	263.872	165.474	2071.12	4310.07	716.962	0	0	0	415.585	0.00447469	Y	5	0
730	287.056	1	15.3989	1319.22	200.25	1015.31	2349.02	1443.33	1638.9	879.011	2259.26	1297.78	507.359	5308.21	3511.14	824.451	578.086	3749.51	1234.33	640.014	1357.45	1966.48	0.00524066	Y	5	1
731	211.096	1	15.4293	4487.09	4544.14	6500.46	4963.37	4550.25	5157.06	6943.23	6961.26	3724.68	6620.35	11981.4	13512.8	1078.21	1415.05	1660.71	2001.11	2838.71	1738.61	3358.39	0.00148726	Y	5	2
732	331.191	1	15.4369	386.082	501.368	649.381	1135.74	1260.51	873.348	2281.18	2441.58	897.87	2678.12	3734.08	3218.66	15665.1	11230.2	6238.29	802.927	1369.94	1724.06	3240.71	0.00295962	Y	5	3
733	285.184	1	15.4598	832.186	709.138	821.086	720.892	872.567	323.371	1075.36	1303.82	726.35	744.51	1657.88	1691.21	5715.25	4122.96	2667.7	1773.58	2719.5	1720.47	1230.06	0.00532808	Y	5	0
734	383.149	1	15.6473	1383.92	1842.81	773.809	4872.39	4028.42	2785.86	6069.27	5627.33	4510.46	4443.34	6461.62	8424.78	1708.29	1976.04	785.941	1255.63	76.3447	1375.61	2586.51	0.0027754	Y	5	2							M+Na
735	317.211	1	15.7465	431.95	304.276	60.3079	1739.92	1468.05	1182.88	382.963	909.303	843.997	1725.32	4325.38	2071.86	5834.77	12457.8	6767.43	673.971	1122.89	1489.34	3002.64	0.00670798	Y	5	6
736	516.282	2	15.7541	0	0	0	0	512.795	65.8446	0	0	0	0	501.061	677.298	4519.44	8428.83	2004.88	0	0	238.497	820.711	0.0084955	Y	5	0
737	684.077	1	15.7617	1767.5	1726.27	3812.15	1531.83	2564.62	5303.54	1004.33	2046.56	1660.06	1919.03	7814.83	10922.4	1628.83	725.162	959.613	0	0	0	2224.77	0.00283328	Y	5	0
738	659.162	1	15.9723	317.409	0	114.055	346.315	246.7	177.877	0	0	0	0	4562.39	2139.73	8047.32	4862.12	2407.56	0	0	0	1339.61	0.00356632	Y	5	0
739	687.192	1	15.98	779.308	2239.65	1495.33	16776.4	4186.78	3722.73	0	0	2558.55	442.877	47181.1	49021.7	34144.8	8609.98	10912.9	0	0	0	9518.47	0.000466436	Y	5	0
740	831.235	1	16.0256	0	0	0	227.353	547.992	465.799	0	902.29	608.219	612.854	8007.32	8646.62	41125.4	3258.79	49643.9	0	0	0	1862.83	3.8479e-05	Y	5	0
741	704.239	1	16.0332	8250.53	33106.4	103114	71478.3	72526	81789.7	36596.8	64350.6	90941.9	36354.4	99754	85749.5	28691.4	22386.6	31786.5	90190.8	57265.4	106098	39765	0.00830552	Y	5	0							M+NH4, M+Na
742	211.096	1	16.0485	4328.84	8081.38	10840	9725.98	9657.26	6995.72	15085.7	20482.1	12211.8	14050.5	14728.4	20020.7	3122.25	4027.02	6437.77	2818.57	5483.31	4259.67	5935.37	0.00723014	Y	5	2
743	813.314	1	16.0561	0	0	0	0	421.3	0	0	1015.7	0	2118.23	6771.98	20317	198.783	454.108	128.259	0	0	0	609.708	0.0078992	Y	5	0
744	829.288	1	16.0637	0	414.435	2038.62	7268.02	11264.5	2174.12	5857.28	35654.7	10002.5	13497.6	42242.5	108471	5672.11	11615.9	29536.8	0	0	392.441	3916.58	0.00943592	Y	5	0
745	659.197	1	16.0789	778.625	2231.92	18056.3	13970.4	14728.1	29715.8	356.221	471.79	0	1559.55	22136	26537	14599.4	12117.5	11044.6	0	0	0	5327.78	0.00291349	Y	5	0
746	847.244	1	16.1094	0	0	0	608.626	243.458	37.674	0	0	0	590.497	1853.16	3712.01	5279.8	5459.27	4462.35	0	0	0	727.053	0.00315895	Y	5	0
747	521.272	1	16.2055	0	7.33822	0	0	7.03911	13.5858	0	0	0	0	41.5022	102.941	4628.73	17021.9	5938.58	292.091	293.17	0	651.651	0.00600157	Y	5	0
748	719.218	1	16.2055	3133.33	1781.49	1588.63	1784.34	4417.91	2759.98	1815.12	333.781	7758.46	1882.8	46418.9	31710.1	53970.5	44230.1	10844.6	0	0	0	9374.2	0.00110049	Y	5	0
749	659.197	1	16.2131	2195.94	4309.8	16724.1	28715.3	20735.2	36465.7	589.589	474.858	1089.08	494.29	42714.8	46975.1	16900.6	13273.4	13578.3	0	0	0	10817.7	0.000600412	Y	5	0
750	301.216	1	16.2665	0	5.11832	123.902	2032.2	1541.71	717.911	495.591	750.667	664.769	1882.6	3330	2383.98	11807.7	31663.2	11548	1857.19	2219.14	10231.7	3978.75	0.00268836	Y	5	1
751	699.193	1	16.2665	678.267	6175.06	5690.77	7508.19	3976.77	5023.82	7018.03	25817.6	5785.53	24618.8	114683	60813.2	468162	285534	1.39179e+06	1001.89	93.06	408.217	202658	0.0032128	Y	5	0							M+H, M+Na
752	315.05	1	16.2741	10934.9	8908.74	16960.1	12550.7	12799.7	23545.7	2739.05	4745.88	2699.3	4524.38	16829	22344	14622.2	8874.59	23480	1138.34	895.638	1469.93	9713.25	0.00551523	Y	5	0
753	805.218	1	16.3276	0	0	1892.63	361.515	651.738	429.966	0	0	0	0	3408.85	4224.77	127.924	515.572	28232	0	0	0	1002.26	0.000200701	Y	5	0
754	383.149	1	16.3428	2915.48	5171.76	4303.96	4671.15	7029.71	6341.29	5115.84	8179.4	6389.91	8222.48	12248.9	12450.3	2679.77	3124.01	2985.36	62736.7	23169.3	140650	6258.84	0.00234114	Y	5	2
755	191.143	1	16.3809	584.455	364.358	565.393	1414.64	1661.35	498.269	940.687	559.279	482.175	1418.51	2692.63	2792.5	456.391	487.871	770.655	486.52	375.113	596.886	593.203	0.00243971	Y	5	0
756	311.092	1	16.3962	536.888	524.688	1819.52	1350.69	1201.54	875.299	77.7053	323.361	224.374	723.62	939.311	2360.76	3853.24	2456.16	1090.73	54.0047	10.742	148.253	1747.42	0.00998174	Y	5	0
757	269.081	1	16.4038	74.6973	757.167	888.206	987.333	1038.89	1113.96	402.096	1024.2	354.705	528.346	1816.05	2594.77	3818.89	3220.72	2582.11	533.639	588.056	292.062	1661.57	0.00416698	Y	5	2							M+H
758	459.108	1	16.4114	59.2418	0	535.346	1001.81	2801.47	1308.09	0	0	0	76.8851	2935.81	4454.1	8523.76	2476.28	1106.69	0	0	0	1689.33	0.00279313	Y	5	0
759	527.155	1	16.4114	0	0	1873.94	926.601	1837.81	1975.38	209.751	0	0	325.744	4921.6	3479	22334.9	7156	2406.22	0	0	0	1168.18	0.00110049	Y	5	0
760	828.291	1	16.4495	0	0	1.24723	122.889	78.0464	257.099	0	0	0	0	6296.49	3936.1	12325.5	2421.62	47320.5	0	0	0	1238.94	0.00108749	Y	5	0
761	315.05	1	16.4647	1940.21	3874.24	11780.8	12572.4	9714.38	15215.1	2642.77	1115.56	939.415	2510.63	11596.8	21319.2	35465.5	14820.6	10982.7	530.411	475.393	312.784	8877.65	0.00339862	Y	5	0
762	727.187	1	16.5304	6403.2	4622.03	23900.6	46497.4	34865.5	38077.3	507.264	0	448.99	2480.21	34909.5	91260.7	7218.67	2023.12	14643.2	0	0	0	15403.9	0.0062683	Y	5	0
763	775.208	1	16.5304	438723	300547	419051	755340	440108	560609	8356.73	20747.8	38724	56175.8	485808	1.04941e+06	96076.2	48446.2	244176	0	363.739	330.269	264585	0.0063619	Y	5	0
764	828.12	1	16.5304	23669.2	6883.2	25506	78974.9	43726.9	46691.4	0	340.492	934.32	467.234	36851.6	99243.2	6941.62	705.293	15351.3	0	0	0	21332.7	0.00901387	Y	5	0
765	238.084	1	16.538	12193.9	15426.6	9792.73	8609.64	6703.11	5604.37	12836.2	18101.6	3838.45	23338.7	30727.7	23499.6	3199.06	9179.75	11512.5	1323.48	923.466	7102.99	12602.9	0.0063865	Y	5	0
766	415.136	1	16.637	153.158	1434.54	3585.91	5438.79	6534.92	5017.07	2696.12	2363.61	5580.84	3647.95	7344.51	12250	1204.33	2105.34	1086.91	107.275	314.455	69.6981	2001.51	0.00502825	Y	5	0
767	527.155	1	16.6903	0	157.463	1501.17	984.331	632.964	2182.63	0	0	0	144.246	1289.39	2543.97	13943.1	4643.54	2343.65	0	0	0	1449.67	0.0085731	Y	5	0
768	557.166	1	16.6903	0	0	0	0	88.3528	0	0	0	0	0	458.764	340.158	134962	37893.4	160658	0	0	0	21938.3	0.000755118	Y	5	0
769	315.195	1	16.8476	149.883	67.5401	35.0908	429.14	668.169	454.031	456.03	343.689	748.726	976.239	1332.08	1348.79	9921.22	50536.3	10153.8	729.261	2529.29	1126.39	6040.52	0.00126177	Y	5	1							M+H
770	829.288	1	16.8476	0	1952.84	3752.15	7652.73	11973.7	4324.15	27412.2	93436	3261.88	51523.8	105331	147053	46523.4	70076.7	134644	0	0	0	17241.2	0.00563093	Y	5	0							M+NH4, M+Na
771	226.086	1	16.8856	1945.03	1954.41	1731.32	2521.84	2669.12	2166.68	2732.77	2532.5	1624.11	2357.18	3261.2	4589.9	5686.21	8502.19	4147.74	1330.75	2297.37	1163.3	2614.59	0.00914982	Y	5	0
772	659.197	1	16.9237	972.142	2214.67	12230.6	23544.3	22017.8	37159.4	0	730.838	470.037	286.901	33390.6	48727.8	23847	9651.92	14999.9	0	0	0	11664.1	0.00157293	Y	5	0
773	317.211	1	17.0379	109.441	0	119.743	1797.98	1056.12	87.6609	1265.7	1476.93	352.694	1274.88	2991.02	2292.36	11876.3	24195.4	14063.6	2231.5	1298.09	2111.5	5143.36	0.00862619	Y	5	6
774	317.175	1	17.1598	222.542	215.173	423.178	1034.34	345.848	252.637	1428.35	794.546	884.708	1072.57	1739.18	1294.15	9800.33	15347.1	7967.74	3026.3	2286.39	1589.16	3991.98	0.00834012	Y	5	0
775	319.227	1	17.4463	312.609	388.149	0	275.582	614.355	388.683	0	370.679	0	93.2688	1092.37	840.527	2362.52	8196.34	1181.33	590.336	275.397	2469.34	1292.91	0.00456604	Y	5	4
776	743.217	1	17.4615	0	0	0	0	0	53.6834	0	0	0	0	70.7451	123.1	30364.7	8320.08	22396	0	875.15	0	3257.25	0.00536969	Y	5	0							M+H, M+NH4
777	286.05	1	17.6795	692.274	486.654	584.875	1217.45	1074.53	1066.07	420.5	845.173	448.764	672.291	1599.81	1495	40635.3	39844.3	25410.8	27.7781	392.923	487.711	7173.76	0.00176543	Y	5	0
778	699.191	1	17.7176	0	0	0	93.6324	0	136.811	0	0	0	0	1074.76	1514.78	4403.96	2642.77	10061.9	0	0	0	1491.66	0.000563016	Y	5	0
779	847.244	1	17.7328	0	0	3708.54	2243.15	839.175	2001.66	0	0	0	229.832	10540.8	4615.5	47346.3	24801.9	79793.6	0	0	0	6813.91	0.00494719	Y	5	0
780	208.063	1	17.7404	1238.9	1432.84	2673.03	2307.6	2139.18	2050.76	1360.14	1247.94	877.196	1219.53	3581.64	4695.4	759.04	1045.32	523.009	1185.14	822.691	1914.3	1405.76	0.0010615	Y	5	0
781	271.061	1	17.809	25164.7	10083.7	31716.6	26313.3	16547.5	28664.6	4801.47	4304.35	13253.8	4752.33	36043.6	26765.7	5184.96	4783.43	5487.86	407338	78765.5	360896	26702.6	0.00937886	Y	5	5
782	729.202	1	17.9051	0	0	0	52.9458	447.088	188.079	0	0	0	0	630.442	550.161	40836.3	24590.3	5749.93	0	0	0	2410.46	0.00318624	Y	5	0
783	525.103	1	18.1261	1104.79	2416.29	957.908	1034.21	460.287	4288.81	230.289	289.13	744.777	1168.04	5837.28	6973.5	6818.95	1127.46	3325.19	0	0	0	2071.18	0.00490265	Y	5	0
784	847.245	1	18.3827	0	0	0	0	0	0	0	0	0	0	2532.99	1988.77	28356.4	9407.85	83866.8	0	0	0	1590.45	0.000200701	Y	5	0
785	315.195	1	18.5045	589.546	701.536	1120.57	2392.06	1920.25	3065.82	2519.43	1386.09	1654.4	2348.59	3679.13	4359.77	3680.61	5735.38	3331.8	1510.93	2607	4072.94	2848.76	0.00239848	Y	5	1
786	907.265	1	18.8572	0	0	0	0	0	0	0	0	0	0	222.559	299.912	15399.5	40935.2	6653.8	0	0	0	669.821	0.000338007	Y	5	0
787	334.165	1	19.8495	1134.64	513.612	329.178	3366.64	1383.83	816.486	932.643	540.439	587.441	2551.3	3217.77	3761.08	10178.5	9090.61	7237.2	1209.06	1066.76	3732.27	2157.57	0.00913659	Y	5	0
788	557.166	1	19.9913	0	409.643	3295.14	5225.08	5419.49	8318.81	4674.01	13794.2	1772.11	17407.4	63628.3	28926.3	1225.44	4096.97	15981.5	0	0	325.786	3278.54	0.00550405	Y	5	0
789	303.195	1	20.2323	1534.98	534.243	675.215	1111.02	369.711	301.651	714.379	1109.01	282.789	1100.48	2114.28	2329.06	9609.99	17074.4	11996.2	1689.11	2455.33	4755.05	3842.52	0.00836418	Y	5	0
790	318.17	1	20.2399	9129.14	11292.2	6328.59	71173.4	25475.1	23524.8	10779	9303.83	9198.59	13935.9	66580.6	54016.5	319543	164190	205985	8662.66	13036.2	14564	70667.2	0.00937886	Y	5	0							M+H, M+Na
791	268.133	1	20.2475	3456.75	3241.9	2424.54	23935.6	7158.68	8158.71	4940.37	3671.06	4751.95	5766.39	28299.3	20623.9	110670	56874	68971.8	4651.1	3293.96	3189.27	26973.2	0.00821065	Y	5	1							M+H
792	356.125	1	20.2475	776.441	723.41	504.959	1165.73	768.48	892.069	722.759	311.824	259.25	635.152	1205.98	1753.84	5285.41	3527.86	2710.67	414.392	159.893	610.739	842.056	0.0060925	Y	5	0
793	523.124	1	20.3084	0	0	0	0	0	0	0	0	0	0	90.4969	182.802	23474.3	9814.22	20604.4	0	0	0	1419.26	0.00265243	Y	5	0
794	497.108	1	20.958	20354.5	6972.64	6965.51	2746.59	1320.96	16788.6	1568.53	3339.21	22913.9	2455.65	42827.9	48697.6	10667.1	3501.35	4421.35	0	0	4.43029	11107.3	0.00552691	Y	5	0
795	525.139	1	21.3056	99288.1	164868	220209	162353	151380	330405	60998.9	48734.1	115691	69664.5	408081	309013	41041.4	9132.99	55846.9	2.39615	600.246	226.809	94539.8	0.00663878	Y	5	0							M+H, M+Na
796	511.16	1	22.6731	5942.96	6768	49649	66164.1	33351.3	89348.8	1702.41	0	6035.86	1013.22	108267	53177.5	1879.49	123.095	743.943	0	0	0	15617	0.0064324	Y	5	0
797	511.16	1	23.0285	3320.58	5711.94	52455.6	68690.3	37554.2	99356.5	381.25	1898.8	9152.32	1296.8	124288	71345.7	2143.61	0	477.074	0	0	0	17753.1	0.00463801	Y	5	0
798	385.092	1	23.8608	3930.35	10189.1	31236	30062	16445.7	35922	1029.53	2128.04	20299.1	744.25	47669.6	54475.9	2026.83	2063.31	1399.36	0	23.4433	0	12490.8	0.00325403	Y	5	0
799	366.112	1	24.0712	0	0	0	0	0.870899	0	0	0	0	0	19.4811	29.3207	16339.2	20515.9	4437.86	0	0	173.052	958.96	0.000790109	Y	5	0
800	329.066	1	14.2719	963.651	1453.68	18048	14791.8	16229.2	22203.9	88.7157	69.4	804.584	723.473	6734.33	12626.4	23241.8	9860.63	17623.5	0	119.168	0	10435.9	0.00147701	Y	3	1							M+H
801	329.066	1	15.0206	246.662	0	1302.38	1372.43	2351.77	2525.79	0	0	136.735	106.897	1235.08	2778.11	8313.92	2456.91	4043.76	0	0	68.0327	1313.31	0.00428074	Y	3	1							M+H
802	329.066	1	17.2407	1653.92	4705.73	35900.7	27894.2	33218.2	53800.1	3177.21	464.611	1517.5	3316.88	14416.7	36628.1	143995	56711.7	50578.1	0	0	0	39466.8	0.00543795	Y	3	1							M+H
803	199.061	1	2.34523	1416.54	2317.34	576.854	2098.35	3187.69	2784.42	1183.65	436.174	794.58	1390.25	2100.52	2028.48	1089.33	982.395	3050.88	1587.13	3169.8	814.643	1227.65	0.00522017	Y	3	0
804	161.06	1	2.58617	47587.7	76614.8	95777.8	104708	125285	122742	69112.4	57549.1	124239	50763.4	37130.5	29463.3	15725.5	16972	30805.5	175700	194774	213188	54152.3	0.00864486	Y	3	0							M+NH4, M+Na
805	70.0656	1	2.59378	4510.07	6428.14	16851.9	9382.15	11150.2	11805.7	2900.61	1377.84	7232.38	1389.09	455.795	574.428	123.231	155.706	765.345	741.824	683.421	513.648	2073.37	0.00320024	Y	3	0
806	181.134	1	2.61663	1598.58	2284.72	42309.9	14759.4	20358.7	19940.9	2717.84	7507.19	10644.4	1058.41	475.359	552.943	289.168	449.92	492.975	647.919	2336.91	976.253	3915.08	0.0017007	Y	3	0
807	293.066	1	3.56083	4255.64	2046.38	12780.5	10905	11104.6	11337.4	2398.38	3293.73	10610.9	5588.11	10889.5	12347.4	14365	11378.6	3690.99	7237.17	5542.37	4376.97	6702.51	0.00907336	Y	3	0							M+H, M+Na
808	299.128	1	4.04557	483.448	764.345	3396.73	3598.63	3699.6	4390.07	2269.93	2102.77	1089.84	2152.89	1788.39	3655.79	658.139	372.732	345.73	542.79	901.937	262.351	1079.14	0.00439767	Y	3	0
809	335.034	1	4.1874	2684.11	2786.16	6195.14	4641.4	4694.08	4655.3	3642.68	3331.02	4443.14	4003.13	3488.21	3572.22	1672.02	1843.86	1508.55	4739.6	3187.24	1069.98	3069.58	0.00268432	Y	3	0
810	205.05	1	4.19502	1405.29	1979.04	5197.62	3349.65	4588.93	4897.15	2524.33	2417.65	4117.75	3070.69	4272.48	4403.49	2151.57	2192.66	2009.35	5892.44	2872.1	3146.57	2426.92	0.00785489	Y	3	0
811	213.041	1	4.19502	465.814	368.569	2899.23	1984.1	3241.71	2763.16	620.971	1848.39	2304.05	2250.31	2207.65	2406.97	945.537	1219.55	1510.15	3142.42	521.516	896.883	1445.8	0.00866547	Y	3	1
812	265.988	1	4.19502	1154.24	1361.19	3290.31	2697.22	3186.36	2979.55	1633.31	2251.84	2399.65	2521.78	1632.49	2164.06	774.117	773.017	889.393	3857.06	1708.3	673.383	1783.5	0.0032347	Y	3	0
813	290.086	1	4.19502	1544.14	2087.94	5740.31	4570.81	3319.71	3014.84	723.717	1000.24	1295.47	2340.83	3448.79	4789.38	1792.43	2010.24	1661.31	3437.1	2099.54	1413.02	2649.03	0.00292345	Y	3	0
814	335.076	1	4.19502	9197.86	13064.5	36845.4	29004.6	31933.3	28944.4	15062.4	18638.4	32389	21039.2	26797.7	29477.4	10353.5	10866.8	10935	37279.9	16229.5	10109.9	16748	0.00976161	Y	3	0
815	406.135	1	4.19502	108436	129761	366128	295329	297485	300824	164834	186206	322422	228375	265387	288272	98490.1	98137.8	179735	389426	158217	106927	164478	0.00884034	Y	3	0							M+H, M+NH4, M+Na
816	395.056	1	4.19502	358.493	1578.74	9582.58	9007.07	6661.22	8272.11	3874.07	5153.68	6384.98	5776.91	7167.98	6336.9	2284.52	2795.63	3401.25	7465.44	4872.32	1924.06	4623.37	0.00196299	Y	3	0
817	424.009	1	4.19502	4958.01	4803.18	18003.9	18326.6	14731.2	16499.1	9167.4	7310.06	15001.6	13033.9	13694.3	12506.1	4711.79	4792.46	3568.99	20010.9	6904.37	1013.18	9302.91	0.00508338	Y	3	1
818	433.025	1	4.19502	899.77	2408.66	4695	4453.07	4447.94	4073.66	1058.1	1717.29	3113.53	2319.7	3460.14	3868.7	1437.52	1673.58	705.273	4864.38	1869.1	305.915	2284.87	0.00627762	Y	3	0
819	830.12	1	4.19502	2193.9	2661.23	89153.5	78224.2	82293.9	79499.1	6611.47	14493.3	57739.2	32428.1	79095.5	103965	31699.3	30503.9	10773.1	77975	4329.27	1795.2	36446.2	0.00278763	Y	3	0
820	438.046	1	4.47402	0	632.44	1339.63	1581.7	3562.35	3942.67	1495.03	690.094	0	1581.97	1158.21	806.283	3794.05	2116.45	669.481	0	0	0	1307.98	0.00973589	Y	3	0
821	125.06	1	5.23738	21680.6	19507.6	37162.5	22102.6	26836.8	23315.3	13583	13458.9	15679.1	13327.9	5518.34	17209.4	6289.45	5597.26	13076.5	11237	6979.9	10055.3	10471.2	0.00830552	Y	3	0
822	381.116	1	5.24498	11261	10604.4	43909	23789.4	38288.5	28403.4	4503.13	4047.28	6486.46	7260.6	7640.79	27803	8786.14	7431.85	21727	0	366.313	486.365	8891.16	0.00746183	Y	3	0
823	412.045	1	5.24498	2988.35	3154.92	29055.2	13334.6	20519.7	16693.4	211.146	1620.04	1676.32	1802.32	590.187	12258.8	1874.24	1928.69	3015.5	0	0	0	4621.62	0.00490265	Y	3	0
824	291.019	1	5.367	1067.09	1242.82	4471.51	6179.89	7411.72	9817.59	483.415	853.866	5164.33	461.511	398.591	2894.04	216.709	768.507	1828.4	0	0	0	986.986	0.00710647	Y	3	0
825	369.177	1	5.63833	54876.7	50658.9	134012	73676.7	79506.8	92235.8	21512.7	12100.4	60393.7	16342.4	11503.2	5774.47	13357.5	16385.4	53887.6	1718.92	402.183	185.137	26129.4	0.00429123	Y	3	0
826	319.115	1	6.35653	335.353	0	2493.71	4886.55	3785.88	3468.24	1365.57	1060.57	3567.25	1160.05	3794.41	5093.33	4852	5478.18	3657.15	336.618	1015.04	262.069	2996.02	0.00483366	Y	3	1
827	611.076	1	6.42223	0	0	867.772	7028.77	4934.88	2388.03	553.605	0	1648.08	168.989	3999.15	7000.01	19445.2	19785.3	10970.1	1450.75	0	1166.28	7100.2	0.00729391	Y	3	0
828	301.108	1	6.52142	1663.56	1915.54	13982	13918.4	18738.7	22340.3	4300.28	3226.95	1800.28	3366.59	4116.98	13888.8	9192.62	6687.41	5296.61	593.882	571.103	427.161	5617.36	0.00369703	Y	3	1
829	319.118	1	6.53663	0	579.155	3187.92	5253.87	8764.57	9625.12	261.006	236.529	885.42	362.564	1392.97	7715.93	5715.31	3455.92	5108.88	1068.44	707.374	592.618	2867.09	0.0067677	Y	3	0
830	210.089	1	6.64325	11816.5	11563.5	21498.8	29040.3	25497.3	33342.1	23041.6	27970.5	33624.6	37270.6	23282.7	17475.5	7105.43	7958.82	12229.2	3286.18	2533.15	1645.3	14014.1	0.0048434	Y	3	0
831	226.084	1	6.64325	32565.8	35428.3	55834.9	61120	58063.6	77272.1	51737.6	60231.7	76191.3	77080.1	52080.6	41254.7	15190.2	21744.4	26637.1	17419.6	13949.1	9318.02	34045.6	0.00973319	Y	3	0
832	247.096	1	6.64325	1798.83	7798.89	18440.6	24606.7	22387.4	30773.7	15412.3	20929.2	27119.5	38166.2	22919.1	18562.4	7693.25	8726.35	13689.2	1818.9	970.892	873.796	12435.1	0.00522318	Y	3	2							M+H, M+Na
833	291.101	1	6.64325	552.905	705.68	2732.23	3708.42	2873.34	5820.64	1084.27	2154.07	1560.36	3949.4	4029.39	3262.46	1609.63	1982.87	2427.74	0	0	0	2109.46	0.00638503	Y	3	0
834	304.089	2	6.64325	7501.05	7873.17	10489.8	15952.4	14598.2	19144.7	13568.9	15564	14065.8	20168.3	8531.86	7400.34	3482.2	4036.5	5825.68	835.966	350.678	164.102	7693.8	0.00157936	Y	3	0
835	309.118	1	6.64325	4165.46	4300.95	6308.85	7043.8	7086.15	8004.89	5441.4	3950.27	4067.44	6724.51	6090.22	4742.46	2629.26	2759.07	4170.72	2208.87	1674.07	1183.16	3498.17	0.00330585	Y	3	0
836	315.087	1	6.64325	9301.02	9850.89	29600.3	38814.9	37299.4	46639.9	22779.7	40342.7	49362.4	52174.3	36381.9	27797.1	12699.3	14829.1	23299.9	1235.29	830.065	244.624	22810.4	0.00834429	Y	3	2
837	369.133	1	6.64325	12531.5	16078.9	46040.6	58483.6	55899.8	71831.3	38694.7	59209	73212.6	86139.6	57996.1	42735.9	18269.1	20713.3	26761.9	3984.14	301.852	458.32	31637.1	0.00653302	Y	3	0
838	383.149	1	6.64325	161669	176871	316066	387858	381181	490077	287828	383759	484703	537807	321789	240609	105966	118882	175586	11419	2659.09	4954.43	196789	0.00830552	Y	3	2
839	401.16	1	6.64325	286399	310959	600906	777361	736009	948718	553195	765458	989357	1.11336e+06	725737	518440	268480	297245	475264	18580	6264.22	17926.5	416187	0.00959553	Y	3	0
840	419.17	1	6.64325	16920.5	29785.1	93291.1	130881	126822	169020	61364.4	116824	165517	191466	112388	89659.7	35168.6	39289.8	122774	652.126	0	430.688	63940.4	0.00989764	Y	3	0							M+H, M+NH4
841	536.098	1	6.64325	9148.06	17822.4	39337.7	49995.1	46055	58168.4	37552.3	44564.8	64433	69244.8	32198.5	25231.5	9913.21	10672	10384.1	384.866	319.502	177.048	23192	0.00514128	Y	3	0
842	563.212	1	6.64325	271.83	386.762	1612.7	4914.79	6902.42	8357.25	0	2391.29	4964.49	5524.42	6605.98	4828.12	2465.68	3372.44	7511.72	0	0	0	1757.13	0.00777634	Y	3	0
843	616.261	1	6.64325	87652.1	105901	270127	341785	335655	448302	217342	356718	463072	508584	269745	207768	86099.2	90934.1	359595	0	0	188.592	164033	0.00920343	Y	3	0							M+NH4, M+Na
844	604.124	1	6.64325	3929.78	4458.92	23965.1	37903.9	34930.1	39837.4	14417.4	35270.4	44206.9	50116	24013.9	19688.1	8239.75	8669.69	10329.1	0	8.95191	0	16227.3	0.00817378	Y	3	0
845	616.123	1	6.64325	1455.76	3065.36	5642.32	7456.14	8092.9	10467.2	6232.12	6996.44	9541.73	11011.8	5730.83	4527.85	1457.72	1675.63	1471.31	0	0	0	3481.94	0.00501767	Y	3	0
846	622.135	1	6.64325	8239.58	9401.24	27412.4	32040.5	32715.9	41221.7	23327.5	32494.7	49461.6	47729.4	24983.6	19880.6	7495.38	7608.91	10922	0	0	78.0993	16492.9	0.00960695	Y	3	0
847	319.095	2	6.64325	2348.73	5013.87	18310.3	29122	27119.5	33615.8	8748.23	21827	25962.6	36647.8	18422.1	20452.7	5240.24	6602.07	15954.7	0	0	0	10051.1	0.00501767	Y	3	0							M+H, M+2H
848	652.145	1	6.64325	23931.2	21067.5	66354.4	90299.4	83928.7	110529	61665.9	81804.4	124720	127345	61687.2	49420.6	16483.9	17794.2	25208.9	0	0	0	38718	0.00782556	Y	3	0
849	271.061	1	6.83838	3197.4	2749.2	33748	21545.2	22924.8	32248.5	1626.72	5700.09	15838.9	8881.72	27591.5	31036.4	3622.58	2587.65	4637.39	501.967	417.356	694.174	11712.8	0.00292461	Y	3	5
850	215.071	1	6.846	2050.29	2139.42	11899.6	10925.6	10971.3	15330.7	2339.15	2327.16	6338.21	5008.65	12318.3	13317.3	1616.17	1303.13	2092.39	675.055	1538.4	1104.42	5241.87	0.00178174	Y	3	0
851	311.128	1	6.88407	2524.69	1662.48	2447.16	3694.53	2898.53	4048.18	970.528	579.191	1174	1761.39	1300.51	3470.98	6389.51	2238.39	8703.64	1230.89	2138.46	1615.35	2440.84	0.00841944	Y	3	0
852	197.082	1	7.37635	390.594	997.905	1560.74	1880.31	1838.79	2401.73	878.821	1314	1383.24	1799.33	2011.46	1943.35	642.882	518.719	2111.27	5799.29	424667	1248.68	1030.93	0.00363877	Y	3	1
853	325.143	1	7.81258	15886.7	12692.6	10155.5	11947.4	17370	20536	5076.24	3536.12	6062.6	4861.7	4458.87	10983.5	2522.86	1962.91	2522.49	4139.93	4935.04	3827.96	5574.31	0.00624468	Y	3	2
854	341.138	1	7.8202	34861.9	31136.1	36500.5	29858.4	44699.9	46302.6	16112.2	17485.6	24089	22227.4	16706.8	26577.4	10742.9	7368.94	10441	15588.3	15391.3	10418	15033.5	0.00771241	Y	3	0
855	261.993	1	7.89655	4707.62	7720.23	34830.1	37387.9	32192.5	39236.8	9352.17	10289.6	10903.5	12394	13064	11613.8	3026.55	1842.95	2337.35	4296.14	2576.92	3876.94	9793.77	0.000255221	Y	3	0
856	137.06	1	7.90417	68188.1	70602.9	101946	100960	93531	107502	79900.5	60536.5	72188.1	66284.6	48048.4	40732.3	17201.9	12153.7	14057.4	31969.7	29264.7	41271	41406.1	0.00131924	Y	3	2							M+H
857	243.013	1	7.90417	3903.06	2382.1	16860.2	16606	16990.1	20920	7722.93	4850.25	6721.74	6876.97	6556.91	7053.53	1544.48	1077.22	804.61	911.809	2426.78	2576.27	5863.38	0.000730542	Y	3	0
858	261.021	1	7.90417	1833.47	2724.96	8727.06	6671.58	8907.31	8736.01	3724.15	3635.8	4015.54	4991.95	5989.73	3526.62	1418.92	1368.62	1602.39	5558.69	3664.19	5067.46	4287.09	0.00250556	Y	3	0
859	192.994	1	7.91178	8585.26	7181.08	10171.5	11595	11226.5	12275.3	9309.41	8288.21	9488.63	8400.23	5165.32	4026.67	982.93	1030.83	1356.43	5809.02	3053.67	6093.88	3785.1	0.000735159	Y	3	0
860	223.978	1	7.91178	5850.6	5590.54	22563.6	22231.9	19711.4	23751.7	11254.8	8351.73	9485.61	9067.93	6118.68	7298.03	773.733	478.56	626.485	2619.89	814.498	2388.21	5732.81	0.000379418	Y	3	0
861	227.99	1	7.91178	1526.28	3407.25	13225.7	15386.2	11541.1	15874.1	2261.54	1460.66	1936.84	3916.61	4350.7	3345.95	413.177	679.746	343.893	1446.89	992.511	463.335	2857.98	0.000708086	Y	3	0
862	251.055	1	7.91178	8230.14	9370.17	21318.8	22825.4	20380.1	24521.2	12517.8	9566.56	12563.2	11994.4	11241.7	8967.7	3732.58	3175.93	4322.13	12245.2	7949.91	9225.62	8832.86	0.000850423	Y	3	0							M+H, M+NH4
863	236.013	1	7.91178	2254.96	2753.76	18853.1	17678.4	17742.5	21479.5	7869.9	3686.72	8780.76	6688.71	6477.25	5417.06	905.777	835.796	480.075	1212.95	1822.54	2891.33	4435.47	0.000963506	Y	3	0
864	236.985	1	7.91178	3759.12	6938.04	48371.5	52947.6	46014.2	56164.7	21773.3	13191.5	22794.1	21819.8	16373.7	15965.3	2341.76	702.73	581.599	1050.55	2267.38	1871.4	12523.2	0.000466436	Y	3	0
865	246.97	1	7.91178	4927.32	3284.56	9747.65	11747.9	10236.6	11758.2	8484.68	5612.71	6366.43	6864.59	7239.74	4795.43	1988.17	2169.06	2937.51	6225.81	7530.87	9312.11	4738.82	0.0027176	Y	3	0
866	280.003	1	7.91178	31040.5	50524.4	156498	161068	142331	174374	84187.2	59251.8	78472.7	71905	56190.9	52518.3	9666.52	4421.03	4507.2	14247.2	12140.8	21466.1	44706	0.000695013	Y	3	0
867	103.055	1	7.9194	53912.6	75738.5	246756	258783	267695	294890	129954	98294.9	115541	109493	126866	104065	22072.5	9541.49	10408.1	20321	21858.2	39306.2	76721.7	0.000308	Y	3	0
868	124.052	1	7.9194	19051.8	20060.5	33193.8	29032.4	28611.1	30699.5	23958.3	21413.4	21467.3	21320.2	19788.2	10935.1	5811.37	5094.49	5370.75	15967	8684.04	16985	12877.3	0.00344277	Y	3	0
869	131.05	1	7.9194	152636	189721	459873	473322	491717	544013	280633	213582	254871	235800	232447	200750	44226.3	24988.8	29114	80142.4	75497.2	121704	154619	0.000440203	Y	3	0
870	163.076	1	7.9194	143046	166949	300078	292391	292455	320890	207415	172940	187255	180364	158157	138090	42651.3	28391.2	41955.5	96679.2	124785	112919	111230	0.000546439	Y	3	2
871	172.076	1	7.92702	19482.8	23489.6	67046.1	70140.6	73066.5	81479.3	45547.3	32834.9	31315.4	37302.1	38641.3	31387.6	8691.15	5256.35	6920.1	9836.18	14246.9	15787.1	24861.5	0.000832764	Y	3	0
872	201.055	1	7.92702	8157.9	6239.3	10193.3	10807.4	12022	15554.7	3167.14	4467.32	8273.86	6194.9	6582.15	8457.3	1563.12	1441.96	1858.86	3151.3	4163.05	2708.03	4291.62	0.00802885	Y	3	0
873	311.128	1	7.92702	828.467	1871.88	19880	27845.8	29141.7	30099	6624.95	1998.4	4386.08	6634.76	13972.4	10221.5	3408.66	1869.51	1905.08	1302.66	4755.19	1639.61	7162.37	0.000194448	Y	3	0
874	323.127	1	7.93463	281.793	583.326	4656.63	7254.48	11191.9	9967.59	1235.37	1375.5	2558.23	2226.48	4843.32	3919.35	1432.78	1049.18	1088.38	1392.86	1298.94	1507.15	1836.97	0.00117854	Y	3	1
875	217.992	1	7.94987	18199.2	22431.9	33992.7	37140.1	38749.2	38037.7	33554.9	31145	27670.9	25916	32621.5	16904.9	12433.6	11707.9	12062.1	45375.1	30342.2	47975.3	21886.3	0.00861227	Y	3	0
876	259.009	1	7.94987	1124.61	1.6579	2128.08	3583.71	3822.11	2990.86	2945.44	1472.82	2699.36	1484.58	2395.85	1934.9	702.016	695.856	527.094	1808.12	1164.69	1472.78	1136.55	0.00510319	Y	3	0
877	295.082	1	8.00317	3655.6	4102.7	6001.08	4645.85	7407.56	5297.14	1016.52	2493.82	1302.42	2686.74	5811.2	4966.21	5243.26	4806.53	4389	3216.53	3388.56	900.87	4492.76	0.0038606	Y	3	0
878	325.099	1	8.04885	15160.6	17414.1	30011.7	39444.7	39433.3	47202.5	14490	22787.2	27132.1	32369.6	33529.8	45415.1	16315	13302.2	16680.3	191590	87429.8	80126.7	25416.8	0.00312477	Y	3	0
879	201.055	1	8.0717	3769.81	7256.19	8173.29	10551.3	11143.1	16949.2	3462.99	4287.66	5794.21	4945.02	7269.22	9212.81	1172.08	1119.2	750.696	2440.17	1384.06	2065.94	3480.43	0.00705002	Y	3	0
880	359.148	1	8.16783	666.848	1729.2	2971.11	4118.19	10939	7423.96	406.516	874.659	1850.18	1448.84	1275.19	3671.23	1235.69	778.146	1566.97	0	907.877	635.656	1253.98	0.00884034	Y	3	2							M+H
881	319.131	1	8.23637	142.802	10.4665	532.296	937.228	440.332	817.567	875.458	453.562	681.246	1167.79	719.953	713.81	994.279	9007.49	1239.63	342.294	3203.5	92.1262	1650.65	0.00914982	Y	3	0
882	557.124	1	8.23637	0	0	47.194	56.7293	124.163	212.457	0	0	0	0	141.858	160.35	9864.65	9010.47	2386.62	0	311.964	0	2728.37	0.0057	Y	3	0
883	319.095	1	8.26683	318.594	0.5342	1699.01	6132.48	4432.5	6017.13	2722.76	3092.72	2958.53	3347.46	5812.29	3884.14	3866.42	3975.72	3292.14	56.2581	1069.16	48.5677	3124.98	0.00163816	Y	3	0
884	311.041	1	8.28967	7169.35	14543.9	34440	28011	27447	31501.2	30047.8	29136.1	30336.8	30909	24601	21871.2	20709.3	14008.6	27897.3	1323.27	357.937	1184.95	28664.1	0.00129682	Y	3	0
885	337.071	1	8.28967	2606.51	7389.59	11621.9	11449.2	17209.2	19961.5	7282.38	11254.6	9116	11867.9	15755.6	17283.2	41575.1	21388.3	37870.4	349.243	3077.95	1143.92	23614.9	0.0062683	Y	3	0
886	529.136	1	8.28967	12186.1	25273.4	41487.5	39159.2	45959.6	52243.2	31279.4	40045.8	24663.4	39133.7	49094.8	48879.1	131641	65012.6	121871	1.55237	224.199	19.0833	67117.5	0.00507657	Y	3	0
887	385.094	1	8.29728	522.721	1602.38	3255.35	3851.83	7320.46	8085.75	1919.5	2570.62	3329.21	4207.43	4888.58	6775.6	10860.6	5133.84	7935.71	921.414	466.975	116.996	5688.41	0.00671715	Y	3	0							M+H, M+Na
888	291.034	1	8.31272	1646.34	3180.02	6516.66	5409.17	10597.6	9478.67	8090.34	6650.52	8779.01	7277.56	3433.3	5413.66	2365.89	1920.29	893.574	812.499	601.007	1491.11	3958.89	0.00857173	Y	3	0
889	355.118	1	8.33557	30065.3	34639.9	42913	51383.4	55996.1	76849.4	17969	24147.2	21255	28401.3	30937.2	41604.8	15907.7	14601.6	13096	6287.66	13157.2	5378.66	22916.2	0.00347591	Y	3	0
890	201.055	1	8.34318	7505.18	6955.78	9407.02	9359.55	9873.17	16230.7	4231.56	2848.83	2949.48	5035.3	5938.49	7134.47	1791.05	1309.85	1404.86	1859.87	3781	1847.74	3791.16	0.00671715	Y	3	0
891	311.128	1	8.46978	9543.4	8958.31	9315.58	16030.1	23342	20497.6	1175.1	5493.31	6260.06	6058.83	9595.1	16736.1	6229.54	5212.29	7159.23	2297.6	10225.7	3533.44	6755.13	0.00345578	Y	3	0
892	820.323	1	8.61467	36252.9	161469	406728	345613	381456	478350	270402	45167	45152.9	199869	247592	284401	0	0	0	0	135.884	0	89923.9	0.00780579	Y	3	0
893	307.061	1	8.64513	822.143	1257.34	4873.5	7000.11	4525.35	7993.08	2966.68	2083.01	198.884	2916.31	1780.57	3177.66	19613.7	11403	17662.8	743.185	3947.33	685.357	6179.29	0.00511206	Y	3	0							M+H, M+Na
894	391.081	1	8.65275	495.878	190.874	6961.26	2862.91	3027.06	5768.28	283.557	1038.5	759.565	1677.49	1518.26	3333.04	10277.9	5032.39	9692.58	1339.36	5721.08	0	3941.14	0.00834012	Y	3	0
895	201.055	1	8.66798	4731.68	2541.72	7936.21	5643.39	9364.2	10322.7	3543.86	2946.26	3127.86	2859.44	3597.07	3817.46	2353.65	1383.08	2319.46	2041.33	5192.76	1133.28	2968.33	0.00663689	Y	3	0
896	218.079	1	8.6756	2203.12	1131.27	3185.22	3921.45	4869.38	5612.77	1084.55	2239.54	2329.15	1919.3	1549.6	2372.79	2002.47	1046.91	1840.76	2608.4	2602.96	1088.59	2502.79	0.00354028	Y	3	0
897	266.082	1	8.69083	1158.04	1303.37	2922.46	4050.86	3874.43	7226.05	120.466	498.179	318.717	434.25	1286.61	2606.93	3176.94	2275.31	3640.39	1838.2	1499.15	2545.69	1541.11	0.00469071	Y	3	0
898	309.133	1	8.69083	6448.08	8560.08	8131.26	9032.26	15172.1	19002	2553.95	4783.94	5433.81	7422.68	6625.16	9354.75	12979	10728.4	17395.6	8093.46	17964.2	6930.56	8065.67	0.00968401	Y	3	1							M+H, M+Na
899	313.142	1	8.69083	1864.58	1005.38	2712.07	3805.54	7349.94	9874.99	6.35195	1353.96	635.615	1477.07	2030.3	5081.61	7769.46	4368.52	7660.17	1193.16	3010.61	274.089	3342.41	0.00881124	Y	3	0
900	563.21	1	8.69083	1653.14	5356.69	14986.2	23673.4	50081.7	73129.1	1385.36	1058.48	1904.01	2756.64	8587.86	28178	53437.2	34920.4	74038.4	140.689	1731.65	0	18921.3	0.00858171	Y	3	0							M+NH4, M+Na
901	137.06	1	8.69843	54268.7	43402.3	42963.4	44698.9	56199.8	70850.4	28079.7	35891.6	28898.1	36287.3	28434.4	29397.1	27819.4	19212.5	37616.7	112824	92921.8	67255.2	31740.9	0.00692073	Y	3	0							M+H, M+Na
902	189.07	1	8.69843	7927.35	6458.47	7617.22	11387.4	12614.5	15317.1	9307.78	10839	6720.26	8700.43	4963.71	7495.04	5167.8	3349.75	5069.36	7397.22	7310.33	4856.32	6064.44	0.00693935	Y	3	0
903	251.106	1	8.69843	9096.82	5227.57	6204.63	8205.67	11323	13272.6	4107.46	6561.62	5314.76	4128.18	3859.46	5480.2	4690.93	2734.18	4661.94	10362.9	6900.39	4648.46	4974.58	0.00973319	Y	3	0
904	311.128	1	8.69843	59661.1	34868.5	39409.9	52083.1	77814.3	92493.4	11324.6	19023	18159.9	15255.4	11036.2	29904.4	24385.2	11451.2	17064.2	35713.4	19021.5	27578.1	26059.6	0.00487164	Y	3	0
905	323.12	1	8.69843	26563.7	21963.8	26990.8	37298	54934.8	69741.2	4602.69	11096.8	10133.1	16561.1	25344.4	30893.7	43478.3	23268	43714.8	47896.9	57127.7	27403.1	28726.7	0.00362508	Y	3	1
906	341.137	1	8.69843	31686.5	22748.4	27640.5	28283.1	42351.8	51481.1	11680.4	14426.4	17068.7	10532.4	9267.11	18564.3	11974.9	7392.67	11007.3	19823.5	11224.7	12053.2	15356	0.00648224	Y	3	0
907	343.154	1	8.69843	3252.24	2019.62	5238.28	7989.35	14127.7	18398.7	395.295	2696.79	2214.12	2055.48	3478.81	8667.72	15715.5	9452.67	23818.5	139.415	2038.6	424.466	6117.2	0.00695011	Y	3	0
908	503.191	1	8.69843	17760.4	16437.9	15858.8	33844.8	61821.9	73683.1	1578.97	4531.02	6653.93	5162.87	3909.04	19267.1	17107.5	5420.68	6398.24	17074.7	12665.9	9479.25	14027.3	0.00426209	Y	3	0							M+H, M+NH4
909	356.12	1	8.74415	5224.58	3302.92	9422.27	10242.9	16144.3	18575.6	7620.55	8023.51	12395	13021	12490	15477.3	7279.95	7609.09	8778.57	1497.78	12414.3	1994.34	9061.31	0.00857173	Y	3	0							M+H, M+NH4
910	310.042	2	8.77938	396.225	1522.81	2483.21	4686.02	2877.25	3973.2	1235.34	1537.27	1868.12	4636.08	4239.84	3907.89	6287.58	4578.09	6260.96	2248.24	979.459	809.391	7940.13	0.00269012	Y	3	0
911	311.042	2	8.787	646.629	1510.61	7435.75	5888.75	7015.62	9035.4	3629.07	2362.34	1480.19	2684.84	7444.76	8312.63	13096.9	8888.67	19201.9	1350.26	564.428	219.23	16791.4	0.00169657	Y	3	0
912	664.073	1	8.787	0	446.397	33513.6	47285.5	29155.4	33352.5	7595.49	15582.1	11872.3	26342.8	27469	37135.7	87724.4	49486.8	138476	0	91.8792	0	87141.1	0.00212405	Y	3	0
913	311.128	1	8.82507	2351.79	2259.85	3800.56	3633.28	7023.06	6492.32	2708.64	984.411	1216.14	2098.42	5300.4	5202.75	18910.3	11243.7	24619.9	869.428	5909.95	553.189	6864.48	0.00559799	Y	3	0
914	341.138	1	8.82507	11013.3	8105.3	11822.3	11024.4	15167.1	13538.9	6948.23	4894.39	6309.19	6140.95	8952.56	8148.03	33558.4	20151.9	49223.2	1079.16	7076.2	2598.25	15370.6	0.0039655	Y	3	0
915	341.137	1	8.9776	11931.2	11611.5	17455.5	12912.8	19389.1	25370.2	6205.48	6342.05	6642.81	8819.34	10095.3	11750.3	40692.2	42657.7	19526.3	2336.71	7563.3	2297.78	17796.7	0.00756708	Y	3	0
916	229.05	1	9.00045	1530.56	614.301	4030	2567.56	4166.07	4640.9	1269.42	1149.93	1767.63	1155.13	2421.5	3524.42	5652.72	7169.2	2937.06	1366.21	722.901	129.691	2990.87	0.00644554	Y	3	0
917	339.122	1	9.00045	1455.28	698.629	1971.1	3428.79	4177.51	5805.95	2805.38	3284.62	2138.44	5025.74	4264.46	5280.1	4606.65	5626.03	4651.59	318.59	4572.39	122.852	3365.17	0.00505719	Y	3	1							M+H
918	347.076	1	9.0233	3180.28	738.285	9903.55	6468.39	9049.05	17312.3	350.985	162.144	2415.81	2670.83	12086.3	13428.9	12014.1	3973.09	63685.8	606.379	1447.06	104.884	9183.72	0.00600827	Y	3	0
919	547.142	1	9.03852	5993.8	2805.13	12908.2	11639	15348.6	24473.8	1520.37	2930.09	1968.72	4614.64	12908.8	16791.8	47844.3	24864.8	41489.8	666.294	2594.18	426.6	15902.1	0.00491635	Y	3	0
920	275.068	1	9.04613	2692.33	2717.42	4159.88	6483.52	5815.09	6679.37	752.882	1523.96	2757.08	2364.18	2558.07	4512.45	5378.46	3948.62	3416.83	307.23	7514.27	856.108	2994.63	0.00218727	Y	3	0
921	189.091	1	9.05375	10404.9	10184.6	9346.75	12939.9	16079.1	19978.5	4104.7	4202.81	7890.85	5733.26	4621.83	9320.38	14122.4	9109	15538.7	2899.84	4062.16	3028.92	9123.64	0.00485795	Y	3	0
922	273.112	1	9.05375	1591.55	1077.74	2464.51	3140.76	5469.01	7026.89	248.829	1263.81	909.514	334.635	2522.23	4521.32	6494.31	3952.19	3634.55	93.9077	1255.32	2.52387	1832.32	0.0070515	Y	3	1							M+H
923	285.112	1	9.05375	1605.79	1560.22	3406.98	3760.45	5163.18	6620.16	11.232	1001.15	2080.11	648.759	2233.3	4000.7	4397.53	3844.38	4836.97	259.764	3928.44	60.3031	1788.9	0.00601437	Y	3	0
924	331.154	1	9.05375	12791.2	13159.8	15348	23027	37033.1	45846	5205.12	7295.88	11162.5	9885.89	8798.54	22304.9	37791.3	26100.2	45032.2	2528.3	12912.7	2188.91	17167.6	0.00702555	Y	3	0							M+H, M+Na
925	313.143	1	9.05375	7918.24	3640.61	8333.03	9726.03	11210.2	17553	502.636	1827.6	2604.37	2698.11	2624.03	7118.87	9515.99	6214.02	10831.2	262.606	2320.66	412.124	5647.36	0.00664324	Y	3	0
926	325.142	1	9.05375	2047.1	414.939	1645.91	3194.94	3004.11	3678.85	937.683	665.859	953.373	392.752	1300.92	2039.74	3193.72	2368.43	3609.58	377.656	2772.01	549.002	1851.24	0.00379666	Y	3	0
927	343.154	1	9.05375	1992.85	1989.26	5999.47	13641.9	22429.9	28626.1	752.45	1657.6	3292.82	3623.26	3190.49	15110.4	24372.8	15927.2	30300.6	885.913	4654.17	389	9648.49	0.00589326	Y	3	0
928	563.21	1	9.05375	6533.36	4273.55	25886.6	51473.3	86393.2	122219	2555.37	4045.73	5983.02	4466.37	12492.4	55079.6	94280.5	58996.4	121943	0	1906.53	0	31257	0.0062683	Y	3	0							M+NH4, M+Na
929	547.236	1	9.05375	3367.41	1853.41	6020.75	7796.13	13287.8	17194.7	503.987	1634.58	343.209	1426.45	2674.61	9153.98	14977.4	8712.8	9357.05	1135.39	2944.85	366.735	6124.48	0.00658962	Y	3	0
930	396.051	1	9.06137	1172.82	443.918	1166.28	1888.2	1861.9	3615.23	424.694	122.772	549.715	701.076	405.418	1299.26	2296.41	1396.98	798.422	0	0	0	1503.6	0.00961123	Y	3	0
931	323.094	1	9.06898	9382.92	5629.42	26590.2	22235.6	30368.4	32346.2	4150.52	3420.5	18619	6101.19	18175.9	19766.6	6800.43	5261.44	8434.23	493.283	6586.05	1271.28	12488.4	0.0063865	Y	3	0
932	165.019	1	9.0766	6262.72	5471.14	20141.3	11437.7	15923	20413.8	3303.79	2749.59	9235.52	3966.6	10594.2	12181.8	1017.21	435.044	3103.91	801.118	752.552	768.213	5708.1	0.00762959	Y	3	0
933	267.067	1	9.0766	845.609	1851.53	9493.27	4046.96	8042.05	9803.31	674.097	1463.25	3085.31	1314.16	5625.71	5663.9	1491.83	1082.02	1973.09	117.057	2191.14	510.208	2317.53	0.0074939	Y	3	0
934	271.06	1	9.0766	10006.5	13077.3	26917.6	19406.7	26308.1	33315.3	4146.26	4933.23	16538.1	5462.89	21428.9	22800.2	3821.68	3229.54	4966.85	2834.33	19017.1	2222.95	10486.4	0.00831454	Y	3	5
935	285.071	1	9.0766	5233.8	3087.76	12859.7	10871.6	12744.4	15978.7	1014.7	2123.37	8068.71	2165.56	8007.05	8517.5	1763.76	2042.45	3770.29	60.7571	1427.04	467.384	4343.77	0.0063252	Y	3	0
936	295.06	1	9.0766	12641.3	8909.95	38205.3	24644.2	34953.8	40669.5	5086.89	4960.15	23703.5	6624.39	23443.7	24725.4	4287.96	3368.59	7084.18	1322.86	3084.74	723.565	12960.4	0.00974656	Y	3	0
937	349.071	1	9.0766	2838.13	3112.33	24129.8	9405.05	17781.8	19199.3	1639.58	2254.89	10672.3	3278.42	13148.1	12785.1	970.093	414.221	2242.53	0	0.423192	36.7787	5350.73	0.00973319	Y	3	0
938	361.071	1	9.0766	1308.54	2245.5	14196.5	9270.9	15970.2	17240.6	1582.77	1639.26	4728.78	1300.02	10944.6	9628.71	1783.95	1129.64	2890.88	0	942.388	1.64092	5244.28	0.00298216	Y	3	0
939	367.082	1	9.0766	8258.45	8321.21	43126	29209.1	34464.3	45656.4	2645.58	4321.68	16295.1	7734.74	27836.9	27052.2	4067.16	2446.9	7237.16	235.37	1405.88	477.758	14514.3	0.00290063	Y	3	0
940	397.092	1	9.0766	43808.8	28261.8	99148.5	63283.2	83952.3	102193	18103.2	25256.1	56559.9	27186.3	57533.5	62941.7	8809.81	5685.73	18785.9	739.33	2509.5	1408.92	30884.3	0.00966654	Y	3	0
941	595.375	1	9.0766	1215.7	980.023	93161.3	29523	86342.9	114447	0	0	8886.43	185.202	41589.7	78820.7	0	0	2773.74	0	0	0	7689.69	0.00961999	Y	3	0
942	380.021	1	9.08422	526.142	2076.18	7211.2	4067.16	5189	6868.3	2087.34	1944.27	4028.17	1154.89	4850.35	4017.89	548.652	356.603	260.687	0	18.1744	254.039	2390.17	0.00849557	Y	3	0
943	639.083	1	9.08422	12304.5	8833.54	52352.7	34654.3	39085.6	51710.3	55.4121	2933.95	23484.4	9820.36	24314.8	25786.3	1948.88	209.359	5003.03	0	0	0	15480.5	0.00553735	Y	3	0
944	341.138	1	9.15752	30951.5	36639.4	39250.6	54783.3	76586.8	81373.4	30985.8	40975.4	24375.9	49080.2	28079.8	49637.5	28192.8	25034.7	20358.5	9035.03	43115.3	14943.3	27392.4	0.00648524	Y	3	0
945	353.138	1	9.15752	4893.79	4683.82	9423	19344	24575.4	26827.1	6309.45	14128.4	6631.4	18959.2	9220.04	17296.3	3986.58	3384.08	3113.97	1326.37	2894.79	792.707	7739.24	0.00399576	Y	3	0
946	311.126	1	9.16513	6301.4	6109.56	11600.7	13459.8	18133.4	23531.1	1827.97	4659.33	6456.06	3769.14	10447.6	13591.2	31718.8	19890.8	17829.3	2319.7	75241.7	5019.65	9806.4	0.0039655	Y	3	0
947	529.232	1	9.21082	4455.04	4104.37	50981.4	24293.4	30394.3	51581	2091.37	1226.49	574.917	927.617	1361.92	783.651	5160.53	1973.33	7077.03	0	4386.24	0	8803.71	0.00343965	Y	3	0
948	327.159	1	9.31742	685.823	1256.05	1354.66	1971.69	3173.51	3929.66	344.203	1209.71	1252.7	900.078	1839.43	2410.01	19447.4	8943.67	11361.1	1705.99	6679.85	1709.35	4665.57	0.00828973	Y	3	1
949	325.107	1	9.34027	3810.74	2508.82	5618.63	7739.51	11571	9134.22	2699.37	4961.48	5577.53	8360.29	8529.59	12300.8	15454.7	11987.9	8275.92	5057.75	15355.6	4304.41	7518.44	0.00475877	Y	3	0
950	169.051	1	9.37833	5067.1	3446.03	6301.33	6086.39	7512.66	8473.78	3990.44	3696.82	3760.23	3403.7	5738.44	4398.35	1497.54	1553.55	1167	7303.73	4332.81	3224.55	3160.38	0.00530123	Y	3	1
951	313.09	1	9.39357	1168.01	2815.23	10411.6	12530.1	12852.2	20220.5	2280.41	4213.64	5703.48	2966.58	13436	13398	4287.88	4175.13	4315.53	3494.39	4666.8	908.606	6763.39	0.00255263	Y	3	0
952	529.229	1	9.42403	23676.1	50008	217941	97031.7	160685	254515	1686.66	1389.47	4110.53	2626.23	10647.2	11633.7	11770.6	6844.84	9360.83	211.549	16833.8	875.364	24510.7	0.00548837	Y	3	1
953	262.986	1	9.43642	2408.25	2453.4	2963.17	3242.02	3477.98	3564.57	1308.82	926.226	1335.59	1806.84	1860.42	2328.96	1830.91	990.722	1673.87	2759.91	5266.3	2820.12	1872.95	0.000462748	Y	3	0
954	189.092	1	9.44403	21946	14895.4	51470.6	44111.5	58771.7	103838	8592.6	10920.9	15615	9034.27	8040.69	18701.4	63585.8	29699.9	55925.9	26439.2	32441.4	25915.6	34269	0.00783531	Y	3	0
955	201.092	1	9.44403	6650.42	7802.71	21990.9	19998.7	26059.2	44057.3	3193.89	4512.3	6579.54	5149.29	5469.22	9120.75	28689.5	14111	25348.3	8665	20701.2	11684.1	14228.1	0.0062683	Y	3	0
956	201.055	1	9.9742	1474.39	2894.63	3386.26	6285.71	6302.33	4451.1	3335.53	2403.34	2898.26	2434.73	5210.88	4619.74	2815.72	2750.91	2477.07	2962.28	7485.01	3605.3	3286.56	0.00381531	Y	3	0
957	355.118	1	9.98182	2251.21	3411.23	6164.98	17818	13866.2	12860.6	2268.03	3764.33	3782	2764.31	6832.98	7077.05	1809.16	1941.9	2353.92	2938.68	13918.2	5954.06	4157.94	0.000969952	Y	3	0
958	323.127	1	10.0732	1437.06	2332.76	8203.48	7623.25	7966.53	10445.4	2998.78	3366.42	2717.59	3614.02	5021.5	7649.19	2033.24	1501.53	3033.77	10812.4	23808.2	37716.8	4174.41	0.00204884	Y	3	1
959	349.201	1	10.1771	437.248	6769.16	1204.48	19431.4	21473.1	14559	3211.87	1732.98	912.907	3198.68	9725.34	5341.23	5334.89	5425.17	4767.48	2764.74	65985.7	7710.13	3417.5	0.00209978	Y	3	0
960	533.238	1	10.1771	215.275	2308.89	907.597	9910.63	15127.8	9624.08	1992.21	597.384	891.115	838.899	8084.32	3755.49	1598.85	1556.14	2028.44	1408.03	2075.92	1345.84	2382.33	0.00300884	Y	3	0
961	561.161	1	10.1771	1131.42	2468.86	11094.1	3596.89	6766.61	10290.2	1699.44	1525.38	121.048	3986.6	6904.02	8123.33	47869.2	27627.4	19160.1	0	0	0	10757.7	0.00730323	Y	3	0
962	287.2	1	10.1999	1414.63	2239.99	1100.31	4198.08	6113.05	3506.83	1039.44	733.579	1107.29	1156.84	5637.07	3495.43	825.429	1347.81	1061.66	653.685	10144.9	2204.52	1618.91	0.00501767	Y	3	0
963	321.062	1	10.2075	3648.5	2141.21	2876.54	3430.62	5378.86	5027.12	333.086	1145.59	1264.37	358.802	3319.19	3778.62	11115.7	8350.69	10464.8	818.798	3649.25	131.539	3728.8	0.00362162	Y	3	0
964	575.142	1	10.2228	12940.9	5200.19	12425.3	14004.9	26046.8	40091.3	648.389	893.5	0	0	2652.59	9148.73	7330.62	3431.95	5673.55	0	122.457	356.317	3813.96	0.0085731	Y	3	0
965	593.121	1	10.2304	13694.8	10580.6	31386.5	12242.9	26866.4	32545.9	358.757	1694.28	946.831	601.923	3515.19	8805.1	7694.74	4649.14	11854.9	178.494	555.253	0	6972.21	0.00658962	Y	3	0
966	355.118	1	10.238	13672.3	11460.2	18313.8	42200.2	35184.9	33383.1	5640.14	8586.04	6534.01	6416.08	14113.2	17692.3	7058	8079.63	7784.44	6087.75	13972.7	7348.6	10757.5	0.000497319	Y	3	0
967	200.064	1	10.2608	27299.4	17339	27169.7	30513.5	37758.3	34828.7	5496.06	12946.5	15063	9254.82	12967	22409.7	10814.8	8591.34	17425.4	9077.19	13948.6	9294.33	12989.5	0.00419238	Y	3	0							M+NH4, M+Na
968	202.078	1	10.2608	45384.8	19835.3	35744.7	40796.4	60963.4	65820.8	6639.73	11016.2	16006.5	8165.6	6827.71	22956.5	20050	12598	23279.8	6825.06	12579.6	5485.08	19767.6	0.00536638	Y	3	0							M+H, M+NH4
969	191.085	1	10.2608	48964.6	23947.9	31859.7	33676.6	49703.1	54025.7	8573.16	13320.4	19422.7	10893.3	7999.19	19806.1	16951.6	10793.9	21112.5	7939.34	26263.1	7853.84	17904.6	0.00780442	Y	3	0
970	205.087	1	10.2608	21051.4	12020.4	15878.5	13854.1	21459.9	21429.1	5167.93	8104.04	9373.15	7049.44	9365.02	10792.9	7277.97	5374.7	9746.38	4742.66	12090.6	3830.24	8228.72	0.00967726	Y	3	0
971	225.068	1	10.2608	110029	82219.3	111967	107977	144800	131909	53916.1	59939.8	83205.3	50461.7	47537.4	64762.6	38950.8	30779.8	72277.2	88859.8	152958	140924	56483.3	0.00416698	Y	3	0							M+H, M+NH4, M+Na
972	259.076	1	10.2608	11693.8	2860.67	7698.89	10436.9	14034.9	14987.1	1042.54	1473.94	2218.69	1011.94	2319.08	7488.68	5825.73	3652.52	5018.38	2034.34	6509.66	1889.79	4694.62	0.00734576	Y	3	0
973	277.085	1	10.2608	3912.22	1741.7	4127.76	5622.82	7127.94	6527.66	951.604	1478.58	2272.88	690.203	2273.72	3419.07	3932.31	2573.84	3186.76	707.501	1026	909.687	3078.77	0.00232903	Y	3	0
974	291.102	1	10.2608	76210.3	26362.2	52322.6	65442.9	93484.8	96605.4	4922.34	10277.7	18159.2	8329.67	7978.57	34814.2	31113	20369.9	35880.1	3264.08	17229.3	8199.8	27293.1	0.00536413	Y	3	0
975	311.128	1	10.2608	884604	327129	545324	658428	975623	1.05091e+06	85013.7	158831	245528	118906	59595.7	321019	315800	196211	351088	55449	31495.1	46640.2	310311	0.00664324	Y	3	0							M+H, M+NH4
976	323.128	1	10.2608	520662	205308	325658	387671	582503	613253	50850.8	90317.1	144470	69822	37084.3	191652	187166	116853	196282	30814.6	29447.5	29150.3	183433	0.0062574	Y	3	1							M+H
977	329.137	1	10.2608	8479.31	3569.06	8882.06	13720.4	26458.9	21802.7	830.455	2474.1	3497.67	1311.17	5692.37	11130.8	9688.5	6541.64	21124.2	923.875	4956.35	1274.44	8399.85	0.00424793	Y	3	0
978	341.138	1	10.2608	840604	333425	528829	598775	856573	904574	89351.1	163729	250722	131576	66396.7	312965	274497	186742	438189	62420.4	74793.1	83269.1	299433	0.00717427	Y	3	0							M+H, M+NH4
979	373.152	1	10.2608	6982.8	12091.5	16986.6	13122.4	26667.7	24336.3	1831.53	2366.13	3578.1	5195.37	7052.62	19599.3	6283.56	6618.82	14130	750.781	7129.23	649.323	7067.49	0.00913925	Y	3	2
980	503.192	1	10.2608	809430	288005	514372	604656	932413	991859	64019	135788	215027	99414.9	49599.2	308991	297499	185477	464687	38354.5	14568.7	31860.2	284851	0.00685611	Y	3	0							M+H, M+NH4
981	526.092	1	10.2608	131307	33843	75352.5	97221.9	109504	127852	3473	12072.5	25118.4	6899.41	10057.2	33514.9	37863.8	24263	51209	598.673	0.0454708	913.014	43794	0.0075406	Y	3	0
982	527.211	1	10.2608	25055.1	4041.86	18572.1	18476.6	29956.6	28543.8	0.188968	2426.41	4523.66	516.69	6777.91	9426.96	10453.2	5970.06	9124.66	26.08	544.013	88289.6	9255.13	0.00890626	Y	3	1
983	535.218	1	10.2608	8839.33	5794.43	15948.5	20331.3	37976.8	31608.5	3714.92	2894.32	2575.76	3485.3	11917.7	35742.2	11065.6	11413.5	27802.8	4042.25	2451.33	6303.96	8655.21	0.0080823	Y	3	0
984	559.165	1	10.2608	20419.6	8626.56	48874.3	28304	57956.4	68478	2566.79	3414.07	2907.89	3807.63	43737.3	38717.3	19704.4	12044.3	29222.4	320.261	44.9816	453.676	15182.4	0.0048434	Y	3	0							M+H, M+Na
985	577.247	1	10.2608	2833.12	2519.79	5300.18	9850.03	20584.2	16668.9	0	191.719	390.372	1101.81	3279.68	17000.7	5810.74	4494.18	6482.02	0	238.684	89.435	4036.02	0.00910038	Y	3	0
986	593.221	1	10.2608	16953	16105.2	32771.9	45960.1	77436.2	74359.3	641.095	3532.59	1642.68	1550.2	12387.9	62090.3	20013.1	17376.4	52015.1	370.031	856.142	372.921	17589.8	0.00638819	Y	3	0
987	621.127	1	10.2608	2869.26	920.31	2791.64	3681.67	10107.5	13218.7	0	136.722	508.088	0	1032.59	2348.49	4164.45	2056.62	2540.58	119.285	129.674	0	1349.18	0.00942462	Y	3	0
988	165.071	1	10.2685	47335.3	24633.6	30822	35402.8	46833.4	47426.9	15220.7	17066.2	22102.9	14629.7	15555	20089	23439.5	18413.5	25692.1	14413.5	24098.4	15352.2	21033	0.00695011	Y	3	0							M+H, M+Na
989	189.071	1	10.2685	78674.9	29643.7	51760.1	62145.5	96685.5	106626	10930.8	16160.7	23626.3	13232.4	9705.59	34625.2	34921.7	20215.7	41041.2	9713.07	10075	6534.54	29643.6	0.00685611	Y	3	0
990	205.065	1	10.2685	14136	8046.49	10876.6	8926.52	16205.9	17746.7	1871.56	4251.64	5914.17	3129.25	3592.73	6442.01	5609.49	3937.95	6740.41	1373.08	5310.43	970.231	5577.84	0.00965152	Y	3	0
991	213.113	1	10.2685	5160.46	4521.46	6012.37	7620.53	10152.8	10148.2	936.06	3288.21	3164.79	3872.02	9435.35	10002.2	3447.82	3606.13	7303.36	1831.28	6966.43	2465.48	4057.68	0.00137019	Y	3	0
992	231.08	1	10.2685	17023.3	5847.39	12836.6	12369.7	20416.7	20549.4	2992.37	3123.89	5606.95	1819.5	4843.27	9513.01	8750.23	6841.92	10722.6	9297.98	13291.7	6509.53	8206.93	0.00996921	Y	3	0
993	263.105	1	10.2685	11118.8	3853.74	9970.71	12828.5	17792.8	17050	1493.08	4273.4	5412.45	3355.38	4801.77	8641.25	6688.72	5098.85	8668.39	1651.59	3624.2	987.544	6062.77	0.00519056	Y	3	0
994	295.133	1	10.2685	5059.63	1826.06	3657.21	8330.88	10426.7	8287.6	3226.19	2341.6	1951.89	1521.36	2227.41	4505.06	3080.02	2046.73	3417.32	2785.42	3113.21	1502.16	4022.39	0.00286653	Y	3	1
995	485.181	1	10.2685	10499.8	3280.52	16666.4	21683.5	41077.8	46374.6	0	1123.41	1260.06	673.495	2136.59	14956.3	14911.5	9778.45	12651.3	0	308.028	398.916	6361.44	0.00425875	Y	3	0
996	535.108	1	10.2685	2450.89	297.974	2825.85	4866.1	6702.26	6751.12	498.733	659.715	366.922	291.136	531.915	1439.72	2369.23	1083.66	1460.52	1067.73	495.249	940.688	1765.32	0.00147963	Y	3	0
997	538.093	1	10.2685	28932.3	6143.35	16796.7	18396.8	24867.9	28144.6	1186.07	2466.46	3471.81	2166.87	2190.7	7736.56	8959.22	5528.9	10725.5	516.078	143.109	252.769	9037.13	0.00973319	Y	3	0
998	538.229	1	10.2685	343272	103200	218133	247011	389496	418944	12476.7	49375.3	80783.4	38761.1	21117.1	139543	116316	72680.5	402823	9046.04	4819.2	13890.2	119918	0.00820664	Y	3	0
999	544.103	1	10.2685	101783	32650.3	80552.5	77973	102347	129202	6081.95	12686.3	24139.1	8773.96	5080.5	28261.6	27570.7	17684.8	34191.5	3869.8	791.218	3680.86	35193.7	0.00638227	Y	3	0
1000	623.13	1	10.2685	11494.2	1798.26	10672.3	14033.9	23416.2	24787.1	0	2518.84	562.224	2957.39	5053.38	11661.1	9416.33	7228.82	17491.6	782.44	219.027	9.50905	8766.98	0.00505719	Y	3	0
1001	577.149	1	10.2837	9376.41	3756.61	13037.2	18797.8	26196.5	37596.2	178.451	4656.53	2851.28	3263.04	10808.5	19912.3	20227	9352.81	19457.2	0	35.8454	145.329	10834.8	0.0051922	Y	3	0
1002	623.232	1	10.2837	4539.24	451.959	9057.47	7911.4	14393	17917.7	0	1639.1	1314.3	4839.43	4189.9	10660.2	27424.9	26899.9	52940.6	147.715	416.676	578.864	9348.6	0.00735063	Y	3	0							M+NH4, M+Na
1003	407.17	1	10.3598	10126.6	4845.77	41061.9	22241.6	38766.5	44448	275.376	1369.27	2842.19	2454.4	1113.52	24792	1884.35	916.39	1083.44	0	668.733	0	7981.93	0.00710647	Y	3	0
1004	546.119	1	10.436	10341.7	824.479	17464.9	19173.6	26499.8	33153.2	1317.07	2160.87	1929.56	2313.94	2423.56	10796.5	43635.6	18001.1	69178.7	85.0638	232.192	55.0862	21646.8	0.00328434	Y	3	0
1005	287.128	1	10.4484	16827.7	13206.1	19753.7	16594.6	19511.9	23511.3	5961.29	8272.81	7498.28	6051.85	7810.32	13265.8	29871.9	15477.5	48163.4	5800.11	9915.79	6974.34	17579.6	0.00369703	Y	3	1							M+H
1006	313.143	1	10.4484	8138.91	2722.47	15349	15510	18255.5	19784.4	798.883	4494.78	5743.57	3424.29	5500.48	11117.1	31875.6	13448.6	52133.1	9245	8115.16	15788.9	16054.2	0.00290063	Y	3	0
1007	331.154	1	10.4484	45462.8	23743.1	48220.4	38793	52106.2	59489	8342.87	19757.6	15048.7	15527.8	12944.6	27602.1	85813.4	36490.4	269076	4002.91	4788.06	7049.29	41919.2	0.00679663	Y	3	0
1008	342.146	1	10.4484	9057.81	4738.48	8673.21	11118.4	17868.7	21381	3877.28	7739.54	2952.83	13472.9	2114.07	9125.17	27353.3	13787.8	39683	640.36	3909.19	858.404	15432	0.00972712	Y	3	0
1009	360.157	1	10.4484	1531.7	261.618	2779	4814.6	6359.91	7970.67	455.074	699.945	1203.77	1436.29	1155.38	3089.25	15779.8	7437.57	22374.5	1119.75	2535.21	687.269	5157.31	0.00245068	Y	3	1
1010	353.149	1	10.5169	0	344.122	1570.1	2106.52	2682.35	2507.16	698.36	1493.77	1.14145	2535.64	2013.04	3258.49	832.436	656.936	1479.73	1262.67	38596.3	738.15	1466.99	0.00420733	Y	3	0
1011	557.166	1	10.6007	216.107	296.566	1169.21	2705.35	1593.32	3101.46	0	807.012	361.73	639.718	708.586	2272.39	54053.2	23777.2	31120.1	0	508.722	0	6683.83	0.00773387	Y	3	0
1012	325.143	1	10.6311	5817.8	6967.1	12673	18593.5	21654.6	20668.9	4837.07	8835.38	5882.37	11934.9	3659.44	11852.2	3259.59	2552.32	3191.08	1463.66	16303.9	3014.67	6332.29	0.0021726	Y	3	2
1013	503.191	1	10.6311	21218.8	23798.9	26887	34654	55325.3	50235	9474.11	22245.9	20031.6	20656.4	4311.21	27699.5	8343.92	4434.84	3327.91	1371.73	3713.76	11402.8	14302.1	0.00857087	Y	3	0
1014	700.282	3	10.6388	5104.04	13984.3	34111.4	18250.2	36716	47681.9	1738.39	3240.39	3316.48	4929.23	13754.7	17650.2	4538.13	3510.53	4825.72	0	0	1806.37	13979	0.00731526	Y	3	0
1015	554.223	1	10.7073	811.004	3281.74	18490.6	13164.1	13930.3	20375.2	0	3544.73	2720.5	2434.96	2428.12	8693.29	1005.7	1209.12	5600.39	1233.1	21.4385	0	2254.22	0.00328133	Y	3	0
1016	189.091	1	10.7149	23130.4	28948.4	36915.8	30027.2	29161.3	38130	18899.8	23696.7	25569	24630.7	13953.8	18196	10022	8995.11	17201.6	14357.6	19170.2	11109.9	16296.2	0.00674119	Y	3	0
1017	215.071	1	10.7149	3882.34	4689.66	8490.75	6917.64	7761.26	11428.6	2116.74	4882.61	4406.21	3732.41	3526.85	4217.04	2084.36	1851.46	1415.01	3281.46	4064.92	1595.8	3528.17	0.00853577	Y	3	0
1018	233.081	1	10.7149	40546	53331.7	85514.9	65390.9	63641.7	93445.2	23436	37622.8	49184.5	41369.1	25497.6	38408.8	10393.1	9887.12	9380.89	11702.4	18972.7	8497.88	26937.7	0.00899772	Y	3	0
1019	590.108	1	10.7149	2142.59	3026.74	12016.9	14527.3	11746.6	18608.1	2979.49	1657.63	7059.58	3199.63	2898.82	7729.08	838.153	1213.93	335.847	0	0	0	2200.15	0.00401691	Y	3	0
1020	341.138	1	10.7302	73238.3	104042	171266	179822	193188	162417	128784	120177	139274	139683	78550.7	155262	48765.4	56704.3	56108.6	124054	61533.9	56807.7	85719.7	0.00971156	Y	3	0
1021	533.202	1	10.7302	6391.32	13665.8	65736.5	59972.5	80785.2	68570.7	30793.4	36197.2	46096.1	42656.9	18494.1	67131.1	10208.7	11208.7	5930.03	1183.89	2273.35	683.672	23414.3	0.0086974	Y	3	1							M+H
1022	568.238	1	10.7302	25105.3	55017.3	163534	153043	174682	143699	67301.7	91461.4	107163	109388	43310.1	126463	23985.5	24403.8	26360.2	154.211	1025.97	1982.87	60004.1	0.00691055	Y	3	0							M+NH4, M+Na
1023	556.103	1	10.7302	4648.67	2353.75	23999.1	27285.8	31401	23355.1	9977.04	12093.1	14620.1	18257.5	4894.89	18344.4	1626.57	2172.71	980.281	0	116.04	0	6673.26	0.00348403	Y	3	0
1024	574.113	1	10.7302	747.044	3675.08	16923	14341.4	15909.7	11615.9	7475.28	7816.81	13018.3	10780.2	3409.27	9886.7	1327.54	1570.91	654.911	0	0	0	5099.13	0.00729885	Y	3	0
1025	325.107	1	10.8644	35785.5	30910.4	50118.6	51395.4	67029.1	64513.4	19575.3	26853.2	25082.5	26030.1	35336	45952.1	65427.2	51579.2	50936.2	24899.6	85070.8	31832.4	37455	0.00185679	Y	3	0
1026	343.154	1	10.8796	698.118	677.876	3152.75	2165.91	3741.35	4219.74	2520.96	1483.76	1031.35	3268.79	2595.95	3958.13	6141.03	5482.27	6165.32	347.019	1729.53	664.709	2868.5	0.00952998	Y	3	0
1027	373.12	1	10.8796	12728.9	13077.5	15503.9	14705.3	17487.4	16683.5	7643.09	10706.1	11079.2	11616	8852.21	12114.4	14682.4	10115.7	22118.4	11773.2	20585.6	10345.8	11119.6	0.00494324	Y	3	0
1028	473.181	1	10.9634	1419.62	2253.54	3101.35	3883.92	11542.8	14156.4	0	172.793	460.976	0	409.101	2771.64	1657.16	1006.86	2166.26	0	119.793	0	1274.24	0.00908088	Y	3	2
1029	219.065	1	11.0014	7091.57	9407.11	15049.3	11572.2	13386.9	14356.5	9069.87	6738.11	7069.69	6432.39	5808.47	7775.81	17090.2	13997.3	15863.2	4813.76	8232.96	5629.2	10009.1	0.00347476	Y	3	0
1030	311.128	1	11.0014	4231.18	3571.29	8774.88	10385.3	15296.7	17613.9	3475.72	2323.2	1523.44	3259.99	2707.96	7819.93	24688.9	18567.2	20470.9	30362.4	57234.7	1279.3	12699.4	0.00324685	Y	3	0
1031	355.118	1	11.0014	26666.4	32241.1	66492.6	57292.5	69780.1	78368.5	36705.4	25495.4	22881.8	26729.5	20462.9	37651.9	108162	80653.1	96691.4	4975.68	6180.12	3097.6	56227.9	0.00283328	Y	3	0
1032	548.044	1	11.0014	0	683.646	1311.24	3109.3	5619.42	7610.34	874.85	407.437	393.456	579.064	970.013	2130.15	30225.5	19500.9	15722.9	0	0	0	6668.25	0.0052389	Y	3	0
1033	201.055	1	11.0093	2067.48	1514.09	3678.65	3260.32	3567.6	4541.14	1542.72	2133.31	1693.47	2414.87	3142.15	2963.22	4450.56	3638.14	3829.5	2824.88	5017.14	4350.4	2698.3	0.00302454	Y	3	0
1034	337.107	1	11.0093	368.463	478.019	1087.73	2128.27	3204.65	3182.94	65.5435	409.492	414.308	1275.48	2172.21	1941.58	9693.92	7414.13	6130.06	123.988	2796.44	353.279	2781.82	0.00110049	Y	3	0
1035	205.05	1	11.1359	3728.31	6230.92	17482.8	22403.6	23673.1	24732	4921.66	3568.35	11888.2	6636.18	18247.9	15093.2	4159.17	3810.71	5047.65	1484.28	3180.86	970.506	8826.28	0.00138361	Y	3	0
1036	249.076	1	11.1359	15916.3	20330.9	46203.4	25004.1	34412.4	29730.5	8145.32	13322.7	13523.3	15124.5	22857.9	22240.3	18629	15794.5	20981.1	3738.22	16044.9	4310.8	16939.6	0.00266634	Y	3	0
1037	295.082	1	11.1359	171004	152478	436232	469591	468568	542831	116125	98645.5	244284	114761	310401	294719	76564.2	49700.7	109621	101729	77004.2	135786	171215	0.00126177	Y	3	0							M+H, M+NH4
1038	355.118	1	11.1435	1770.6	1742.59	4655.06	4858.62	5724.06	7025.47	1834.37	2477.02	2099.21	3282.28	3894.37	5820.56	37557.6	33292.1	34377.3	1000.44	5343.54	2596.57	17058.1	0.00258626	Y	3	0
1039	624.151	1	11.1971	1892.82	3519.49	3046.84	7784.88	8787.31	8663.5	4295.15	4415.51	5075.69	6797.89	5128.46	10351.2	2285.47	1410.74	1763.33	0	265.393	0	4202.79	0.00749537	Y	3	0
1040	390.167	1	11.2047	18806.6	21414.1	27550	51375.4	51146.2	49132.5	64506.2	46970.8	59144.2	63323	34913	58009.9	4883.31	3509.03	2639.12	4848.49	5180.53	1011.46	24066.2	0.00552907	Y	3	0
1041	641.187	1	11.2123	12161.3	14048.1	86924.8	62690.2	71143.8	134391	4745.71	1572.65	14235.5	6904.74	20285.6	57404.6	19763	8413.18	18613.8	827.49	284.108	131.836	24805.7	0.00777123	Y	3	0
1042	325.106	1	11.4027	6986.35	7224.75	14168.7	15772.7	16318.8	15513.3	8118.54	10056.6	14375.8	11629.7	13862.2	17195.2	19784.6	19842.9	29731.5	5450.81	15696.8	9154.36	13668.6	0.00483366	Y	3	0
1043	157.067	1	11.499	11973.8	9340.14	10561.9	11213.3	15715.3	13012	8785.26	8237.73	9742.28	7114.62	3568.56	5966.84	3125.91	2452.22	2790.65	9158.57	11277.2	7537.1	5581.27	0.00395829	Y	3	0
1044	169.066	1	11.499	4571.66	3616.35	4332.14	6101.87	8196.25	5806.78	3807.7	3969.85	4433.06	2741.4	3079.65	3537.68	1670.48	1441.55	1892.56	4845.69	5104.07	6287.2	2831.23	0.00518361	Y	3	0
1045	546.119	1	11.499	6084.63	2422.87	5046.01	22688.2	46921.5	27560.9	1490.8	2412.09	2292.59	2877.71	5347.75	15183.3	6282.91	2736	613.726	149.04	764.264	1511.31	4829.75	0.00512963	Y	3	0
1046	565.192	1	11.499	5391.3	13444.3	26182.7	75805.2	62811.8	86715.3	10257.4	19537.3	14688.7	26925.6	60513.9	97138.4	5307.13	5049.44	4510.66	1322.89	1344.36	1882.98	20088.8	0.0016999	Y	3	0
1047	201.092	1	11.5066	10490.8	7422.58	9036.51	17653.4	28143.9	23040.3	3903.95	4405.12	7555.72	5052.74	2823.83	10145.5	6132.31	3601.65	3182	4592.53	5067.52	5048.53	6379.34	0.00318624	Y	3	0
1048	317.066	1	11.5066	11198.1	9971.32	35925.6	28015.4	26826.7	35983.3	6933.81	5086.38	18291.5	9696.01	28297.7	32001.6	23054.3	17576.9	21377	621.991	2395.22	806.608	17638.8	0.00308628	Y	3	0
1049	157.066	1	11.6896	23917	24242.1	74004.8	48030.8	58963.7	81136.8	10171.3	13023.6	20572.5	9104.75	8773.63	16156.6	77846.1	41886.8	53331	5896.98	8123.13	6512.91	39764.6	0.00264101	Y	3	0
1050	258.007	1	11.6896	1745.83	1941.3	6253.67	2931.69	6580.11	7496.87	1401.99	1541.32	1027.33	1436.02	310.073	1109.85	5435.1	3870.06	3508.56	428.031	267.165	725.894	3574.36	0.00691082	Y	3	0
1051	262.987	1	11.6896	6398.84	5813.92	19434.4	11589.1	17169	19715.4	2067.27	1176.17	4158.46	2526.03	1804.52	3172.29	9704.05	6359.67	5478.86	390.851	812.364	778.858	8479.33	0.00198855	Y	3	0
1052	331.045	1	11.6896	292.992	484.395	2349.27	1880.01	2430.15	2362.75	464.053	484.083	1519.71	791.948	2573.03	2424.9	8174.04	4594.85	13121.9	15.2951	9.06929	0	3904.18	0.00223624	Y	3	0
1053	515.189	1	11.6896	41649.5	40479.6	316019	181624	306593	353365	2755.38	4033.36	30183.8	7219.5	11480.7	41995.7	255622	177252	234567	936.14	475.111	2244.05	172077	0.00209978	Y	3	0							M+H, M+Na
1054	129.07	1	11.6972	12301.1	12674.4	41031.7	24509.5	38046.5	42635.5	6854.11	7558.1	10205.4	4836.32	3079.56	9369.43	43196.1	23495.6	30997.5	6731.97	8827.17	5379.29	21437.7	0.00251738	Y	3	0
1055	137.061	1	11.6972	28222.7	28665.3	57155.2	39850.7	48604.3	57575.7	16570.1	16970.2	22198.9	14852.1	9951.05	15430.1	29117.1	19471	29049.5	12737.9	15384.9	15907.2	26580.5	0.00160897	Y	3	0							M+H, M+Na
1056	177.091	1	11.6972	15890.7	15596	33549.7	21464.3	29354.6	34985.7	9049.78	9317.56	13425.7	7691.19	4994.1	7540.76	24804.5	16254.9	21221.2	8681.85	10937.9	8187.34	17650.6	0.00265642	Y	3	0							M+H, M+NH4
1057	168.08	1	11.6972	4364.53	7050.58	13097.3	9266.54	11177.1	13727.4	5576.15	5946.9	7727.28	4145.55	2875.71	4584.04	10407	6633.57	10082.3	2854.45	5120.73	3701.75	6597.54	0.00456604	Y	3	0
1058	189.092	1	11.6972	141602	133318	400043	271018	423052	457343	53941.4	50314.7	99111.6	54363.9	37011.1	95520.8	436672	229860	283303	29421.4	32186.7	33795.4	213279	0.00207376	Y	3	0
1059	217.99	1	11.6972	3158.43	2929.59	6264.74	5186.87	6658.41	8359.03	2664.09	1476.1	2759.58	1323.91	905.594	1320.2	4064.35	2542.72	2719.17	1163.51	1631.11	2501.78	3549.25	0.0023229	Y	3	0
1060	266.081	1	11.6972	3082.31	2140.77	11978.9	11889.7	16231.3	20590.6	847.565	1796.78	2512.91	1398.88	2143.93	3924.97	12064.4	9777.95	12610.4	794.266	1730.45	879.397	7740.24	0.00170903	Y	3	0
1061	331.154	1	11.6972	4021.6	3327.17	33964.1	20491.1	36000.6	39446.9	3165.57	4304.34	7193.5	5105.5	7553.56	11020.2	44420.2	27351.6	56743.6	1610.84	10212.7	5177.28	20868.9	0.00278763	Y	3	0
1062	353.032	1	11.6972	5478.14	8074.29	64443.1	39075.9	60850.9	69291.3	2071.89	1239.3	5205.92	1158.42	2279.41	9726.64	39780.6	24947.2	28645.6	713.933	543.839	658.49	31488.2	0.00158711	Y	3	0
1063	409.058	1	11.6972	2978.42	3616.3	52664.3	30808.1	50392.9	57543.3	372.924	980.658	3842.35	1098.37	3285.92	7878.49	41532.5	26858.8	27991.6	153.47	24.8544	89.806	26650	0.00175448	Y	3	0							M+H, M+Na
1064	393.08	1	11.6972	0	7.74723	2675.93	3857.58	5845.4	7071.85	436.215	0	0	0	862.797	1793.49	7860.84	5910.76	3457.57	0	113.436	861.153	3181.46	0.0016999	Y	3	0
1065	492.2	1	11.6972	0	160.808	1038.11	568.099	2282.71	2018.19	0	0	16.2174	77.4641	442.975	531.574	11549.9	6565.7	3366.52	0	0	0	1611.29	0.00903714	Y	3	0
1066	510.234	1	11.6972	68741	79360.2	441379	237520	431071	496154	1668.81	4267.62	56808.5	9041.91	16343.3	67865.4	507243	274472	799534	422.609	327.082	280.345	225156	0.00294463	Y	3	0
1067	531.163	1	11.6972	2330.08	1690.94	26936.3	18394.5	34181.8	32113.5	1767.88	1512.6	4215.05	3003.76	6708.38	10963.2	31959	25743.6	61578.9	0	1606.75	195.328	20624.1	0.00222655	Y	3	0
1068	546.119	1	11.6972	46558.2	57307.6	264772	163930	251963	286993	2950.15	3299.55	30218.7	6230.68	7434.27	37868.6	179139	113789	120602	43.225	257.947	232.424	127918	0.00165287	Y	3	0
1069	180.087	1	11.7048	12154.2	16277.4	35721.6	22854.6	29244.2	34996.5	11395.3	15851.3	16666.6	11742.1	8740.99	10468.9	26197.1	16223.4	38404	9271.79	10902.9	11560.4	18319.3	0.00344277	Y	3	0
1070	207.102	1	11.7048	120851	133601	516510	293350	497098	566569	41057.4	46442.6	90792.4	42972.9	31924.4	92026	599763	313397	809335	14803	14980.1	14118.9	264529	0.00275131	Y	3	0
1071	313.143	1	11.7048	6804.03	10733.8	66519.4	32368	71782.6	79384.4	2773.53	3793.76	8730.36	3064.81	6589.13	14410.8	78092.6	45750.3	78701	1894.77	5749.93	4159.6	34233.6	0.0047737	Y	3	0							M+H, M+NH4
1072	389.071	1	11.7048	1110.22	459.62	10119.6	6770.19	10256.1	12608.5	1266.24	956.712	4026.67	1714.39	5360.71	4873.85	12473.7	8347.92	12757.9	363.326	279.146	774.686	7540.57	0.00346026	Y	3	0							M+H, M+Na
1073	193.086	1	11.72	44516.9	50306.5	99582	80119.6	96398.4	116006	38852.8	44806.7	62483.2	42097.3	34838.7	47841.4	43415.8	30865.9	35138	14033.2	16587.3	14975.4	51343.1	0.00375481	Y	3	0
1074	195.067	1	11.7353	2635.21	2523.91	3672.25	3983.07	3984.54	5250.97	2659.95	3281.09	2855.95	1751.57	2640.79	3764.88	698.014	857.405	903.769	1633.17	2892.43	1008.89	1731.27	0.00950841	Y	3	0
1075	211.097	1	11.7353	12688.3	17410.6	59674.6	76352.6	90547.1	111194	15362	29901.9	45512.1	32322.3	21942	77370.4	6300.58	4857.7	8438.58	2596.18	4934.22	4785.04	26330.3	0.00676624	Y	3	2
1076	357.133	1	11.7353	4597.1	4294.2	18971.7	23737.2	27636.8	36475.8	3829.08	5262.27	9244.03	7601.14	7823.86	22621.5	4132.38	4953.63	5697.9	1711.56	3835.98	1396.97	8750.57	0.00401691	Y	3	2
1077	407.17	1	11.7353	31922.4	46096.5	192112	268663	315936	421807	7166.05	45979.6	85198.3	67146.5	49117.4	278018	14935.4	10465.3	23593.2	223.792	217.837	388.046	87218.5	0.0058919	Y	3	0
1078	591.205	1	11.7353	5270.14	14020.9	214360	291432	365896	486639	3598.49	22991.7	63132.5	50639.4	47406.7	285743	20445	16608.8	22512	0	0	1751.19	93376.8	0.00425689	Y	3	0							M+H, M+Na
1079	671.197	1	11.7353	34641.4	42438.4	142848	72346.8	89102.2	177312	3765.26	1495.05	10294.3	6888.55	12305.6	53605.9	292076	110977	180009	0	0	0	101655	0.0099504	Y	3	0
1080	577.155	1	11.839	2888.26	5507.72	9756.73	9426.25	14414.5	16499	614.691	2162.66	1280.39	4084.64	16301.6	14319.2	67956.4	28184.2	62190.2	628.715	51.7491	220.795	10256.8	0.00157509	Y	3	0
1081	671.197	1	11.8695	65818.5	105290	283155	168652	218013	363889	19821.9	2108.95	47155.6	21110.8	36684.3	124461	487254	157529	500174	0	4607.85	0	181216	0.00750653	Y	3	0
1082	491.133	1	11.8847	0	0	2972.92	985.344	3466.34	3679.16	0	86.8393	11.2249	0	882.306	1237.02	11877.2	3170.17	4519.23	70.6216	0	70.5911	1628.06	0.00825819	Y	3	0
1083	401.121	1	11.9228	1805.66	6329.41	21919.9	27590.8	47625	31775.2	13632.8	16546.3	25666.8	18865.9	18805.1	28403.7	3755.8	4094.31	3818.74	2229.31	4697.42	1294.43	11739.1	0.00678117	Y	3	0
1084	144.081	1	12.156	5362.95	7322.13	26087.6	12400.8	8529.41	10767.9	5590.77	9742.08	7586.28	7917.08	1416.13	2989.61	1380.91	1745.45	3833.74	18607.6	13083.6	15864.8	3950.74	0.00490047	Y	3	0
1085	674.151	1	12.156	0	0	886.085	373.379	133.603	268.314	0	0	0	268.603	313.38	131.618	15782.9	12480.7	13453	0	0	0	3707.03	0.00719499	Y	3	0
1086	321.111	1	12.1864	3029.49	1883.68	1883.71	5245.63	6034.39	4884.67	712.219	2144.42	496.943	1677.71	3973.46	4740.37	5016.44	4423.58	9583.54	445.89	1462.66	1283.02	4250.82	0.00178174	Y	3	0
1087	357.133	1	12.1942	9292.07	3946.57	7475.52	9237.68	12806.9	12081.6	1632.76	4897.61	4048.53	4287.33	6044.82	9717.56	6726.06	7183.71	14158	602.535	2136.39	1077.07	6356.47	0.00900951	Y	3	2							M+H
1088	649.249	1	12.217	2162.39	18936.6	43712.5	134942	146036	68350.5	35443.5	71178	18435.9	73644.5	53660.7	75922.6	19990	22710.7	7551.25	0	0	0	31451.8	0.00858381	Y	3	0							M+H, M+NH4
1089	339.108	1	12.415	7774.38	10527	20533.3	24659.7	33311.6	22035.7	5869.03	11443.2	18877.9	7159.02	13116.2	16584	5451.38	4782.48	8925.14	41319.9	56874.1	59508.9	13347.9	0.00839809	Y	3	0
1090	235.096	1	12.4378	2489.82	2285.35	5011.54	4084.47	6610.14	7098.15	2415.97	2041.72	3570.16	1531.28	2157.12	3650.35	3912.06	2297.99	6957.96	1273.49	2296.6	2335.53	2037.67	0.00826711	Y	3	0
1091	341.138	1	12.4378	28274.5	23976	22443.8	38723.4	46682.4	45280.7	9649.54	14462.4	18175.3	9962.31	9367.02	31899.1	11611.1	7981.47	14573.2	8812.53	15918.5	16330.5	14692.5	0.00530435	Y	3	0
1092	175.076	1	12.4454	35032.4	32672.6	24555.6	38448	43182.5	38732.1	17551.1	21165.9	24408.8	17957.2	7421.53	26801.2	6724.58	5045.66	9525.18	14220.9	18097.2	19783	14465.4	0.00581444	Y	3	0
1093	219.08	1	12.4454	6342.57	5709.83	5731.66	6989.97	7971.52	6712.64	6477.95	4730.68	4971.62	4164.2	2338.34	4866.55	1632.85	1123.19	1912.24	2114.33	4462.26	3018.21	3261.9	0.00943833	Y	3	0
1094	311.129	1	12.4454	23619.1	28574.8	22402.5	51484.8	59235.9	50934.2	8247.31	17481.9	16549.6	12526.8	9609.74	43441.5	10736.6	8877.91	12153	2057.47	7516.93	13121.2	17819.3	0.00624468	Y	3	0
1095	323.128	1	12.4454	21334.9	26802.5	23832.9	51990.3	61411.7	52074.2	5403.78	9876.2	18458.3	13984	5659.35	41342.7	9389.75	6510.01	10393.2	3408.9	8431.5	18196.9	18177.6	0.00581444	Y	3	1							M+H
1096	325.143	1	12.4454	22065.5	25495.1	19565.6	42992.6	45781.5	39003.8	8192.48	16168.2	15868.2	9805.04	12475.1	33265.4	7884.92	6060.07	8946.67	7906.17	13809.6	18647	14366.3	0.00460831	Y	3	2
1097	503.191	1	12.4454	54923.8	62344.2	52215.6	135115	154281	125924	9139.4	33902.2	45306.1	24943	13787.5	110005	17222.6	13496.8	18220.5	2928.22	7274.25	38479.7	38767	0.00715003	Y	3	0							M+H, M+NH4
1098	538.227	1	12.4454	1868.27	1522.09	2830.51	11057.4	18920.9	18033.6	0	358.898	702.349	747.975	1648.72	11499	6018.67	3007.4	10097.7	0	2527.26	1238.36	2589.7	0.00411171	Y	3	0							M+NH4, M+Na
1099	526.092	1	12.4454	2688.29	977.895	1346.58	7728.8	12527.1	11620.6	0	718.66	2060.52	0	486.527	6712.73	312.414	332.916	623.956	0	0	556.783	1353.45	0.00463601	Y	3	0
1100	491.125	1	12.4731	0	0	0	1911.69	2388.16	3040.99	130.738	228.871	0	676.662	1002.93	3424.06	31400	15446.3	7164.31	0	0	0	5695.55	0.0063865	Y	3	0
1101	689.207	1	12.4731	0	0	348.077	1766.92	897.916	1606.62	0	0	71.6921	0	1264.42	1744.86	36595	15531.9	9837.37	0	0	0	2311.97	0.00178174	Y	3	0
1102	233.081	1	12.4807	4879.72	6848.77	6034	5501.13	6296.91	7422.92	3461	4440.2	3319.76	4907.5	6276.31	7143.24	5123.46	4163.6	9142.1	3433.97	3903.18	2930.53	4244.22	0.00809203	Y	3	0
1103	368.17	1	12.6101	5.45058	296.271	369.633	1073.72	954.657	961.742	679.624	595.23	448.135	620.503	288.294	711.017	2404.53	2694.11	1352.57	540.55	1784.54	1222.34	714.642	0.00374294	Y	3	0
1104	343.103	1	12.6482	829.364	1045.66	3424.8	5021.39	6377.27	4575.04	1758.66	4127.89	2223.54	3590.9	4421.47	7316.36	1987.25	2608.3	1224.88	622.625	1528.66	135.601	2524.43	0.00581444	Y	3	0
1105	401.12	1	12.9119	2905.39	3669.87	13514.3	16731.7	20273.6	19605.1	6835.12	5877.05	16799.5	8491.58	6758.59	13828.5	1909.05	1968.22	1850.18	1349.11	2059.07	875.303	5996.57	0.0084176	Y	3	0
1106	619.238	1	12.9423	1637.06	5748.6	20629.2	26821.5	31023.4	22612.3	2213.37	2566.95	2597	6561.65	12543.7	28176.3	3986.68	2314.79	1785.49	0	0	0	7657.56	0.00258626	Y	3	0
1107	713.244	1	13.1756	6929.62	7386.95	26303.4	26641.8	27096.3	49205.2	4536.66	4262.96	14075.5	5754.98	24286.6	31367.8	3855.25	4973.87	6516.14	5405.3	1894.07	2610.99	10032.9	0.00639597	Y	3	0
1108	175.12	1	13.3512	2970.9	4132.97	6395.62	3998.67	4505.69	6560.49	3944.21	1666.89	2530.76	1705.04	626.316	435.609	421.566	485.866	514.646	1085.76	2018.5	1306.03	1241.79	0.00652472	Y	3	0
1109	191.106	1	13.4197	5453.97	9418.36	15787.5	10967.1	10275.2	13028.1	5243.23	5249.98	5434.06	6070.29	3624.26	5437.92	3996.41	3491.46	3732.58	4873.51	6385.45	6004.36	5608.11	0.00341223	Y	3	0
1110	207.102	1	13.4197	20888.8	26981.1	50903.5	34748.8	36621.1	39657	15274.1	12878.9	18192.7	14849.1	8407.64	18732.6	12278.1	10231	9610.72	6629.03	7119.44	6879.01	14670.2	0.00178174	Y	3	0
1111	189.091	1	13.4273	23604	35193.5	69409	45778.3	46886.1	54353.9	11702.4	13043.1	21027.5	18872.7	10255.3	22608.6	16443.7	12600	8277.87	4772.15	5005.72	5705.08	18237.3	0.00199931	Y	3	0
1112	330.146	1	13.4273	2662.28	2752.96	10718.3	7895.5	8419.43	11815.1	2462.15	2045.44	2045.42	1066.78	3022.28	4902.79	4764.2	4851.28	3556.06	430.195	323.385	1187.75	3158.08	0.00203524	Y	3	0
1113	596.234	1	13.4273	15453.9	52259.3	178685	98117.2	127961	136820	1028.06	3455.23	21149.3	18131	15573.5	64398.2	50919.9	36907.2	37407.5	0	0	0	33488.4	0.00259307	Y	3	0							M+NH4, M+Na
1114	596.098	1	13.4273	789.162	2073.28	12207.4	7625.99	8637.98	9524.52	0	0	576.968	320.091	416.1	3506.75	2181.94	1464.07	450.703	0	0	0	1773.29	0.000969952	Y	3	0
1115	632.119	1	13.4273	1765.87	5853.23	49645.3	28010.9	30936.5	36729.3	0	312.752	2071.89	1106.35	1494.61	13224.9	8573.86	4514.55	547.277	0	0	0	6507.6	0.00108749	Y	3	0
1116	309.081	2	13.4349	2241.72	4140.34	9467.59	4024.85	5091.49	6114.62	595.956	1124.81	1794.25	875.955	975.533	2213.8	2497.61	2220.05	1840.62	6057.15	9559.68	4111.04	3447.76	0.0042672	Y	3	0
1117	419.135	1	13.4349	428.584	3195.73	10850.1	6598.2	8008.37	6574.24	796.736	838.211	1832.19	1317.93	3999.34	9018.7	4957.54	4662.66	2298.1	198.943	2325.37	1354.84	3321.79	0.00555201	Y	3	1
1118	314.139	1	13.4502	1163.11	3110.84	4937.25	5130.84	5197.17	5557.15	1184.1	1428.19	1374.09	1946.79	2399.81	2987.75	2875.11	2502.91	1601.02	2846.24	1781.69	80971.2	2816.6	0.00143042	Y	3	1
1119	329.066	1	13.4578	871.961	3397.94	31687.5	18384.9	31099	49392.2	645.606	955.787	1923.55	1161.71	3437.42	4813.6	1551.65	1696.57	850.61	0	0	18.217	4653.73	0.00552691	Y	3	1
1120	683.255	1	13.4578	11426.3	46244.9	374225	255103	380233	562250	10743.9	8099.81	12839.2	10226.5	15605	21186.9	3709.32	3501.27	13689.7	0	2500.64	505.647	59168.2	0.00302454	Y	3	0							M+H, M+2H
1121	407.154	1	13.5691	146.422	0	999.625	805.099	2227.12	1914.02	0	0	0	0	169.23	764.278	8113.28	13345.6	3809.41	0	211.58	0	722.084	0.00598308	Y	3	0
1122	509.144	1	13.6225	450.51	1484.91	30556	56938.9	52536.1	92843	7190.09	10197	1658.95	6015.82	35449.1	55466.8	174746	78396.8	95277	394.82	0	218.23	51682.4	0.0028599	Y	3	0
1123	211.097	1	13.7062	3662.7	8607.25	12057.8	9948.77	12075.5	15073	5019.9	6604.58	6754.06	7377.95	12884.5	13117	2327.96	3319.44	2985.9	1864.27	2992.19	1420.19	6768.44	0.00586724	Y	3	2
1124	342.132	2	13.8405	1974.32	8364.67	49330	41972.4	51820.2	54426.6	2260.3	621.011	3029.05	1103.33	1497.74	2187.48	743.652	1413.72	1750.89	135.19	497.863	230.145	5112.36	0.000296225	Y	3	0
1125	175.122	1	13.9168	47427	49473.4	103765	70850.8	77042.8	105570	39186.9	22657.5	40434.4	19836.9	10926.7	8607.86	3401.34	4209.61	5446.98	22514.3	34829	24838.2	23504.3	0.00205804	Y	3	0
1126	683.256	1	13.9168	5565.47	46976.5	461701	308970	461655	671603	7461.26	2950.06	8009.79	4884.98	9002.65	14173.1	3216.9	3836.56	5787.09	144.293	0	309.967	67498.1	0.00274698	Y	3	0
1127	329.066	1	13.9244	2430.48	7294.07	92578.6	62037.3	85065.5	130395	1645.19	865.509	1936.84	1539.48	8096.56	15288.1	5164.3	2502.35	5305.5	123.474	99.3158	116.256	13333.4	0.00289461	Y	3	1
1128	175.122	1	14.0158	20482	13545.7	27099.2	23636.9	23567.3	34135.6	14603.4	6266.3	13067.4	10043.8	3633.05	3069.2	1094.86	1560.35	2145.44	9474.99	6685.05	8735.59	6142.39	0.0036059	Y	3	0
1129	683.198	1	14.0158	44.4891	864.261	7596.32	5760.95	9822.7	10337	57.0846	534.45	438.759	278.675	591.561	891.156	9893.77	8925.33	8189.86	0	0	0	3999.73	0.00158223	Y	3	0
1130	353.138	1	14.2338	2865.32	3122.57	6853.09	24283.5	27117.1	15994.6	10279.4	14825.2	4681.86	16486.6	9135.91	21556.6	1290.05	1434.31	1834.55	2603.87	4643.21	8657.44	7088.43	0.00986148	Y	3	0
1131	175.121	1	14.3329	25464.2	26963	55126.5	36100.7	39842.7	55016.8	14681.4	9214.59	18398.8	10013	4956.07	3616.23	1545.3	2141.66	1771.15	7570.68	8228.64	8929.35	9554.87	0.00188021	Y	3	0
1132	358.141	1	14.409	2058.12	2197.75	5768.41	6019.44	17014.9	15962.3	1030.26	982.637	3573.28	1680.01	1680.71	4779.52	1169.5	1882.07	1046.29	3085.63	3924.16	5660.34	3096.76	0.00844646	Y	3	0
1133	337.108	1	14.5433	1263.64	3590.68	4156.87	25275.4	18297.6	18756.9	1695.1	2764.96	2318.42	2698.04	4143.05	8745.48	2139.2	2334.08	3083.92	1867.53	5430.48	12228.5	3868.41	0.00108691	Y	3	0
1134	325.107	1	14.5509	145.277	2049.45	5514.81	24573.2	18032	17462.2	1509.2	1911.67	4750.81	2640.83	3960.73	5745.83	936.36	1133.94	1559.27	5199.6	4944.05	8850.18	3210.65	0.00103845	Y	3	0
1135	355.118	1	14.5661	4547.16	4784.88	10182	26419.4	20505.4	22826.9	3290.6	4141.57	8503.83	4272.3	7128.87	10424.7	2143.43	2021.05	3026.14	4919.28	4184.3	10656.6	6241.35	0.000969952	Y	3	0
1136	405.118	1	14.5813	5359.52	2252.11	24828.8	19020.9	25864.7	31990.5	11927.4	6974.51	19759.3	12619.4	23465.5	32920.3	70078.5	43137.8	76165.9	0	179.179	0	28019.8	0.00564228	Y	3	1
1137	233.081	1	14.6042	5589.82	5116.91	11535.9	16190.3	12200.8	14839.1	5865.6	9251.65	7165.78	6337.01	11538.1	17104	30685.8	25737.6	12655.2	4841.65	4757.55	5008.9	14121	0.00382076	Y	3	0
1138	175.12	1	14.6346	4292.19	5173.95	10059.4	5397.3	6679.08	7313.84	2658.47	2644.65	2880.43	3017.83	1340.79	585.109	392.189	658.695	800.646	1330.83	1114.37	1812.48	1933.33	0.000969952	Y	3	0
1139	317.211	1	14.9292	696.045	1272.11	580.423	5197.46	6092.46	6469.56	3170.87	2706.46	367.223	2489	4860.86	3420.47	19363.4	25923.8	10698.9	5685.84	2808.42	2097.73	4512.6	0.00348403	Y	3	6
1140	311.128	1	15.0282	2424.85	2599.8	9743.86	17168.1	19038.6	24440.9	2963.13	3491.63	2282.76	2526.16	6468.48	11542.5	3044.8	2460.64	1439.8	2065.66	1319.92	3080.75	5039.81	0.00117806	Y	3	0
1141	413.157	1	15.0282	4747.52	5085.01	35279	55679.8	56865.2	72223.6	5160.77	5166.38	1451.25	5721.51	20113	25432.8	10388.8	6371.3	3057.16	737.259	605.489	6818.92	15000.5	0.000404257	Y	3	0
1142	187.076	1	15.0358	8309.14	6666.65	9836.45	10139.4	11849.8	12677.3	7078.69	6296.85	6290.33	6459.8	6847.79	5728.46	2520.33	2435.45	2291.29	5427.98	6381.02	8333.39	4641.81	0.00199931	Y	3	0
1143	323.128	1	15.0358	288.781	1054.94	2229.55	4839.98	3700.71	5421.99	1720.96	1773.86	578.998	2094.98	2855.72	4259.9	987.333	740.275	371.281	1321.3	1382.08	1907.76	1665.53	0.00258626	Y	3	1
1144	227.082	1	15.0434	10643.5	10338.8	14510.4	14728.6	18775.4	23792.7	8916.33	9423.09	9379.15	10819.3	10442.4	12636.6	4210.54	3786.5	3231.12	91309.2	139349	188274	13727.3	0.00581444	Y	3	0							M+H, M+Na
1145	286.144	1	15.051	2762.8	1123.14	2453.01	4605.44	2746.25	4141.51	2229.79	949.4	832.157	3512.24	3529.5	3953.62	26498.4	14129.1	8410.47	709.506	1754.6	822.245	8155.16	0.00881124	Y	3	1
1146	318.243	1	15.1702	480.174	22.1775	0	5513.83	7085.97	3112.88	1202.07	1899.16	774.813	1491.28	5769.65	2606.06	5942.34	21484.4	20033.1	3992.18	3879.99	3831.04	3782.63	0.00815432	Y	3	1
1147	323.128	1	15.193	1394.81	1166.45	3538.26	4474.18	6486.05	10295	2107.46	2057.26	774.908	1013.17	2510.48	3775.98	1314.07	954.355	634.895	923.201	991.744	1280.92	1991.77	0.0080823	Y	3	1
1148	311.128	1	15.2007	2518.59	4424.35	15426.4	24110.6	24475.3	26114.2	3903.67	4485.41	3510.43	3184.38	6683.42	9657.16	3528.95	2522.44	1217.57	1031.32	777.488	1867.4	4860.66	9.81438e-05	Y	3	0
1149	413.157	1	15.2007	7048.51	11991.8	45981.9	68096.9	70331.3	91351.8	7580.69	8919.97	4935.99	7095.26	25816.2	24203.3	10353.6	7357.98	6148.51	1205.27	2802.37	8402.33	15370.3	0.000521644	Y	3	0
1150	181.051	1	15.8074	8258.16	7247.34	12091.2	15216.8	13533.8	19152.9	9669.47	9838.47	9502.75	7359.66	7442.55	12195.8	7910.93	6637.14	9522.03	10171.3	5605.92	7097.28	8265.72	0.00645319	Y	3	0
1151	317.175	1	15.8655	773.667	554.092	1402.27	2328.75	2106.41	2485.68	1124.32	897.819	626.857	2134.23	2140.56	3069.03	8412.19	21585.1	4774.06	1186.29	2108.71	2157.71	4547.15	0.00162135	Y	3	0
1152	151.039	1	16.117	6459.83	6084.07	6702.46	6626.46	6165.07	10096.6	5188.77	4735.59	4007.13	4559.17	2951.84	3207.07	3416.27	2927.63	4013.32	5789.08	4329.14	5386.74	3659.94	0.00867203	Y	3	0
1153	307.096	1	16.236	857.314	2556.73	4291.88	10490.3	11272.1	5893.28	1380.52	1909.42	795.954	2507.16	3021.21	8160.4	608.342	623.085	481.429	0	1057.19	627.646	2002.99	0.00658183	Y	3	0
1154	339.122	1	16.2436	5602.1	10717.4	23185.6	34944	40412.8	33524.6	5895.25	18886	8573.23	21034.2	12924.7	30342.1	6960.63	4150.42	9151.85	4532.9	4252.81	10114.7	12651.7	0.00463995	Y	3	1
1155	357.132	1	16.2436	530.816	1609.21	5246.66	6415.85	9205.91	7361.93	1099.5	3217.98	1558.88	3173.08	4231.21	7204.59	1467.49	1190.22	1573	411.401	24.484	1982.26	3169.82	0.00289819	Y	3	2
1156	659.197	1	16.3198	4425.95	26894.4	104159	117748	97101.9	143333	0	1325.86	8038.36	17088.4	126938	160592	45789.4	33035	51365.4	0	0	0	51450.1	0.000778152	Y	3	0
1157	472.045	1	16.3276	30075.1	22882.1	40675.4	26586.1	36670	64776.2	937.519	2185.29	4455.2	2582.99	6222.66	12115.4	2728.03	1797.73	1154.34	707.929	534.682	32133	9031.58	0.00715003	Y	3	0
1158	479.135	1	16.3276	599.274	658.493	10719.2	21129	26074.6	32552.9	1634.94	1649.02	183.952	6239.78	15350.1	28200.5	7200.41	2474.31	1580.51	0	0	550.252	8045.13	0.00178174	Y	3	0
1159	233.061	1	16.3352	688.639	152.772	3611.65	3579.05	4091.84	7904.67	748.542	1689.22	391.391	1928.27	2071.98	2654.37	784.959	469.29	464.491	392.452	566.343	452.741	1725.24	0.00808117	Y	3	0
1160	180.079	1	16.3505	11739.9	12116.7	16438	17777.7	16896.7	20057.4	11589.8	11232.4	11669.4	12904.9	8981.41	13647	4052.59	2844.67	4547.48	15397.9	12460.6	28552.9	9222.45	0.00341034	Y	3	0
1161	479.16	1	16.3733	533.756	1413.46	12162.3	64357.5	64591.2	42834.7	3635.48	5272.37	1077.25	21613.5	20572.2	91379.7	14631.3	3932.29	3745.89	765.686	46.6405	191.544	20129.9	0.00973319	Y	3	0							M+H, M+2H
1162	341.124	1	16.4114	4798.92	4491.23	9393.02	9167.52	9124.68	7765.34	4288.69	6262.53	4388.61	3613.31	5938.89	8872.7	16993.7	7190.26	6326.34	3869.04	2583.8	5382.56	7764.27	0.00629253	Y	3	1
1163	671.197	1	16.4114	6591.14	5039.5	114029	92445.2	130010	149920	1796.32	1306.08	274.831	1514.61	34361.2	112597	560932	245162	161681	0	0	0	147748	0.00322698	Y	3	0
1164	711.189	1	16.4114	550.175	2204.18	7869.76	14714.3	18314.7	16339.6	358.874	0	213.098	174.511	7607.73	25429.4	139910	62231	44796.3	0	0	0	14596.2	0.0060925	Y	3	0
1165	788.125	1	16.419	640.757	1448.26	18344.3	17424.2	17768.5	25062.4	16.8511	0	78.5499	86.1444	3648.06	17637.4	79847.4	33974.1	15973.4	0	0	0	22062	0.00365272	Y	3	0
1166	689.208	1	16.4647	28425.1	110747	375724	296955	363598	457311	4379.64	3309.4	3408.52	6480.63	143768	330084	1.47279e+06	646409	532723	0	0	0	404246	0.00267751	Y	3	7
1167	671.197	1	16.6674	0	0	693.672	189.273	524.504	670.28	0	0	0	0	270.127	244.868	16285.1	2893.7	1450.81	0	0	0	447.974	0.0070515	Y	3	0
1168	705.217	1	16.6674	345.753	544.56	57744.3	67909.2	70133.3	121803	383.104	0	315.805	1657.48	15492.1	42197.4	10680.4	2114.97	3404.61	0	0	0	9389.36	0.00302872	Y	3	0
1169	286.048	1	16.6827	1700.79	2088.03	3035.94	2113.93	4060.5	4496.6	1302.22	879.822	698.021	1286.35	3610.85	2435.51	10551.5	2557.27	2479.95	983.391	828.793	1437.14	2912.75	0.009114	Y	3	0							M+H, M+NH4
1170	332.085	1	16.6827	1638.35	2573.18	14714	9181.11	14694.1	24047.7	780.229	2087.69	720.856	6849.14	15965.6	19489.9	47621.3	18485.1	14389.6	125.603	238.726	141.458	12965.8	0.00443419	Y	3	0							M+H, M+NH4
1171	689.208	1	16.6827	62651.6	193928	519312	433240	488225	695206	58999.2	64166.1	42231.8	101759	326910	485775	1.3487e+06	572002	608645	152.052	346.365	0	438416	0.00255263	Y	3	0							M+H, M+Na
1172	742.119	1	16.6827	0	1123.9	3131.68	5248.14	9166.94	10057.3	0	402.413	0	994.452	2024.9	8062.95	32979.5	11865.6	2368.14	0	0	0	5127.01	0.0060642	Y	3	0
1173	788.124	1	16.6827	0	1297.08	25130.9	12610.7	21437.2	32921.9	613.95	807.622	395.916	1522.84	8077.58	20775.5	56982.4	26884.6	22897.4	0	23.6686	0	19428.8	0.0074269	Y	3	0
1174	357.134	1	16.8704	645.533	1064.33	9302.92	21912.6	14786.2	16487.3	3556.58	3260.41	1828.36	3680.63	7618.63	9491.56	2794.88	3856.81	1575.79	1806.36	380.795	2398.55	5758.18	0.00107297	Y	3	2
1175	329.066	1	16.9237	3484.29	4584.59	12025.2	8608.55	15777.6	26649.5	205.032	203.152	2361.28	1105.89	13320.6	25213.1	9523.7	5776.1	5144.55	0	10.4131	168.392	6373.41	0.00953396	Y	3	1
1176	321.113	1	16.9313	1520.68	819.378	1497.74	3018.52	4222.16	6343.93	231.023	894.874	814.516	629.38	1312.58	1921.61	280.666	234.527	55.2062	926.417	11.0265	1704.28	902.079	0.00540594	Y	3	0
1177	259.097	1	17.0532	7310.31	6178.47	5141.14	5998.56	7390.35	13876.8	1605.19	2408.82	2843.37	1560.71	1547.48	1934.62	1297.78	1432.47	749.083	1529.87	1569.85	2827.66	3621.1	0.00937146	Y	3	0
1178	459.108	1	17.2331	0	0	1620.59	743.168	900.233	1525.4	0	0	0	0	1037.24	1455.31	12693.5	4528.87	1717.9	0	0	109.151	1824.6	0.00236545	Y	3	0
1179	509.145	1	17.2331	9013.05	60395.5	312157	215058	202272	410917	10695.3	5829.19	5532.23	16658.2	90191.8	144197	312979	121605	136294	0	0	0	128304	0.00533494	Y	3	0
1180	258.053	1	17.2407	435.626	529.119	705.197	713.597	777.906	1065.35	308.797	225.943	146.32	296.528	240.26	525.969	8886.3	2691.75	955.835	295.952	551.218	335.635	1050.77	0.00430954	Y	3	0
1181	332.085	1	17.2407	1923.78	3262.78	21233.1	18907.2	22697.8	31309	2196.31	1706.95	1284.76	1667.41	13771.3	25074.4	119055	46537	36757.7	14.7862	398.509	148.642	29270	0.00254051	Y	3	0							M+H, M+NH4
1182	689.208	1	17.2407	22289.2	74642.9	251209	218477	244542	332179	4537.05	11508.1	4882.68	11003	111985	255196	1.32375e+06	500649	494384	0	0	618.82	335218	0.00300832	Y	3	0							M+H, M+Na
1183	788.125	1	17.2407	520.587	827.592	14023.9	13776.3	17354.1	28065.3	338.311	0	416.258	0	3715.69	18546.1	79283.6	33995.4	31514.1	0	0	0	27982.5	0.00734816	Y	3	0
1184	357.133	1	17.2864	518.894	659.832	5804.22	16761.1	11748.4	11315.6	1420.77	2478.7	1319.35	1230.17	5658.1	5233.98	897.218	598.661	229.834	1238.71	1248.65	936.591	2756.07	0.00113632	Y	3	2
1185	675.207	1	17.6871	1798.96	3321.57	157341	230404	168418	223477	1462.22	5160.41	2080.41	11238.9	64893.6	163586	35596.5	9655.24	21871.9	0	0	0	54047.5	0.00152357	Y	3	0
1186	705.218	1	17.6871	0	1101.6	51024.1	54511.2	46283.7	85809.8	886.224	1315.69	298.379	656.263	7848.55	34450.7	8786.63	1568.62	2226.46	0	1727.76	0	5246.03	0.00336453	Y	3	0
1187	331.118	1	17.8975	1142.64	1750.79	8085.43	7615.4	8472.96	10576.1	5372.94	2917.08	5995.54	3782.5	7799.6	4537.76	743.055	774.455	865.92	451.953	757.453	991.681	3441.09	0.00480367	Y	3	1
1188	675.207	1	17.9508	329.995	2739.74	97568.2	159195	118160	155712	5537.44	4404.86	1498.39	4676.82	45562.8	113269	24805	6622.16	9910.57	0	0	0	28278.5	0.00146101	Y	3	0
1189	675.207	1	18.3903	5141.94	4541.59	189776	313287	224729	320203	5162.13	7143.15	4302.41	9603.87	75083.9	210572	56519.8	14062.8	33374	0	0	0	62052.1	0.00167729	Y	3	0
1190	675.207	1	18.5856	2610.33	2049.39	119024	197793	137317	194595	5439.04	5110.18	4441.13	13302.9	47455.9	121528	39233.5	10262.6	28036.4	0	0	0	38322.5	0.00154024	Y	3	0
1191	353.138	1	18.6316	2201.75	1702.55	4310.97	10402.9	9385.14	8029.49	5574.07	3296.59	7989.21	2428.32	4287.48	6385.08	246.522	220.981	147.977	106.59	544.455	2196.85	2288.93	0.00546701	Y	3	0
1192	675.208	1	18.88	3350.88	9174.26	276100	439840	323437	467640	15186.4	31259.9	4668.59	47409.3	121011	258966	110678	33469.5	92948.7	0	120.357	0	104960	0.00116483	Y	3	0
1193	315.051	1	19.162	10654.4	5498.67	30825.2	24959.3	19114.8	39765.7	2485.08	2454.74	3924.02	2530.51	19343.8	29187.3	1166.34	702.745	1727.23	95.6443	18.6978	98.8391	7547.42	0.00536638	Y	3	0
1194	497.145	1	19.162	473077	483822	1.22774e+06	1.05489e+06	690587	1.43175e+06	257900	155782	310145	224680	704782	891881	27241.1	12636.6	71933.6	688.202	1579.97	1614.64	331292	0.00638819	Y	3	0							M+H, M+Na
1195	258.053	1	19.5296	1625.35	2354.94	21288	17200.5	20159.9	38486.1	3566.79	2127.86	1729.25	2183.96	8502.65	17060	2180.77	707.113	2928.24	61.5631	69.7764	532.502	4330.04	0.00730323	Y	3	0
1196	273.04	1	19.5372	1036.66	2511.43	16285.4	12955.9	14836.3	27192.1	1716.86	1339.64	1283.5	2390.32	7129.75	12588.9	2306.6	1330.97	2216.14	560.677	191.384	0.190097	2904.97	0.00574525	Y	3	0
1197	286.047	1	19.5372	1161.24	2883.88	26705.9	18652.7	26150.2	48670.7	2083.53	2013.6	1441.77	3063.63	11726.5	21105.3	2896.87	650.995	3878.33	109.651	391.783	213.92	4816.92	0.00806528	Y	3	3
1198	527.156	1	19.5372	760973	1.25411e+06	4.32058e+06	4.37296e+06	3.7252e+06	6.64731e+06	1.16561e+06	827417	739193	1.00357e+06	2.14787e+06	3.02038e+06	655550	295903	932439	5.0991	0	194.296	1.4137e+06	0.00355444	Y	3	0							M+H, M+Na
1199	533.163	1	19.5372	285.932	0	21191.9	24092.9	22988	35872.8	1320.54	940.619	234.47	2797.97	10711.8	19606.4	5330.29	1890.62	1245.25	0	0	0	7444.68	0.0017007	Y	3	0
1200	549.048	1	19.5372	1209.25	7124.23	30325	30378.3	25577.5	39832.5	7712.5	5145.92	4321.63	7995.77	13506.4	18495.7	4302.14	2080.93	5538.48	0	0	0	9725.68	0.00178174	Y	3	0
1201	550.055	1	19.5372	767.782	3409.53	36217.7	40809.7	32968.5	55077.8	3148.45	2045.93	2339.94	6361.88	17285.1	24699.5	4606.1	1134.71	4938.79	0	0	0	10482.8	0.00154589	Y	3	0
1202	626.073	1	19.5372	3053.37	10738.6	109397	103061	88155.9	155445	3050.36	1576.55	482.706	11593.6	42832.8	64056.5	10287.4	1867.13	9934.47	0	0	0	29032.1	0.00203524	Y	3	0
1203	153.019	1	19.5448	1718.59	2205.68	6261.42	5908.72	5603.44	10345.3	1861.76	1661.41	1849.36	1612.5	2962.62	4080.2	857.973	494.649	1345.44	531.522	1033.42	1252.96	1904.12	0.00616033	Y	3	0
1204	315.05	1	19.5448	9700.91	23398.8	125136	108885	117554	198479	17499.5	18669	16824.4	21526.7	61404.6	94106.9	14865.8	7360.83	26240.7	412.374	445.75	893.113	28879	0.00376349	Y	3	0
1205	270.052	1	19.5524	287.399	1190.29	8042.97	5564.99	9214.87	13494	769.233	1317.55	690.385	1707.03	4886.73	7474.95	975.655	824.003	1527.86	675.763	176.814	579.431	2078.52	0.00547306	Y	3	2
1206	403.102	1	19.8847	4192.19	2426.33	29057.5	38035.2	36923.9	62903.6	3758.38	3871.93	1032.73	2821.21	14196.8	21474.3	27909.8	9302.9	27846.4	0	0	73.2238	13549.6	0.00243314	Y	3	1
1207	315.05	1	19.9	3680.43	4156.81	28454.8	24736.1	13713	35082.4	1477.13	2249.55	2564.02	1219	20997.1	28070.5	1115.29	308.508	1311.42	254.084	168.664	160.57	6504.62	0.00461885	Y	3	0
1208	497.145	1	19.9	406428	438439	964200	794763	501315	1.18376e+06	184186	118407	247608	169247	672493	801414	30397.9	10789.8	64966.4	1642.48	2699.21	2838.14	281061	0.00845304	Y	3	0							M+H, M+Na
1209	387.144	1	19.9533	3178.51	4870.17	16872.5	51491.6	37948.8	29236.2	18297.8	27888.8	7914.23	29618.8	17783.5	33775.1	429.599	981.231	496.774	512.6	1949.34	4014.33	9129.63	0.00885264	Y	3	0
1210	286.049	1	20.3008	1612.22	1838.66	10011.6	17052.7	18352.9	32342.6	1877.07	1529.22	1895.75	1831.36	10450.9	22835.3	11972	7488.81	8099.63	168.275	337.025	155.166	7268.94	0.00552104	Y	3	3
1211	527.156	1	20.3008	504756	771148	2.26246e+06	2.27431e+06	2.09593e+06	4.14007e+06	617463	466331	412271	530214	1.42728e+06	2.07708e+06	563417	198060	669895	0	288.939	553.58	875654	0.00663878	Y	3	6
1212	533.164	1	20.3008	0	739.866	4537.66	10293.3	9815.01	14705	0	1167.39	0	1330.25	3634.63	17663.8	9123.69	7242.78	2804.45	0	0	0	3289.77	0.00988998	Y	3	0
1213	626.073	1	20.3008	2380.47	3961.96	70340.4	62471.8	58092.3	134584	2815.65	2076.74	1606.14	5175.24	42378.4	54532.9	9521.26	434.779	13461.8	0	0	0	22313.7	0.00674119	Y	3	0
1214	153.019	1	20.3084	643.187	1110.95	3153.06	3234.85	3099.9	5524.98	1382.87	1120.73	907.024	719.506	2352.06	3210.78	1240.45	566.132	1276.79	669.363	581.665	665.458	1151.74	0.00581444	Y	3	0
1215	203.035	1	20.3084	2160.43	2056.41	10658.1	6916.47	7693.03	14939.3	1872.9	1354.47	1593.19	1764.41	5814.97	9207.91	2597.96	819.323	2262.42	964.582	1071	1065.11	2666.87	0.00833702	Y	3	1							M+H
1216	242.058	1	20.3084	34.4264	1454.13	2807.83	3765.24	6575.05	9686.41	745.239	189.354	393.497	446.446	3043.14	7912.71	1632.07	919.275	1745.77	403.744	294.713	297.748	1641.44	0.00956475	Y	3	0
1217	258.053	1	20.3084	1614.59	1664.43	9711.18	15330.2	14469.2	24054.4	1834.17	738.83	340.858	609.826	6840.88	18206.9	3818.88	863.895	2668.26	60.4472	420.143	742.345	4147.96	0.00463601	Y	3	0
1218	285.099	1	20.3084	565.48	120.704	222.722	1644.83	2136.39	1477.99	531.237	549.435	495.197	632.892	652.033	1918.41	3783.97	7581.96	3407.21	113.844	429.769	64.9154	2642.66	0.00820515	Y	3	0
1219	549.137	1	20.3084	4155.57	6368.66	54163.1	59048.1	61188.9	100052	6015.44	5567.39	8253.36	9348.8	38853.3	67698.2	48192.6	90248.3	49933.6	537.756	0	608.708	38515.5	0.00308474	Y	3	1							M+H, M+NH4
1220	270.052	1	20.316	950.628	408.141	1756.79	4107.34	4896.36	8459.07	924.609	570.104	649.723	851.623	3919.77	6734.38	1983.17	891.304	1285.4	293.944	430.956	544.213	1684.78	0.00548681	Y	3	2
1221	315.05	1	20.316	10225.3	19122.3	107551	149359	144752	222121	15022	19652.5	7925.97	17391.7	84412.4	150061	54182.7	20576.6	48906.7	735.551	726.137	276.812	54764.2	0.00211477	Y	3	0							M+H, M+NH4
1222	549.048	1	20.316	1672.43	3843.3	37839.6	37003.5	32937.1	60251.3	3137.63	1189.69	1735.93	4794.36	21375.4	28424	6539.16	1650.5	6882.2	0	0	0	12980	0.00265523	Y	3	0
1223	387.144	1	20.5064	1175.17	1157.64	6726.84	17780.5	16574.3	12667.9	6908.9	6300.61	3524.56	9547.34	7610.05	15177.1	203.945	715.4	275.985	206.66	465.399	3672.1	2622.27	0.00315464	Y	3	0
1224	705.218	1	20.9656	1332.1	0	29476.9	55523.2	41058.2	71874.4	1459.86	2283.21	735.651	0	5151.1	25040.3	10008.4	713.457	950.984	0	0	0	1926.41	0.00204884	Y	3	0
1225	403.102	1	21.2597	840.717	0	5921.71	11629.3	13883.8	27677.3	856.372	1957.74	0	210.446	7187.36	8965.32	12497.9	3227.62	6799.81	0	0	0	3270.08	0.00665578	Y	3	1
1226	541.171	1	23.1884	7211.84	52848.8	193608	280832	204538	441396	27092	27643	46338.3	20261.5	358255	176257	107692	19374.2	52347.5	0	0	0	89560.2	0.0063865	Y	3	0							M+H, M+Na
1227	315.05	1	23.3302	377.672	114.241	5787.01	7208.87	7423.56	15299.2	1364.51	451.621	1095.16	145.835	11755.3	8842.41	2781.93	485.053	298.656	40.3899	283.406	555.826	2734.78	0.00450325	Y	3	0
1228	331.081	1	23.3302	1972.78	6079.83	23844.6	38127.4	28770.3	62051.2	3684.71	1511.03	1464.23	659.641	45880.1	30712.7	14191	2599.36	2581.11	0	0	27.5083	11890.2	0.00396881	Y	3	0
1229	541.171	1	23.3302	46994.6	122415	370918	512055	369927	825739	65742.2	65242.5	88989.5	40606.6	601787	413881	174078	35279.1	38260.8	0	0	0	167159	0.00522017	Y	3	0							M+H, M+Na
1230	563.063	1	23.3302	0	0	3457.15	6004.39	4487.54	13081.5	181.259	0	0	0	10584.6	7234.98	2044.92	123.475	118.997	0	0	0	1156.07	0.00649712	Y	3	0
1231	353.172	1	25.0914	590.081	778.945	325.454	14671.4	12814.2	6227.55	289.423	3972.81	1040.79	908.857	3829.17	7811.1	506.924	329.395	250.116	6976.79	21585.3	15117.9	2702.69	0.00695888	Y	3	3
1232	303.196	1	28.0215	1045.74	407.751	101.779	11869	21276.5	26321.1	957.185	645.712	1069.44	911.635	11119.1	5625.36	527.747	581.816	542.378	8446.54	30465.4	118154	3020.96	0.0036059	Y	3	0
1233	255.21	1	28.61	828.198	430.814	473.897	1893.94	1198.26	2005.48	537.631	671.408	1045.89	387.767	648.67	1081.63	95.9948	138.629	271.252	3694.68	9991.88	37828.2	1277.63	0.00885295	Y	3	0
1234	321.206	1	29.1405	2154.49	2635.62	1525.11	32213.7	19373.5	23951.5	2378.19	3799.37	2329.63	2301.66	1956.12	12685	362.318	383.147	695.367	3275.74	4978.89	4089.13	3673.89	0.0027754	Y	3	2
1235	305.211	1	29.412	18501	16236.2	11569	198384	277260	108301	15820.7	40332.6	17824.5	10610.5	14260.9	119436	3216.55	3363.42	4463.78	17476.8	21411.5	29155.8	32372.9	0.00885721	Y	3	0							M+H, M+Na
1236	166.053	1	2.01283	18665.2	13079.5	12117.4	5157.03	5240.12	10171	4570.09	4484.21	7829.76	4349.31	4964.85	4166.07	2569.59	3048.53	3588.67	3831.62	2471.19	4697.99	4678.13	0.00522017	Y	1	0
1237	331.035	1	2.01283	76256	73879.1	14134.5	2056.57	6010.59	9043.47	3180.63	2663.76	1039.03	3022.86	6250.75	2836.79	964.827	1982.04	2231.2	0	105.942	248.384	4386.95	2.28751e-05	Y	1	0
1238	135.045	1	2.02043	3621.91	3043.91	2579.44	3192.42	2612.04	3379.97	2237.64	2320.06	2409.55	3062.74	2871.12	2595.23	1175.34	1506.1	1484.47	2898.58	2135.4	1483.86	1972.13	0.00937146	Y	1	0
1239	241.988	1	2.02043	26413.1	19776	12427	11453.4	9789.36	14283.5	17732.9	11898.8	14512.1	11647.1	11193.1	7300.97	3450.65	4228.57	5190.66	15994.1	6716.5	15911.3	9247.84	0.0057275	Y	1	0
1240	70.0656	1	2.02805	10908.5	7029.06	9749.09	2874.69	4846.66	5490.98	434.826	198.082	874.826	76.7263	267.878	257.711	55.794	231.328	524.372	0	301.913	630.38	1216.27	0.00178174	Y	1	0
1241	84.045	1	2.02805	97937.1	62221.2	44670	12276.4	16918.6	22430.7	15739.3	12520.5	15784.3	11249.1	6757.65	16181.9	2266.59	4012.85	4403.89	6157.32	5295	8626.23	11838	0.0018519	Y	1	0
1242	170.027	1	2.04043	1396.06	1245.63	676.919	448.72	521.735	950.086	797.198	712.486	464.816	848.036	495.705	345.187	190.369	809.729	1311.85	1003.17	833.716	717.053	565.382	0.00551944	Y	1	0
1243	199.96	1	2.04043	9039.38	9897.92	4172.65	4700.39	2930.98	3345.39	5043.53	3942.01	5965.81	3949.7	2016.87	2173.33	478.179	1173.75	448.74	4223.37	4031.3	6639.59	2467.53	0.00107297	Y	1	0
1244	184.098	1	2.04805	42669	37387.6	20585	6047.58	11486.4	21024.7	17192.6	11875.4	7226.69	7406.82	13687.3	10691.7	1976.76	2747.65	3590.77	18076.6	7135.09	7481.75	7806.89	0.00283143	Y	1	0
1245	247.129	1	2.04805	314699	286336	149516	16449.6	78281.1	180382	61297.4	32872.3	20449.9	18297	37748.4	59333.8	4183.86	7435.48	14419.5	87435.4	36509.5	43784.6	41726	0.00300884	Y	1	0							M+H, M+NH4
1246	84.0815	1	2.0709	8991.24	6840.46	5368.53	1247.94	2981.04	3915.35	1951.14	1857.75	1181.42	935.098	1347.59	1189.26	357.792	923.566	1228.31	723.656	1039.52	1186.84	1227.52	0.00182094	Y	1	0
1247	199.95	1	2.13182	9353.8	7601.98	3181.75	3615.97	2361.84	2820.83	3685.32	3253.88	3149.29	3010.91	1349.34	1202.34	256.71	673.492	529.875	5455.58	1217.33	4322.05	2387.07	0.0005762	Y	1	0
1248	116.071	1	2.1625	117237	96247.3	127603	50648.2	73642	78659.7	33242.5	22046.5	37338.7	19980.4	20353.5	17792	4999.74	9082.74	17926.5	21727.8	24495.3	24970.5	26080.2	0.00127227	Y	1	1							M+NH4
1249	202.018	1	2.1625	10216.9	13414.4	3670.27	1742.89	2948.94	3432.69	2187.87	5479.98	1829.07	2181.65	4681.26	1527.74	1192.71	2553.95	3112.96	9710.97	2861.16	7305.54	2851.55	0.00300351	Y	1	0
1250	240.051	1	2.17773	26758.9	24947.1	14539.9	3014.98	5672.99	18909.5	2514.57	1291.88	3830.26	1983.91	2128.98	4609.43	1075.47	1799.48	872.838	572.606	1193.2	1173.18	3206.26	0.00420209	Y	1	0
1251	241.988	1	2.18533	26808.5	23015.5	11160.3	10502.5	10468.9	12739.7	14377.9	13912.8	16962.5	9426.05	8536.89	13886.2	3793.63	4663.28	6386.57	5811.3	7561.7	9160.78	8097.51	0.00197167	Y	1	0
1252	145.029	1	2.25387	10506.9	6319.62	3883.03	2306.28	2845.73	2950.76	5363.93	4892.24	3957.51	3864.9	4335.05	1956.8	764.866	1187.41	1998.73	14110.3	1.56773e+06	13500.6	2792.77	0.00685611	Y	1	0
1253	170.028	1	2.26148	96499.8	67505.3	79629.7	15672.4	14460.9	28735.5	9792.12	9090.16	12603.7	10347.1	14532.7	10900.6	7134.42	11209	10758	8007.96	6191.91	6156.4	13433.5	0.00119954	Y	1	0
1254	188.038	1	2.26148	19172.9	36301.3	29906.7	3028.54	3702.13	14616	1173.7	2309.31	2814.01	3530.51	5324.96	2457.39	2585.08	3665.28	4986.43	602.948	2024.13	1649.48	5013.01	0.00593065	Y	1	0
1255	100.04	1	2.27672	2362.09	1194.54	764.543	459.547	282.125	750.363	423.938	916.008	501.288	662.611	521.446	252.112	171.221	209.453	223.295	2596.01	1928.36	2083.34	305.984	0.00933664	Y	1	0
1256	144.066	1	2.27672	20638.2	28301.1	21288.5	5334.03	6851.58	10619.5	8671.71	9794.27	8238.06	8321	5492.17	4074.2	2814.11	2902.02	4573.89	14611.8	29211.6	6187.2	5922.77	0.00161112	Y	1	1
1257	179.034	1	2.27672	22083	19003.2	17723.6	13030.1	14917.1	16476.4	8528.48	5877.45	9414.9	6189.1	13324.1	9766.12	1404.67	1662.17	2515	4180.53	3483.96	3225.93	6721.61	0.00203518	Y	1	1							M+H
1258	84.045	1	2.28433	48669.2	45546.7	28697	5563.42	8819.99	12185.2	5401.7	4673.1	6537.42	6303.66	2665.91	5973.91	948.543	1468.57	1584.24	3523.96	4412.54	3550.34	5717.99	0.000128217	Y	1	0
1259	84.0813	1	2.29955	9661.42	7073.02	5812.74	2558.52	3045.22	4133.96	1995.15	1524.88	2179.24	1941.9	1011.86	1140.51	313.124	479.725	520.74	2794.07	1733.1	2198.73	1518.56	0.00116483	Y	1	0
1260	221.083	1	2.31478	25479	31075.7	37204.3	13526.7	10558.1	12779.8	20772.3	25544.1	19688.2	20788.6	20813.6	27886.3	13962.3	10061.9	20380.3	43811.9	84150.6	24459.1	19715.8	0.00357586	Y	1	0							M+H, M+NH4
1261	196.097	1	2.3224	4256.18	4196	1228.49	1406.55	1580.59	2277.64	363.72	569.325	1659.66	868.099	3657.91	1171.9	6052.04	7414.13	13105	697.524	2165.16	597.655	1964.59	0.00769058	Y	1	1							M+NH4
1262	146.037	1	2.33002	18344	19451.8	8765.55	860.234	2248.37	5503.48	1266.17	925.838	622.893	713.161	795.733	445.807	144.832	302.696	558.027	2338.73	4810.12	3542.75	1297.01	0.000308	Y	1	0
1263	161.06	1	2.33002	158460	201300	102446	70218.6	118921	162483	99454.6	97799.5	81553.2	115377	71361	58360.4	26315.8	31202.7	70758.7	433410	672444	405723	96213.1	0.00927247	Y	1	0
1264	282.079	1	2.33763	20302.4	22148.6	11895.3	698.86	2374.49	5903.81	1044.05	325.858	563.359	726.856	732.101	472.956	975.272	634.778	733.588	875.453	1051.52	1689.99	1574.29	0.000308	Y	1	0
1265	153.056	1	2.34523	14466.8	20004.4	18930.2	7012.22	5649.84	9240.76	8134.7	7481.54	6761.72	8580.23	7796.94	3394.5	2830.86	3660.32	3422.51	19120.3	14970.6	6754.02	5339.09	0.00371699	Y	1	0
1266	191.074	1	2.3957	85366.8	148271	40358.4	10902.2	42399.7	43380.5	28918.6	10386.4	31476.7	9340.04	8321.01	8189.7	2039.59	2551.7	2423.91	103014	214331	124641	21480	0.004058	Y	1	0
1267	119.05	1	2.41092	4675.26	6155.05	2494.59	1204.62	1773.53	2790.05	1524.32	2278.4	1692.91	1448.02	2098.09	1473.24	264.777	383.322	824.659	1628.97	52795.6	13095.8	1221.15	0.00265112	Y	1	0
1268	144.066	1	2.41092	46222.3	21215.8	15741.8	6325.51	9599.48	8005.13	11319.1	8399.34	12522.4	6982.05	4327.2	5089.58	2166.77	2492.91	5542.51	10146.1	10308	9413.79	5563.27	0.00718042	Y	1	1
1269	147.045	1	2.41092	15182	15974.1	6738.84	2129.7	3350.31	6179.17	1847.93	2325.89	4643.46	1723.36	6320.21	3147.5	1246.55	1250.78	2307.67	5138.81	345158	51784.1	5129.92	0.00133538	Y	1	1
1270	233.014	1	2.41853	4366.83	4614.54	2411.53	623.569	2051.35	1974.85	1994.05	259.762	1007.85	1027.69	2153.04	2094.68	738.795	666.878	923.576	580.649	12568.3	31560.4	2005.29	0.00366239	Y	1	0
1271	286.018	1	2.41853	1101.25	907.406	168.037	181.499	584.439	413.959	352.748	135.513	188.468	159.773	486.019	306.097	77.5995	173.098	99.1104	135.653	2731.32	18043.4	265.095	0.00363877	Y	1	0
1272	123.045	1	2.42615	33238.8	51872.8	27541.8	9786.94	16877.8	23967	10152.6	7673.22	16773.1	7501.74	26238.6	17250.8	1589.36	2020.3	10247.6	10208.6	91911.8	340376	17591.5	0.00674119	Y	1	1
1273	277	1	2.42615	16066.3	19958.3	8965.05	2361.1	5726.93	12632.3	2235.86	2584.92	4741.33	5864.12	7343.4	5081.65	1285.02	1397.5	2232.57	963.344	30015.7	66738.6	6416.12	0.00548681	Y	1	0
1274	291.984	1	2.449	11944.7	10032.9	6522.47	5830.28	7522.83	6981.14	5192.01	5510.66	5755.2	4837.2	7763.55	13440.7	2727.95	3077.17	5505.26	7845.11	3552.38	4262.35	6111.62	0.00890626	Y	1	0
1275	209.962	1	2.47183	32041.9	26991.5	17486.5	16382.4	19898.8	16788.4	13865.5	21312	14537.4	19935.6	19250.9	10217.3	3153.46	4384.51	3121.32	10356.2	9511.92	11933.7	10907.1	0.00833824	Y	1	0
1276	341.044	1	2.47183	65948.1	56579.3	33051.4	32206.6	38565.9	31049.3	31860.8	43004.1	34272.1	42802.3	42958.3	18547.7	11001.9	11817.2	10138.9	36985.1	24567.8	32201.2	25360.6	0.00908536	Y	1	0
1277	369.999	1	2.47183	884943	759479	452940	427379	506425	366345	422408	553313	467965	567964	551848	219907	118124	129331	103215	421037	267342	345996	320826	0.00817378	Y	1	0
1278	197.082	1	2.47955	15429.5	12677.5	5676.59	5169.01	4683.76	7331.52	4512.88	4939.07	2246.7	5826.45	9386.46	8538.14	2702.7	3875.54	5166.3	2329.07	6821.32	1247.38	4251.36	0.00151	Y	1	1
1279	227.103	1	2.4871	43953.4	37207.1	29098.5	5434.05	14697.1	24416.2	6912.54	3604.19	10514.5	4754.65	6088.96	10382.2	5428.86	6139.84	10395.9	13250.3	13858	20368.9	8688.49	0.00283143	Y	1	0
1280	369.029	1	2.4871	182153	161540	101998	95267.5	125114	106772	91055	114256	99560.7	130648	125713	63188	31683	37457.3	34917.5	84139.8	51515.4	60192.1	76092.7	0.00917438	Y	1	0							M+H, M+NH4
1281	123.045	1	2.54802	68650.4	48049.4	26523.7	21917.7	33056.5	18448.7	10923.2	11679.5	29413.4	10151.3	21938.3	35141.3	2070.17	2410.72	19448.6	8539.47	82714.9	1.03516e+06	25125.6	0.00685025	Y	1	1							M+H
1282	178.021	1	2.54802	27853.5	19584.7	11864.6	11353.4	12665.4	9800.3	13173.5	16410.5	12979.1	14327.8	14303.1	5477.53	2997.12	3731.2	3741.87	9453.58	10854.2	10929.9	8817.67	0.0085731	Y	1	0
1283	169.015	1	2.55563	11003.5	8807.85	5027.56	4843.93	4369.75	4788.65	6518.33	5727.73	5493.75	6279.29	8213.35	4408.82	1253.27	1724.87	1847.95	3579.13	3953.56	4110.29	3711.81	0.00719499	Y	1	0
1284	277.002	1	2.55563	26745.3	22711	6449.46	7454.08	10897.7	20106.4	5065.43	6727.35	10666.6	8873.04	10445.3	9334.06	3004.24	2547.61	7567.83	1214.53	38252.1	223442	10384	0.00674282	Y	1	0
1285	87.0445	1	2.57857	10126.6	13481.1	14824.4	4207.94	5528.54	6461.33	6358.67	4709.63	6506.73	3467.48	3308.44	3796.99	2260.82	2276.75	2923.98	5415.02	7984.35	4799.57	3356.79	0.00234114	Y	1	0
1286	175.12	1	2.58617	461464	433816	839368	400562	513010	486527	264455	146753	367800	154204	62613.9	33200.3	12497.4	13836.6	13372.3	76664	90476	67827.1	136197	0.0022165	Y	1	0
1287	116.071	1	2.59378	54691.1	53296	80893.5	36553.1	48931.1	51727.3	26445.6	16500.3	39416.1	19132.4	9553.59	11863.3	4170.8	3700.04	5174.51	16997.9	13317.6	16103.4	16089.1	0.003182	Y	1	1
1288	233.014	1	2.6014	10049.8	11031.7	3349.76	3955.88	3821.6	4619	3940.81	2880.15	2934.21	3215.26	5084.95	4930.96	1337.46	1770.72	5184.76	1362.39	23016.4	132922	5454.32	0.000255221	Y	1	0
1289	95.0496	1	2.6014	20541.3	18829.9	16023.6	11310.8	17618.1	12550.3	12326.9	9828.05	13175.2	9759.53	13654.8	13555.9	2172.84	2476.13	6033.04	5487.88	27818.2	215261	9742.29	0.00964602	Y	1	0
1290	147.044	1	2.61663	19649.1	16678.5	17353.2	7404.31	13066	10889.5	6337.2	6154.2	7730.96	7759.1	9737.8	9246.88	2868.27	2081.06	5897.9	5163.79	32257.6	149087	8342.42	0.00254371	Y	1	1
1291	122.061	1	2.62425	20105.3	15084	17827.9	10286.7	13913.4	12042.4	8884.22	7830.41	8306.72	5609.24	2069.38	2578.87	862.917	763.098	2285.02	4239.17	5716.04	18165	4602.22	0.00127227	Y	1	0
1292	153.055	1	2.64708	29363.2	44770.7	26520.4	12279.5	16810.1	14811.3	18972.6	13489.9	17885.4	14205.4	19163.4	8977.64	4836.07	5163.88	8617.2	18258.8	15558	13496.1	10363.8	0.00581444	Y	1	2
1293	195.066	1	2.6547	19889.9	32707.8	18706.8	8413.02	10223.5	7207.19	8201.84	4270.01	10025.2	3901.15	11170.3	5982.28	2153.1	2328.34	2759.07	16876	13485.7	10463.3	5706.14	0.00484214	Y	1	2
1294	279.136	1	2.72065	11355.3	6771.09	5046.65	3902.18	3486.08	4166.78	4966.26	3257.28	4897.12	5218.62	2467.61	4358.77	2970.75	2626.16	6993.93	5976	21438.1	4789.38	3718.14	0.00819072	Y	1	0
1295	147.065	1	2.75112	12788.1	11402.2	9271.38	3487.67	5419.98	7131.98	6064.24	6068.55	5302.41	5210.43	3631.41	6597.38	2098.35	3038.9	4545.59	11779.4	16632.1	15983.5	4518.54	0.00341653	Y	1	0
1296	156.103	1	2.80442	1153.78	1423.77	1220.32	622.483	642.835	525.206	696.102	658.64	748.956	357.666	289.422	250.41	614.161	790.537	3475.09	669.279	1302.59	728.841	601.107	0.000637596	Y	1	0
1297	253.13	1	2.8427	15001.8	18855.2	33371.7	14692.6	16818.6	13027.7	5556.68	1584.75	10648.2	786.364	1124.39	1426.32	278.378	569.725	146.078	590.087	2408.72	649.15	4163.02	0.00287097	Y	1	0
1298	159.091	1	2.8503	2942.71	2903.72	2749.2	1415.83	1467.29	1493.17	1741.91	1667.21	1582.52	1230.05	1104.15	1042.74	1016.59	1065.58	1760.96	12883.7	23734.2	17974.4	3218.87	2.28751e-05	Y	1	0
1299	261.979	1	2.85792	1939.62	2352.03	929.904	539.191	830.953	1033.42	1126.04	1710.66	1065.99	1119.62	1193.29	950.584	3605.69	2202	3480.51	304.257	570.778	2649.12	1402.03	0.00463601	Y	1	0
1300	155.017	1	2.87315	138313	138631	57291	2758.71	11024	35567.1	5192.65	2989.36	3597.04	2770	2387.17	1822.44	1196.68	1277.78	2206.1	3902.49	5346.51	5747.42	9939.88	0.000255221	Y	1	0
1301	339.107	1	2.896	29519.5	61852.4	17855.7	4531.11	7322.71	4406.68	2454.56	2377.61	2564.08	3118.26	8751.63	6471.86	2568.81	2673.58	3132.59	3835.8	275.268	2254.71	5140.78	0.00401671	Y	1	0
1302	198.021	1	2.91122	1023.22	1075.6	685.152	435.058	229.601	156.589	381.429	294.055	328.128	306.043	939.674	576.964	405.929	650.026	1985.86	902.695	311.16	1123.21	771.583	0.00205763	Y	1	0
1303	339.078	1	2.91122	6421.85	6597.03	3527.13	1445.62	2668.96	976.369	1151.73	1579.9	847.594	1232.65	8401.55	4022.23	2269.35	4347.17	12771.4	1483.91	52.7718	2014.66	3978.04	0.00396967	Y	1	0
1304	501.16	1	2.91122	54436.4	126021	31256.3	4457.67	10139.5	2350.12	0	564.166	0	1288.65	14432.9	8450.3	4825	5644.05	3197.31	7168.66	0	1680.8	6712.93	0.00481867	Y	1	0
1305	117.034	1	2.92645	2384.28	3480.69	1259.52	846.946	737.074	906.966	2016.91	1309.17	1254.69	1287.89	1181.87	526.969	314.813	451.92	456.427	17717.7	7540.26	10346.5	1143.8	0.00382076	Y	1	0
1306	145.029	1	2.92645	11640.9	15245.7	6209.32	2625.42	2606.46	3374.66	6075.06	6041.22	3809.6	7104.85	5638.76	1854.12	1857.48	2240.82	2016.87	112951	49654.1	97935.4	5468.75	0.00200239	Y	1	0
1307	147.065	1	2.97213	3073.05	2630.08	3151.33	553.157	1493.59	1648.81	1083.96	1195.17	1482.85	346.077	1035.66	2030.11	784.944	1104.09	1514.46	6043.11	13008.9	5338.47	1310.96	0.00878178	Y	1	0
1308	143.071	1	2.98737	6400.26	9624.94	15002.4	4632.84	3666.62	4217.89	3361.94	3732.64	4552.08	4187.86	3921.96	3031.08	8981.7	7817.02	8320.74	8451.37	10478	6621.56	4631.46	0.00548166	Y	1	1
1309	101.06	1	3.01022	12970.9	9376.2	33145.8	3356.56	4349.84	4251.81	6476.34	4390.28	4790.17	4288.15	2068.51	3270.46	1853.06	1707.43	3287.33	5863.99	7517.61	6884.77	3546.95	0.00203524	Y	1	0
1310	117.034	1	3.01783	4623.03	5833.44	3533.39	2380.61	3237.81	2038.66	2884.37	3459.16	3467.35	2772.01	3659.37	1947.56	1190.1	1162.15	1669.12	11043.5	41391.2	7390.42	2097.56	0.00816635	Y	1	0
1311	145.03	1	3.01783	64171.8	58065.7	21919.9	11139.6	15914.7	13213.5	9165.44	15174	16352.7	12351.3	20163.8	13439.2	7312.45	7461.01	11360.2	52729.1	234334	39251.4	13814.8	0.000293888	Y	1	0
1312	158.061	1	3.01783	4956.59	5635.75	4154.48	3083.09	3447.33	1693.2	2634.27	2717.66	3293.09	2342.87	3669.91	2631.27	1669.15	1405.62	2830.43	14826.8	53194.9	14056.4	2533.94	0.00685611	Y	1	0
1313	147.077	1	3.02545	9502.13	5688.38	23523.1	1091.31	1074.71	2889.73	1424.39	747.557	1640.76	1959.3	1187.93	1088.93	858.574	717.43	815.23	1723.54	2803.39	3963.69	1723.35	0.00305968	Y	1	1
1314	253.119	1	3.02545	34272.8	48044.5	120550	12993.4	1347.54	3759.74	930.122	336.962	8145.77	1594.89	442.896	2288.22	3912	3200.31	1307.89	1604.27	415.417	2096.5	6984.88	0.00157509	Y	1	0
1315	289.139	1	3.02545	44913.3	58579.7	175144	15068	1818.36	6108.52	765.68	23.457	7759.54	1681.68	958.629	3404.8	6773.4	7012.67	10534.3	532.815	1739.97	954.532	9237.17	0.000973562	Y	1	0
1316	298.062	1	3.02545	22376.9	23948.7	59290.4	7154.5	2189.71	5299.58	2172.36	2793.75	5912.09	3548.22	4193.74	3778.98	3354.78	2338.62	1509.18	2509.31	6491.6	3567.42	4971.63	0.000497319	Y	1	0
1317	342.051	1	3.02545	21115.1	30311.5	75768.8	8863.44	3417.71	3927.57	827.272	447.415	5991.47	3491.02	3812.65	3677.93	4505.84	3468.05	1533.79	761.385	601.707	3405.35	5366.95	0.00173791	Y	1	0
1318	161.046	1	3.05305	3698.62	1783.88	996.769	336.919	700.424	675.07	1124.47	703.278	642.033	1089.32	1272.71	1217.3	627.078	403.138	895.453	1817.09	3096.36	1213.42	738.639	0.00787632	Y	1	0
1319	147.045	1	3.06067	12450	11198	8947.04	5127.94	5825.25	6511.16	3251.82	2350.31	4859.94	4160.26	6667.33	6257.96	3055.24	2738.57	3777.1	240284	452342	988681	41109.7	0.0009336	Y	1	1
1320	235.145	1	3.06067	9882.34	4859.1	2389.73	1002.94	1645.52	2233.39	1973.03	1674.99	1739.82	3573.96	1001.13	1194.87	1314.49	1033.32	2132.91	593656	1.19075e+06	2.65816e+06	91942.6	0.00550391	Y	1	0							M+H, M+NH4
1321	288.108	1	3.0759	33917.1	45086.1	116500	10953.6	2353.01	7286.53	511.473	791.628	4634.97	2027.05	2211.45	4065.8	13052.8	15740.9	11297.3	906.744	2129.92	1270.24	8515.31	0.000850423	Y	1	0
1322	84.0449	1	3.09113	34611.4	24222.9	27256.1	3820.44	4797.29	6889.73	6488.81	3425.9	4552.4	4177.78	1810.79	5663.28	873.784	1157.09	1791.27	3339.08	4990.97	3851.35	3704.16	0.00116483	Y	1	0
1323	192.033	1	3.11397	23051.7	16060.4	1888.54	1177.31	3129.16	2737.05	769.67	1667.13	1598.65	1175.69	1926.33	3081.24	814.949	969.268	1806.15	2093.25	2121.04	2056.01	2165.96	0.000873386	Y	1	0
1324	194.037	1	3.1292	12951.2	14950.3	5602.51	6770.38	7919.44	4901.44	6362.01	7329.47	7048.85	6164.49	4021.4	5612.62	7823.45	1800.38	3507.47	62729.7	43157.2	71209.3	7641.78	0.00138343	Y	1	0
1325	116.071	1	3.30455	160814	155292	106886	37469.9	58254.1	65944.9	87687.3	82163	38483.1	68159.6	43134.9	49822.2	5881.07	8736.58	13736.9	30112.8	33582.9	31583.9	29611	0.00200239	Y	1	1
1326	201.992	1	3.31217	3969.12	2629.39	1545.92	1731.29	1388.62	1342.67	1507.49	2064.28	1480.86	1748.22	1218.64	1585.49	1693.34	1345.96	1398.68	3796.22	2692.89	2025.09	1323	0.00564697	Y	1	0
1327	221.081	1	3.36547	6645.21	7637.9	8123.06	3372.56	6647.18	6102.48	3471.17	2605.94	3419	1900.48	2973.06	1411.28	1318.85	877.842	1007.73	9094	6155.98	8127.22	2314.08	0.00588008	Y	1	0
1328	122.024	1	3.51515	2691.73	2111.77	1409.49	877.165	842.168	676.585	1535.38	1118.21	844.968	843.579	603.148	394.517	343.081	188.324	616.483	1957.92	1448.31	1971.34	804.779	0.00178174	Y	1	0
1329	240.087	1	3.51515	2254.87	4569.65	5329.65	928.227	1277.47	997.734	0	321.08	267.266	555.662	1123.17	2479.78	4295.82	4447.13	2028.14	7962.86	8914.97	23110.3	2373	0.00665188	Y	1	0
1330	143.071	1	3.52277	3068.07	6568.94	5342.76	1238.92	1375.86	1532.69	1549.9	1341.45	1400.2	1170.81	1706.25	1156.79	3147.95	1742.18	860.368	4005.63	2926.22	4398.67	1793.87	0.0084176	Y	1	0
1331	136.063	1	3.55322	3.71856e+06	2.49861e+06	1.72639e+06	840626	1.02552e+06	1.30284e+06	954609	750705	712114	827351	393088	792488	168335	288020	425066	1.95401e+06	908644	2.14302e+06	623662	0.00199931	Y	1	0							M+H, M+NH4
1332	145.032	1	3.55322	29069.1	26042.7	17918.5	9403.4	10490	14148.6	11844.5	10468.3	7448.96	9854.63	6774.24	6619.35	2058.09	3145.5	4394.71	29904.4	28512.2	20366.6	7775.92	0.000750838	Y	1	0
1333	298.097	1	3.55322	4.17605e+06	2.72886e+06	1.87057e+06	865076	1.06108e+06	1.41786e+06	1.04128e+06	819123	741493	890112	404627	852959	154951	305953	462932	2.06977e+06	970152	2.3548e+06	662768	0.00223179	Y	1	0
1334	141.055	1	3.56083	75463.1	72658.6	75426.3	49146.5	46738.9	61661.6	54710.2	47839.5	50847.9	50724.4	37994.2	38744.8	16189.3	16961.6	14412.4	118195	51948	69870	35368.7	0.00205632	Y	1	1							M+H, M+Na
1335	94.0406	1	3.56083	1747.22	1616.04	970.206	396.309	472.447	622.082	737.621	729.337	590.823	510.061	257.797	328.519	246.048	210.772	172.087	748.617	1165.97	1223.31	505.457	0.000255221	Y	1	0
1336	151.039	1	3.69793	33221.3	13660.9	10477.4	5551.16	5331.37	5370.98	7050.15	6786.6	7389.4	5317.63	3595.15	3094.47	1512.83	1879.39	2100.1	6655.02	12617.3	10123.7	4061.23	0.00903714	Y	1	0
1337	106.067	1	3.756	2138.71	2890.44	682.051	738.069	934.492	658.258	1922.12	1283.09	1111.06	1137.16	1238.61	1063.75	170.892	257.408	172.626	3180.02	2476.68	7227.13	888.61	0.00371496	Y	1	0
1338	168.08	1	3.756	19274.1	21670	5291.73	3431.14	5811.02	7313.4	10257.5	14516.2	6071.4	10374.4	10665.3	6948.57	1564.58	1737.27	1455.41	4598.16	2626.12	2488.06	3467.46	0.00382336	Y	1	0
1339	132.081	1	3.76362	983048	1.1011e+06	283808	111900	234004	304634	619892	864881	228943	546510	486427	393550	41071.8	41097.1	46857.5	293162	145868	172740	209728	0.00655601	Y	1	0							M+H, M+NH4
1340	118.066	1	3.76362	1.95602e+06	2.2641e+06	519704	154845	443743	557669	1.21374e+06	1.74601e+06	378487	1.10362e+06	1.01087e+06	795591	26399.9	38296.7	17978.8	448330	215898	261222	377611	0.00730323	Y	1	0
1341	144.081	1	3.76362	3.22947e+06	3.70671e+06	868334	250719	728309	924450	2.04237e+06	2.88309e+06	634212	1.81715e+06	1.66681e+06	1.30817e+06	42430.7	62116.8	29705.5	758269	367981	449839	621285	0.00731526	Y	1	0							M+H, M+NH4
1342	143.073	1	3.76362	672903	769309	181170	55577.4	153852	193991	424161	586431	135862	379902	334051	263787	9817.38	13734.2	7141.69	156311	81145.9	95871.3	130248	0.00674282	Y	1	0
1343	146.061	1	3.76362	9.4556e+06	1.08692e+07	2.46397e+06	687314	2.08246e+06	2.68352e+06	5.75384e+06	8.56012e+06	1.75672e+06	5.271e+06	4.9566e+06	3.88094e+06	117768	171406	82715.4	2.181e+06	1.04262e+06	1.4545e+06	1.78947e+06	0.00778036	Y	1	0
1344	159.092	1	3.76362	725537	825015	198949	63335	168028	212031	455166	642373	152810	405291	363210	283761	10807.3	15015.3	7740.17	187986	91901.4	108618	144705	0.00691139	Y	1	0
1345	160.077	1	3.76362	204474	237547	58099.9	21004.2	50936.4	63067.6	135659	184346	44453.9	117575	103674	83772.8	4226.75	5435.15	2804.5	65198.2	35959.8	54495.1	43255.6	0.00739212	Y	1	0
1346	170.061	1	3.76362	1.34947e+06	1.54111e+06	380923	119436	307973	390666	858241	1.19242e+06	289474	766057	686266	547734	21096.4	29032	15077.1	344960	194447	203060	264570	0.00674119	Y	1	1
1347	188.072	1	3.76362	2.41028e+07	2.5827e+07	6.36828e+06	1.77779e+06	5.32853e+06	6.91192e+06	1.50801e+07	2.11784e+07	4.53206e+06	1.33791e+07	1.10332e+07	8.34248e+06	305717	448767	198783	5.783e+06	2.84248e+06	3.46112e+06	4.81951e+06	0.00754858	Y	1	0							M+H, M+NH4
1348	91.0548	1	3.76362	110489	115430	29584.9	9587.01	26659.2	32868	60061.9	86073.9	22680.9	59989.5	51116.9	38446.1	1917.09	2802.14	1316.3	322154	292085	763557	55702.5	0.00536638	Y	1	0
1349	115.087	1	3.76362	13058	7975.81	4420.45	2451.98	3574.33	4694.73	4883.53	3955.77	5718.62	5371.21	2080.46	1352.99	627.535	664.842	723.925	232596	210203	557400	27910.4	0.0039655	Y	1	0							M+H, M+NH4
1350	126.047	1	3.77123	5955.73	6582.05	1871.23	546.293	1607.72	1352.31	3345.32	5513.57	1854.06	3257.06	3402.44	2387.23	203.455	192.049	225.293	1250.81	1071.24	1715.91	1342.69	0.00574525	Y	1	0
1351	134.061	1	3.77123	30186.6	30776.3	12146.1	3969.62	8001.48	11886	19939.9	23281.3	8453.06	16161.6	12983.1	11105	1792.25	1691.02	1949.94	12032.7	6822.2	8898.9	6558.56	0.00525832	Y	1	0
1352	144.045	1	3.77123	100279	112080	30352.3	10938.1	26763.3	32136.6	65596.6	86597.9	25159.9	56968.9	49897.4	37420.2	4467.2	4622.99	5390.11	26401.4	14110.3	19182.3	21374.1	0.00634118	Y	1	0
1353	177.113	1	3.78647	19331.2	13403.4	9552.68	10604.5	7425.35	10410.2	9793.01	9166.86	10846	8206.85	5816.18	9794.16	8221.05	7305.09	7963.06	32843.8	34649.9	32860.3	9300.69	0.00972712	Y	1	0
1354	86.0969	1	3.79408	22831.3	20053.7	13901.4	4637.35	7748.81	12580.4	11597.7	9303	8331.19	8238.23	2060.14	3251.18	2302.55	2382.23	3780.13	5634.33	5993.26	7468.17	4840.32	0.00193525	Y	1	0
1355	122.03	1	3.8552	9707.59	7347.88	2878.62	2150.29	2259.71	2618.81	3187.07	1646.44	3149.64	1918.76	1527.53	1528.06	283.209	433.653	736.565	3563.94	2439.51	2558.17	1511.27	0.00110049	Y	1	0
1356	134.037	1	3.8552	549.423	775.392	432.789	233.046	209.648	350.154	442.412	168.445	346.29	115.858	268.912	319.572	125.104	633.328	171.304	9366.94	10632.1	22353	1251.09	0.00845327	Y	1	0
1357	145.029	1	3.8552	8986.51	6855.32	2917.9	2278.36	2073.2	2680.69	4268.87	3502.54	4416.62	2819.34	2988.1	1535.58	2150.82	11013.8	2072.07	172007	193957	395020	18605.1	0.00151	Y	1	0
1358	265.155	1	3.8552	21667.7	6866.46	1072.94	368.558	571.486	496.808	939.186	1162.77	833.833	2581.1	1132.5	637.971	10578.5	94518.4	2791.76	1.64843e+06	2.01004e+06	4.28357e+06	156718	0.00954049	Y	1	0							M+H, M+NH4
1359	501.124	1	3.8552	10709.4	28903.6	6502.96	2116.05	2757.65	3328.95	445.489	620.475	823.877	160.252	5835.96	4996.03	102065	199719	112268	374.473	561.751	1979.55	47466.8	0.00818586	Y	1	0
1360	98.0616	1	3.8552	1927	1330.01	713.74	355.291	361.824	628.705	839.259	598.215	1019.63	450.011	418.367	484.477	197.277	322.023	249.194	2452.27	1182.73	4536.97	577.241	0.00308248	Y	1	0
1361	140.071	1	3.88567	12982.8	15203.1	9733.21	6331.1	6303.4	7756.2	9740.87	7686.74	10999.9	7447.09	10619.6	8562.33	3185.3	3042.21	3819.11	9658.45	9778.09	8973.2	6112.39	0.00357508	Y	1	0
1362	132.102	1	3.9542	89725.9	100796	60639.8	2670.63	33570.1	50193.7	20091.9	6136.91	2894.48	3308.18	5358.94	7242.73	354.046	624.362	1153.4	31671.2	12642.8	7902.84	12053.3	0.00228488	Y	1	1							M+H
1363	261.145	1	3.9542	172284	200691	120732	5523.64	65546.3	103916	37042.1	6845.12	8714.88	5753.18	11564.2	11848.6	2559.65	2521.52	2693.44	65037.2	32615.3	11398.9	22924.9	0.00258626	Y	1	0
1364	86.0969	1	3.9542	22849.1	25572	15729.9	869.195	7689.54	12869.7	4553.67	979.08	1153.41	557.434	1265.7	1765.77	154.745	450.847	1493.35	9617.42	5692.11	2465.13	3126.52	0.00205804	Y	1	0
1365	116.071	1	3.96182	40270.6	33567.9	45890.9	18583.2	23744.2	26480.7	19723.6	12533	19566.4	16243.2	11489.6	8489.39	4853.07	4924.46	9010.79	17333.3	15771.1	18174.9	11880	0.0020272	Y	1	1
1366	501.155	1	3.98465	26151.5	56059.4	12924.9	1700.77	2241.07	1406.68	0	241.553	1145.28	155.46	2430.97	3663.88	7889.88	10422.6	8221.73	0	726.511	0	3571.76	0.00353785	Y	1	0
1367	272.113	1	3.99227	11057.5	10131	1655.67	4001.5	6607.57	4668.14	1983.17	2132.25	5920.67	2565.09	10781.4	7741.39	8861.7	9257.7	14098.4	10631.1	3490.35	13326.9	7505.86	0.00477945	Y	1	0
1368	136.076	1	4.0075	8253.12	13816.7	4210.36	3023.85	4901.74	3768.18	3212.95	2210.26	2715.35	1492.01	4302.55	4696.32	858.853	633.86	1596.26	3480.47	5210.27	6083.07	2528.65	0.00390284	Y	1	1
1369	190.996	1	4.01512	14877.1	15045.1	10583.4	8470	7195.51	7676.33	10399.4	5632.74	11225	8265.93	5952.49	4432.97	2325.5	1431.53	2794.94	11778.6	14413.7	13177.9	4954.02	0.00393236	Y	1	0
1370	155.071	1	4.03035	56130.9	50206.1	33255	18004.3	21944.4	32438.5	20223.4	18749.5	40037.3	20626.6	15303.7	16772.9	6822.29	6690.8	10037.5	30497.9	32919.3	49523.9	16260.7	0.00586674	Y	1	0
1371	151.039	1	4.04557	93775.7	86253.4	25945.3	14135.9	13523	18287.8	25920	20981	17992	20971.3	19444.2	11627.2	5682.44	6722.47	7682.43	24054	28672	17755.9	13698.7	0.000126072	Y	1	0
1372	180.085	1	4.07318	7954.3	8211.91	7152.19	7037.12	5725.8	4985.52	3681.07	5154.83	5715.75	5336.72	6255.06	6187.15	2068.35	1740.89	2714.28	6405.27	6434.92	5083.56	4328.78	0.0085731	Y	1	0
1373	158.079	1	4.0808	2296.07	1786.84	1699.22	922.682	922.083	1041.37	1223.64	1261.14	1032.62	1315.36	713.562	732.932	415.942	485.168	1163.12	2687.14	1861.54	2380.2	755.435	0.00137739	Y	1	0
1374	343.035	1	4.16457	9672.26	17284.5	46238.9	8965.58	2548.15	3051.08	364.477	836.481	2109.26	897.031	2274.08	7987.51	8214.63	7724.58	1780.82	1374.26	1472.88	543.584	5939.97	0.00990221	Y	1	0
1375	102.055	1	4.17218	9001.59	12015.6	16246	6058.45	4445.51	4733.21	4932.67	3674.54	5837.2	4361.58	2864.77	4461.21	3164.54	3104.65	1994	4863.91	3915.81	4789.57	3635.15	0.00321648	Y	1	0
1376	325.024	1	4.17218	3223.71	3669.38	14656.1	2711.19	1160.89	1615.47	62.7298	58.4437	150.996	500.825	621.547	2566.33	2815.79	2801.32	650.547	620.556	637.605	406.604	1785.58	0.00523165	Y	1	0
1377	125.06	1	4.1798	5898	6509.96	7778.86	3006.74	2494.83	2957.75	2770.98	2198.4	3879.3	2635.28	2094.08	2341.99	1799.86	1853.48	1578.42	3431.38	2681.97	3234.5	2282.88	0.00155316	Y	1	0
1378	84.0449	1	4.1798	8733.23	12225.1	15654.3	3467.77	1163.88	2130.43	2668.42	716.403	1703.71	706.573	1273.82	3772.64	2952.21	3359.4	655.489	1014.65	2114.13	1463.54	2554.76	0.00211477	Y	1	0
1379	143.071	1	4.1874	16998.6	18756.6	13440.5	4515.57	3420.42	3698.49	2855.57	3472.69	4266.49	3336.52	4520.01	4332.68	3597.23	3636.98	2460.83	5264.01	3532.74	4695.89	3983.01	9.81438e-05	Y	1	0
1380	119.086	1	4.19502	1899.04	2087.54	2031.2	1080.37	938.048	1200.93	1047.49	790.57	1111.19	981.332	1258.62	1452.63	695.238	455.688	873.507	2445.86	2767.71	1074.64	912.388	0.00154589	Y	1	0
1381	221.081	1	4.19502	37197.1	47588.5	23284.4	16565	25347.8	18753.5	10759.7	9305	16336.2	11143.4	26064.6	21473.2	4896.42	4935.22	7272.56	23072.4	21255	46758.2	12617.7	0.00205804	Y	1	0
1382	273.134	1	4.20263	3255.57	3394.64	6084.96	1298.85	672.432	568.115	71.7052	746.202	539.43	804.13	3033.32	2242.85	2066.72	2371.2	1658.8	248251	275987	362257	17698.4	0.00100994	Y	1	0
1383	132.102	1	4.36253	176641	208016	98853.1	4054.38	46591.1	74665.9	30384.4	7903.16	7551.57	3216.71	8970.42	9040.6	651.581	2196.15	4150.04	58964.7	21099.2	17909.8	19129.2	0.00114379	Y	1	1
1384	261.144	1	4.36253	387040	468728	222766	10405.2	100958	166839	49075.9	8727.52	14848.8	5443.21	18067.7	17212.6	2532.7	6007.7	9198.94	115017	40708	25864.1	40042.3	0.00110098	Y	1	0							M+H, M+NH4
1385	86.0969	1	4.37015	34558.7	38784.3	19425.4	445.38	8951.38	13154	3401.33	667.594	657.435	538.989	1183.28	1142.42	60.2585	499.465	1049.83	10096.9	2671.55	3218.68	3468.15	0.000837032	Y	1	0
1386	181.05	1	4.40538	48898.8	83282.9	53215.6	19011	21776.7	26199.3	40955	26507.3	14505.4	19347.7	15945.9	19806.8	1118.63	1623.58	4426.35	5641.8	5917.66	3865.16	12668.1	0.00773928	Y	1	1
1387	166.088	1	4.44355	5714.89	4275.42	1468.52	1424.77	2490.11	772.167	2689.3	1872.19	2204.81	969.884	1482.37	1612.27	821.067	461.822	3041.79	4217.64	2819.42	3696.75	823.652	0.00327507	Y	1	0
1388	120.045	1	4.50447	15542	10229.5	8813.23	2295.35	2850.05	5044.26	3520.57	2521.59	4216.92	2803.1	790.279	1497.86	1296.54	1489.03	1646.17	9112.03	9629.91	6479.36	3026.73	0.00205804	Y	1	0
1389	330.119	1	4.51208	1433.79	2011.45	711.64	1144.95	1983.54	1553.66	402.14	758.543	296.198	870.311	1340.58	1655.26	6418.61	16902.7	3587.77	2889.87	1979.77	3973.11	2154.46	0.00598308	Y	1	0
1390	131.05	1	4.5197	63275.1	77069.8	51343.1	31836.7	44529.5	44628.6	23462.6	18607.1	39267	19079.3	11602.8	23723.9	5395.15	4357.53	6754.55	16877.1	13470.1	16584.9	16887.8	0.00298084	Y	1	0
1391	378.04	1	4.5197	20801.3	30014.6	30275.9	13173.8	23898.3	24730.8	4310.93	1274.16	10550.2	2779.94	2771.35	13192.3	2415.61	1727.6	3075.13	336.465	0	133.689	4890.95	0.00804392	Y	1	0
1392	192.984	1	4.573	39046.6	36961.4	17742.7	12846.5	18417	12255.1	11512	18274.2	13899.6	13378.3	12932.4	7966.88	8834.4	6346.99	8553.03	10993.9	9717.63	9946.76	12328.2	0.000973562	Y	1	0
1393	119.05	1	4.58062	52706.6	35184.6	16732.8	10436	9674.97	19093.1	9940.54	6373.01	27365.4	7923.33	12912	9320.2	3942.94	3696.26	8267.42	24017.1	35620.9	99914	10959.1	0.00729391	Y	1	0
1394	371.996	1	4.58062	3310.35	2838.76	8981.18	2435.61	2557.25	4779.89	494.017	0	812.567	535.988	418.257	1342.25	1217.01	364.946	1337.89	0	0	0	2107.35	0.00588218	Y	1	0
1395	155.017	1	4.58823	2721.82	4318.83	3352.12	1762.7	2073.42	2664.54	992.889	708.227	990.366	1177.38	921.655	1013.42	563.916	541.083	744.107	502.231	577.764	385.471	952.853	0.00336765	Y	1	0
1396	245.049	1	4.59585	8211.18	12190.2	13798.4	2952.11	8195.23	6731.82	616.733	259.341	1035.39	391.081	1101.92	4034.38	3224.43	2755.06	6502.69	407.064	0	299.663	2943.97	0.00475877	Y	1	0
1397	121.029	1	4.61868	644109	589908	269044	123696	354784	195886	141869	170622	79708.2	109728	266865	103567	236764	124525	389224	67443.9	60401.4	56547	165962	0.00276703	Y	1	0
1398	139.04	1	4.61868	358768	338968	197146	132023	242681	176805	166554	188177	212747	184412	225427	148691	148440	95128.1	262318	89982.6	50702	81111.7	134414	0.00552133	Y	1	0
1399	191.996	1	4.61868	5976.57	6619.53	2176.81	1616.48	2702.34	2530.88	1797.78	2898.5	1037.95	1505.89	1790.39	1006.2	1194.79	918.346	1438.14	1553	1227.01	788.229	1712.58	0.00157978	Y	1	0
1400	323.074	1	4.61868	323319	301110	93344.6	36498.6	175932	74888.1	29299.6	49531.3	9142.78	29290.1	128684	38741.7	105185	60655.4	194988	4537.27	3023.37	2385.7	70493.8	0.00283328	Y	1	0							M+H, M+NH4, M+Na
1401	303.146	1	4.61868	8528.46	9860.34	3996.73	1581.89	7290.91	4786.59	617.368	1172.16	1605.5	1635.69	7981.98	3601.03	9572.36	6316.92	10135.5	4281.48	629428	3415.42	3824.14	0.00831454	Y	1	0							M+H, M+Na
1402	329.982	1	4.61868	174262	152076	54649.4	18402.2	91702.5	41869.5	17715.4	28444.3	5426.13	16256.5	67725.4	19196.8	63758.2	37749.4	48799.8	3053.77	1576.95	551.287	44281.4	0.00314583	Y	1	0							M+H, M+NH4, M+Na
1403	307.1	1	4.61868	138667	117434	39880.6	11525.7	70284.6	31409	10242.6	22341.3	2332.67	11493.8	46528.7	17976.7	41947.9	25248.3	31288.5	1621.56	1393.72	569.212	29140.2	0.00281303	Y	1	0
1404	338.999	1	4.61868	15350	14575.8	5332.7	1626.69	8728.01	3379.33	534.835	1541.66	354.633	1034.02	5952.1	2009.61	5853.98	3675.14	4228.58	131.058	273.449	0.178349	3418.57	0.00268432	Y	1	0
1405	345.009	1	4.61868	314451	281792	112754	52084.3	150146	87657.8	55756.4	79372.4	14536.9	45455.3	114274	40554.7	82791.2	55688	76176	7190.49	0	916.907	83868.2	0.00215357	Y	1	0
1406	65.039	1	4.61868	11588.4	9133.83	2657.55	1269.24	5554.96	2675.64	697.185	1858.26	2980.39	1982.78	5528.46	3108.46	4081.73	2360.62	4150.41	97.3316	0	345.163	2166.32	0.00382076	Y	1	0
1407	123.035	1	4.6263	7885.15	8913.83	5772.03	3590.39	4465.17	4825.98	3638.99	4843.92	3959.52	4544.94	4270.25	3023.54	2205.48	1829.11	3039.84	2844.74	4303.74	3966.45	3203.17	0.00160897	Y	1	0
1408	165.973	1	4.6263	11421.3	9333.92	5807.92	3553.24	4302.84	3235.42	2363.83	5096.85	4535.86	3713.58	2583.06	1313.28	1872.93	1238.9	1772.48	3027.63	4758.52	1917.39	3319.28	0.00157293	Y	1	0
1409	170.024	1	4.6263	43789.1	32120.6	13338.3	9067.93	14765.4	10401.2	14038.5	13886.7	6224.98	8468.51	11200.2	5855.49	5760.94	5230.94	9583.5	3481.77	4922.47	2120.2	9721.77	0.0020334	Y	1	0
1410	176.986	1	4.6263	30693.8	26187.3	10339.5	6339.57	10266.4	8185.72	11373.6	10660	7730.9	7646.28	7444.41	3780.04	3882.45	3433.29	7261.94	5038.56	6192.01	5279.34	7466.47	0.000705413	Y	1	0
1411	181.008	1	4.6263	9002.35	6185.31	2961.41	2154.47	3136.38	2490.43	1357.39	3434.75	859.699	1667.48	2550.74	1336.35	1688.43	1220.27	1878	896.077	1744.19	605.203	1922.91	0.00370872	Y	1	0
1412	183.002	1	4.6263	5079.85	4684.99	1976.59	802.642	1846.19	759.355	1042.24	1724.38	1546.61	1034.83	1014.83	509.215	599.958	489.849	760.804	934.04	1882.84	1951.63	1028.4	0.00082827	Y	1	0
1413	194.96	1	4.6263	35397.3	29917.5	13138.3	9701.95	14657.8	9978.02	8095.56	12572.4	6563.16	6575.83	10062	4560.88	5617.13	4524.25	6798.08	4134.96	3707.31	3250.31	8729.13	0.00117854	Y	1	0
1414	233.961	1	4.6263	19790.8	16299.8	7682.59	3626.91	8428.6	5734.51	5113.12	6054.09	3235.09	3329.74	5891.69	2409.97	4197.94	2812.77	4379.58	1883.43	580.825	897.105	4605.36	0.00171909	Y	1	0
1415	233.985	1	4.6263	77480.5	63698.9	30867.3	17091.2	35291.7	25286.8	17822.7	24744.3	11316.6	15660.9	25449.8	10493.3	17467.3	11580.2	16749.6	4054.69	1781.55	1826.62	21627.6	0.00199472	Y	1	0
1416	235.986	1	4.6263	66411.4	58465.7	25456	12776.7	27587.8	18368.6	13578.8	16330.6	4070.66	7902.82	23062.2	9512.8	12265.9	9220.7	13468.6	1048.22	461.534	416.201	16850.8	0.00149031	Y	1	0
1417	237.957	1	4.6263	37728.1	32984.9	13946.9	7231.88	14744.7	9586.22	7032.78	10652.9	2837.14	6425.65	10838.8	4374.7	6466.56	4985.15	7099.56	805.907	2345.93	1714.53	8967.22	0.00126945	Y	1	0
1418	237.981	1	4.6263	46449.8	39698.5	16553.3	10728.2	19409.8	13623.5	10966.9	15237.2	5851.72	8504.4	15330.6	7702.65	8331.64	7391.93	9737.21	1698.26	1533.78	1984.53	11837.7	0.00148788	Y	1	0
1419	242.978	1	4.6263	35243.9	29472.7	15510.4	8852.04	17551.3	10712.3	6100.57	10659.8	5078.01	8701.22	11631.7	7071.78	7189.23	5473.39	6137.56	2364.42	2492.91	1898.84	8781.69	0.00170019	Y	1	0
1420	251.972	1	4.6263	39126.6	32409.6	11828.1	5467.87	17309.4	9278.61	3340.31	6075.5	13636.9	3707.06	12743	4786.46	9074.75	6020.9	8300.37	142.065	376.589	119.203	8941.16	0.00306197	Y	1	0
1421	263.973	1	4.6263	9709.8	8395.67	4204.2	1639.4	4102.43	2467.67	2738.61	2468.04	634.171	938.993	3961.95	1806.45	3220.71	1847.61	2348.19	471.952	0	367.804	2366.7	0.00224764	Y	1	0
1422	265.988	1	4.6263	28558.8	16659.1	12176.1	9113.33	14159.5	11499	9720.09	9928.48	10408.7	10121	11135.1	8131.26	6852.36	5346.73	3807.43	4690.18	5068.53	5118.38	9325.68	0.00927247	Y	1	0
1423	277.988	1	4.6263	14089.8	14007.3	3783.6	3977.2	8652.12	4827.16	4100.22	3774.69	3265.39	3114.07	6285.67	2471.46	4222.56	2087.71	3236.08	1666.68	1767.45	1022.08	3900.44	0.00246983	Y	1	0
1424	301.029	1	4.6263	42128.1	35060.2	11170.3	1672.58	22997.2	8240.44	436.245	3356.46	420.169	1490.09	16822.7	4647.43	17010.6	9380.36	12399.9	99.0693	856.01	266.376	9683.2	0.00406033	Y	1	0
1425	307.039	1	4.6263	19118.3	16947.1	6414.33	3130.24	8341.47	5827.91	2607.15	4733.85	335.043	2659.53	6465.36	3023.22	3733.6	2975.87	4574.48	102.455	0	4.56639	5679.75	0.00167729	Y	1	0
1426	335.993	1	4.6263	167278	147669	57495.6	27797.3	74195.9	43923	30517	38263.9	2271.58	24332.9	55877.4	20792.9	40139.5	27498.5	40917.3	339.282	18.5902	200.297	45514.7	0.00185679	Y	1	0
1427	339.046	1	4.6263	60955.5	53256.3	18641.3	8481.92	28113.7	14596	6220.12	10223.9	3086.35	5615.9	21944.9	12011.9	14675.1	11714	35487.2	1401.85	28116.1	1692.54	14159	0.00157509	Y	1	0
1428	343.013	1	4.6263	34836.7	30326.4	10180.6	4631.15	20408.4	8921.96	3529.87	2602.44	322.396	2358.84	16743.9	6359.59	14072.3	8603.53	8126.44	544.673	411.674	189.336	10663.7	0.00352953	Y	1	0
1429	352.008	1	4.6263	84927.3	65798.3	27832.8	10171.5	38206.2	16931.7	4665.19	14527.3	1141.73	4608.64	31566.3	8628.01	24866	16109.3	20044.7	856.708	0	54.3642	18608.7	0.00306197	Y	1	0							M+H, M+NH4
1430	354.004	1	4.6263	1.41135e+06	1.20101e+06	479506	251701	610320	350358	309484	369441	97332.6	222112	439583	158422	323404	209984	339804	78630	9837.18	4945.65	350083	0.00185679	Y	1	0
1431	357.012	1	4.6263	95181	80366	30161.3	18069.5	41759.9	24406.5	17831.3	23661.6	5461.56	13683.6	30457.6	12219.9	21552.1	14886.7	24715	3764.03	336.137	199.7	24878.7	0.00177915	Y	1	0
1432	359.008	1	4.6263	29051.8	19329.9	5959.74	3451.24	13767.5	5070.68	2527.03	3961.27	988.009	3649.17	11140.8	3799.93	7755.7	6337.46	7313.86	0	0	155.295	7873.17	0.00518037	Y	1	0
1433	378.025	1	4.6263	59419.6	64266.4	13433.4	2987.74	36204.9	11230.7	2014.56	4246.69	2181.24	3149.94	25070.8	7303.09	32012.8	16592.5	18376.3	672.354	1307.24	344.587	15051.7	0.00340918	Y	1	0
1434	93.0703	1	4.6263	2466.15	1359.79	681.071	517.867	464.596	494.585	84.15	260.269	141.936	391.886	624.407	306.688	949.806	588.814	878.933	186.846	0	132.006	727.279	0.00325315	Y	1	0
1435	179.03	1	4.63392	16813.8	13973.8	7188.44	4382.43	6643.9	5717.57	5065.51	7593.75	6062.79	3803.58	6195.46	3992.47	2888.22	2635.03	4388.34	2627.04	3302.13	1582.73	4877.47	0.00133541	Y	1	0							M+H, M+Na
1436	209.961	1	4.63392	8065.43	6875.76	3140.7	2095.87	4349.61	3226.73	1999.99	3035.27	1230.21	1863.87	3053.62	1197.01	2479.42	1625.45	2696.14	1335.32	2840.22	1008.84	2373.48	0.00305086	Y	1	0
1437	363.016	1	4.63392	21089.8	19023.5	6695.62	3724.69	9847.59	7184	3078	4581.28	1928.04	3680.86	6811.8	4489.36	6286.18	4779.47	6068.83	1849.74	2954.62	2823.09	5969.04	0.00116483	Y	1	0							M+H, M+Na
1438	218.977	1	4.64153	11392.3	9060.66	5769.85	3812.5	5452.63	3326.87	5343.33	4068.05	4328.91	3530.51	4249.35	2381.54	2182.3	2189.23	2354.05	2458.53	2857.74	3578.56	3259.06	0.00226516	Y	1	0
1439	249.034	1	4.64153	6901.85	4325.35	3284.6	2041.75	2927.74	2421.27	1923.61	2789.78	1896.3	2038.85	3659.98	2184.16	1694.77	1454.02	1400.34	714.154	1508.38	308.991	1984.61	0.00797431	Y	1	0
1440	339.108	1	4.65675	22876.4	25082.5	4653.89	2215.74	4871.08	6448.54	1319.78	2530	2501.88	1946.38	3346.02	3567.09	1369.06	2056.82	4870.16	1325.95	15263.7	1147.53	3261.21	0.000200701	Y	1	0
1441	93.034	1	4.67198	27002.9	27889.3	18830.7	11338.1	20548.2	17329	13074.9	16660.2	18196.2	16305.3	19441.6	13832.5	11473.9	7812.56	14799.8	6925.51	1247.47	5429.34	11621.5	0.00933361	Y	1	0
1442	117.034	1	4.71768	27165.6	16156.6	8394.81	5578.8	5395.76	5724.52	11843	9776	10362.7	10536.3	4995.28	3598.98	3298.43	12978.7	2434.94	551800	377589	880563	51105.7	0.00309236	Y	1	0
1443	145.029	1	4.73007	137677	62513.1	32364.5	13368.2	16904.5	16680.7	35027.6	29740.5	20126.2	37747.3	22173.7	12804.5	16765.5	75480.3	9553.1	3.69653e+06	2.50491e+06	6.02964e+06	315537	0.00682922	Y	1	0
1444	149.06	1	4.73007	56951.5	31000.9	24285.6	15492.4	15687.7	18387.2	23578.9	20791.9	21055	23505	15719.8	12289.8	7943.41	25499	7942.07	1.08544e+06	738959	1.7218e+06	103478	0.00716434	Y	1	3
1445	89.0391	1	4.73007	6689.12	2935.98	1728.79	720.838	976.046	1085.49	1871.98	1613.63	1378.64	2041.23	737.311	471.604	816.697	3355.48	335.828	160883	104838	251618	13838.9	0.00749462	Y	1	0
1446	287.113	1	4.79097	36814.3	114256	38041.8	1585.99	2589.65	10904.5	676.516	2141.89	1119.18	4349.13	7964.17	3797.1	2353.61	2271.8	2820.16	2450.3	1653.17	3288.11	6401.99	0.00937657	Y	1	0
1447	376.045	1	4.79097	76313.8	198065	67250	5216.75	2245.55	21538.7	1719.39	5751.36	1530.54	8562.22	12098.2	3825.26	2596.27	2848.42	2301.86	1073.73	1713.57	245.141	9813.72	0.00655601	Y	1	0
1448	201.054	1	4.98133	1961.52	2707.19	2457.36	1305.66	1962.94	1710.11	1265.35	541.437	983.525	1000.77	1120.66	737.021	2978.09	1482.3	2929.88	621.229	1517.18	1425.78	1248.82	0.0063865	Y	1	0
1449	323.172	1	4.98895	34185.6	11389.8	9130.48	36.1918	657.718	1650.3	0	183.293	11.1631	134.066	370.944	79.3601	227739	672125	10459.8	250869	226514	531674	146409	0.00793694	Y	1	0
1450	191.056	1	5.05748	3672.07	2706.3	2108.56	2111.14	1770.22	2138.59	1796.84	1925.44	2424.14	1850.82	3279.48	2726.99	2001.35	1485.39	996.713	3715.31	4120.76	2049.05	2233.63	0.00816416	Y	1	0
1451	321.18	1	5.0851	2703.2	2618.78	844.057	414.719	884.567	956.578	537.085	1097.19	992.721	1109.4	488.537	387.105	4554.59	27238.7	907.353	333573	232063	170081	17423.5	0.000897444	Y	1	2
1452	166.087	1	5.0927	99699	100004	51658.7	10806.7	43567.4	47323.9	39082.1	25218.7	27734.2	25865.9	17202.2	28174.6	4849.96	8769.75	11868.2	53068.9	26501.7	36039.1	21677.3	0.00211488	Y	1	0
1453	295.129	1	5.0927	117334	116954	57777	5970.77	52186.3	54102.6	34902.7	17503.5	21648.8	22039.8	18479.6	39110.1	3058.83	8236.3	9622.52	52557.5	26089.3	32011.3	21528.6	0.00286987	Y	1	0							M+H, M+NH4
1454	185.117	1	5.10793	5070.94	3361.54	3011.57	962.385	1718.32	794.261	1996.67	2392.55	3226.78	1949.79	1563.81	2218.57	2722.91	2480.19	4713.88	5454.44	3938.85	4651.85	1038.32	0.00563796	Y	1	0
1455	212.129	1	5.13078	3732.73	4866.35	2123.27	834.348	1578.35	880.786	1401.34	2308.54	1669.21	1975.07	768.144	880.072	30647.6	14917.3	29241.9	6126.99	4552.61	5149.98	7914.15	0.00154589	Y	1	0
1456	301.176	1	5.13078	599.268	629.959	260.191	50.1212	325.142	74.8836	259.96	209.655	13.1317	8.44825	208.899	102.396	1.00755e+06	459646	885890	18612.5	14193.8	35079.3	262028	0.00580269	Y	1	0
1457	303.146	1	5.146	47838.1	103301	18386.7	1324.35	27563.7	4897.54	6313.71	2697.64	1951.63	1532.2	7307.85	2150.03	149696	1.05207e+06	13739.8	2.67269e+06	1.72934e+06	3.46412e+06	323011	0.00581189	Y	1	0
1458	321.157	1	5.146	5397.47	4206.56	1914.22	1246.2	989.336	803.728	1652.66	1699.86	1115.1	980.869	595.653	850.811	12468.6	76641.7	2042.45	302229	172519	307855	28439.6	0.000695013	Y	1	0
1459	177.033	1	5.18408	9489.48	11484.7	4001.6	1842.08	3749.37	1867.91	2827.52	2735.66	1358.44	2617.02	2447.06	1326.21	393.787	246.64	302.004	4818.19	2093.81	413.034	1639.29	0.000925945	Y	1	0
1460	298.035	1	5.1917	41059.7	75107.5	39800.1	10761.2	19203.8	9511.57	7506.35	13883.3	2189.26	15119.6	17867.6	10055.3	3265.53	1084.88	687.536	42390.3	6230.04	964.196	9678.44	0.00432727	Y	1	0
1461	306.076	1	5.1917	54207.1	98808.5	49181.5	10320	31180.4	21109.7	11847.2	15266	4321.78	23809.9	27330.1	14716.1	5291.69	3228.24	271.801	53562.5	4574.21	111.501	13139.3	0.00509617	Y	1	0
1462	427.077	1	5.1917	144532	286188	144837	38931.9	69907.2	37679.2	44277.5	43626	8931.99	47217.9	69056.5	35589.8	10654.2	4692.14	2975.84	156300	22436.9	3158.64	33013	0.00566887	Y	1	0
1463	151.039	1	5.23738	62923	63365.4	95551.8	58892.6	68821.2	54420.6	44442.3	39277.9	46517.6	37822.7	22616.1	41784.7	15603.6	16562.3	29002.3	90321	41319.4	43099.2	31205.4	0.0047737	Y	1	0
1464	99.0803	1	5.47082	4234.34	4017.14	3164.61	1628.56	952.522	1439.27	2338.38	2522.23	1649.06	2070.69	2724.61	1045.28	2575.4	2902.82	5052.76	2083.5	3374.34	2068.49	1531.59	0.00458289	Y	1	2
1465	119.086	1	5.6231	1870.24	2143.49	473.891	1095.21	907.815	696.281	1008.36	892.34	1530.66	1334.51	1157.41	1013.88	4606.28	5645.91	9487.3	1036.78	1208.97	417	2848.77	0.00488859	Y	1	0
1466	258.002	1	5.6231	10352.4	11013.8	5930.71	4894.56	2950.73	5821.59	3869.66	1521.91	4540.12	3973.31	645.614	2639.95	1324.32	1419.4	1171.55	824.247	324.704	1460.1	2786.15	0.00208716	Y	1	0
1467	217.001	1	5.63072	36606.1	32288.5	27759.9	14169.8	8488.54	22573.2	10100	5268.22	13525.3	13524.4	1861.44	9852.65	5216.56	5549.91	2910.97	2057.95	2292.96	8310.97	8412.87	0.00341868	Y	1	0
1468	241.988	1	5.63072	29093.5	22340.5	17242.1	12004.5	5782.97	14930.7	5342.68	3884.15	9353.31	8586.72	1555.83	7019.05	3544.24	3567.08	2160.51	2011.23	1577.73	4932.35	5963.57	0.00317548	Y	1	0
1469	179.019	1	5.63833	35381.8	31176.5	23591.1	15048.8	8959.58	19456.8	16203.8	9283.79	14747	13490.5	3640.62	9089.06	4871.68	5656.79	5156.83	3873.04	5412.62	13632.9	8741.86	0.00233743	Y	1	0
1470	211.029	1	5.63833	59156.2	48022.8	37848.5	23465.2	14117.6	30960.4	24074	12370.7	24388.6	24434.1	4039.94	15389.8	8205.18	8979.33	5702.96	5324.86	6266.16	15346.5	14211.9	0.0032128	Y	1	0							M+NH4, M+Na
1471	197.997	1	5.63833	11061.9	10224.8	8088.75	4788	2588.01	6891.17	4935.03	2357.46	4875.94	4337.85	754.032	2796.53	1731.87	1941.89	734.924	684.368	2184.34	2296.04	2440.42	0.00365784	Y	1	0
1472	205.046	1	5.63833	10988.2	10732.9	6853.59	3622.4	3238.76	6524.46	2664.56	2531.53	2841.84	3513.5	1428.6	3863.69	2143.32	2496.42	2010.1	9521.27	11562.8	3629.34	3152.1	0.00165906	Y	1	0
1473	213.993	1	5.63833	94203.6	71386.2	64589.4	37797.6	21029.1	48932.4	34562.3	15373	34247.4	33983.6	2501.33	21471.1	11586.4	12558.4	7011.03	7465.53	4086.37	24498.3	19678.8	0.00382076	Y	1	0
1474	223.008	1	5.63833	79313.2	65099.6	55992.3	34584.2	20067.3	44994.7	33222.7	15545.9	33594.3	31071	4844.41	20326.7	9919.97	10919.2	7551.18	8309.9	5867.77	21960.8	17493.4	0.003797	Y	1	0
1475	232.004	1	5.63833	18030.8	14385.2	12167.1	7848.04	5147.68	10014	6199.48	4562.69	6161.4	6155.45	2015.57	6542.07	2626.72	2959.35	2101.69	3642.01	1489.24	4858.44	4961.84	0.00329118	Y	1	0
1476	258.027	1	5.63833	40147.6	34375.7	28543.9	18004.1	9861.05	23230.1	14911.3	7050.74	13733	15952.7	2525.3	11239.6	6257.81	6718.75	4015.86	4074.98	1869.47	9034.28	9225.77	0.003182	Y	1	0
1477	259.998	1	5.63833	203288	158510	133292	85681.2	47583.6	103362	83292.5	35507.3	81615	69846.2	7056.6	46851.9	23984.7	25790.9	18310.4	21423.1	6313.92	57841.5	44532	0.00371699	Y	1	0
1478	374.066	1	5.63833	93540.3	64979.6	94533.6	33455.1	14666.8	69961.1	9326.3	2416.92	14085.4	19462.1	427.723	33664.3	21914	26475	7570.18	1067.59	886.666	4709.01	16712.2	0.00999671	Y	1	0
1479	142.008	1	5.66117	3215.04	4768.42	2191.79	2007.8	980.911	2740.23	1951.3	1012.5	1820.07	1759.38	334.675	1052.52	514.298	492.206	622.54	690.583	484.142	1217.89	1227.42	0.00710647	Y	1	0
1480	255.02	1	5.66117	35506	22707	26153.7	14644.7	9551.76	20464.1	9589.79	6146.74	11527.2	12516.3	1063.98	11086.8	5607.04	5483.84	2760.15	412.789	164.924	4801.85	7227.38	0.00762429	Y	1	0
1481	170.003	1	5.66878	92045.9	67861.5	52775.3	35462.3	19137	42817.2	36587.5	17645.8	33655.7	30494.2	3432.12	18334.9	8976.25	10733.9	8122.85	8702.64	4792.89	25963.2	17625.4	0.00331611	Y	1	0
1482	218.996	1	5.6764	18556.8	16738.3	16014.7	10706.4	5751.44	11196.1	5403.88	5284.93	7732.77	7930.99	1887.75	6302.8	3936.37	3963.19	2898.03	3142.76	2243.57	5516.67	4970.66	0.00283311	Y	1	0							M+H, M+Na
1483	199.028	1	5.6764	18431.4	11565.4	10856	5644.47	2527.22	8258.99	5588.87	2271.73	5589.52	5822.16	501.919	4231.79	1749.18	2336.56	1890.1	479.882	517.933	2435.04	3509.26	0.00653912	Y	1	0
1484	122.028	1	5.6993	4176.88	4748.02	1860.32	1048.61	993.48	1216.25	2524.24	1279.14	1677.78	1281.69	814.971	794.614	372.129	323.97	574.774	1955.71	2833.17	2040.05	896.273	0.000894059	Y	1	0
1485	159.102	1	5.83352	26201.1	35304.2	5978.75	4478.83	4289.06	3642.96	9868.67	8345.14	3923.48	5958.04	8270.55	4816.14	7743.29	9054.45	5564.83	25348.2	13259.4	8976.15	7016.64	0.00107297	Y	1	0
1486	335.134	1	5.83352	35134.7	53999.3	735.518	2463.55	1883.19	1562	6006.4	9773.09	1082.46	7183.04	14239.7	9130.35	15165.6	19121.8	7380.21	39934	9330.22	10539.5	10003.1	0.00154589	Y	1	0
1487	85.0652	1	5.89465	2726.46	7872.85	904.835	288.95	191.794	401.764	770.989	548.905	490.818	525.285	529.351	212.83	622.751	539.889	520.2	1748.15	1439.42	1099.58	668.995	0.00867203	Y	1	1
1488	158.061	1	5.90988	2026.79	1959.64	951.663	831.627	946.688	1008.48	1145.59	1123.87	1434.55	1196.34	1596.42	879.829	473.113	603.518	413.361	95462.1	19073	113364	3995.74	0.00534248	Y	1	0
1489	200.04	1	5.90988	1050.03	1159.63	219.428	765.847	498.385	230.617	372.364	498.804	179.067	179.918	1344.04	923.235	1376.09	2042.08	4049.51	1518.39	314.226	667.608	864.981	0.00540594	Y	1	0
1490	145.029	1	5.9175	14038.9	22638.4	12539.7	6808.87	7752.49	8597.93	9673.12	7827.81	9395.48	9862.99	11732.6	7278.65	2357.96	3341.05	3930.38	537238	125059	682041	33357.9	0.00796365	Y	1	0
1491	122.026	1	5.95557	2273.75	1403.16	931.026	590.976	537.792	698.618	1292.08	948.579	1167.92	775.397	1193.11	538.218	218.015	236.029	275.44	1356.94	1743.04	1337.73	557.457	0.00861227	Y	1	0
1492	119.05	1	6.1507	70194.7	57248.7	37111	14983	19200.7	30669.6	20060.2	10447.1	34676.1	19907.5	10547.3	16752.2	1457.74	1235.63	2678.83	10847.8	11694.7	19891.1	11312.2	0.0032128	Y	1	0
1493	259.977	1	6.16593	14095.1	11815.9	7270.19	820.763	2745.15	5439.98	2270.43	1681.42	5071.93	3015.11	1228.89	2321.4	393.918	317.72	241.981	515.919	767.043	515.229	1873.8	0.00208932	Y	1	0
1494	278.998	1	6.16593	10952.4	9644.69	6663.78	2946.31	3416.37	6153.42	4177.7	2977.8	7714.46	4340.58	4042.25	4150.18	438.38	419.462	301.354	519.955	2117.02	791.342	2192.25	0.00834012	Y	1	0
1495	380.019	1	6.16593	113208	93318.2	59193.3	13715.7	24262.2	40505.3	24246.6	5370.23	34033.3	24044.4	9602.99	17323.9	67.5239	20.494	86.9579	284.283	46.0792	82.0402	12705.7	0.00157509	Y	1	0
1496	327.106	1	6.17355	49597.6	45440.7	29626.7	10108	15083.8	23306.7	13915.3	7550.67	20672.9	14639.1	7930.56	12928.1	2199.63	2525.77	2111.07	678.966	710.167	1694.04	7981.81	0.00182429	Y	1	1							M+H
1497	215.972	1	6.18117	7688.2	3660.06	3068.27	1878.43	1628.77	2295.75	2247.3	1439.33	1664.24	1571.45	1202.94	1127.31	1939.59	2243.58	1396.98	682.136	1926.63	2815.27	1674.78	0.00814759	Y	1	0
1498	511.142	1	6.18117	23135.9	23290.3	15370.1	1075.78	2249.05	10365	803.63	203.682	3885.77	2259.56	591.957	4444.64	28.2272	27.0769	0	0	0	0	540.969	0.00167322	Y	1	0
1499	122.027	1	6.19638	8273.41	6626.25	5063.96	3658.22	3925.06	4844.06	5366.05	3325.73	3171.2	3120.27	2364.67	1826.32	743.607	631.449	1369.73	3635.28	3771.37	4940.65	1885.71	0.00344804	Y	1	0
1500	289.092	1	6.21162	21920.3	20459.4	14412.6	3269.8	6685.55	11557.7	1681.61	1331.36	4214.73	3645.21	4331.02	7226.48	46228.6	86779.7	48521.1	1211.65	1574.64	1917.95	17053.6	0.00167322	Y	1	0
1501	307.103	1	6.21162	59936.4	64298.5	39574.5	25882.9	32645.2	33191.6	13242.3	11354	25358.1	21009.9	26211.6	28724.5	231852	446088	270066	11241.1	10353.7	10816.3	83527.5	0.000989882	Y	1	0
1502	85.0289	1	6.21162	6920.9	6003.16	3955.55	3462.15	3729.26	3076.47	4894.04	3071.22	3958.86	4021.37	3524.82	3135.52	9471.72	18119.7	8370.18	4187.49	4269.9	4956.17	6098.31	0.00338446	Y	1	0
1503	210.022	1	6.4605	3271.53	4060.34	1360.98	1583.39	1859.25	1595.21	1785.53	1600.25	2129.02	1315.37	1209.51	1512.4	527.954	498.492	504.563	3458.2	2411.58	2876.29	1324.62	0.00135263	Y	1	0
1504	334.14	1	6.4605	66231.8	103261	16358.6	0	4517.55	14628.2	5403.64	3233.23	1384.58	3296.71	11334.9	14940.9	1411.38	5993.39	1848.06	27025.2	11058.7	21490.8	9321.87	0.00137739	Y	1	0
1505	205.097	1	6.47572	31056.4	50537.9	13411.6	6391.56	9081.16	13181.3	12571.3	9019.85	4176.33	11621.8	11756.8	10851.6	6927.39	11877.6	6085.64	14509.4	9124.97	13006.6	9429.53	0.0030518	Y	1	0
1506	355.118	1	6.6204	36489.7	34010.7	35069.2	8132.95	21484.3	27137.2	1630.01	4058.24	6730.4	8450.99	8618.03	6213.37	3215.13	2728.05	5032.79	3639.94	625.769	2523.56	7325.87	0.00300215	Y	1	0
1507	122.027	1	6.63563	10127.7	9863.22	7259.04	2709.88	4026.58	5048	4442.75	3052.12	3301.03	3388.59	2246.26	1325.71	659.346	549.169	920.892	3144.45	2488.86	2458.89	2019.8	0.000850423	Y	1	0
1508	172.098	1	6.68893	134315	251491	44710.1	29527.1	33717.7	38591.3	17277.8	15165.4	24313.1	13373.2	38105.3	45442.3	8393.21	8193.82	18542.7	28482.6	18166.7	27656.8	26065.7	0.00312477	Y	1	0
1509	104.035	1	6.69655	16002.9	32690.3	5083.68	3067.53	4320.69	4738.48	692.295	1167.39	2458.41	638.93	2725.1	5225.92	182.907	218.499	703.05	2102.39	1208.04	1251.91	2484.41	0.00402728	Y	1	0
1510	69.0703	1	6.69655	2988.51	8512.77	890.943	464.795	859.126	560.294	101.16	210.078	724.616	339.108	630.048	1435.95	223.86	239.611	505.701	253.451	497.479	479.108	440.142	0.00943721	Y	1	0
1511	116.035	1	6.70417	6049.71	11156.7	1706.63	786.753	1385.87	1664.91	533.501	365.782	963.554	490.762	1338.44	2019.26	105.08	119.533	325.19	3482.27	3439.19	1335.19	1016.97	0.00289461	Y	1	0
1512	118.033	1	6.70417	2212.47	1881.81	795.102	449.798	528.352	996.549	878.185	947.822	908.523	662.68	535.595	347.907	211.439	132.797	348.773	2060.07	1899.64	879.829	523.801	0.00127767	Y	1	0
1513	154.086	1	6.70417	8231.31	18728.4	3169.45	1742.19	1974.58	1955.17	2068.45	1954.87	1496.72	1863.47	2735.57	2961.46	1150.13	1470.97	2190.08	2288.66	1636.09	1506.41	1468.71	0.00608609	Y	1	3
1514	112.076	1	6.71177	1126.35	2993.13	235.149	235.266	278.343	135.784	292.4	235.816	106.228	40.2233	114.856	199.396	55.8844	13.6903	0	433.846	450.441	57.8622	145.888	0.00781188	Y	1	0
1515	86.0196	1	6.727	6526.52	5601.98	2209	1797.63	1036.27	1605.22	2227.4	2285.9	762.587	1842.29	1065.76	841.951	389.815	448.512	897.952	3036.7	3980.68	2061.02	847.754	0.00103859	Y	1	0
1516	117.035	1	6.747	15261.5	6513.9	3373.38	2103.99	2105.52	2366.75	5069.49	3517.09	3117.01	2887.55	2243.79	1680.27	962.848	1217.3	1424.38	6883.05	6823.24	6362.15	2111.39	0.00913925	Y	1	0
1517	146.032	1	6.747	6061.83	2646.11	1424.12	690.537	580.677	680.279	1312.86	1213.55	1343.97	734.964	745.189	465.071	291.588	474.177	497.077	1883.05	1957.05	2182.56	856.334	0.00689869	Y	1	0
1518	189.056	1	6.82315	2741.41	2590.96	4444.12	1561.39	2173.93	1920.59	961.405	1912.23	1298.92	1563.01	1774.85	1676.61	3778.72	3866.15	4922.62	2682.92	2715.64	3376.11	2515.39	0.00826213	Y	1	0
1519	299.996	1	6.83838	7104.54	5099.46	2114.47	2759.47	3599.02	3401.69	1569.54	2302.63	2296.53	2698	3345.68	4837.07	18964.7	18010.3	27138.7	368.494	123.477	416.854	17615.5	0.00377861	Y	1	0
1520	239.972	1	6.86122	24284.5	12730.5	9679.19	4244.29	3446.46	6049.45	3577.22	3554.65	3272.32	3362.51	3425.74	6924.1	24.2093	223.119	457.405	64.8662	7.1134	247.311	1330.5	0.0051922	Y	1	0
1521	275.003	1	6.87645	19687.6	12249.9	7099.51	5961.1	6980.53	8563.65	6732.37	5111.91	5518.3	5483.99	5115.85	9730.01	1316.75	1243.82	3938.52	700.641	1314.54	1691.45	4490.43	0.00730323	Y	1	0
1522	105.034	1	6.98305	7811.54	6888.92	3453.33	1282.91	1602.36	2077.99	1280.58	1810.11	1950.45	2201.2	4475.47	1196.63	430.578	225.731	375.492	1145.08	2303.34	1392.5	1351.15	0.00234114	Y	1	0
1523	151.04	1	6.98305	477928	339044	227244	138907	119224	159685	220743	148889	156225	152441	100910	110125	14599.4	20724.5	39781	48877.9	42978.5	46250.4	85263.7	0.00202716	Y	1	0
1524	206.975	1	6.98305	18394.8	13224.9	7777.73	4865.33	4218.71	6104.75	7102.07	6041.19	4376.85	5872.14	3928.43	2969.85	358.893	622.353	487.588	1793.82	2068.9	1965.98	2778.04	0.00167729	Y	1	0
1525	222.969	1	6.98305	97283.7	69117	44102.4	24206.6	23246.9	31371.2	33845.8	23702	26246.1	25480.4	17593.8	20908.7	1207.33	1911.42	3187.04	5664.09	5428.98	5400.18	13665.6	0.00154589	Y	1	0
1526	281.024	1	6.98305	56014.2	33113.6	25348.5	11996.8	9517.8	21398.3	10994.3	13618.1	7343.5	12077.9	12823.6	8837.33	590.892	1361.51	523.313	2187.06	7439.03	2333.75	6623.48	0.00461034	Y	1	0							M+H, M+NH4
1527	267.967	1	6.98305	39743.8	32830	20134.9	11517	11961.9	12662.3	9928.79	11621.3	15671.6	13620.7	8336.25	11746.1	1401.21	1228.2	2367.83	8920.18	12452	7207.02	5735.2	0.000737016	Y	1	0
1528	298.986	1	6.98305	54363.6	35775.9	27164.6	12974.2	13013.8	19138.3	15494.5	9387.15	13450.5	15356.9	10379.5	15229	450.575	1163.64	1615.71	133.118	100.276	96.4976	7907.76	0.00268836	Y	1	0
1529	309.977	1	6.98305	780121	526844	353168	197769	178781	260063	267684	195312	199453	206970	145926	185750	7822.87	16160.7	24838.8	3741.89	356.677	890.03	111822	0.00211477	Y	1	0
1530	93.0341	1	6.98305	16688.4	10604	8169.11	3006.82	2760.38	6019.54	4517.64	3532.63	1872.33	4697.06	3739.69	2540.47	172.267	529.319	355.732	167.168	472.926	772.373	2442.19	0.00348273	Y	1	0
1531	265.988	1	6.99067	142550	105385	71465	41285.3	36429.3	50167.2	54100.6	41826	43405.6	44874.1	31977.6	37836.8	1776.75	2939.51	5090.86	8804.08	12489.1	11330.9	22988.2	0.00136716	Y	1	0
1532	296.991	1	6.99067	116772	91387.5	57428.5	26199.5	23867.9	46342.8	31880	26278.5	23649.3	31865.8	27271.9	18538.1	1730.31	4186	875.423	1483.7	1711.74	1375.32	17999	0.00119471	Y	1	0							M+H, M+Na
1533	293.983	1	6.99067	78865.1	51557.2	35475.9	20561.1	18837.3	28755.2	23730.2	15256.4	14102.8	21473.3	15036.6	21487.5	560.275	1576.52	2331.29	296.335	2.45996	582.713	12932.5	0.00283328	Y	1	0
1534	141.091	1	6.99828	1905.63	1709.07	774.808	498.696	428.818	645.171	672.145	1371.68	793.155	397.057	639.835	370.517	174.143	261.357	171.919	788.005	954.543	1225.15	637.537	0.00283328	Y	1	0
1535	163.04	1	7.06682	12229.5	9298.46	5353.98	3958.25	3743.98	4288.7	5647.21	5057.33	5034.41	6108.24	4654.38	3428.2	3637.66	3374.61	3987.91	6519.57	19058.3	8630.38	4155.54	0.00136878	Y	1	2
1536	203.069	1	7.07443	9719.52	7504.02	5126.95	2930.69	4504.99	5087.69	6290.24	6337.93	4660.1	6837.16	7287.39	5692.98	3480.77	3644.4	3789.21	4430.11	3072.57	5638.18	4258.72	0.00812416	Y	1	0
1537	229.05	1	7.07443	3769.81	4291.55	1596.81	1256.27	2660.02	1505.34	1203.33	1896.01	1619.57	1863.28	2122.84	2510.66	9994.97	10949.4	6589.12	854.87	992.404	2519.13	3923.4	0.00382076	Y	1	0
1538	341.138	1	7.07443	13059.1	9703.22	7530.92	3241.41	5541.68	4538.29	2561.73	3396.81	2464.59	3629.83	6237.09	3080.91	16429.3	16551.8	11227.5	2764.4	3292.66	7875.53	8196.75	0.00269849	Y	1	0
1539	173.081	1	7.08682	4436.39	4162.62	2094.99	1403.11	1155.09	2033.47	2246.32	1559.74	2543.1	2274.02	1334.4	907.395	768.71	889.821	1274.02	2143.38	3257.55	3813.21	1559.56	0.00138627	Y	1	0
1540	235.096	1	7.08682	1051.04	1228.11	567.997	348.212	488.33	670.946	894.114	877.935	369.48	466.155	1248.51	1062.36	3759.55	3929.05	2013.68	507.688	1588.72	813.863	1208.13	0.00848573	Y	1	0
1541	355.118	1	7.08682	74418.5	49671.2	31106.1	4230.16	15789.4	20868.2	12284.1	5571.72	11262.6	12533.7	8917.04	5294.75	29047.8	13600.3	14679.7	1615.5	2224.64	3408.05	15522.2	0.00195427	Y	1	0
1542	524.159	1	7.08682	54411.3	27794.6	18249.6	387.685	6385.24	6791.85	1995.8	138.821	395.144	2681.57	5606.73	2274.09	42968	43298.1	20051.9	0	0	0	9570.79	0.00318624	Y	1	0
1543	172.097	1	7.09443	39192	88608.3	12104.5	5207.35	9478.09	12562.6	6493.62	4313.06	6988.94	3335.24	19123.3	13256.7	3469.22	2548.26	4989.28	19678.4	10375.5	25779.7	10049.6	0.00599464	Y	1	1							M+NH4
1544	180.083	1	7.10205	10033.8	10403.2	3333.13	1953.15	3338.25	2895.28	6464.2	4634.24	5389.34	10361.9	6586.88	3400.55	2486.09	3165.39	4224.77	4655.81	3518.75	6543.41	3675.88	0.00200404	Y	1	0
1545	563.088	1	7.10205	142935	89233.2	38783.2	1280.73	17252.6	21135.8	11942.8	4003.71	12020.7	17507.8	12369.2	11529.8	1394.36	938.429	1422.68	0	0	0	9666.36	0.00165287	Y	1	0
1546	89.0389	1	7.10205	29116.8	18651.2	8941.98	1352.64	3398.86	4891.67	5148.08	2270.29	3289.2	4718.9	2236.12	1379.47	247.698	336.708	632.511	956.557	1253.44	1340.79	2253.15	0.00158223	Y	1	0
1547	145.029	1	7.10967	1.06333e+06	636802	288074	48907.7	112470	146201	177344	87182.1	118453	149055	81215.7	52619.7	7655.72	9011.15	19740.3	21586.8	49995.6	37052.1	77556.7	0.00193594	Y	1	0
1548	149.06	1	7.10967	217642	138157	67754.7	19745.4	29564.4	39897.9	47009	29052.8	37688.5	37834.8	22115.9	16519	3849.38	3791.39	8115.96	21121	28004.1	32567.8	21552.7	0.00169657	Y	1	3
1549	158.061	1	7.10967	80074.6	49100.6	24149.2	3745.88	10023	13994.9	16567.1	8015.45	10528.2	13533.4	7256.24	4807.2	1833.34	1597.72	2609.23	4754.67	5794.37	5354.85	7308.67	0.00203524	Y	1	0
1550	186.055	1	7.10967	104800	63845.2	30347.1	3725.52	12681.2	15547.2	15651.3	8516.67	10833.7	16201.5	8307.46	5809.1	2452.23	2734.14	2524.96	2273.37	4199.68	2693.07	8368.15	0.00183897	Y	1	0
1551	187.042	1	7.10967	11028.7	6581.69	4285.39	2544.42	2460.32	2938.61	3689.89	3822.56	3539.93	3336.65	3111.71	2122.58	2319.23	2426.03	1917.34	1803.88	4021.84	3406.56	2622.76	0.00382336	Y	1	0
1552	235.133	1	7.10967	1129.39	1377.37	428.065	405.768	391.602	785.115	468.663	690.621	754.584	588.755	292.649	378.941	2617.13	608.352	895.677	1808.01	2654.21	4523.48	527.127	0.00369583	Y	1	0
1553	275.056	1	7.10967	1383.87	1296.15	345.789	398.377	450.998	969.269	570.07	134.385	389.3	910.534	1237.45	1265.38	2548.64	3583.74	1850.19	2406.97	1376.36	634.582	1616.86	0.00353051	Y	1	0
1554	275.994	1	7.10967	37943.8	27295.8	10646.7	2942.36	5830.59	8588.64	7727.9	3552.97	4876.69	8581.02	3949.61	3009.17	908.91	1015.33	1653.42	1689.11	7982.77	1468.89	3939.85	0.00107297	Y	1	0
1555	279.001	1	7.10967	43360.2	28269	13386	3372.98	6149.83	7890.85	12127.8	6982.49	6048.59	10005.2	6705.77	5737.53	1521.6	1586.21	1285.87	4050.03	3964.61	2941.22	4827.99	0.00185242	Y	1	0
1556	289.987	1	7.10967	60958.5	37354.8	18242.7	1735.89	5092.75	8641.78	7901.18	3692.76	5124.04	7730.37	4792.22	3424.51	457.326	338.097	496.497	0	181.587	71.562	4108.86	0.00169657	Y	1	0
1557	307.998	1	7.10967	45892.5	32701.9	12194.7	892.774	4266.02	6252.12	5827.12	1250.13	1217.74	6206.33	3504.18	2064.08	1062.42	887.343	626.053	995.235	1496.66	317.569	2436.44	0.000869643	Y	1	0
1558	321.097	1	7.10967	202192	113895	53993.8	4194.37	20386.5	29751	25602.4	11148.7	17235.4	27874.5	14845.3	10819.5	3973.52	3708.1	4251.63	617.689	861.45	1734.59	15815.2	0.00247335	Y	1	0
1559	339.107	1	7.10967	692266	404183	219303	35319	89755.6	120413	104902	58441.6	92631.6	127940	60938.1	40254	24863.3	29427.5	32468.3	5940.25	4075.95	5868.72	57875.9	0.00231203	Y	1	0
1560	357.117	1	7.10967	370251	212326	101422	15011.3	37803.8	50420.2	49363.6	23406.5	31349.1	46968	26792	19463.4	7708.78	7963.63	15687.9	2549.66	3068.66	2093.86	26867.7	0.00218938	Y	1	1							M+H
1561	541.153	1	7.10967	428350	276119	118357	2061.6	37395.9	57538.8	42576.5	12714.8	19115.1	47559.8	24989.8	14115.5	686.159	390.99	2979.04	525.902	0	0	24917.5	0.00133127	Y	1	0
1562	279.063	2	7.10967	128251	67519.1	21753.2	2589.12	7108.33	11018.8	13700.6	5417.25	7751.69	9003.72	4709.37	3371.04	805.656	910.044	1696.09	990.864	693.297	1233.73	5063.7	0.00269849	Y	1	0							M+H, M+2H
1563	572.083	1	7.10967	173403	102179	44745.5	367.796	12412.2	24075.7	12061.8	637.213	5285.99	17819	7754.27	5320.35	522.798	764.417	1249.4	1072.53	103.545	712.638	6877.43	0.00184605	Y	1	0
1564	117.034	1	7.11727	139611	85426.9	41446.1	7557.86	16047.7	20595	25744.3	13535.9	17340.4	21755.1	11878.8	7746.94	1128.63	1448.99	3175.25	4008.21	9236.87	8516.46	11247.7	0.00184462	Y	1	0
1565	378.077	1	7.11727	7357.51	5263.33	4830.28	2513.1	3623.33	3983.77	4638.86	5621.86	5456.96	8068.62	5727.36	6386.54	14720.6	4443.15	3774.29	3551.54	4123.43	2676	5166.63	0.00717427	Y	1	0
1566	410.029	1	7.11727	587387	354062	180884	19636.1	64670.5	86174.3	117148	46615.6	58053.3	95092.7	41711.2	23617.3	3057.03	2565.92	5371.2	210.344	241.734	982.894	43288.6	0.00205632	Y	1	0
1567	321.192	1	7.1325	4470.75	2430.59	1048.28	425.357	1132.62	836.834	1197.62	1149.36	1726.38	1019.58	584.535	360.425	53404.7	73127.8	6578.52	144551	46792.9	247799	27919.5	0.00502568	Y	1	0
1568	200.014	1	7.20103	12401.7	11440.7	452.697	116.461	279.359	471.362	1276.45	625.863	498.53	464.255	669.254	243.338	813.644	1547.82	985.077	3427.25	1160.41	3176.95	1013.41	2.28751e-05	Y	1	0
1569	154.021	1	7.20865	6141.01	7187.24	987.195	219.397	340.025	436.019	816.902	1610.41	799.564	552.218	1208.9	458.501	699.692	1079.36	1211.46	2936.25	1282.5	3383.95	963.746	0.000264056	Y	1	0
1570	196.049	1	7.20865	50823.7	49544.7	1726.16	1631.91	2081.92	1817.69	3314.66	4244.43	2580.18	3679.67	9057.48	3433.08	5632.25	8033.47	9045.35	24688.5	7074.95	32710.8	8521.45	2.41508e-05	Y	1	0
1571	391.099	1	7.20865	33288.7	38853.7	354.947	217.928	947.516	629.017	514.787	1359.55	522.36	1672.94	7905.71	2010.97	8824.6	10658.5	9357.5	14035.8	2726.41	15018.5	6044.89	0.000200701	Y	1	0
1572	758.193	1	7.20865	45456.9	145878	0	0	0	0	0	0	0	0	446.731	0	5746.09	21577.2	4709.11	26589.4	0	5226.3	797.217	0.00849907	Y	1	0
1573	198.022	1	7.21627	25351.2	30578.5	1103.71	503.807	609.327	1169.53	1058.78	1348.64	874.104	1151.6	2920.69	673.034	2682.42	3962.52	3148.06	16292.4	2169.15	15845.7	2686.37	0.000149359	Y	1	0
1574	230.024	1	7.21627	9141.3	7828.61	414.421	311.358	693.637	551.131	961.059	346.366	230.88	1535.56	1730.91	1201.63	1488.28	2133.38	1835.93	3462.18	2320.41	2444.67	1552.33	0.000149359	Y	1	0
1575	388.045	1	7.21627	168370	206957	3588.71	1373.06	1355.07	1023.05	967.39	2571.11	1839	2611.66	15280.8	2061.66	16056.3	25566.1	17178	115997	20974.8	92067.3	23154.7	0.000173895	Y	1	0
1576	406.056	1	7.21627	230833	292272	2344.53	498.53	1356.71	1565.28	1486.66	4223	1662.37	4152.51	22396	4449.03	22489.6	34395.5	25107.5	162486	27780.7	138639	31935.6	0.000221871	Y	1	0
1577	409.065	1	7.21627	17429.9	22291.6	202.016	164.71	298.655	58.9698	677.926	709.796	136.437	622.673	2144.28	1555.83	2820.51	4201.05	3253.72	3615.45	0	2475.27	1739.89	0.000250446	Y	1	1
1578	141.019	1	7.22388	9319.48	11000.6	892.128	392.07	591.755	492.887	499.184	797.144	884.389	889.547	1302.07	467.082	1136.52	1631.2	940.126	4489.47	2390.15	4441.9	1602.51	0.000128217	Y	1	0
1579	159.102	1	7.22388	198708	265853	12511.4	7808.55	7143.77	7816.28	7035.18	15930.4	8186.87	13833.3	22835.3	6794.14	22831.3	37376.9	24182	150468	35968.7	122773	28985.1	0.000395008	Y	1	0
1580	177.113	1	7.22388	316616	403786	37446.4	33951.7	25225.6	27372.1	39056	51528.5	35554.4	40916.8	45210.6	21118	56694.1	76475.9	66607.8	247765	97181.4	193026	61237.9	0.000308	Y	1	0
1581	187.097	1	7.22388	14465.7	15249.4	2296.43	1243.57	1296.91	1911.41	1971.03	2412.3	1706.14	1965.35	1957.05	1046.53	1485.61	1760.3	2557.82	7664.12	7016.18	9158.16	2536.67	2.28751e-05	Y	1	0
1582	243.086	1	7.22388	11307.9	18928.9	457.167	42.9222	275.569	802.168	201.526	788.903	518.849	256.521	1532.86	1853.65	2779.07	3721.24	1824.61	6662.22	3115.92	6062.15	1991.37	0.00151	Y	1	0
1583	317.123	1	7.22388	52936	71364.5	1827.66	1308.01	2354.32	6299.02	669.703	3656.58	1422.67	3189.6	8152.26	3846.82	7523.59	11925.4	7259.18	38603.8	9171.81	28648.7	7567	0.000462748	Y	1	0
1584	335.134	1	7.22388	122746	173719	964.597	1311.54	1246.05	1332.33	839.616	5842.14	589.838	3055.06	15020.2	3165.87	17587.2	28628	14683.6	89769	24519.4	71579.6	18307.6	0.000563016	Y	1	0
1585	375.126	1	7.22388	151444	202129	3737.15	2740.59	1825.15	5880.69	2911.37	6031.81	2393.55	4334.99	20549.9	5827.21	20263.9	34614.1	20783.7	101559	17703.5	75054.1	21478.3	0.000380411	Y	1	0							M+H, M+Na
1586	359.091	1	7.22388	23029.5	26671.4	768.889	272.408	519.681	634.178	211.044	531.13	301.822	1222.19	3234	883.781	2891.24	4838.52	5589.21	14011	3281.6	12958.6	3775.49	9.81438e-05	Y	1	0
1587	397.061	1	7.22388	69490.5	99494.1	930.43	647.436	1040.43	746.488	394.626	930.225	310.964	1398.8	5422.15	969.644	8029.99	13342.6	6477.78	46819	8015.82	35086.9	9447.78	0.000565702	Y	1	0
1588	85.0651	1	7.22388	55304.9	72949.1	5441.37	5326.24	4034.3	5015.2	8295.08	11809.5	8419.43	9227.11	12759.1	6170.96	9300.12	13117.2	16953.5	47138.1	23403.3	34797.9	10687.3	0.000466436	Y	1	1
1589	159.029	1	7.2315	3010.57	3813.33	655.291	625.314	375.43	593.546	1338.4	741.215	881.123	565.106	690.625	386.687	491.09	641.539	651.055	2583.77	2146.99	1365.91	761.578	0.000739427	Y	1	2
1590	201.114	1	7.2315	3858.27	8663.54	709.447	396.252	924.739	486.951	1356.13	804.211	763.366	1256.51	1417.35	747.21	1488.77	1710.19	1073.09	3609.57	2017.55	3811.79	1069.64	0.00586724	Y	1	0
1591	359.16	1	7.26195	44730.2	43391.4	5897.86	3717.18	10374.4	12636.8	1653.82	4102.08	3574.85	3784.91	9845.35	6925.62	20811.6	22958	46301.3	23358.5	12932.6	18498.2	15941.4	0.000264056	Y	1	0
1592	327.201	1	7.26957	4424.94	3301.51	2056.91	1205.57	1480.36	1379.35	785.21	1686.45	1638.85	1432.87	1085.51	1295.87	4216.77	5024.91	5726.6	2870.11	4576.93	3395.13	3246.77	0.0020272	Y	1	0
1593	191.083	1	7.27718	13503.3	11008.8	7706.01	4575.56	3786.98	4961.82	2081.91	4144.1	7691.77	4249.72	3125.22	4188.83	1751.85	1469.62	2156.86	7835.52	5726.82	6844.9	3817.79	0.00416144	Y	1	0
1594	117.034	1	7.2848	11289.6	8310.56	3513.44	2707.19	2253.75	2668.34	4439.85	3421.43	5413.7	3640.21	2513.7	2160.97	676.935	721.488	1078.62	3823.5	4132.73	5019.51	1714.83	0.00143363	Y	1	0
1595	357.118	1	7.2848	42350.3	24393.4	3488.13	256.96	1401.36	3106.32	5845.39	724.911	1851.25	4577.41	1977.59	1673.18	413.967	467.018	1230.11	142.242	543.059	350.68	2400.29	0.00200239	Y	1	1
1596	177.113	1	7.36873	1135.97	1443.39	432.75	642.353	457.529	552.271	342.597	1075.4	573.217	378.849	261.03	292.701	169.039	193.261	437.872	1793.23	2673.86	1232.59	426.826	0.00740727	Y	1	0
1597	117.034	1	7.41918	8338.92	5368.94	2634.34	2288.9	1851.19	1577.38	3666.68	3352.76	2264.47	3660.45	3275.02	2106.26	289.155	249.447	489.343	1653.91	2443.24	1972.56	1431.73	0.00418862	Y	1	0
1598	269.982	1	7.4725	15474.4	14725.3	5926.25	4952.91	6236.59	3702.07	6089.53	2557.93	5329.19	5164.21	2247.33	7727.4	536.311	853.186	1718.46	1077.68	450.351	2482.33	1879.6	0.0028517	Y	1	0
1599	340.993	1	7.4725	55895.6	56135.1	18798.2	20600.8	25729.6	19257.8	45296.9	23559.5	20769.3	19308.1	11365.7	30021.3	3357.5	4164.22	9943.89	12958.4	6341.65	5626.87	12430	0.00793959	Y	1	0							M+H, M+NH4
1600	170.028	1	7.54865	99255.8	72389	21447.1	9796.96	13935.9	43578.1	6238.05	9061.8	10821.2	8869.53	20360.4	23172.2	4108.93	7171.12	13144.4	2020.27	1980.93	4191.71	12538.1	0.00239909	Y	1	0
1601	188.038	1	7.54865	21122.6	12486.9	3819.71	1630.16	3490.76	10973	391.942	773.124	1114.7	2059.5	4928.04	6144.18	1162.92	2145.27	2609.19	384.392	1367.38	768.422	3908.36	0.00638819	Y	1	0
1602	202.054	1	7.54865	87718.7	56282.3	17054.3	8146.46	13676.1	37838.6	4160.81	7833.53	8557.86	8914.46	18153.4	20576.3	4408.47	7128.89	11526.9	1233.31	3297.15	3814.77	12037.2	0.00360965	Y	1	0
1603	175.121	1	7.59433	38486.8	37323.7	42792.8	24658	23827.2	27206.4	20765.4	16216.3	26348.2	15794.8	7349.93	3548.91	3043.95	2506.29	3835.89	8189.1	8516.54	10471.5	9306.82	0.000969468	Y	1	0
1604	182.028	1	7.73167	130437	125261	42905	6953.64	16894.2	36626.7	7957.51	9583.72	15799.2	14727.5	14549.6	6934.27	1212.29	1568.41	1902.62	4304.22	3527.88	3760.45	11354.9	0.000308	Y	1	0
1605	175.122	1	7.83542	8260.91	10815.7	12608.2	6027.64	9099.76	8107.08	5461.2	3565.56	7547.67	3673.39	2539.83	1247	627.546	830.814	496.107	2710.45	2045.64	3120.29	2710.3	0.00559799	Y	1	0
1606	175.121	1	7.8811	8142.08	6820.43	10034.5	5091.92	6356.4	6355.37	5229.64	2569.23	5720.49	4677.32	1921.08	859.332	478.288	699.389	715.087	2850.17	2222.59	2213.18	2436.79	0.00406033	Y	1	0
1607	151.039	1	7.88895	22474.9	17078.6	12191.4	10823.2	9963.94	11268	12340.9	11187.6	13469.2	10187.9	9883.69	12215.6	3525.91	4561.86	5247.08	240028	89706.8	90569.9	14174.5	0.00348443	Y	1	0
1608	550.176	1	7.94225	56715.2	77287.6	2685.86	2210.78	18609.4	565.85	7467.92	8290.13	345.335	3911.41	13224.4	5009.59	3748.79	3553.16	4284.43	20981.4	24754.6	2667.67	3881.81	0.00138343	Y	1	0
1609	151.039	1	8.00317	17216.4	15250.6	14419.5	12888.5	9719.58	14720.8	11723.9	10783.4	10357.3	10503.6	7465.41	7696.25	8661.22	7595.15	13735.1	20590.4	11578.2	10264.7	9453.59	0.00416484	Y	1	0
1610	189.018	1	8.28967	3954.49	5179.07	3537.88	1883.49	1981.97	2297.79	2571.54	2853.22	2038.42	2225.07	2794.54	2769.69	9183.73	5061.72	7148.12	1893.44	2493.2	3395.72	3427.71	0.00269849	Y	1	0
1611	175.008	1	8.31272	5589.21	10439.9	994.085	774.96	1154.19	1590.29	451.674	398.624	502.285	228.04	1310.94	1916.3	886.675	391.961	400.923	2003.04	2234.18	5509.17	590.387	0.00290055	Y	1	0
1612	206.082	1	8.32033	144510	353551	51191.4	34236	52741.4	41729.9	10545.2	9823.19	32351.2	7389.95	58132.2	59770.8	4977.68	4213	15180.4	79113.9	109734	151513	33382.9	0.00722563	Y	1	1
1613	252.086	1	8.32795	10546.7	26935.5	4425.68	3049.1	5686.51	3856.47	992.844	883.733	2845.4	845.481	4752.91	6805.52	1201.29	1177.23	1159.35	6227.51	7593.14	12011.5	2688.16	0.00920343	Y	1	0
1614	341.137	1	8.46978	18606.8	19123.5	15751	16509.8	22838.3	20908.5	4560.31	10465.7	11247.5	9667.96	7490.19	13894.8	4791.78	3691.8	6743.99	3351.76	8079.8	6683.54	8247.27	0.00601437	Y	1	0
1615	163.076	1	8.48522	37837.3	43960.4	38377.2	27935.5	28988.5	31953.9	20325.8	22006.6	33185.3	19450.9	16126.4	24228.1	6030.29	5671.84	9353.35	20062.3	20717.4	17815.9	15214.7	0.0080202	Y	1	2
1616	151.039	1	8.53092	32332.3	37305.9	25364.3	21063.7	17277.8	20354.4	23676.4	21496	19329.9	18955.1	20205.1	17077.7	6302.74	10222.3	13865.7	29024.1	40584.2	16236.2	13592.1	0.00164826	Y	1	0
1617	175.12	1	8.71367	24878.9	18825.2	21522.1	12262.5	11864.8	16741.5	13235	6946.22	11317.5	8077.98	3654.58	1817.42	1645.67	1737.65	9044.79	5434.6	4061.66	4190.3	6219.25	0.00273733	Y	1	0
1618	307.128	1	8.74415	13603.2	17045.3	12778.2	7311.46	7537.62	11559.5	2140.17	4224.7	6181.25	5351.59	13570.8	12125.3	1446.83	1652.92	1415.39	1228.72	2830.32	2378.66	5667	0.00283328	Y	1	0
1619	175.12	1	8.81745	8833.55	9654.56	13502	6416.08	7023	7059.27	6224.18	2853.7	4817.73	3475.41	1726.23	864.726	656.389	531.821	598.36	998.636	1716.77	2407.02	2658.7	0.00159517	Y	1	0
1620	175.121	1	8.90907	9174.01	10020.2	12739.1	5903.49	6577.77	7478.3	5489.72	3515.04	4303.48	4103.65	1459.89	1126.26	562.828	396.754	878.815	1889.92	1766.09	1866.8	2713.88	0.000705413	Y	1	0
1621	118.123	1	8.95477	22324.1	18610.9	3734.23	2958.28	903.683	3342.54	5060.89	2426.93	1916.24	1905.22	734.23	597.462	833.835	3036.84	5551.7	1778.63	2700.39	2681.02	2906.21	0.000376471	Y	1	4
1622	175.12	1	8.98522	15198.1	11555.8	17126.9	8367.35	8870.43	9839.93	8565.17	4493.17	8543.43	5465.61	2796.68	996.316	877.072	888.91	939.426	2755.11	2058.92	3643.55	3509.95	0.00278763	Y	1	0
1623	163.076	1	9.04613	20610.5	14937.8	11121.6	9868.86	11957.8	15151.1	8477.53	8782.87	12279.4	7566.48	6373.26	7266.78	6102.61	4196.3	8020.89	8358.44	7622.07	7564.53	6929.48	0.00709191	Y	1	2
1624	251.069	1	9.15752	14697.6	12900.5	9119	5878.12	9684.12	6942.37	6012.26	3730.06	10178.5	5826.51	5023.61	3920.72	2300.73	1915.4	1533.72	11202.1	10805.4	13920.7	4126.65	0.00775245	Y	1	0
1625	281.111	1	9.16513	5445.61	7946.86	3549.91	5923.51	5608.27	5805.3	4799.53	4963.32	4538.4	5848.28	2864.16	3643.06	1664.32	1547.1	2765.56	3342.46	3606.42	4751.95	2858.42	0.00599464	Y	1	0
1626	139.007	1	9.24888	1705.12	1645.78	841.576	669.032	464.55	883.708	811.52	895.613	646.871	1072.34	409.859	329.73	1232.37	1647.97	2278.59	998.926	1360.76	1401.5	1187.6	0.00103845	Y	1	0
1627	171.082	3	9.37833	6278.28	5964.07	5704.67	3560.12	5467.75	3226.69	2966.11	3962	3236.01	3986.09	3039.78	2814.88	854.413	655.522	1177.74	7678.6	4202.51	2473.87	2400.93	0.00664247	Y	1	0
1628	322.991	1	9.37833	4391.51	4953.79	6963.79	2750.47	5250.36	2159.29	199.462	1037.82	1556.43	2163.07	4600.66	3260.28	24.1176	218.706	258.292	4140.12	1292.08	667.859	1688.85	0.00893364	Y	1	0
1629	215.971	1	9.38595	6489.68	5072.27	5004.7	2946.3	4660.4	3634.23	2069.45	3555.86	2809.01	2288.41	1746.67	1677.38	569.055	387.373	715.283	4699.82	3984.73	2736.68	2456.5	0.00399576	Y	1	0
1630	175.121	1	9.41642	14667.3	11805.9	15213.9	7615.19	8184.27	10734.8	9161.17	4681.54	6190.69	5076.02	1343.36	850.38	955.293	858.213	750.173	2201.07	1211.57	2284.51	3258.56	0.00231203	Y	1	0
1631	251.068	1	9.4821	7535.45	8668.23	7384.39	3881.3	5667.34	5732.03	5860.37	2550.78	4508.68	3229.05	3777.5	3403.32	894.112	766.505	453.222	7871.13	8304.23	8701.1	2718.45	0.00854257	Y	1	1
1632	540.19	1	9.50495	68068.5	91861.3	92634.2	14053.1	39478.5	53891.2	1755.31	403.922	32908.4	614.354	8570.27	5065.84	9055.24	5809.26	6467.33	1034.37	5190.39	4317.47	14878.5	0.00556269	Y	1	0
1633	173.024	1	9.57348	1149	1449.62	504.278	287.781	419.106	777.143	695.784	452.08	548.907	494.909	1010.87	637.535	90.2913	98.2653	177.854	236.517	12096.6	1128.97	324.597	0.00713712	Y	1	0
1634	273.083	1	9.5887	36376.5	74040.6	12364.1	14905.9	16457	13644.1	1022.61	860.69	22863.4	2378.51	43141.4	48882.7	2760.18	2320.94	3367.02	8914.82	24275.3	22555.9	13727.4	0.00641377	Y	1	0
1635	144.082	1	9.60393	2830.13	2194.32	216.992	1156.84	551.495	1159.85	1869.3	1708.24	1557.6	789.079	1903.4	1030.65	388.88	276.031	626.335	2288.47	12848.4	3196.07	716.717	0.00694835	Y	1	0
1636	185.072	1	9.60393	9386.18	19256.4	1038.47	2882.52	3680.13	2644.5	496.474	553.36	2078.53	569.077	9494.22	7099.71	594.276	451.963	721.592	1900.06	16595.7	4484.63	2249.09	0.00465518	Y	1	0
1637	188.071	1	9.60393	28694	49366.9	6844.61	8696.81	11400.1	8418.37	4814.77	5739.21	8770.88	4815.22	23537.2	16729.2	2344.94	2165.55	3683.96	8047.84	33105.8	23088.8	8221.01	0.00325315	Y	1	0
1638	130.066	1	9.61155	56041.5	94781.4	12542.2	14706.5	16714.1	15174.8	7450.62	7856.58	13839.9	4423.16	39398.5	27314.3	1038.05	1061.1	6020.68	13706.5	31782.3	37797.1	13456.8	0.00263038	Y	1	0
1639	245.092	1	9.61155	116306	247643	18703.6	28607.8	37419.9	24568.1	3041.56	2931.77	16110.8	5294.62	101861	73366.1	835.275	1421.62	8087.51	23788.6	97766.2	127275	26705.2	0.00475877	Y	1	0
1640	245.139	1	9.61155	10253.2	10369.7	5720.39	4669.53	4178.93	3411.46	4242.82	3352.89	7239.23	2122.05	4401.13	6063.09	1563.9	2070.2	1853.73	8009.51	19953.8	5937.21	3386.83	0.0041354	Y	1	0
1641	300.02	1	9.61155	3527.14	9749.93	609.237	809.101	803.449	700.373	0	272.73	203.507	289.031	5753.97	2924.66	63.6661	57.5696	169.548	0	883.416	899.559	664.337	0.00874233	Y	1	0
1642	175.12	1	9.67247	10136.1	11384.4	14483.7	6628.49	6760.27	7359.37	7639.58	3672.12	6425.04	4414.5	1905.39	1019.95	620.311	790.109	858.238	1905.54	5586.88	3936.16	3451.92	0.00188603	Y	1	0
1643	157.067	1	9.71053	4329.04	5049.98	6164.53	4383.18	5326.77	5387.67	3218.77	3542.91	4662.47	3553.08	2597.36	3278.05	900.51	854.873	798.602	3595.72	12851.6	3684.78	2575.66	0.00922051	Y	1	0
1644	159.082	1	9.71053	9426.75	9604.94	15234.5	7822.08	9459.8	9179.73	5329.72	4209.16	5176.12	4533.19	2389.5	5246.86	1705.94	1585.53	2866.42	8597.9	32927.4	9858.92	3429.85	0.00200239	Y	1	0
1645	221.08	1	9.71815	8578.17	9323.8	10931.7	6708.93	9504.7	10270.8	7901.14	5820.8	7109.21	6766.49	4097.73	4889.43	2636.83	2529.58	3569.61	6322.43	21735.3	5517.25	4903.7	0.00852498	Y	1	0
1646	221.152	1	9.73338	684.245	834.761	360.617	445.745	149.016	301.786	537.515	426.712	284.916	180.238	217.22	236.948	1688.43	658.137	173.456	735.87	2444.94	261.954	481.815	0.00564849	Y	1	0
1647	175.12	1	9.76383	11680	10992.1	16894.5	7208.62	7532.57	6669.98	8105.69	3732.61	5632.53	6033.35	1478.25	834.817	761.578	606.926	1337.82	2085.81	4049.87	2488.25	2247.82	0.00165404	Y	1	0
1648	815.224	1	9.88282	416287	412285	488740	170013	241306	421802	79499.8	99665.8	75671.5	147982	168691	281295	2776.82	2799.54	1911.38	0	11514.8	278.053	103688	0.00692434	Y	1	0
1649	669.232	1	10.0503	51147.3	55052.9	20016.5	478.777	9708.34	9863.98	5499.69	1806.31	6019.99	1842.9	478.651	3859.92	1873.24	3055.43	137.059	4936.17	3553.76	37405.4	5115.14	0.000255221	Y	1	0
1650	118.123	1	10.0732	4915.04	5280.31	1046.89	825.406	440.274	1498.63	1221.39	253.935	545.076	301.683	107.838	101.166	199.008	842.896	1965.15	898.519	1507.75	665.564	939.3	0.000440203	Y	1	0
1651	175.12	1	10.1236	23906.5	20922.7	26343.5	13377.4	14487	14506	12880	8429.9	13744.5	8092.86	4170.08	2911.92	2125.18	1903.02	2467.68	7581.11	6454.74	5971.45	6330.59	0.000969952	Y	1	0
1652	189.091	1	10.2228	111542	78834.6	109174	56422	98530.5	137531	14648.9	20975.8	38706.3	18405.5	12129.2	30409.6	20029.9	14591.1	24082.9	25542.3	15308.2	15977.5	32477.6	0.00782556	Y	1	0
1653	215.071	1	10.2228	19262.2	16256	28443.1	7763.38	21889.1	28251.9	1637.13	1484.05	2461.9	1484.92	1150.88	5676.46	3565.11	3043.98	4148.34	1614.21	2256.43	849.486	5940.58	0.00884034	Y	1	0
1654	233.081	1	10.2228	190246	178306	266873	80135.3	208548	285110	14836.1	24957.1	30273.9	21566.9	25061.4	63979.8	43280.1	34172	56582.1	11345.1	24674.2	18395.3	64855.8	0.00905891	Y	1	0
1655	118.039	1	10.2532	3038.31	2065.07	1426.87	1849.51	2585	2252.77	1803.03	1491.29	1894.05	1022.7	770.106	989.905	713.287	472.934	1002.08	1620.11	1754.38	1959.61	938.43	0.00582297	Y	1	0
1656	137.06	1	10.2608	420608	254905	303680	316349	414069	457025	165196	165626	221339	147840	91743.3	186731	134296	93294	172527	131630	177764	162967	164593	0.00629253	Y	1	0
1657	145.066	1	10.2608	20383.9	13561.8	17198.8	13822.1	17619.3	20410.4	11324.4	10466	10834.2	7760.06	8456.37	8678.67	5529.94	4458.22	12012.1	13846.5	22151.6	11532.6	8794.75	0.00819978	Y	1	0
1658	161.06	1	10.2608	89076.9	47479.2	59610.4	64935.9	84299.8	90995.9	25546.9	31217.6	42776.7	27513.8	23920.7	38880	25701.1	18274.7	34474.6	19947.2	38242.5	20288.3	33591.7	0.00759031	Y	1	0
1659	163.076	1	10.2608	35486.8	31971.4	20752.4	19450.2	27012	27816.1	14861.5	16442.7	17575.8	13972.3	12168.4	17867.2	7909.99	6369.28	13410.6	14075.4	23282	13712.8	11961.8	0.00256403	Y	1	2
1660	168.077	1	10.2608	34542.4	28555.9	26212.1	23624.5	25427.8	29471.1	23273	22664.7	26429.5	21196.6	22177.9	19111.5	10049.6	9548.56	14806.4	27823	52843.8	22940.5	16573.3	0.00973319	Y	1	0
1661	175.076	1	10.2608	129585	61276.6	84275.6	86055	126364	135894	28877.2	29356.6	42911.7	24037.7	15825.4	45312	37892.5	25499.2	47767.8	23518.9	20003.9	18911.3	43784.5	0.00686407	Y	1	1							M+H
1662	177.091	1	10.2608	13100.4	8137.98	6147.09	8527.2	9273.73	11069.9	5126.36	5266.68	6861.93	3625.58	2719.72	3702.55	2753.33	2163.94	4780.8	5296.79	7190.02	5057.83	4005.06	0.00505585	Y	1	0
1663	187.076	1	10.2608	70450.9	44136.9	55707.1	39892.8	64973	75598.1	12749.4	16116.5	21725.9	14137.3	9261.05	22305.1	18641	13589.5	23484.9	14891.7	12627.1	13467.8	23656.2	0.00565907	Y	1	0
1664	194.074	1	10.2608	6037.4	3993.33	4333.77	5219.56	5382.06	6968.93	3016.17	3060.23	4040.58	1761.71	1484.35	2792.8	2045.75	1460.22	2718.75	1615.65	3842.11	2609.41	2725.24	0.00632047	Y	1	0
1665	251.098	1	10.2608	192341	144006	187213	110991	177158	219098	54534.9	51970.1	71976.3	47796.6	33325.1	75329.8	47620.8	36584.2	89821.1	52200.4	47501.8	40425.5	68114.3	0.00608346	Y	1	0
1666	279.097	1	10.2608	517096	327518	294392	290645	315964	338872	262504	228177	274836	176959	98594.4	132834	96480.5	73028.1	138851	292350	265565	258860	156163	0.00440436	Y	1	0
1667	543.184	1	10.2608	237303	69987.7	134179	152732	189131	215380	3791.7	21365.6	52223.8	16060.6	10169.8	66331.8	54725.3	35516.6	98135.9	6505.81	1699.49	2932.75	70141.3	0.00903714	Y	1	0							M+H, M+Na
1668	91.0548	1	10.2685	1678.94	1999.65	822.314	468.204	1775.14	1056.79	0	124.12	565.696	109.59	355.349	738.28	1263.31	788.157	1122.86	0	3937.12	805.998	653.005	0.00818915	Y	1	0
1669	180.08	1	10.2761	35626.1	24798.8	30470.8	27713.3	33800.1	35289.1	19755.3	19954.6	20899.1	20657.5	16626.9	21761.4	10961.2	9072.06	18248.5	17197.4	45781	15863.6	16835.1	0.00724143	Y	1	0
1670	118.123	1	10.3141	6494.41	5117.41	504.223	996.484	568.385	880.655	796.812	426.182	920.092	474.76	128.305	197.783	197.134	671.853	1426.66	496.544	627.971	1338.4	543.041	0.000336373	Y	1	0
1671	217.99	1	10.3522	62050.4	56862.3	43850.6	25276.9	28072.9	34780.8	25952.1	28700.2	28142.2	18947	33072.5	27819.1	3829.96	4870.12	7512.11	13922.9	14642.8	12319.3	18682.3	0.000821371	Y	1	0
1672	105.034	1	10.3598	99775.3	93845.3	69886.9	43466.6	42917.5	53998.7	59396.3	48693.6	56124.6	33567	42737.2	28060.7	4994.17	5540.9	13534.4	35646.2	38970.5	42760.6	29335.9	0.000935397	Y	1	0
1673	219.983	1	10.3674	19075.9	23144.7	19620.5	7919.18	7834.09	14880.4	9623.54	10456.2	8733.42	8584.13	15300.8	7682.85	1382.67	1704.39	809.669	4782.92	5996.28	5170.57	6444.84	0.00949236	Y	1	0
1674	263.972	1	10.3674	818753	748811	592461	302298	305983	443991	368278	345049	367506	248519	421011	336142	34643.4	46781.9	78774.2	118620	113991	138531	213714	0.00108326	Y	1	0
1675	252.981	1	10.3751	35625.4	30370.5	29707.9	10849.3	13379.1	22294	4349.23	6778.87	11055.6	4036.62	21672.2	19904.6	934.59	1330.9	2424.37	1617.13	107.392	1741.83	7186.25	0.00244343	Y	1	0
1676	261.977	1	10.3751	63195.6	47888.8	45106.4	29177.6	31951	42460.1	18217.9	21601.2	28364.5	14682.4	31056.4	26330.3	5408.46	5239.15	7310.82	5336.18	9542.19	5214.89	17243.9	0.00426572	Y	1	0
1677	191.081	1	10.4484	20444.2	25356.9	18118.6	9118.94	6713.77	6158.44	4617.24	7345.39	7716.19	6234.73	7924.93	9409.66	2438.4	1983.33	3552.47	3249.41	11651	4165.12	5843.58	0.000969952	Y	1	0
1678	253.122	1	10.4484	4548.19	3659.67	3730.83	2235.24	2728.06	2030.74	1447.66	2268.12	1818.49	1732.48	2021.02	2707.4	3009.44	1688.47	5225.99	524.836	5885.25	2383.18	2194.79	0.00374862	Y	1	0
1679	307.128	1	10.456	21948.5	29231.9	18650	5789.89	4096.36	2575.88	549.923	1934.48	2802.16	1411.5	7631.89	9800.02	1090.96	1946.53	1535.01	915.469	2066.94	2018.31	3395.74	0.000699918	Y	1	0
1680	349.14	1	10.456	18910.3	30095.3	15814	4192.11	3480.52	1070.61	764.614	1189.97	2054.16	361.35	7740.28	8823.65	2152.49	2837.4	3761.9	843.943	3407.75	3975.07	3274.45	0.00156684	Y	1	0
1681	253.086	1	10.4636	4641.27	6815.85	4094.59	2527.75	2418.28	1929.1	683.288	1110.35	690.991	884.968	1778.02	2815.58	2646.76	1781.25	3233.43	211.809	911.253	1087.58	1443.14	0.00188021	Y	1	0
1682	254.068	2	10.4636	9037.62	16540.8	7350.55	2900.94	2409.63	1201.57	93.3131	1136.09	446.064	422.312	2584.18	4200.72	498.306	529.97	433.108	235.497	451.949	1563.87	1386.99	0.00300215	Y	1	0
1683	263.055	1	10.4636	11465.1	11507	8382.06	3390.66	2518.43	1795.09	54.6422	897.523	1634.55	1272.26	3139.79	4721.16	618.41	790.027	319.448	106.473	1242.85	1185.87	1604.01	0.000308	Y	1	1
1684	325.139	1	10.4636	56905.8	76334.6	45767.9	22541.8	15957.4	8322.89	4392.6	7902.12	7225.32	4909.57	16305.6	22341.3	2318.38	2698.77	4899.88	2079.43	7267.57	8715.47	10518.6	0.00105685	Y	1	0
1685	433.158	1	10.4636	62979.2	97074.5	56019.2	23422.5	15983.3	6405.72	660.043	4613.49	18802.5	2711.79	32410	46311.1	7669.1	12095.1	5725.26	2490.26	6981.98	9821.22	16501.2	0.00254371	Y	1	0
1686	451.171	1	10.4636	196078	274099	158659	58367.6	38957.2	20044.7	2564.93	16488.8	37704.9	10181.8	48236.6	73429.9	5292.13	8849.05	7206.85	1123.05	1811.69	28073.5	31578.9	0.00116483	Y	1	0
1687	469.182	1	10.4636	172694	244052	144460	50544.4	33479.1	15506.9	1668.11	16983.3	26229.1	6375.25	46782.3	69765.5	2021.39	3933.7	6736.91	473.534	237.238	19371.8	26005.2	0.00116449	Y	1	0							M+H, M+Na
1688	415.139	1	10.4712	8535.21	18589	12501.9	4183.96	3250.92	2805.54	447.227	1765.09	3638.1	1162.99	10747.8	11799.2	4497.61	7623.33	3649.58	1759.37	2494.55	2256.6	5909.63	0.0054031	Y	1	3							M+NH4
1689	231.052	1	10.5093	4841.43	7233.32	4201.82	2707.99	1780.9	1753.1	2363.79	2600.2	2245.62	2268.23	2952.76	2177.65	2193.49	2574.09	5745.45	2048.31	10008.7	1024.08	1846.98	0.0032988	Y	1	0
1690	175.076	1	10.6311	16048.4	15419.3	14870.9	16619.5	19659.9	18387.3	9495.3	13556.8	12950.9	12109.8	5031.38	11023.5	3649.8	2616.93	3609.25	6040.96	10001.3	11282	7419.06	0.00499102	Y	1	0
1691	175.12	1	10.7073	7297.68	6683.94	7266.18	4080.39	4521.05	5407.01	5158.16	1773.25	3119.36	2649.38	1178.42	655.292	448.846	605.858	514.019	1077.28	1976.44	1751.24	1704.93	0.00350829	Y	1	0
1692	203.077	1	10.7149	9219.11	10424.4	9341	8267.13	9048.01	8787.6	7182.44	7271.51	7275.91	8190.47	5752.88	7693.41	5148.89	5257.65	3982.41	7955.32	15515.6	6453.39	5629.15	0.00490809	Y	1	0
1693	309.112	1	10.7302	46028.3	62104.5	39495.1	30827.9	38181.2	31250.8	29554.4	26150.3	26019.3	29529.2	17631.8	30141.4	22347.9	24143.8	19740.8	8414.51	18958.3	8250.32	22169.7	0.00468051	Y	1	1							M+H
1694	127.039	1	10.7606	21197.3	30899.5	11841.9	4970.55	8402.8	5969.87	4801.61	5611.59	4005.14	6545.34	13735.8	6997.96	1946.88	2652.02	2762.81	9674.4	8510.53	16350.5	5497.06	0.00212405	Y	1	1
1695	162.064	1	10.7606	27463.2	32637.4	20410.7	17498.1	20849.7	16050.2	23864.2	17109.3	23799.7	19103.3	20601.1	17592.6	5374.95	5315.4	8948.93	14483.5	23845.2	33897.9	12503.2	0.00762075	Y	1	1
1696	397.15	1	10.7606	13058.8	29775.2	7698.41	1854.65	4277.58	2892.77	264.932	771.813	1351.66	368.531	10959.1	6310.78	896.909	1783.87	2722.24	334.724	1594.08	3104.38	2991.39	0.00601776	Y	1	0
1697	307.101	1	10.7682	34456.4	54719.4	19178.7	7300.04	20075.3	10309.1	4664.13	5764.03	7833.05	6756.37	27994.6	19145.5	6885.46	7890.23	10958.9	1932.17	8485.27	11515.7	8576.19	0.00333414	Y	1	0
1698	91.0545	1	10.7682	13615.3	20031.9	8934.02	3003.18	6575.12	3419.67	1197.54	3308.93	6565.15	2106.56	9012.61	6386.81	921.66	1072.36	534.792	2409.55	1492.47	5596.73	3322.68	0.00374444	Y	1	0
1699	293.102	1	10.8034	29136.1	39386.1	5620.64	908.315	1554.08	2743.69	1665.4	717.978	1774.64	2362.74	1041.84	1913.54	2083.18	1959.27	1842.18	1920.57	2011.15	1279.78	2664.66	0.000416583	Y	1	0
1700	175.119	1	10.8415	4960.62	5331.13	7121.37	3885.62	4348.41	4534.18	3927.95	1899.94	2672.93	1692.91	856.926	763.869	349.275	343.104	536.738	1289.88	2116.33	1239.3	1160.09	0.00180615	Y	1	0
1701	311.128	1	10.8567	4264.42	3681.71	1756.62	2210.05	2061.2	3367.63	283.861	895.232	980.835	823.207	1662.49	2218.13	9846.87	9065.99	26718.4	739.321	3720.51	80922.7	5013.24	0.00212405	Y	1	0
1702	293.081	1	10.8644	9488.28	8643.17	2130.67	1043.45	2578.99	2669.67	277.962	374.185	1701.73	531.05	1162.33	1447.79	3140.73	2328.42	2448.21	859.015	936.305	1091.18	1057.46	0.000440203	Y	1	0
1703	281.113	1	10.9557	8176.09	4995.08	5410.87	3867	5340.49	5776.13	3770.54	2285.55	4189.25	2380.06	1862.53	2345.71	1328.33	1132.46	3027.82	2132.59	3940.58	2845.76	2242.93	0.00981221	Y	1	0
1704	221.076	1	11.0093	8205.62	6452.37	6281.41	4570.7	5293.95	5965.7	5717.41	4873.46	4238	3674.61	3884.32	3068.59	2271.94	2766.79	3280.29	4294.07	5664.96	4685.21	3222.4	0.00588218	Y	1	0
1705	121.029	1	11.0169	15761.5	14412.4	13398.9	6201.66	11239.6	6099.95	10260.3	6579.19	8143.22	6230.04	5442.59	3151.44	1380.42	2062.72	3315.29	7753.89	11468.1	8287.79	4233.76	0.0048959	Y	1	0
1706	175.12	1	11.1207	8316.36	10062.1	13087.4	7999.15	7319.77	9645.11	4990.48	3698.27	6611.47	4170.05	2134.17	937.163	826.534	1065.4	1078.27	2388.23	2756.2	2960.9	2771.45	0.0020714	Y	1	0
1707	237.956	1	11.395	67515.4	73467.9	10443.8	9514.82	6035.79	3112.04	8509.97	19481.6	1141.27	3079.66	2305.83	9720.97	10567.2	65738.9	143513	826.543	354.227	1304.53	34230.6	0.000483773	Y	1	0
1708	159.081	1	11.4838	20959.2	14614.7	16016.1	13195.2	20750.9	18571.5	11161.7	8768.58	10732.3	8332.05	5078.33	7059.46	6784.26	4497.28	7401.72	15968.3	54386.9	17914.9	7800	0.00550524	Y	1	0
1709	243.088	1	11.8086	4516.71	9011.77	1353.46	511.297	2594.9	1047.69	1292.84	1073.82	1924.16	1490.88	1712.63	3343.79	777.374	996.875	1209.15	12214	25658.8	3294.68	2120.91	0.0080542	Y	1	0
1710	175.119	1	11.8923	27012.4	28152.9	37147	21563.7	22827.9	25884.8	16677.6	10162.5	15975.9	11584.7	4957.82	3052.61	5670.96	2558.41	4305.64	7469.15	11826.2	8804.28	8240.09	0.000832764	Y	1	0
1711	187.075	1	12.075	23250.7	19258.1	15648.3	14046.9	15169.3	16065.9	16597.3	16865	12721.7	15051.3	11545.3	10402.9	11749.4	15014.4	12911.1	18742.2	25007.8	29565.3	12035.7	0.00409075	Y	1	0
1712	153.019	1	12.1942	4736.88	3950.7	2535.33	1601.38	2127.69	2934.6	3376.53	2913.96	2524.84	2325.84	3247.97	2364.54	8799.35	8681.59	11086.3	2636.65	2951.01	2329.65	5536.08	0.00886913	Y	1	0
1713	639.193	1	12.1942	1.25923e+06	1.47051e+06	1.21685e+06	696763	651211	978692	733878	730511	474796	1.00208e+06	1.2043e+06	872442	3.31911e+06	3.04315e+06	4.65545e+06	3309.53	10250.4	3782.14	1.92293e+06	0.00589796	Y	1	1							M+H, M+Na
1714	151.094	1	12.2323	1394.89	1552.19	734.968	452.149	680.12	639.527	858.258	1092.4	543.075	712.29	609.595	283.387	163.532	225.491	294.941	1780.49	1815.45	1688.86	258.695	0.00386547	Y	1	0
1715	251.099	1	12.4378	10236.8	9158.43	7889.44	10059	10653	10373.2	7317.81	5541.11	9674.84	6531.07	3778.68	6839.77	3332.03	2911.54	10969.1	5898.34	7841.11	9593.08	5245.65	0.0098639	Y	1	0
1716	177.091	1	12.4531	15878.5	15109.8	12754.6	14234.6	14471.7	17172.3	9407.1	11505.1	10646.7	10387	5120.73	9134.48	3308.22	2301.61	4240.11	5975.85	10423.9	10500.2	6760.15	0.00269345	Y	1	0							M+H, M+Na
1717	625.177	1	12.4807	392276	284751	121837	59041.2	95473.3	153507	114920	122640	27515.5	105577	196218	137403	302846	198323	263533	514.518	321.242	550.375	158621	0.004058	Y	1	1
1718	217.05	1	12.7777	1949.34	3053.58	2549.91	1258.42	1568.03	1206.24	1972.66	2022.27	2030.86	2590.31	2238.46	2160.84	10046.9	4931.05	11661.5	1698.37	3345.28	1402.12	3840.27	0.00950841	Y	1	3
1719	171.045	1	12.7853	1168.46	772.418	200.811	618.41	447.495	499.442	651.906	495.059	658.545	664.154	444.184	556.94	1832.34	763.164	2484.03	670.761	930.372	725.447	853.174	0.00989764	Y	1	0
1720	227.146	1	12.9119	15295.2	20820.7	11743.1	5397.52	4535	6821.39	9490.39	5280.56	8508.24	7765.49	3124.09	3841.66	5851.1	4892.7	6046.91	8301.85	27179.9	10797.5	4472.16	0.00184462	Y	1	0
1721	175.119	1	13.0033	23144.3	24309.1	27641.6	17353.7	16759.3	19022.9	14661.8	10108.4	15917.7	10371.4	4640.25	2707.02	2903.62	2921.06	3544.92	7720.93	18146.2	11088.6	7353.96	0.000850423	Y	1	0
1722	235.217	1	13.2979	3895.05	2182.14	1230.46	1047.99	686.85	1135.63	1443.07	946.495	1257.7	944.424	315.003	309.167	135.831	158.137	470.689	49609	59937.8	39122.4	475.268	0.00424517	Y	1	0
1723	187.062	1	13.374	14423.7	17789	7661.58	3741.6	6335.13	4211.75	4274.11	3834.16	3054.33	3234.4	7939.54	3664.6	1219.06	1584.45	1612.32	3164.8	3037.74	4545.02	3262.57	0.00153919	Y	1	0
1724	289.092	1	13.374	41428.4	67995.8	21649.8	1274.14	19268	4212.73	862.153	1144.34	614.599	885.851	28621.2	10520.1	1808.89	2388.74	1253.1	245.886	2100.72	1591.4	5312.29	0.00360965	Y	1	0
1725	91.0547	1	13.374	37472.3	46519.8	15633.8	2143.67	12663.9	2835.97	615.482	269.533	1297.93	660.014	19768	5495.73	288.02	372.737	346.928	276.607	949.205	577.627	4653.75	0.00157915	Y	1	0
1726	127.04	1	13.3816	34937.3	46419.2	18261.2	6790.51	16104	7512.48	6027.12	6290.03	5201.11	6377.53	25703.8	8548.2	2981.23	4089.37	2325.69	6956.66	8386.48	7322.3	7896.89	0.00316349	Y	1	1							M+H
1727	271.082	1	13.3816	61058.6	88692.4	30118.2	6213	29364.6	8850.56	2037.32	2373.25	2363.84	3666.87	45141.2	15756	5048.52	6137.3	4148.62	1300.43	2233.14	1471.81	11426.8	0.00318519	Y	1	0
1728	307.102	1	13.3816	31779.5	53593.4	21127.5	4496.16	19680.9	7325.81	1765.34	3511.59	1233.86	2325.62	28167.1	11826.3	3499.97	4076.57	3439.74	1263.54	4826.67	8703.11	5786.71	0.00527344	Y	1	0
1729	349.113	1	13.3816	31942.8	61544.4	18279.6	1830.14	15799.9	2854.56	278.032	320.849	756.175	583.475	25314.6	8133.18	745.923	930.934	483.47	105.541	308.455	1035.56	4339.8	0.00552907	Y	1	0
1730	433.134	1	13.3816	53846.4	85062.7	27682.2	1708.25	25348.6	2172.27	1781.83	1161.81	0	3054.67	45848.6	12499.6	1617.93	2760.82	387.73	171.285	0	379.971	4780.02	0.00478999	Y	1	0
1731	451.145	1	13.3816	95126.1	161038	48682.8	768.446	45104.5	4432.45	0	142.402	168.228	0	75952.7	22009.4	1128.76	2013.37	440.466	0	99.0346	134.165	12268.3	0.00474434	Y	1	0
1732	541.192	1	13.3816	108200	182557	55396.1	5401.73	53761.3	13614	0	116.413	0	0	76613	23729.7	2319.13	3059.82	1678.94	0	264.79	0	11333.2	0.00411353	Y	1	0
1733	576.229	1	13.3816	245829	415016	113329	6621.3	118558	21055.4	0	1067.16	973.288	1793.55	211175	61911.2	1899.38	2826.77	2335.34	0	0	109.794	26376.9	0.00491726	Y	1	0							M+H, M+NH4, M+Na
1734	603.12	1	13.3816	25795.6	57715.8	21687.2	3425.07	17085.2	5712.28	0	0	278.146	0	23213.1	9186.05	1000.71	666.266	356.635	0	0	0	4209.14	0.00787993	Y	1	0
1735	612.114	1	13.3816	392766	560542	174931	9750.01	154551	32738.6	0	681.343	1135.37	299.563	201228	65112.1	179.903	177.063	441.217	0	0	5.53585	44070.3	0.00204884	Y	1	0
1736	103.039	1	13.3892	4915.65	5156.53	2149.23	1794.76	2540.02	1048.25	1375.46	1368.75	998.562	2075.71	2763.73	1906.84	920.102	915.576	759.133	1241.01	1235.7	1382.02	1569.98	0.00139448	Y	1	0
1737	157.067	1	13.4197	10797.5	12710.4	17656.4	12680	13218.8	14554.6	7456.12	7528.62	10704	7930.26	4105.35	6959.84	4650.73	3664.92	4456.97	8196.96	7841.25	8826.55	6765.24	0.00318624	Y	1	0
1738	177.091	1	13.4197	4244.11	3879.23	3744.75	3507.54	3428.69	3206.29	3792.09	2195.79	2548.61	3103.49	1629.34	1865.49	1175.28	1282.14	1474.95	3689.92	2768.47	4139.64	1985.4	0.00600157	Y	1	0
1739	175.077	1	13.4349	19585.8	21066.9	20994.4	16061.8	15371.3	19045	14631.4	12644.4	13340.7	12794.2	8115.2	8110.7	5089.03	4368.21	6905.54	14211	17065	16327.7	8026.31	0.00103133	Y	1	0
1740	493.135	1	13.5463	565832	426079	125672	38901.3	37713.8	77496.7	21643.5	72384.2	73273.3	62846.5	93049.7	108462	352948	158283	476331	1473.77	5353.62	627.471	152528	0.0005762	Y	1	1							M+H
1741	118.123	1	13.5539	8393.36	8128.32	1137.86	1168.44	650.7	1609.46	1903.61	853.947	1704.46	1185.45	292.48	218.062	288.116	890.075	1709.13	1103.15	2264.43	2008.44	864.195	0.000128217	Y	1	0
1742	332.085	1	13.5539	87048	73840.9	28967.6	43160.1	28066.2	22895.4	7384.97	27575	14032.8	40249.1	89439.5	55703.2	70887.4	35682	85146.5	764.382	763.613	1760.61	43778.7	0.00292744	Y	1	0
1743	546.045	1	13.5539	7362.57	8127.99	1871.45	895.833	781.242	0	0	2379.56	1249.72	844.444	2693.74	4747.17	5618.47	270.482	8000.79	0	0	0	2779.54	0.00126945	Y	1	0
1744	292.227	1	13.6301	4380.89	2882.41	536.048	996.414	1462.67	637.884	1329.16	1159.73	2222.58	1596.73	1128.67	1513.54	266.503	825.382	4598.45	1147.07	3515.4	818.923	680.377	0.00536413	Y	1	0
1745	109.029	1	13.6834	6318.31	8678.72	6162.68	3531.62	4600.03	5785.15	3525.09	2670.49	3393.04	2515.95	3948.97	5558.65	309.421	350.03	347.1	1144.18	1127.71	1213.13	2267.52	0.00762959	Y	1	0
1746	118.123	1	14.0615	2950.01	2716.92	916.966	634.85	427.682	557.919	1658.51	237.605	787.756	259.664	181.661	125.146	198.368	477.076	1304.6	757.65	2020.85	522.028	480.708	0.00211477	Y	1	4
1747	118.123	1	14.211	7025.69	7238.64	1292.22	1533.45	624.7	479.568	1585.24	355.376	944.603	1161.34	207.754	297.196	246.613	747.52	1600.57	545.823	1515.51	1025.05	884.905	0.000255221	Y	1	0
1748	175.121	1	14.4167	15305.5	10900.1	15623.8	9736.29	15714.7	17709	7755.1	5230.04	8208.23	6629.01	3630.93	2432.03	1827.76	1488.96	2090.61	7602.33	12725.1	9965	5717.01	0.00564849	Y	1	0
1749	155.073	1	14.4243	3423.66	3342.91	1766.86	1070.44	1330.88	1813.06	2054.07	2101.17	1292.53	1102.1	782.754	675.658	371.866	339.507	443.028	1601.03	3692.81	3062.48	769.51	0.00154589	Y	1	0
1750	215.129	1	14.5661	6190.01	8746.28	3370.75	4518.33	3990.33	3664.75	4496.5	4142.64	5676	4439.09	2893.69	3579.25	7399.17	7271.18	17436.1	6958.3	9507.14	6736.9	3609.06	0.00555521	Y	1	0
1751	118.124	1	14.6042	5346.62	6881.6	1234.46	1074.72	267.947	1478.34	1257.58	761.796	979.019	764.046	206.343	115.865	229.868	931.483	2105.21	649.979	2410.17	493.605	784.535	0.000619182	Y	1	0
1752	579.135	1	14.7262	1.03227e+06	600215	240588	60522.5	75915.8	175422	7159.99	22310.2	25074	34475.6	110316	204958	49021.9	28008.7	610464	308.019	0	137.937	124808	0.00208716	Y	1	0
1753	285.221	1	14.8911	4052.22	2793.77	924.927	681.97	375.833	410.442	1120.7	467.26	1472.69	1373.27	728.274	1237.34	1679.56	3042.73	1225.12	3657.58	4747.9	5177.48	1451.68	0.00234114	Y	1	1
1754	579.135	1	14.8987	54388.4	25238	5136.92	1135.99	2738.71	1642.13	294.429	0	2861.54	1427.15	2068.36	12289.4	526.176	191.317	3018.2	0	0	0	2283.65	0.00463995	Y	1	0
1755	359.166	1	15.051	15383.9	12740.6	9181.29	11580.9	10523.4	12058.7	11880.7	9891.86	9235.29	9387.23	6871.74	9293.54	4101.42	5482.23	6102.67	8564.22	6841.74	11356.4	6441.38	0.00730323	Y	1	0
1756	187.076	1	15.2007	11719.8	16391.8	13344.1	15595.9	13579	16274.4	9532.39	9172.63	7398.79	7235.66	9884.24	7017.25	3971.11	3469.54	3785.43	9519.6	10678.2	11849.2	7089.24	0.00498422	Y	1	0
1757	118.123	1	15.4217	7202.45	6221.76	1276.89	985.528	460.359	1498.02	2257.96	458.015	917.129	611.975	190.77	270.982	168.16	759.923	2247.39	556.965	4113.5	1507.24	608.373	0.000739427	Y	1	4
1758	118.123	1	15.5635	4638.24	4646.52	840.884	761.067	405.175	921.232	1690.13	663.683	410.038	601.059	123.849	123.773	91.9168	835.744	1540.19	589.604	2344.26	486.544	459.191	0.000542602	Y	1	0
1759	219.064	1	16.3352	27067.9	25011.6	22459.3	23403.5	24730.5	30589.3	20137.7	20281.5	20261.5	15345.1	11129.8	15365.8	5796.76	5508.44	6620	17850.3	11968.1	29830.3	12706.5	0.00312477	Y	1	1
1760	163.076	1	16.4114	14819.8	16457.4	15422.5	13338	14628.2	17651.1	12962.5	11984.8	11669.8	9273.09	9085.61	11062.9	24771.7	11891.9	10743	11870.1	13509.2	12750	12064	0.00723932	Y	1	2							M+H
1761	209.035	1	16.8932	1038.45	630.398	573.003	326.208	257.595	459.45	489.11	262.182	585.94	446.708	187.913	201.831	134.274	75.5327	211.675	579.86	456.283	588.378	210.583	0.00864486	Y	1	0
1762	177.087	1	17.0455	31198.2	23950.8	21494.3	18299.8	19434.9	27987.6	17654.4	19374.2	15852.9	14016.7	10084.4	10157	5908.26	6906.66	7536.81	15465.5	16199	28294.2	11333	0.0060642	Y	1	0							M+H, M+NH4
1763	175.076	1	17.0455	50192.4	49201.2	44126.9	34435.9	42265.1	66560.6	21891	27186.7	23049.1	18198.9	17559.3	19757.8	7654.44	6605.15	7097.36	17338.7	17004.8	47396.1	18176.4	0.00778231	Y	1	1							M+H
1764	187.076	1	17.0455	11378.4	10445	8357.61	6587.59	7584.75	10706.8	6254.97	7008.86	6864.35	4372.67	4544.43	4703.81	1716.52	1893.64	2418.81	5567.04	5372.55	10220.6	3634.31	0.00507657	Y	1	0
1765	472.045	1	17.0455	196096	178702	196981	142119	188391	309408	51721.9	71555.3	69984.9	46154.2	52334.3	69979.4	23208.7	14212.6	15345.1	24067.1	13374.9	211694	64885.5	0.00749757	Y	1	0
1766	372.117	1	17.0608	181465	182503	169465	127125	157931	234954	87147.5	90975.5	87232.2	64740.5	65624.6	71781.1	30142.7	23394.7	29498.8	71114.1	34528	217336	67513.3	0.00594862	Y	1	0							M+H, M+NH4
1767	118.123	1	17.5272	4268.61	7044.07	1055.48	746.192	570.819	931.91	2029.31	461.202	1159.89	1209.5	203.458	271.186	152.24	721.668	929.836	449.443	3225.18	897.179	827.431	0.00236545	Y	1	4
1768	697.178	1	17.7252	4178.04	1933.75	1449.67	1861.1	639.336	300.602	0	558.94	566.989	184.827	4029.56	2290.08	5760.64	5105.45	5733.35	0	0	0	2952.89	0.00950841	Y	1	0
1769	215.128	1	18.3367	22772.6	15275.2	11893.8	11450.7	10027.3	10959.9	12955.6	13439.4	10599.9	12386.9	5941.34	11265.5	9882.1	13544.5	30482.1	15821.8	18369.1	18248	8743.52	0.00986711	Y	1	0
1770	269.189	1	20.3008	1387.57	1130.16	91.8384	543.787	595.643	225.827	583.849	435.556	714.872	306.564	456.959	485.543	3443.44	9781.93	3533.68	1203.58	956.679	1270.39	1170.7	0.00315895	Y	1	0
1771	179.141	1	20.8464	1957.42	2696.83	1066.89	719.963	726.332	565.771	744.105	1474.96	1065.24	1620.78	551.997	352.018	320.142	531.21	5185.97	2439.06	1602.11	1789.13	1157.52	0.00234114	Y	1	1
1772	118.123	1	20.854	2829.14	4530.17	678.668	588.31	341.372	818.15	920.453	318.597	481.882	615.391	408.469	249.296	152.329	370.369	543.849	635.947	1448.33	980.955	591.62	0.00188021	Y	1	4
1773	387.201	1	22.516	26678	29530.4	10232.6	14895.8	8920.36	11123.1	17702.1	12988	17035	3792.96	7939.14	15433.3	4814.03	5195.46	7641.45	48843.8	26707.7	44521.6	8810.29	0.00316723	Y	1	0
1774	225.124	1	25.5456	605.132	477.753	358.19	165.327	265.18	171.302	132.461	218.724	403.792	139.232	64.8746	67.0801	46.6799	56.3524	273.763	176.622	532.5	207.065	130.884	0.00463601	Y	1	0
1775	263.2	1	27.1003	710.578	1449.03	304.897	41.4654	321.706	231.96	187.041	257.511	356.067	410.85	230.957	163.892	3231.29	6254.5	1580.32	1035.44	548.198	1200.99	827.983	0.00653196	Y	1	0
1776	358.249	1	27.1383	110027	82927.2	44198.3	42145.3	18768	40719.1	47432.9	41359.4	56309.3	26223.4	53298.3	19000.8	6157.07	6882.04	14100.6	115990	137392	125260	25217.1	0.0058383	Y	1	0
1777	376.364	1	27.1383	189611	128796	96817.9	64990.8	32418.7	103286	57192.1	74025.4	99183.3	41213.2	64425.3	39902.4	10224.4	14633.2	14566.9	219726	235763	253759	47523.1	0.00989764	Y	1	0
1778	414.215	1	27.1459	672476	423070	246350	231397	116078	214011	346089	269029	301775	159564	284583	100901	29977.7	44446.1	74782.7	462730	735824	791699	144785	0.00777402	Y	1	0							M+H, M+2H
1779	152.102	1	28.0062	669.568	886.268	157.823	304.587	278.725	447.928	471.915	234.47	575.711	372.677	213.522	158.901	67.4737	40.3648	79.3437	949.354	508.269	1167.49	215.481	0.00618579	Y	1	0
1780	374.244	1	28.7166	66482.3	37250.9	31556.5	18987.5	9720.53	22655.2	21882.3	32176.1	28074.3	20072.9	19471.4	6979.01	4013.61	2361.55	4445.91	68537	50122.9	29396.6	10960.8	0.00836676	Y	1	0
1781	164.09	1	29.8207	1584.88	2281.66	836.697	671.482	890.264	624.322	1042.33	1014.89	851.117	841.753	424.189	288.224	133.344	169.756	545.689	1831.71	1745.89	2148.71	321.755	0.00195427	Y	1	0
1782	115.04	1	2.00522	12550.4	12646.5	8680.03	7800.31	7858.37	7242.81	10052	9441.01	13071.6	8808.82	4034.29	3687.81	4072.27	2944.81	8764.74	5026.84	2952.52	4366.08	5507.68	0.00138343	Y	2	0
1783	195.986	1	2.00522	6983.25	7347.59	3572.47	4399.79	3914.45	4043.03	4342.19	6795.97	5588.26	3335.28	2534.92	4136.97	947.591	1417.7	2474.89	3273.05	1506.49	4348.56	2863.32	0.00550524	Y	2	0
1784	201.956	1	2.00522	308566	306447	147574	138147	101791	104308	254316	93082.7	167998	96611.9	67624.7	91969.1	18689.6	23354.7	44275.7	244701	183301	351260	90230.5	0.00490265	Y	2	0
1785	153.912	1	2.01283	7454.61	9270.7	3467.21	3173.68	3229.85	1514.43	4422.09	5418.13	7028.62	4224.75	925.844	105.087	0	0	167.531	269.015	60.9256	692.917	1378.9	0.00165287	Y	2	0
1786	140.072	1	2.02043	2177.6	2676.37	2260.8	1198.36	1310.21	1843.55	1843.92	2450.14	2078.26	1921.94	1387.58	1248.3	1250.91	1814.65	2926.05	1441.76	1947.79	1093.95	1400.4	0.00682922	Y	2	0
1787	194.035	1	2.02043	2312.92	2088.77	1438.77	1057.01	850.039	1631.15	1835.85	1284.9	2003.96	1595.17	1055.15	819.33	948.872	2021.93	444.261	1856.74	808.362	1618.81	1061.82	0.00787993	Y	2	0
1788	225.045	1	2.04805	2948.37	2889.31	2556.32	1613.48	1157.42	1562.24	1836.31	2642.35	2853.91	2232.84	1404.95	890.637	568.287	708.676	1044.6	2253.09	1659.48	2369.22	1463.14	0.00354028	Y	2	0
1789	152.971	1	2.06328	34343.9	26324.5	14951.6	14512.5	12537.4	13090.6	21670.6	21703.5	24946.9	16341.9	8497.54	5904.14	3352.14	3847.86	6344.33	19151.7	12292	16781.5	9759.45	0.00107297	Y	2	0
1790	144.066	1	2.07852	12915.5	13949.4	8704.86	8476.62	7233.72	7430.85	10239.5	8843.04	13195	9326.21	8467.73	7886.97	2236.77	2518.78	4046.89	6839.08	4665.08	5804.19	5321.08	0.00537442	Y	2	0
1791	193.93	1	2.07852	140754	128949	72709.5	76823.4	55445.6	38312.5	102882	88558.9	98946.2	78892.6	19603.4	8382.77	1989.74	2323.48	7191.48	25676.3	34342.3	49185.3	29438.5	0.000921571	Y	2	0
1792	110.009	1	2.09373	44876.2	38094.9	19569.2	16041.9	15271.8	20925	31076.6	19456.9	22104.7	17033.5	15973.4	10499.1	8788.68	9307.98	10619.6	83725.5	51711.1	76887.2	16794.2	0.00244343	Y	2	0
1793	210.992	1	2.10135	44478.6	32386.7	22647.8	27594.1	23733.7	22091.7	42722.2	32673.7	42722.6	26789.8	14533.7	14277.2	7563.67	7425.71	13206.8	27357.9	16879.5	34173	16180.7	0.00304865	Y	2	0							M+H, M+Na
1794	168.981	1	2.10897	48429.4	38089.9	21714.2	22039.4	19223.2	24016.4	37104.2	30137.2	35180.9	26460.3	14219.6	9654.44	5293.61	5438.08	10070	18333.9	21102.9	30685.4	13650.3	0.00138556	Y	2	0
1795	131.951	1	2.13182	39623	30256.2	16166.1	19284	13876.1	12420	34388.3	27620	35998.8	20714.5	8527.9	8738.06	4089.98	3940.5	52822.5	28590	33092.8	30240.5	10224.3	0.00159501	Y	2	0
1796	197.902	1	2.13182	42153.2	29186	20411.8	20103.1	13889.4	13015.3	32603.8	23978	24754.5	20530.2	5590.02	2085.43	216.375	362.565	2173.53	5509.44	5873.46	9660.08	8202.44	0.0024811	Y	2	0
1797	273.979	1	2.13942	40484.4	44495.5	28188.8	27123.2	35118.3	41175	39059.5	37763.3	44776.2	38044.5	14646.9	10918.4	15569.9	12201.2	26886.6	4956.15	3501.56	4931.01	19943.1	0.00211477	Y	2	0
1798	71.0496	1	2.19295	7699.51	10062	8028.9	3307.71	3051.06	6442.03	6921.99	5178.89	3817.06	4468.85	1831.06	2822.09	535.214	1442.35	1995.74	6845.7	4742.71	4759.65	2187.72	0.00809809	Y	2	0
1799	107.05	1	2.24625	104388	93278.4	71671.9	36781.8	61821.5	68303.1	100158	114514	84167.8	85954.4	53139.4	60641.1	11427.7	12409.8	22671.2	38731.4	46316.2	30008.8	41661	0.00524684	Y	2	1							M+H
1800	169.975	1	2.24625	2464.21	3411.48	817.02	1059.96	1739.4	2290.11	2105.86	2161.99	1950.12	1888.71	989.725	375.763	411.693	396.066	1072.12	1031.75	1535.26	759.409	1031.83	0.00614885	Y	2	0
1801	117.034	1	2.25387	4361.93	3702.21	2684.08	2529.19	2355.62	2505.66	4023.69	2988.6	3271.79	2509.26	1670.34	1346.85	550.616	529.359	1675.57	5359.09	241406	5786.58	1579.63	0.00188021	Y	2	0
1802	120.082	1	2.26148	1.53972e+07	1.30638e+07	1.05414e+07	4.45193e+06	8.37471e+06	9.70401e+06	1.40761e+07	1.70051e+07	1.11274e+07	1.25843e+07	6.60209e+06	7.97642e+06	977496	1.01626e+06	1.74056e+06	4.49016e+06	2.24506e+06	3.29866e+06	5.30962e+06	0.00773991	Y	2	0							M+H, M+NH4
1803	121.064	1	2.26148	22555	16746.8	15209	7144.63	6691.81	10619	14404.1	15039.1	11373.1	13464	7874.61	7846.98	3416.65	3198.66	6169.23	19005.9	19676	24593.7	7316.4	0.00321149	Y	2	0
1804	131.05	1	2.26148	313982	279430	210888	99766.5	167869	191202	283997	321560	221296	245669	129646	161361	22718.4	24544.3	40870.9	112054	68991	84801.2	108086	0.00522017	Y	2	0
1805	149.06	1	2.26148	323625	266702	206067	96694.8	161801	191443	279286	317505	227119	243465	129837	162346	22115.9	22928	45589.3	121044	513444	90962.8	105642	0.00532808	Y	2	3
1806	175.008	1	2.26148	125823	109229	80037.9	39796.5	64229	68703.9	121627	136243	99595	100913	47225.4	53036.1	10712.9	10979	23885	72228.6	37411.2	42686.8	44802.4	0.00228488	Y	2	0
1807	239.176	1	2.26148	3.26897e+06	2.16198e+06	1.26962e+06	1.56661e+06	883983	1.3067e+06	2.20466e+06	1.43289e+06	1.88744e+06	1.00155e+06	960915	517370	436102	319704	672057	4.66296e+06	3.35732e+06	3.69252e+06	837450	0.0064533	Y	2	0							M+H, M+NH4
1808	228.014	1	2.26148	22705.6	22281.4	18849.9	9303.86	12870.1	17139.8	20484.6	19144.5	15737.4	17261.2	9495.79	10517.6	3955.47	5330.7	1781.58	22367.3	11916.7	4340.2	9739.35	0.00468051	Y	2	0
1809	123.117	1	2.2691	73665.4	48412.4	26728.5	33688.6	19913.7	27676.4	45562.8	33188.4	42897.6	21877.4	21401.2	11593.5	9770.48	6995.44	13538.9	101920	71034.6	81255.4	17589.5	0.005229	Y	2	0
1810	194.979	1	2.30717	3619.67	5626.24	3265.59	1046.2	2234.84	2947.43	4176.87	4129.58	4890.38	3393.19	1679.06	855.367	700.114	638.417	934.667	5188.37	5765.5	4568.85	1244.33	0.00515301	Y	2	0
1811	126.987	1	2.3224	1204.33	685.281	356.624	372.47	210.237	439.044	680.505	628.207	417.356	403.043	380.603	199.252	172.534	217.588	290.428	1252.55	1048.89	571.489	394.585	0.00967726	Y	2	0
1812	225.061	1	2.3224	1783.56	1552.71	955.286	750.124	950.366	1097.1	1624.02	1744.56	1663.58	1157.61	521.129	626.844	293.159	821.146	283.81	1772.82	4054.57	1248.43	615.477	0.000705413	Y	2	0
1813	151.071	1	2.33763	7718.42	6328.99	5442.53	3306.79	4782.88	3373.21	5431.91	4762.82	6025.8	3520.77	2670.94	2127.22	878.689	797.788	2531.82	5115.29	7974.28	3135.73	2283.7	0.00234114	Y	2	0
1814	155.003	1	2.35285	3967.89	3483.21	1577.08	1107.26	908.12	1947.5	2647.54	1862.01	2010.59	2021.94	847.787	434.411	6697.21	1190.61	1256.2	1724.82	2706.76	1721.04	1902.57	0.00178174	Y	2	0
1815	195.123	1	2.3957	2954.83	2404.75	2442.72	1417.17	1241.02	1638.88	2760.15	1916.9	2684.18	2227.05	1489.58	933.587	40997.6	86722.5	1214.73	3818.85	7307.4	2424.12	25630	0.0047737	Y	2	0
1816	210.993	1	2.41853	14130.2	13780.5	11570	7070.27	7308.06	10021.1	16751.5	10736	10983.3	10796.2	5456.1	4162.68	2840.08	2967.43	3362.22	18846.6	13913.7	9276.89	6254.41	0.00551321	Y	2	0
1817	81.9493	1	2.42615	8559.56	8768.35	4938.1	5038.24	3981.81	3627.71	8506.96	7047.71	8343.3	5060.19	1918.13	1680.73	723.395	700.523	1781.37	7385.09	14513	5458.76	2459.66	0.000440203	Y	2	0
1818	190.995	1	2.44138	20392.7	20123.9	14011.5	10154.1	11375.2	12279.6	20147.9	14642.7	15728.5	13778.2	5890.14	5609.42	3114.09	3441.13	6044.83	19959.1	32721.2	24161.2	8672.06	0.00118719	Y	2	0
1819	186.991	1	2.47183	13168.8	8493.73	5006.21	3892.49	4206.21	4368.96	7718.45	7996.64	7500.57	4980.81	3370.9	5572.67	1591.97	1691.87	4470.13	4423.82	6194.91	6250.28	3715.96	0.00424517	Y	2	0
1820	221.084	1	2.47183	56591.8	62394.3	51851.8	30487.1	33117	30010	54468.9	67064.2	54998	41941.9	29552.4	38318.1	15274.7	14584.3	45773.4	76974.5	157073	77669	34414.1	0.00154024	Y	2	0							M+NH4, M+Na
1821	266.998	1	2.47183	52298.5	46370.1	40028.9	25515.7	28335.5	35859.6	42860	37068.8	34607.3	40353.2	26041.7	17537.4	9896.88	9324.46	11806.6	37385.4	29947.1	29247.2	22005.9	0.00328103	Y	2	0							M+H, M+NH4
1822	267.967	1	2.47183	57952.3	56641.6	34002.2	33211.4	36592.4	30830.4	37688.4	41697.1	42203.8	36335.1	35213.7	18983.8	9622.54	9298.1	9671.53	39110.2	30674.7	25905.9	23056.8	0.00292313	Y	2	0
1823	169.976	1	2.49472	22765.2	16899.8	10764.6	11138.7	8577.68	13331.6	20666.8	14285.6	15909.2	13975	5185.8	4859.91	2144.87	2248.02	4676.24	11230.8	12026.5	12537.4	6672.68	0.00360965	Y	2	0
1824	195.03	1	2.50995	6575.87	7625.86	8178.18	4602.11	4279.83	5773.64	8662.01	8146.36	7903.39	6116.61	4081.03	2845.01	10713.8	9218.03	6353.72	10551.1	8547.63	5438.53	6705.08	0.00138627	Y	2	1							M+H
1825	151.026	1	2.52517	4372.18	6308.34	4131.87	3618.31	3650.72	3354.09	6857.61	5812.96	5265.98	4417.78	2348.88	1693.63	1107.96	819.98	2142.12	6831.17	7259.25	4064.58	2525.11	0.00286653	Y	2	0
1826	155.004	1	2.52517	2434.24	2540.12	1783.32	1770.26	1192.67	2199.3	3015.09	2402.6	2277.36	1871.86	762.647	756.884	3691.75	696.793	1966.92	1841.72	2669.88	3116.41	2226.31	0.00344882	Y	2	0
1827	132.046	1	2.5404	10066.6	11388.8	8591.19	4821.24	5606.13	5578.18	7655.31	9174.56	6360.6	5485.15	5754.12	3880.64	5075.16	5115.51	9569.88	12206.1	11591.3	11631.5	5530	0.00278453	Y	2	0
1828	133.086	1	2.5404	18608.1	10836.9	10393.7	6923.91	7130.55	8504.82	9704.22	9014.07	10684	7852.6	3667.53	4232.94	6296.57	4392.05	8868.04	18515.1	13057.7	11097.1	6633.67	0.0060925	Y	2	0
1829	89.0603	1	2.5404	11958.7	6212.57	7143.76	3626.39	2291.52	3724.92	5701.13	5404.13	4743.18	4808.77	2806.05	1991.55	4403.61	3810.72	8087.38	14883.1	7669.29	4716.03	3638.29	0.00808117	Y	2	0
1830	190.995	1	2.62425	89810.2	77116.2	45426.9	40368.1	34938.7	41730	72061.3	53937.3	63465.3	50938.4	26968	23955.5	12423.2	11769.3	19969.6	73721.2	101508	113706	29271.5	0.00103845	Y	2	0
1831	234.866	3	2.66258	6672.49	7008.62	4458.48	3722.3	2414.9	2883.96	9307.15	7022.64	7320.47	4147.72	1303.23	1008.66	688.461	369.896	1278.96	7235.38	8785.83	5906.56	2126.63	0.000864309	Y	2	0
1832	132.998	1	2.71305	1739.79	853.373	608.74	235.446	438.416	328.834	963.846	980.876	738.087	448.06	390.872	213.83	817.256	317.203	191.621	897.39	1442.13	736.808	511.114	0.00721113	Y	2	0
1833	231.967	1	2.72065	18307.7	16837	10115.7	6414.98	3950.87	6183.81	9256.18	12780.9	7493.85	12023	5312.97	3864.04	10979.2	4364.87	3243.73	8766.09	9432.57	11301	6628.78	0.00154589	Y	2	0
1834	210.992	1	2.72827	19334.3	23082.1	13472.9	10244.7	9010.66	10968.4	13263.8	16224.9	18622.2	11749.2	4789.8	5180.11	2424.54	2431.54	2858.69	12989.8	20256.8	10856.3	5592.8	0.00117854	Y	2	0
1835	275.889	1	2.76635	20020.4	13002.8	8398.53	7875.54	5404.64	5812.12	14854.7	10523	16394.1	8995.53	4404.79	2746.83	870.949	1468.19	2683.49	10958.4	8331.21	7680.52	4061.82	0.00382076	Y	2	0
1836	150.055	1	2.77395	3827.04	3199.94	2344.67	2375.14	1833.64	2694.27	3865.38	4045.55	4279.94	3877.31	1873.19	1860.71	902.284	1062.54	2122.94	3200.2	10469.6	2350.11	1623.05	0.00138343	Y	2	1
1837	81.9454	1	2.77395	6749.84	5870.32	2816.09	4027.3	2375.25	2395.44	7712.71	3437.62	6990.9	4061.41	1841.21	914.527	471.282	628.444	1403.35	5770.92	10623.7	3714.93	1562.16	0.00804392	Y	2	0
1838	123.987	1	2.8503	6882.34	5763.35	3091.81	2104.37	1716.7	2565.24	5676.03	4044.54	3508.93	3425.51	1575.27	1200.35	881.655	731.25	1259.19	2486.23	4272.58	6059.63	1798.08	0.00188021	Y	2	0
1839	184.977	1	2.86553	19732.7	11301.8	6497.01	5707.44	5729.13	5390.08	14698.4	11637.8	14964.6	8537.63	5204.45	4057	2906.03	2764.9	3814.14	7862.54	12649.1	19340.5	5296.96	0.00402728	Y	2	0
1840	219.051	1	2.86553	99521.1	58066.7	44593.4	35908.5	32896.9	24583.3	67011.1	66662.4	65204.4	64085.7	49017.3	17197.5	82071.4	42160.3	59345.9	31160.2	17559.3	48240.1	50904.7	0.00876628	Y	2	1
1841	103.04	1	2.87315	10628.9	6443.04	4028.08	3616.9	2910.98	2492.55	5839.18	6523.29	6170.46	5887.06	4583.6	1720.1	7328.15	4070.24	5544.6	3476.86	2279.61	5948.92	5140.24	0.00674119	Y	2	0
1842	159.029	1	2.87315	64075.9	36903.8	26827.5	23973.4	21062.4	15771.2	44334.8	40280.6	39488.6	34867.7	27999.7	10037.3	46703.9	26057.6	40317.8	18449.8	9606.98	35213.3	30765.7	0.00840346	Y	2	3
1843	231.967	1	2.87315	44182.5	21357.7	15221.7	15663.2	11534.6	7906.44	29867.8	25381.1	25548.1	19190.6	13768.5	5482.98	17220.3	11242.8	16427.3	9744.1	7526.03	26470.8	16253.3	0.00962565	Y	2	0
1844	132.998	1	2.88077	2964.52	1493	1428.61	477.345	878.829	850.687	1818.39	1935.27	1575.62	896.901	678.616	413.357	955.082	524.461	1924.05	1159.44	1113.7	2438.68	1009.29	0.00669406	Y	2	0
1845	75.0265	1	2.88838	4674.87	4720.8	3457.35	1775.76	1793.62	2524.09	5277.45	3225.04	4710.85	4204.39	1733.47	1001.32	654.39	646.46	1041.74	4729.4	4592.4	6159.14	1547.74	0.00275441	Y	2	0
1846	140.071	1	2.98737	10744.5	7027.73	6474.66	4621.33	4427.77	4814.15	7804.49	6349.12	6452.45	5454.37	5394.4	3667.15	5070.93	5579.87	7534.23	8251.19	11117.5	7788.57	5266.52	0.00837361	Y	2	0
1847	219.964	1	3.0026	9879.5	4831.81	4255.05	2897.09	2334.98	2705.3	6962.78	4480.28	5415.18	3323.23	1587.29	1228.2	1075.79	635.046	2445.48	8552.43	9544.33	10971	2002.59	0.0080935	Y	2	0
1848	184.978	1	3.01022	12628.8	6623.46	5074.37	6022.54	3748.39	2850.71	8163.82	8220.17	7479.41	5064.15	2910.24	2385.24	2145.41	1470.35	4117.34	11497.5	11379.2	12311.1	3476.34	0.00841808	Y	2	0
1849	279.17	1	3.02545	48290.7	42002.2	24085.3	22686.6	18611.1	19470.9	39011.5	33910	43971.4	26144.8	13888.7	9758.79	5449.13	5418.08	8737.85	59026.7	3.19114e+06	51998.6	14449.4	0.000832764	Y	2	0							M+H, M+NH4
1850	119.05	1	3.06067	4020.7	4083.75	3394.69	1686.11	2611.69	2502.5	2715.68	3436.74	2835.22	2157.12	2030.77	2251.83	1322.37	1241.6	1779.87	42728.8	72525.6	150877	8093.54	0.00325403	Y	2	0
1851	170.12	1	3.06828	6490.29	6495.55	4061.77	4069.56	2586.82	3475.54	5643.6	4947.91	5354.9	4852.71	2612.79	1820.13	3822.6	3031.09	2707.21	10232.4	11528	9315.89	2958.88	0.00112097	Y	2	0
1852	198.113	1	3.1292	5189.92	5973	2811.32	1977.89	2256.5	2098.47	3530.48	2581.26	5126.27	2560.22	1674.01	1778.97	7151.78	2499.85	5987.43	4324.68	5186.14	3071.07	2633.03	0.0036059	Y	2	4
1853	95.0857	1	3.14443	2775.5	1706.7	410.598	1034.76	1177.4	946.731	1857.57	2003.35	2022.95	1175.98	602.513	645.484	1651.09	677.189	941.316	1682.47	2653.64	1621.26	751.173	0.00305086	Y	2	0
1854	210.992	1	3.15965	10242.4	12064.6	8249.11	7297.17	7105.14	6604.37	9612.88	7326.12	11103.6	5025.69	3291.04	4142.06	2458.71	1800.05	2095.28	9661.89	8658.89	7543.44	5428.9	0.00275441	Y	2	0
1855	260.867	3	3.21297	5446.91	4285.8	2144.77	1549.7	1600.11	1960.97	5480.8	3311.65	6693.48	3742.39	1034.48	118.966	194.69	262.657	792.028	3793.65	8990.02	7002.2	1015.75	0.00376846	Y	2	0
1856	118.066	1	3.22818	15332.6	15788.1	8887.22	6811.45	8374.94	8244.41	16290.7	11965.4	10881.3	9843.88	8604.31	10037.8	5000.37	5418.39	8232.52	13645	16217	16622.1	6498.63	0.00450325	Y	2	0
1857	81.945	1	3.2358	5200.38	4311.82	3231.74	3845.55	2639.61	2214.44	7059.77	3833.76	4932.97	3844.05	1325.83	1626.61	559.638	427.296	1226	5966.09	5425.43	6349.96	1558.8	0.00831454	Y	2	0
1858	157.086	1	3.25887	6780.31	7497.59	4738.46	4238.25	2822.27	4031.1	5278.88	5795.43	7839.9	4692.87	2424.89	1941.19	9726.98	5953.6	2295.39	7726.07	5912.15	3918.42	4646.46	0.00279635	Y	2	0
1859	97.0653	1	3.26647	49578.9	42483.7	27619.2	24627.9	20425.3	22641.7	50134.4	42776.1	45772.3	33020.1	13910.2	12284.7	21549.2	15721.8	27940.6	54783.3	51106.7	49795.1	19556.7	0.000404257	Y	2	0
1860	210.993	1	3.31978	34071.4	33895.8	28787.7	19060	17146.4	19613.9	30158.4	22828.3	24899.7	19369.4	10082.2	11355.2	5958.6	5306.61	8006.46	28505.9	37703.8	29572.3	13357.9	0.000814666	Y	2	0
1861	145.03	1	3.3274	7783.85	7529.41	3881.34	2862.56	2260.86	3262.94	4699.28	5524.84	4607.47	4125.41	3203.07	2186.17	2696.69	3474.11	8025.66	7446.9	9136.04	6616.67	3788.77	0.000618218	Y	2	0
1862	111.045	1	3.34262	1328.18	1561.39	627.811	579.766	577.519	469.94	1133.43	782.912	1152	779.954	587.7	519	465.525	352.915	459.328	1852.86	683.904	1116.87	520.998	0.00166924	Y	2	0
1863	81.9455	1	3.4083	5467.25	7072.72	3724.94	3740.43	2218.2	2456.52	6495.33	3742.88	5795.61	3276.66	1512.59	907.083	476.413	420.761	1414.89	6083.22	6008.22	5053.15	1954.66	0.00395557	Y	2	0
1864	251.175	1	3.41592	1273.8	1122.7	921.738	589.849	247.648	240.655	1786.86	1367.21	898.217	424.775	273.37	136.466	126.133	158.806	605.753	1758.19	121421	929.63	369.502	0.00402403	Y	2	0
1865	105.012	1	3.5456	510.257	633.844	432.109	620.459	580.103	433.54	466.757	556.46	669.544	522.877	227.238	200.802	204.194	116.747	95.7484	334.147	978.728	1001.91	280.375	0.0056354	Y	2	0
1866	141.092	1	3.56083	3970.11	3050.65	2712.17	2216.44	2436.92	2021.66	3650.65	3207.84	4486.69	3187.11	1638.36	1145.55	956.235	698.738	804.77	4472.36	4533.17	4838.05	1615.82	0.0032128	Y	2	0
1867	169.977	1	3.59128	5486.03	3957.53	3072.36	2974.53	1364.92	2300.76	4486.94	3713.59	3629.97	3655.68	1209.33	977.64	671.383	755.087	1039.82	1981.65	4531.04	3265.55	1527.9	0.0032128	Y	2	0
1868	81.9449	1	3.6522	4721.71	4306.23	3724.36	2419.96	1411.87	2097.38	4913.84	2806.19	4162.16	3265.43	1672.49	1167.97	527.09	322.497	937.573	5169.84	3443.56	4123.43	1443.9	0.00398929	Y	2	0
1869	104.073	1	3.6751	1398.1	1027.7	564.636	403.684	483.899	609.08	928.544	885.957	935.488	1165.57	522.895	279.996	205.652	208.036	191.45	1592.16	814.708	1624.98	515.828	0.00228205	Y	2	0
1870	89.0606	1	3.68272	3272.12	1786.12	1033.51	927.05	795.668	1128.35	2060.92	1598.31	2835.04	2008.32	876.982	757.596	365.869	234.164	10639.4	1937.58	2182.75	2425.22	977.425	0.00956194	Y	2	0
1871	101.06	1	3.71317	5463.99	3985.58	6131.16	1675.67	1813.78	1507.76	3329.62	4312.07	4243.75	4860.44	1847.96	1613.43	840.822	1127.26	1037.8	3162.99	2932.8	3629.58	1761.95	0.00173757	Y	2	0
1872	81.946	1	3.7484	5181.01	5050.84	3785.5	3299.39	2381.65	2435.79	9166.72	3908.91	5863.42	2151.15	829.34	631.803	399.762	558.326	1152.57	4786.36	4223.45	3015.88	1295	0.00804238	Y	2	0
1873	200.982	1	3.756	6653.99	11787.9	4287.12	2096.48	2714.46	2697.14	4103.52	6429.29	4295.84	3842.89	2643.35	1775.36	568.829	653.599	478.606	3820	3190.55	1620.07	2227.21	0.0057045	Y	2	0
1874	121.061	1	3.76362	6265.28	4975.6	4307.7	3224.51	3056.89	3309.68	4114.38	4585.13	5524.92	3600.78	2257.15	1987.3	1160.51	1118.9	1834.01	12009.3	10963.4	24871.7	2955.92	0.00211477	Y	2	0
1875	147.113	1	3.76362	3624.52	3672.68	2141.16	797.654	1248.67	1369.35	1793.49	2277.29	1666.49	1980.42	788.867	655.869	285.811	279.952	387.268	6144.78	7452.58	46223.7	878.635	0.000497319	Y	2	0
1876	158.118	1	3.76362	1162.3	1320.65	1014.1	718.32	437.987	345.277	822.373	649.989	1611.12	625.661	168.84	107.622	205.665	270.919	267.95	951.526	10077.7	1288.8	300.184	0.00946329	Y	2	0
1877	187.008	1	3.76362	21986.9	25199.4	7027.8	3372.85	6056.53	6717.22	16765.8	20211.7	8314.72	13372.7	7804.28	6046.37	901.371	1055.33	819.645	9597.22	5440.64	6770.72	5405.2	0.00364752	Y	2	0
1878	258.009	1	3.76362	56288.4	61505.3	16121.5	3586.22	16846.5	19918.9	42280.4	54936.4	16378.9	37021.4	23753.7	18238.6	2005.59	1979.68	1365.34	27009.1	10406.2	15155.6	14466.9	0.00831454	Y	2	0
1879	214.019	1	3.77123	61303.6	61181.8	18744.2	3492.18	13984.5	16959.4	41339.8	51127.9	13457.5	36234.7	25196.5	18837.3	943.357	1416.19	446.636	18710.9	6516.37	8007.39	13466.9	0.0064533	Y	2	0
1880	250.181	1	3.77123	2269.06	1774.6	1036.47	534.695	951.516	569.583	1493.9	847.965	1724.87	1084.59	438.05	405.281	195.771	210.859	828.24	1796.74	687505	1793.75	550.251	0.00391232	Y	2	2
1881	221.091	1	3.77885	14879.8	14614.2	6724.12	4815.23	6531.65	6039.66	9854.76	9307.01	9156.56	6187.78	6992.71	5224.87	1869.67	1962.73	2726.65	6759	5597.65	5555.11	4369.82	0.000380411	Y	2	0
1882	132.046	1	3.78647	29577.7	28535	13069.5	7231.32	9539.26	11156.6	22162.2	22690.7	12799.5	16881	16244	10596	5541.85	5802.54	6709.02	25700.4	21454.5	17199.9	9559.64	0.00328133	Y	2	0
1883	141.092	1	3.79408	5531.69	4960.53	2744.85	1621.01	1856.69	1799.63	3896.01	4301.35	4609.2	2975.96	1587.74	1004.63	513.305	447.761	869.318	3585.21	2844.38	3926.48	1305.61	0.000308	Y	2	0
1884	198.077	1	3.79408	2751.68	2333.27	1413.75	490.672	812.748	884.702	1689.07	1630.73	2622.05	856.358	1049.78	1064.23	960.207	696.439	4666.92	1582.03	963.854	1729.92	633.609	0.00302388	Y	2	1
1885	173.074	1	3.80932	15128.1	17733.6	6587.65	6538.39	9613.31	5907.65	11764.5	11337.1	11753.2	8597.97	9303.99	7164.63	3751.89	4097.18	6255.65	25360.2	26889	31191	7158.77	0.00208716	Y	2	0
1886	139.05	1	3.82453	26042.2	27261.3	7705.23	5691.35	7392.69	8647.86	25217.2	28125.5	15580.8	12242.7	13426.8	8217.77	1486.3	1633.31	3073.59	9374.18	5367.12	9173.17	6794.56	0.00308628	Y	2	0
1887	186.056	1	3.8552	2492.55	1567.14	1309.99	636.91	807.525	535.989	1161.77	1625.98	1323.32	968.305	1249.29	890.986	733.895	2640.55	925.513	33074.1	37373.1	74961.8	3640.87	0.00627581	Y	2	0
1888	193.93	1	3.9009	53269.1	38161.3	26071.6	26651.1	18026.1	18157.1	44215.1	30005.9	37812.7	27703.8	8735.19	6424.43	2145.38	1868.82	5247.9	30165.2	35273.7	28769.5	11875.2	0.00265217	Y	2	0
1889	237.196	1	3.9009	30834.9	22770	15422.4	14008.1	11249.7	14242.3	13595	15909	22033.7	9505.71	11083.8	9504.06	4035.57	3193.05	3155.04	43846	32555.4	33344	10172.9	0.00529413	Y	2	0
1890	171.101	3	3.96182	3240.71	3677.95	2564.89	2709.22	1802.53	2413.22	3534.29	3409.34	3457	2724.42	1333.28	1182.02	520.081	535.221	1038.09	5166.25	5709.64	5171.56	1559.25	0.00115878	Y	2	0
1891	81.9457	1	3.96943	5985.69	9211.14	5325.85	5868.92	4131.75	5062.49	9982.14	6059.36	7595.38	6124.25	1856.34	2480.23	831.457	807.047	1651.6	9237.68	11018.9	11428	3099.97	0.0074192	Y	2	0
1892	168.98	1	4.05795	21412.9	20796	14371.2	15836.5	11533.3	11755.3	24720.3	15913.4	19258.3	17179.9	9452.85	7854.22	3173.99	2511.09	5055.49	20351.5	17765	15574	8432	0.00493639	Y	2	0
1893	98.0609	1	4.05795	2304.93	1841.62	1216.04	1188.6	866.352	946.567	1789.1	1507.32	1657.19	782.374	586.297	325.058	5367.31	1875.51	751.027	2141.76	1823.37	2056.1	1458.12	0.00116483	Y	2	0
1894	197.902	1	4.07318	41994.9	29871.3	23391.2	20318.7	14516.8	14318.7	34979.8	25637.7	24716.6	24115.9	5224.98	3278.76	478.447	407.929	2611.58	9111.47	11959.9	13058.8	8571.49	0.00236384	Y	2	0
1895	81.9455	1	4.09603	16498.5	11452	6938.67	7134.69	4594.45	6039.26	13208.7	7904.48	9701.75	8868.9	4855.77	2587.62	1677.96	1307.77	2488.33	12211.6	13338.4	13892.1	4506.11	0.00548837	Y	2	0
1896	279.153	1	4.10365	62141	67135.4	53905.2	41820.9	34017.7	31528.8	71961	50820	58900.9	39950.9	36318.3	17514.9	7351.51	6135.83	11141	54011.4	57845.4	49670.1	21899.8	0.00416698	Y	2	0
1897	81.9453	1	4.11888	1935.05	2350.22	1144.87	772.607	783.483	815.05	1760.12	1600.84	2153.17	500.852	590.009	360.36	171.485	238.651	314.085	1632.69	1637.15	2080.03	615.249	0.000973562	Y	2	0
1898	105.034	1	4.19502	2695.67	1898.95	1598.84	1687.54	1643.57	1778.21	1972.43	1802.85	2351.66	1767.24	1323.27	1156.47	483.155	490.517	338.311	2335.8	24071	894.87	803.275	0.00962565	Y	2	0
1899	151.039	1	4.19502	6154.88	5644.69	5456.47	3743.94	4829.68	5755.86	4886.7	4912.95	5781.63	4358.68	3438.43	3275.18	1423.91	1785.73	2165.31	5922.82	4824.09	3870.73	2748.27	0.00973319	Y	2	0
1900	195.984	1	4.19502	8970.72	7903.45	8425.58	6969.98	5111.63	4818.46	7498.9	9024.28	9251.48	6943.45	4185.58	2996.8	1255.29	1436.08	1823.01	10071.3	6018.81	7402.83	3737.13	0.00276215	Y	2	0
1901	219.95	1	4.19502	15184.6	13289.4	10700.7	7955.69	8583.52	8988.16	12938	12627.2	14237	9872.61	4290.42	4040.78	1776.6	1901.05	2503.7	17131.7	12882.3	15325.6	4940.14	0.000335939	Y	2	0
1902	143.049	1	4.20263	7917.63	7001.76	6510.82	6483.1	4621.04	5417.91	8113.43	6360.99	8454.67	7277.74	5176.11	3884.07	1762.94	1768.08	2314.65	10013	7510.55	7802.02	3987.66	0.00837361	Y	2	0							M+H, M+NH4
1903	155.035	1	4.20263	11177.2	11063.6	7301.31	6639.25	5244.41	6117.36	12594.5	9703.55	12139.3	9524.34	6063.92	7735.34	2024.28	2364.42	2382.82	15974	10134.9	12239.2	4957.28	0.00200239	Y	2	0
1904	196.955	1	4.20263	4781.73	5345.76	4526.9	4321.66	2750	2861.48	4336.3	3648.61	5753.48	2616.25	1840.83	1854.89	601.146	723.829	790.987	3389.04	2398.75	2190.46	1870.57	0.00715003	Y	2	0
1905	87.0444	1	4.20263	3278.32	3349.07	1889.31	1733.63	1605.54	1911.52	2755.19	2766.58	2494.62	1959.76	1267.66	1484.93	2320.5	2901.26	1502.39	4075.96	2738.11	1911.65	1515.69	0.00029419	Y	2	0
1906	114.092	1	4.21787	23626.6	19742.3	17694.7	15850.7	9994.56	15810.7	24961	13832.4	18965.4	13183.9	7589.41	6855.24	6696.71	5966.14	4879.71	25873.1	14964	19490.7	15225.2	0.00871884	Y	2	0
1907	251.175	1	4.22548	13751.6	11662.8	8815.81	7978.24	5363.43	6471.93	9362.11	8159.6	8121.11	5877.12	4680.38	3314.2	1939.53	1369.84	2365.69	16082.4	12490.7	9829.06	3692.43	0.00154662	Y	2	0
1908	169.977	1	4.2331	5299.6	5552.02	3105.59	3373.6	1677.48	3234.44	5977.45	4082.57	5235.85	3526.92	1827.28	1363.99	422.373	540.95	934.774	3374.61	5365.12	5142.13	1689.34	0.00308628	Y	2	0
1909	81.9456	1	4.25593	4410.09	5407.46	3301.64	3175.81	1734	2432.86	5828.57	2926.91	4324.3	4076.5	1749.63	765.607	422.038	360.83	640.612	4519.03	3437.89	5228.76	2159.9	0.00801187	Y	2	0
1910	81.946	1	4.30923	2040.56	2491.95	1202.86	1400.11	1185.94	1131.76	1581	1968.85	1136.22	1554.57	646.804	557.683	278.647	326.399	807.258	1455.43	3202.62	2927.93	1078.86	0.00325403	Y	2	0
1911	123.117	1	4.37777	50660.5	35983.3	22628.3	19920.5	15026.7	21254.1	33126.9	21590.4	26797.3	19162.2	15141.6	10511	6011.08	5431.46	8489.56	58131.3	37953.7	45961.2	13485.9	0.00376349	Y	2	0
1912	180.102	1	4.37777	95825	63774.2	45090	38755.8	29809.9	39175.6	67326.4	46035.3	49077.2	36503.1	29083.2	20712.8	11740.8	10297.1	18140	101501	77518.9	85112.5	24964.3	0.00529785	Y	2	3
1913	253.192	1	4.38538	2.79269e+06	1.95276e+06	1.25003e+06	1.15942e+06	835538	1.18177e+06	1.90654e+06	1.27155e+06	1.42027e+06	1.0109e+06	872204	567536	319704	275745	500079	3.09037e+06	2.21351e+06	2.5287e+06	738609	0.00463454	Y	2	0
1914	260.866	3	4.40538	35209.6	21912.6	14580.5	11282.4	8800.39	8312.76	24162.8	20108.5	14671.1	12802.7	4209.11	2676.52	1403.83	1166.51	3846.03	29704.9	34329.6	25794.9	5695.3	0.0034708	Y	2	0
1915	81.9458	1	4.45117	15401.1	12245.6	6216.9	8442.13	4665.52	4958.22	15440.5	11107.2	9824.96	7333.59	3253.75	3100.03	1590.67	1268.57	2363.77	9126.61	10543.1	9425.03	3256.63	0.00364721	Y	2	0
1916	158.096	1	4.4664	32772.1	30241.6	22558.6	23868.4	20340.9	12277.7	37527	35438	43031.3	25199.6	9432.19	6899.92	3485.42	2856.43	4559.33	33631	23283	23491.5	10436.3	0.0013407	Y	2	0
1917	71.0861	1	4.54255	1249.73	1685.16	1052.06	334.477	752.068	990.247	1066.09	1078.37	1089.82	1072.24	387.201	486.753	185.628	125.169	262.461	1252.38	1320.59	1267.93	463.539	0.00552691	Y	2	0
1918	356.07	1	4.60345	41657.1	51826.6	29256.4	28305.8	28770.5	25274.3	47501.1	40605.6	32953.1	35405.2	22593.7	18826.8	9385.03	9490.08	9738.91	42817.6	22819.6	25605.1	18114.5	0.00369703	Y	2	0
1919	215.972	1	4.6263	9974.7	8519.67	8559.38	8348.8	6337.59	7287.22	10047.3	8325.5	7842.1	8460.34	5396.79	4322.73	2814.7	3312.43	3241.69	2452.66	5232.56	1994.28	5385.47	0.00586724	Y	2	0
1920	299.168	1	4.63392	5379.48	5137.85	3903.85	2068.77	1615.64	1877.64	2489.91	6320.42	4322.77	1761.15	569.228	1282.94	5124.07	2108.13	2340.78	4519.94	2463.89	2117.81	2037.08	0.0063252	Y	2	0
1921	124.98	1	4.64153	445.164	393.996	161.154	169.296	173.145	206.503	288.105	344.286	343.56	148.139	150.786	123.043	17.832	35.6487	52.9989	465.751	389.23	615.223	82.8437	0.000563016	Y	2	0
1922	81.9453	1	4.64153	3541.23	2465.06	1314.56	1156.98	638.331	817.719	2481.6	1287.79	2204.3	1456.92	566.843	409.276	98.4693	210.504	151.709	2325.69	3076.52	2681.83	554.494	0.00352953	Y	2	0
1923	125.061	1	4.67198	8997.09	8702.34	7108.86	6445.79	4646.49	6313.27	7316.99	5569.41	8104.1	7310	4601.25	4243.97	1492.89	1717.15	2112.35	3606.78	3638.53	3999.38	3113.52	0.00563128	Y	2	0
1924	168.979	1	4.67198	26401.6	25621.7	18828.7	16713.4	12188.2	14755.6	30902.8	23019.8	27223.8	18868.2	8432.32	7376.01	3025.79	3306.9	6076.45	19089.7	25910.5	26998.8	9305.19	0.00113632	Y	2	0
1925	88.076	1	4.67198	8086.68	6946.71	4005.52	4154.32	4193.39	4283	6038.75	5409.73	7134.8	3997.51	3670.96	2351.81	1484.87	1067.24	1678.12	4364.27	5516.36	5129.7	2834.65	0.0020334	Y	2	2
1926	85.0289	1	4.6796	27120.1	28774.4	18932.3	19775.3	19230.7	19650.1	28755.3	26518.7	26636.2	26521.7	19424.5	15497.8	7645.93	8850.42	10589.4	21615.4	21249.8	17915.1	13366.6	0.000969952	Y	2	0
1927	279.164	1	4.68722	185878	169800	103810	88375.4	77786.9	80027.8	157408	147163	166756	115066	53629.6	46015.4	38261.8	28314.2	37937.5	421605	438835	572729	87971.8	0.000194448	Y	2	0
1928	141.091	1	4.71007	6279	4655.98	3943.78	2716.16	2884.58	3370.62	6543.69	4993.72	6451.89	5260.38	2246.79	2039.26	1066.41	993.357	2130.47	3134.38	2239.22	5724.54	2352.71	0.00208418	Y	2	0
1929	159.064	1	4.71768	2098.11	2005.3	1220.33	881.295	789.936	811.531	1504.71	1537.25	1154.41	1172.07	940.208	916.04	992.329	1389.29	1425.45	50294.4	35312.3	80817.5	4746.26	0.000705413	Y	2	0
1930	265.244	1	4.71768	529.479	960.968	542.959	143.135	254.684	312.085	597.435	549.94	1024.13	808.776	245.497	185.494	141.895	338.53	77.3672	143457	86803	103526	2374.71	0.00986897	Y	2	0
1931	117.979	1	4.77575	2174	2424.01	1760.52	1613	1023.33	1751.84	2285.75	1461.36	2039.37	1566.29	804.658	472.959	246.636	262.56	517.614	2663.78	3081.01	2049.12	799.683	0.00512002	Y	2	0
1932	81.9455	1	4.87473	6596.66	4455.34	3689.72	3550.48	2529.2	2935.89	5747.06	2879.67	4921.59	3981.08	1197.6	1141.83	390.668	527.277	1232.54	6508.82	6488.76	3721.61	1665.02	0.00762398	Y	2	0
1933	120.081	1	4.9128	70490.6	51622.8	50439.8	22625.7	31937.6	32445.4	71533.2	69339.2	48702.6	58924.5	15641.1	22423.8	14865	9564.5	27190	29918.5	24545.8	36622.3	22870.3	0.00308628	Y	2	0
1934	129.055	1	4.92803	48859.8	36580.3	20790.4	15065.2	16421.5	17681	28019.2	25345.2	25212	21900.2	9182.11	8872.56	3918.39	4142.56	6170.24	27248.5	28940.8	30549.6	10895.9	0.00099846	Y	2	2							M+H
1935	81.9462	1	4.98133	3299.62	4674.85	1718.59	2194.65	1363.17	1997.99	2886.97	2121.14	3324.72	2105.11	1063.55	670.127	347.866	379.246	443.42	3477.79	2603.83	4990.25	1219.94	0.00394139	Y	2	0
1936	184.992	1	5.06987	7589.3	10358	4906.69	5401.9	3552.66	3382.8	9258.53	4622.07	9559.68	5578.94	2012.45	1701.19	1563.62	1942.36	3108.4	6674.39	4616.07	8072.21	2991.71	0.00719499	Y	2	0
1937	81.9448	1	5.06987	7643.58	6847.86	3940.21	3554.36	2294.25	2968.37	6680.92	4428.75	5501.51	4866.49	2484.54	898.871	463.619	632.724	938.145	7661.26	2981.71	8377.88	2042.33	0.00207376	Y	2	0
1938	195.931	1	5.07748	3653.15	4252.66	2778.84	2042.5	1251.32	1654.4	4102.77	1884.32	1570.9	2512.86	760.156	220.299	118.522	112.893	284.579	1648.97	801.432	2060.35	1101.51	0.00831454	Y	2	0
1939	184.134	1	5.13078	2043.38	1611.42	1313.92	719.715	845.825	855.096	1923.59	1899.54	2406.44	1883.21	582.899	642.311	46433.4	21607	39469.5	2970.05	2624.21	1746.54	13169.7	0.00107297	Y	2	1							M+NH4
1940	75.0262	1	5.146	5912.39	5569.4	3151.5	2129.6	1787.67	2433.52	4209.27	3092.34	5733.06	2630.96	819.131	773.316	483.166	571.662	1149.89	5280.52	5039.02	5274.46	1558.11	0.00205804	Y	2	0
1941	81.9451	1	5.16885	8913.43	9582.26	4042.67	3570.75	3684.28	2587.35	9399.59	6079.1	7151.87	3043.76	2124.33	1166.35	892.954	645.091	1436.44	8133.37	5881.68	7332.05	2191.89	0.00139354	Y	2	0
1942	168.979	1	5.20692	22506.7	27160.7	13581.1	11597.1	8240.05	8929.32	27907.3	16405.1	16142.5	13111.7	6038.67	4272.23	2229.8	2291.04	3581.59	17982.1	15711.9	19400.4	6846.96	0.00401141	Y	2	0
1943	81.9454	1	5.367	7981.41	4254.86	3271.64	3499.19	2565.35	2558.05	6198.04	4548.08	3969.92	3705.63	1682.02	844.427	593.845	680.211	1164.65	5368.6	4801.28	7090.09	1937.39	0.00877832	Y	2	0
1944	174.149	1	5.44797	7424.4	6170.44	4540.33	5027.42	3092.6	2739.76	5261.2	5518.14	5950.63	4595.85	3635.67	1575.32	10861.8	16582	26353.3	12752.4	37727.5	85900.8	9742.44	0.0060642	Y	2	0
1945	159.002	1	5.47082	17474	11481.8	8862.1	6965.63	5910.21	7331.66	14331	12087.3	9987.79	10476.2	5415.18	3920.64	2428.07	2938.48	5905.39	9910.39	14201.2	14212.9	5866.57	0.00449009	Y	2	0
1946	215.972	1	5.47082	7683.23	5377.51	5927.68	3505.87	5575.93	5010.73	6835.57	8274.75	6618.79	6655.8	3564.36	3703.06	6350.94	7131.19	6467.38	2947.5	8310.97	6125.97	5747.89	0.00806508	Y	2	0
1947	233.983	1	5.47082	21269.3	19634.5	17647.5	12063.6	13793.8	12978.9	18154.5	22993.5	14520.7	27313.7	11636	8922.09	17053.8	18253.6	19163.9	8910.98	14265.8	14057	15499.1	0.00658962	Y	2	0
1948	177.128	1	5.47843	12348.6	11910.6	7758.21	6306.01	5976.81	5762.76	10109.3	10066.8	12204.8	7331.37	6781.13	3136.09	1603.75	1537.78	3402.29	9642.71	18877.2	15312.5	4054.57	0.00200404	Y	2	0
1949	197.962	1	5.48603	2415.08	2360.83	2129.64	1843.5	1493.74	1613.87	3140.21	2213.1	1757.69	2236.76	562.433	778.266	1092.07	1499.22	974.277	1465.44	2387.84	1504.03	1181.53	0.00566887	Y	2	0
1950	262.985	1	5.48603	3242.06	3027.74	2856.72	1834.44	2182.41	2497.37	2800.63	2491.7	3045.57	3002.45	2180.04	1479.12	3745.91	3665.46	3385.71	2218.61	2452.53	3179.54	1780.52	0.00665188	Y	2	0
1951	221.117	1	5.49365	18272.2	20172.4	15477.6	8100.7	9246.35	12218.1	11549.4	13235.9	18237.4	11310.2	9254.4	5769.49	5251.66	4308.68	14727.2	15217.1	29794.4	21751.4	7874.56	0.00533415	Y	2	0
1952	95.0858	1	5.49365	987.393	577.469	276.967	351.342	301.565	237.22	709.882	963.176	1104.49	346.825	168.398	180.54	296.704	312.339	188.386	638.183	916.651	508.978	334.153	0.00328133	Y	2	0
1953	81.9456	1	5.60025	4898.92	4494.01	3104.59	2743.47	1472.89	2075.96	6294.66	3894.85	4006.69	2786.22	1116.34	975.952	315.736	349.316	770.488	3614.72	2751.27	3603.2	1130.65	0.00373433	Y	2	0
1954	103.055	1	5.61548	5821.55	5854.7	5606.26	3185.92	4017.96	5089.84	6114.21	5375.63	5484.01	5324.08	3524.94	3528.54	1627.14	1517.18	2747.6	6332.18	6746.76	5477.27	2993.7	0.00521709	Y	2	0
1955	135.081	1	5.61548	2032.69	2447.53	1551.24	1217.23	974.698	1094.03	1572.84	3095.79	2675.25	2398.01	1296.74	900.181	4688.94	5409.39	9615.15	2086.99	1514.54	1011.27	3826.05	0.00870619	Y	2	2
1956	141.091	1	5.61548	6657.2	7600.43	4255.01	3663.76	2774.6	2777.11	6408.31	7809.44	6302.24	6845.69	2459.56	1571.01	8677.35	9625.14	16376.5	5722.07	7121.31	6842.97	4350.31	0.000921571	Y	2	0							M+H, M+NH4
1957	153.092	1	5.61548	3927.55	3626.22	2883.3	2048.39	1763.02	2200.41	3730.63	4927.9	3684.08	6503.85	2501.58	1739.73	10353	12911.6	20709.8	3303.98	1878.59	3904.54	6334.45	0.0028517	Y	2	1							M+H
1958	95.0496	1	5.61548	2754.92	2459.11	1228.57	2022.07	843.933	1037.36	2832.7	3339.83	2386.63	2682.25	1315.19	918.76	3473.07	4887.52	7555.19	2526.97	2395.89	1853.05	3448.88	0.00511206	Y	2	0
1959	137.097	1	5.6231	1719.96	1727.14	904.151	866.288	547.911	606.401	1177.85	1382.49	1462.96	1472.53	631.669	511.678	1031.78	1112.52	2129.84	1929.98	1307.7	2219.91	1115.85	0.000821023	Y	2	0
1960	149.097	1	5.6231	3893.47	3742.89	1975.74	1924.86	1721.22	2108.45	4566.8	4317.11	3721.55	3313.5	1955.1	1192.55	2136.24	2246.96	5608.19	4274.27	2418.67	3461.42	2639.43	0.000897444	Y	2	2
1961	193.158	1	5.6231	2837.27	2154.49	2478.12	1603.09	1394.56	1202.68	1190.43	2759.02	1737.33	1374.85	496.722	350.627	3130.69	4204.22	13303.6	3477.62	2513.42	2693	1704.17	0.00825819	Y	2	0
1962	210.991	1	5.64595	20758.3	17676.4	9761.63	8184.33	7541.52	9594.22	12667	10385.7	16105.9	10942.4	4195.73	4780.02	2025.39	2370.18	2777.86	9634.48	10322	12506	5635.22	0.00159251	Y	2	0
1963	123.986	1	5.65357	14891.2	13455.6	8280.82	6967.09	4617.39	7016.33	11617.5	7506.02	8339.66	7277.62	2618.7	2847.05	1623.55	1483.48	1993.38	6766.22	9228.36	8670.54	3600.93	0.00165404	Y	2	0
1964	125.096	1	5.70692	3810.12	2621.44	1895.85	1069.6	1232.87	1388.3	2072.19	1698.58	2814.64	1502.81	820.266	752.226	6211.67	10049.2	4109.87	2695.45	2657.95	4922.61	2414.56	0.00374652	Y	2	1
1965	217.107	1	5.72215	12575.3	12303.6	6029.95	7699.79	6357.42	5468.73	13271.1	13159.8	13788.5	9302	8737.77	8180.89	2867.34	2662.32	4578.41	9254.48	5335.61	10349	6457.55	0.000429834	Y	2	0
1966	234.866	3	5.80305	10582.6	8287.78	4857.78	5069.85	4597.94	3729.84	8184.11	4966.86	8032.67	6524.21	2133.03	1626.89	992.32	572.969	1651.47	12800.1	11185.4	6946.57	2941.93	0.00289461	Y	2	0
1967	81.9449	1	5.83352	2474.8	3952.15	2119.45	2085.04	1476.11	2408.09	3562.69	2936.27	3290.13	2953.83	1012.87	597.083	306.28	400.673	601.316	6294	1985.18	2357.76	969.793	0.00410156	Y	2	0
1968	117.034	1	5.90988	3791.29	3571.55	2553.87	1384.52	1483.95	1754.47	3115.52	1846.33	2605.09	2390.07	1820.54	1176.5	442.983	598.131	789.615	92062.5	19888.4	111518	4142.83	0.00309961	Y	2	0
1969	149.06	1	5.90988	7445.89	8239.28	6009.43	4909.57	4646.75	4240.81	6621.63	4831.53	6250.35	5309.77	5783.79	3657.39	1748.08	2121.18	2251.02	180499	43437.7	233569	8859.25	0.0074192	Y	2	3
1970	152.066	1	5.90988	11149.8	10522.9	6057.95	5932.69	4828.69	4887.27	9163.79	6982.35	9004.32	7546.98	5734.78	2857.22	3099.4	3595.34	6059.43	11773.4	10849.6	9661.52	5127.1	0.0024811	Y	2	0
1971	279.171	1	5.90988	104874	92906.4	68016.1	42159.2	41710	43942.2	84954.2	77442.3	77887	77224.5	28432.3	21780.7	36052.8	30195.4	19627.3	8.2886e+06	1.79721e+06	1.1373e+07	456233	0.000200701	Y	2	0							M+H, M+NH4
1972	81.9456	1	5.90988	6219.34	5328.45	4073.93	3682.21	2652.87	3024.38	6274.49	5940.54	5948.82	3944.31	2336.77	1044.86	520.2	635.909	1116.94	7060.13	4048.39	5613.94	1853.86	0.000928231	Y	2	0
1973	175.132	1	5.9251	13384	8769.5	8562.98	5092.87	4070.47	5209.79	11248.1	9265.2	9812.29	7566.91	5571.34	2209.63	1189.74	1302.39	1904.53	12261.5	9410.22	10514.1	3759.24	0.00424517	Y	2	0
1974	122.061	1	5.93272	4990.97	3994.24	3412.52	1972.84	2083.8	2186.76	3851.98	3938.53	3872.3	2916.7	2090.13	1066.8	1741.54	2012.47	3716.9	5511.39	3075.39	5233.81	2474.22	0.00127227	Y	2	0
1975	251.176	1	5.93272	3408.8	3225.37	1963.43	1642.27	1347.09	1341.48	2506.02	3411.48	3268.67	2165.64	1656.82	1033	555.446	603.659	1050.8	4755.48	89990.8	2989.1	1088.62	0.00160897	Y	2	0
1976	122.028	1	5.99363	778.909	1310.4	734.905	648.684	171.294	375.293	959.812	1001.83	676.279	434.166	318.348	216.681	118.191	225.074	227.606	973.223	469.073	1288.75	416.064	0.00837385	Y	2	0
1977	81.9458	1	5.99363	8438.77	8932.3	3489.91	4197.3	2220.02	2720.68	6376.5	4186.83	4857.07	2874.23	1209.02	956.787	503.273	639.866	1087.03	5151.34	5426.32	6588.97	1973.55	0.00116483	Y	2	0
1978	234.883	1	6.08978	6556.59	5631.94	3237.09	4285.39	2455.38	2077.71	5998.12	4006.64	3893.47	4180.01	1327.64	1061.2	556.722	289.038	812.127	5861.76	4980.4	11635.4	1652.8	0.00456604	Y	2	0
1979	175.123	1	6.11263	108425	88234.5	109998	55991.4	62653.1	74491.5	68794.2	38521.1	61439.6	46556.9	18247.9	10436.8	5942.5	5764.64	7451.97	27475.3	28004.2	40025.5	24387	0.00223179	Y	2	0
1980	121.102	1	6.15832	1949.96	1107.31	728.016	750.905	561.417	400.191	1229.84	1122.68	1127.29	1095.4	600.306	318.439	3722.14	3605.46	581.663	821.737	2563.54	1571.8	1143.73	0.00630308	Y	2	0
1981	119.086	1	6.16593	7711.73	5670.46	2873.19	2409.77	1999.98	2658.69	2721.02	4694.37	5023.98	4351.86	1615.23	1980.02	17976	17323.4	3492.68	2292.31	4087.87	5318.33	7307.91	0.00344394	Y	2	0
1982	125.096	1	6.16593	3435.56	2228.04	1766.74	1480.59	779.45	1792.58	2770.03	3527.16	2324.41	2667.86	801.548	625.836	8420.82	8408.71	2218.53	3049.56	5012.88	2674.6	3309.3	0.00548681	Y	2	1
1983	148.048	1	6.16593	160259	123059	83279.8	58028.1	53812.2	65678.3	102555	78867.7	106068	80148.2	45550.3	42215.3	16704.4	16671.6	28492.1	199376	124836	233318	46193.3	0.00167972	Y	2	1
1984	149.097	1	6.16593	9234.09	5665.47	3820.91	3064.25	2891.78	3208.81	5865.49	5418.95	5599.43	5125.91	2875.63	1905.38	9698.29	9645.76	3878.24	5444.83	8856.29	5881.53	5264.3	0.00389348	Y	2	0
1985	95.0861	1	6.16593	2923.93	1640.77	836.122	647.728	669.982	980.278	2381.48	2152.5	1480.67	875.115	562.779	274.628	1938.31	1413.19	728.42	2137.48	2708.33	1391.44	616.938	0.00525832	Y	2	0
1986	133.086	1	6.17355	39151.8	30543.1	24052.7	31436.8	15736.7	22421.8	25056.1	22811.3	25396.5	21979.5	10480.3	15755.3	24196.4	28280	26874.8	25768.4	33699.2	28048.9	19888.2	0.00959553	Y	2	0
1987	144.086	1	6.17355	1782.12	2376.68	860.655	761.567	441.295	409.385	956.502	1755.06	1308.72	1044.19	697.203	299.618	931.198	883.582	364.408	2894.67	2925.62	3444.95	468.324	0.00339103	Y	2	0
1988	251.176	1	6.18117	187928	152448	103760	97484	72238.5	76817.8	150630	112708	141471	87000.2	60681.2	46845	24216.9	20312.3	38775.2	222368	149083	209848	59680.6	0.0017912	Y	2	0
1989	178.086	1	6.18878	19914.8	15128.6	11781.1	10245.5	8411.93	7935.45	15480.3	12880.6	14467	9786.64	6926.45	5648.15	3321.23	2974.1	5496.18	22307.6	12623.8	20821.8	6005	0.00188021	Y	2	0
1990	85.0652	1	6.21162	1156.36	1749.22	634.77	693.711	658.968	492.668	1206.88	1101.34	1079.54	733.126	567.666	406.41	1836.06	2674.56	1390.55	862.802	5799.15	1035.15	930.843	0.00315895	Y	2	0
1991	81.945	1	6.21923	5788.2	5079.07	3241.02	2449.2	1914.57	2421.94	4022.94	3605.06	3856.36	2759.14	1360.51	1132.66	431.714	361.292	788.373	3888.24	4302.04	5334.48	1528.18	0.000308	Y	2	0
1992	132.047	1	6.28015	3533.28	3774.85	3623.34	2581.44	1862.53	2558.77	4352.52	3987.51	3789.71	4086.15	2691.46	2037.01	1409.32	1740.74	1380.37	10663.2	4758.8	6392.35	2443.32	0.00210573	Y	2	1
1993	81.9459	1	6.30323	6079.86	4765.99	2928.67	2432.31	2058.13	2940.39	4763.84	2917.74	4308.22	3569.23	1893.68	816.165	665.064	448.985	615.368	4867.78	5043.26	4376.94	1561.66	0.00365388	Y	2	0
1994	117.034	1	6.34132	624.785	457.334	273.722	352.692	418.211	260.751	687.021	472.143	577.605	448.291	351.788	269.632	397.673	585.144	590.023	1316.89	301.804	2099.73	373.347	0.00972229	Y	2	0
1995	158.118	1	6.35653	928.927	1659.66	239.99	381.768	416.522	318.546	1079.15	445.844	973.504	971.942	170.545	312.966	164.151	158.742	296.902	22359.8	6161.18	3564.46	798.272	0.00845376	Y	2	0
1996	209.035	1	6.36415	604.809	757.912	262.699	371.596	149.754	174.765	509.424	344.576	597.371	471.517	261.955	156.444	81.2192	39.2569	86.6483	772.746	421.891	579.6	247.763	0.00524684	Y	2	0
1997	89.0602	1	6.37938	2705.24	2385.69	1578.01	1651.05	845.203	1043.13	2298.24	2004.01	2230.58	1235.74	439.719	448.456	363.434	434.759	665.295	2670.31	1896.93	2725.89	989.436	0.00119954	Y	2	0
[truncated: 6,525 more rows]
